# Supplementary material for: Network pharmacology integrated molecular docking reveals the bioactive components and potential targets of Morinda officinalis–Lycium barbarum coupled-herbs against oligoasthenozoospermia
Source: Sci Rep. 2021 Jan 26;11:2220. doi: 10.1038/s41598-020-80780-6 (PMC7838196; doi:10.1038/s41598-020-80780-6)
Supplement: Supplementary file 2 — Supplementary Table S1. [file 41598_2020_80780_MOESM2_ESM.xlsx]

## Sheet: Sheet1
Supplementary Table S1. Components of each herb in MOLBCH
Herb_name	Mol ID	Molecule Name	MW	AlogP	Hdon	Hacc	OB (%)	Caco-2	BBB	DL	FASA-	HL	inchikey	PubChem_Cid	TPSA	RBN
Morinda officinalis (Bajitian)	MOL000012	Arachic acid	312.6	8.192	1	2	16.6564	1.17971	1.08582	0.19499	0.178794		VKOBVWXKNCXXDE-UHFFFAOYSA-N	10467	37.3	18
Morinda officinalis (Bajitian)	MOL000023	Hemo-sol	136.26	3.503	0	0	39.841	1.82929	2.11692	0.02231	0	11.6791	XMGQYMWWDOXHJM-JTQLQIEISA-N	440917	0	1
Morinda officinalis (Bajitian)	MOL000027	alpha-Curcumene	202.37	5.337	0	0	4.67727	1.93318	1.99377	0.055937	0		VMYXUZSZMNBRCN-CQSZACIVSA-N	442360	0	4
Morinda officinalis (Bajitian)	MOL000040	Scopoletol	192.18	1.616	1	4	27.7735	0.71351	0.29931	0.076154	0		RODXRVNMMDRFIK-UHFFFAOYSA-N	5280460	59.67	1
Morinda officinalis (Bajitian)	MOL000069	palmitic acid	256.48	6.368	1	2	19.2966	1.09151	0.99862	0.098573	0		IPCSVZSSVZVIGE-UHFFFAOYSA-N	985	37.3	14
Morinda officinalis (Bajitian)	MOL000115	Undecenal	168.31	4.111	0	1	39.345	1.43098	1.60921	0.026608	0.252306	7.11279	PANBRUWVURLWGY-MDZDMXLPSA-N	5283356	17.07	8
Morinda officinalis (Bajitian)	MOL000116	Nonanal	142.27	3.222	0	1	40.2763	1.30729	1.50223	0.015196	0.205871	6.35457	GYHFUZHODSMOHU-UHFFFAOYSA-N	31289	17.07	7
Morinda officinalis (Bajitian)	MOL000117	Cymol	134.24	3.51	0	0	27.2038	1.85992	2.09815	0.022463	0.341527		HFPZCAJZSCWRBC-UHFFFAOYSA-N	7463	0	1
Morinda officinalis (Bajitian)	MOL000118	(L)-alpha-Terpineol	154.28	2.415	1	1	48.7978	1.39392	1.72345	0.030772	0.268833	11.3491	WUOACPNHFRMFPN-SECBINFHSA-N	443162	20.23	1
Morinda officinalis (Bajitian)	MOL000123	geraniol	154.28	2.934	1	1	23.9348	1.19222	1.14081	0.020271	0.273528		GLZPCOQZEFWAFX-JXMROGBWSA-N	637566	20.23	4
Morinda officinalis (Bajitian)	MOL000125	(-)-alpha-Pinene	136.26	2.873	0	0	46.2498	1.84526	2.2987	0.052565	0.247316	11.4218	GRWFGVWFFZKLTI-IUCAKERBSA-N	440968	0	0
Morinda officinalis (Bajitian)	MOL000131	EIC	280.5	6.391	1	2	41.9044	1.16206	0.90315	0.14347	0.250388	7.49704	OYHQOLUKZRVURQ-HZJYTTRNSA-N	5280450	37.3	14
Morinda officinalis (Bajitian)	MOL000196	L-Bornyl acetate	196.32	2.354	0	2	65.5209	1.28902	1.58637	0.075447	0.229703	6.93802	KGEKLUUHTZCSIP-HOSYDEDBSA-N	93009	26.3	2
Morinda officinalis (Bajitian)	MOL000198	(R)-linalool	154.28	2.735	1	1	39.8043	1.32771	1.36071	0.022686	0.317056	6.47726	CDOSHBSSFJOMGT-JTQLQIEISA-N	443158	20.23	4
Morinda officinalis (Bajitian)	MOL000223	caffeic acid	180.17	1.367	3	4	25.7644	0.21466	-0.25836	0.050089	0.437675		QAIPRVGONGVQAS-DUXPYHPUSA-N	689043	77.76	2
Morinda officinalis (Bajitian)	MOL000232	()-alpha-Terpineol	154.28	2.415	1	1	46.2978	1.28156	1.40212	0.030811	0.263622	10.7513	WUOACPNHFRMFPN-VIFPVBQESA-N	442501	20.23	1
Morinda officinalis (Bajitian)	MOL000244	()-Borneol	154.28	1.975	1	1	81.8031	1.22378	1.47152	0.052753	0.238354	11.358	DTGKSKDOIYIVQL-WEDXCCLWSA-N	6552009	20.23	0
Morinda officinalis (Bajitian)	MOL000303	caprylic acid	144.24	2.718	1	2	16.398	0.90233	1.02128	0.016205	0		WWZKQHOCKIZLMA-UHFFFAOYSA-N	379	37.3	6
Morinda officinalis (Bajitian)	MOL000305	lauric acid	200.36	4.543	1	2	23.5879	1.02187	1.09656	0.043637	0		POULHZVOKOAJMA-UHFFFAOYSA-N	3893	37.3	10
Morinda officinalis (Bajitian)	MOL000346	succinic acid	118.1	-0.41	2	4	29.6203	-0.44496	-0.70993	0.012082	0.41501		KDYFGRWQOYBRFD-UHFFFAOYSA-N	21952380	74.6	3
Morinda officinalis (Bajitian)	MOL000358	beta-sitosterol	414.79	8.084	1	1	36.9139	1.32463	0.98588	0.75123	0.225506	5.35549	KZJWDPNRJALLNS-VJSFXXLFSA-N	222284	20.23	6
Morinda officinalis (Bajitian)	MOL000359	sitosterol	414.79	8.084	1	1	36.9139	1.32059	0.87298	0.7512	0.224795	5.37109	KZJWDPNRJALLNS-ZFVHJZABSA-N	12303645	20.23	6
Morinda officinalis (Bajitian)	MOL000476	Physcion	284.28	2.743	2	5	22.2864	0.52191	-0.40229	0.26659	0		FFWOKTFYGVYKIR-UHFFFAOYSA-N	10639	83.83	1
Morinda officinalis (Bajitian)	MOL000608	()-Terpinen-4-ol	154.28	2.55	1	1	81.4067	1.36161	1.66275	0.032323	0.254449	10.806	WRYLYDPHFGVWKC-SNVBAGLBSA-N	2724161	20.23	1
Morinda officinalis (Bajitian)	MOL000663	lignoceric acid	368.72	10.017	1	2	14.9036	1.23524	1.00992	0.33352	0.170175		QZZGJDVWLFXDLK-UHFFFAOYSA-N	11197	37.3	22
Morinda officinalis (Bajitian)	MOL000667	1-hexanol	102.2	1.883	1	1	22.043	1.07671	1.20598	0.0054272	0.190968		ZSIAUFGUXNUGDI-UHFFFAOYSA-N	8103	20.23	4
Morinda officinalis (Bajitian)	MOL000668	PENTYLFURAN	138.23	3.115	0	1	54.5884	1.72013	1.94321	0.019335	0.101801	-1.96365	YVBAUDVGOFCUSG-UHFFFAOYSA-N	19602	13.14	4
Morinda officinalis (Bajitian)	MOL000669	(S)-camphor	152.26	1.936	0	1	21.681	1.28209	1.73592	0.053027	0.277353		DSSYKIVIOFKYAU-OIBJUYFYSA-N	444294	17.07	0
Morinda officinalis (Bajitian)	MOL000675	oleic acid	282.52	6.835	1	2	33.1284	1.16896	0.77767	0.14243	0.196163	4.98621	ZQPPMHVWECSIRJ-KTKRTIGZSA-N	445639	37.3	15
Morinda officinalis (Bajitian)	MOL000676	DBP	278.38	4.198	0	4	64.5416	0.8008	0.55504	0.13409	0.344917	5.40558	DOIRQSBPFJWKBE-UHFFFAOYSA-N	3026	52.6	10
Morinda officinalis (Bajitian)	MOL000703	2-heptanone	114.21	1.792	0	1	46.5618	1.31468	1.57357	0.0084055	0.25279	10.5783	CATSNJVOTSVZJV-UHFFFAOYSA-N	8051	17.07	4
Morinda officinalis (Bajitian)	MOL000705	WLN: VH6	114.21	2.309	0	1	19.588	1.29335	1.49307	0.0080592	0.225425		FXHGMKSSBGDXIY-UHFFFAOYSA-N	8130	17.07	5
Morinda officinalis (Bajitian)	MOL000707	Heptenal	112.19	2.286	0	1	37.1595	1.30331	1.56132	0.008253	0.300768	3.95704	NDFKTBCGKNOHPJ-AATRIKPKSA-N	5283316	17.07	4
Morinda officinalis (Bajitian)	MOL000708	WLN: VHR	106.13	1.589	0	1	32.628	1.32343	1.65581	0.014163	0.442752	12.0742	HUMNYLRZRPPJDN-UHFFFAOYSA-N	240	17.07	1
Morinda officinalis (Bajitian)	MOL000710	OYA	128.24	2.765	0	1	19.0682	1.30183	1.51674	0.011222	0.225051		NUJGJRNETVAIRJ-UHFFFAOYSA-N	454	17.07	6
Morinda officinalis (Bajitian)	MOL000714	Hyacinthin	120.16	1.517	0	1	38.6465	1.30517	1.58238	0.017812	0.431005	-2.04432	DTUQWGWMVIHBKE-UHFFFAOYSA-N	998	17.07	2
Morinda officinalis (Bajitian)	MOL000775	EEE	88.12	0.37	0	2	45.0163	1.06595	1.25978	0.0045272	0.214295	11.6434	XEKOWRVHYACXOJ-UHFFFAOYSA-N	8857	26.3	2
Morinda officinalis (Bajitian)	MOL000860	stearic acid	284.54	7.28	1	2	17.8254	1.14557	1.22356	0.14086	0.187165		QIQXTHQIDYTFRH-UHFFFAOYSA-N	5281	37.3	16
Morinda officinalis (Bajitian)	MOL000867	Heptadekan	240.53	8.127	0	0	8.64247	1.83578	1.86559	0.074658	0.140065		NDJKXXJCMXVBJW-UHFFFAOYSA-N	12398	0	14
Morinda officinalis (Bajitian)	MOL000875	Cedrol	222.41	3.157	1	1	16.2345	1.35496	1.45926	0.12172	0.239256		SVURIXNDRWRAFU-OGMFBOKVSA-N		20.23	0
Morinda officinalis (Bajitian)	MOL000882	1,1-dimethylbutylbenzene	162.3	4.143	0	0	46.4686	1.85027	2.03286	0.034856	0.33754	4.14813	PIUUDKDOAUICQP-UHFFFAOYSA-N	16136	0	3
Morinda officinalis (Bajitian)	MOL000885	Dodekan	170.38	5.846	0	0	17.7374	1.79234	1.96263	0.02413	0.157655		SNRUBQQJIBEYMU-UHFFFAOYSA-N	8182	0	9
Morinda officinalis (Bajitian)	MOL000886	tetradecane	198.44	6.758	0	0	15.9423	1.78783	1.78297	0.039319	0.148416		BGHCVCJVXZWKCC-UHFFFAOYSA-N	12389	0	11
Morinda officinalis (Bajitian)	MOL000895	Zingiberene	204.39	5.081	0	0	18.7971	1.90606	2.01094	0.055533	0.295519		KKOXKGNSUHTUBV-LSDHHAIUSA-N	92776	0	4
Morinda officinalis (Bajitian)	MOL000924	Mnk	170.33	3.616	0	1	17.6588	1.3965	1.64156	0.025869	0.222917		KYWIYKKSMDLRDC-UHFFFAOYSA-N	8163	17.07	8
Morinda officinalis (Bajitian)	MOL000971	Ethylpalmitate	284.54	6.967	0	2	18.9867	1.41208	1.14897	0.13539	0.161741		XIRNKXNNONJFQO-UHFFFAOYSA-N	12366	26.3	16
Morinda officinalis (Bajitian)	MOL001285	octanol	130.26	2.796	1	1	21.0572	1.16263	1.22962	0.010949	0.170222		KBPLFHHGFOOTCA-UHFFFAOYSA-N	957	20.23	6
Morinda officinalis (Bajitian)	MOL001300	PEL	122.18	1.547	1	1	44.0342	1.11221	1.12878	0.017357	0.365737	-2.40562	WRMNZCZEMHIOCP-UHFFFAOYSA-N	6054	20.23	2
Morinda officinalis (Bajitian)	MOL001335	WLN: Q1R	108.15	1.226	1	1	58.6759	1.08484	1.27477	0.013827	0.381234	11.8666	WVDDGKGOMKODPV-UHFFFAOYSA-N	244	20.23	1
Morinda officinalis (Bajitian)	MOL001393	myristic acid	228.42	5.455	1	2	21.1812	1.07113	0.99179	0.066784	0.185216		TUNFSRHWOTWDNC-UHFFFAOYSA-N	11005	37.3	12
Morinda officinalis (Bajitian)	MOL001394	Oktadekan	254.56	8.583	0	0	9.80639	1.8317	1.8291	0.090617	0.137503		RZJRJXONCZWCBN-UHFFFAOYSA-N	11635	0	15
Morinda officinalis (Bajitian)	MOL001396	PENTADECYLIC ACID	242.45	5.911	1	2	20.1846	1.07931	0.88486	0.081479	0.181643		WQEPLUUGTLDZJY-UHFFFAOYSA-N	13849	37.3	13
Morinda officinalis (Bajitian)	MOL001417	OCTENAL	126.22	2.742	0	1	19.4138	1.34276	1.58912	0.011462	0.280413		LVBXEMGDVWVTGY-VOTSOKGWSA-N	5283324	17.07	5
Morinda officinalis (Bajitian)	MOL001456	citric acid	192.14	-1.395	4	7	56.2199	-1.10696	-1.37769	0.047066	0.429491	11.4554	KRKNYBCHXYNGOX-UHFFFAOYSA-N	19782904	132.13	5
Morinda officinalis (Bajitian)	MOL001497	Ethylpentadecanoate	270.51	6.511	0	2	19.7419	1.39876	1.27981	0.1135	0.192368		PTEYJUIKYIKULL-UHFFFAOYSA-N	38762	26.3	15
Morinda officinalis (Bajitian)	MOL001506	Supraene	410.8	11.331	0	0	33.5459	2.08183	1.73017	0.42161	0.270387	2.72145	YYGNTYWPHWGJRM-AAJYLUCBSA-N	638072	0	15
Morinda officinalis (Bajitian)	MOL001619	UPL	268.59	9.039	0	0	8.5205	1.83329	1.69808	0.10901	0.156634		LQERIDTXQFOHKA-UHFFFAOYSA-N	12401	0	16
Morinda officinalis (Bajitian)	MOL001640	NON	172.3	3.63	1	2	26.7381	0.9612	1.05836	0.027306	0.219963		GHVNFZFCNZKVNT-UHFFFAOYSA-N	2969	37.3	8
Morinda officinalis (Bajitian)	MOL001649	2-hydroxy-3-methylanthraquinone	238.25	3.027	1	3	26.0934	0.57906	-0.22433	0.18221	0.450388		RNJHIYAJJKOFIO-UHFFFAOYSA-N	10889963	54.37	0
Morinda officinalis (Bajitian)	MOL001652	1H-2,6-dioxacyclopent(cd)inden-1-one, 4-((acetyloxy)methyl)-5-(beta-D-glucopyranosyloxy)-2a,4a,5,7b-tetrahydro-, (2aS-(2aalpha,5alpha,7balpha))-	414.4	-2.549	4	11	26.4308	-1.60022	-1.99564	0.70947	0.29526		IBIPGYWNOBGEMH-DILZHRMZSA-N		161.21	6
Morinda officinalis (Bajitian)	MOL001656	(1S,4aS,5R,7aS)-5-hydroxy-7-methylol-1-[(2S,3R,4S,5S,6R)-3,4,5-trihydroxy-6-methylol-tetrahydropyran-2-yl]oxy-1,4a,5,7a-tetrahydrocyclopenta[d]pyran-4-carboxylic acid	390.38	-3.537	7	11	3.55229	-2.53563	-3.19974	0.44693	0.267105		ZVXWFPTVHBWJOU-AWQYILTISA-N	21602023	186.37	5
Morinda officinalis (Bajitian)	MOL001657	scandoside_qt	228.22	-1.79	4	6	30.0227	-1.50374	-2.52972	0.1021	0.311634	7.88384	DEZBPOJFSPMPHL-BDNRQGISSA-N		107.22	2
Morinda officinalis (Bajitian)	MOL001739	zoomaric acid	254.46	5.923	1	2	35.7759	1.17781	0.88232	0.099334	0.237632	5.29026	SECPZKHBENQXJG-FPLPWBNLSA-N	445638	37.3	13
Morinda officinalis (Bajitian)	MOL001773	indole	117.16	2.124	1	0	34.3756	1.80938	2.07362	0.025578	0.204828	5.56323	SIKJAQJRHWYJAI-UHFFFAOYSA-N	798	15.79	0
Morinda officinalis (Bajitian)	MOL001850	Izoforon	138.23	2.056	0	1	44.9832	1.28032	1.6622	0.027181	0.321879	11.4025	HJOVHMDZYOCNQW-UHFFFAOYSA-N	6544	17.07	0
Morinda officinalis (Bajitian)	MOL001899	ZINC02169908	268.54	6.197	0	1	23.3024	1.42457	1.23749	0.09759	0.228118		WHWDWIHXSPCOKZ-IRXDYDNUSA-N	1810797	17.07	12
Morinda officinalis (Bajitian)	MOL002046	hexanoic acid	116.18	1.806	1	2	73.0752	0.796	0.9334	0.0090082	0.270501	10.8053	FUZZWVXGSFPDMH-UHFFFAOYSA-N	8892	37.3	4
Morinda officinalis (Bajitian)	MOL002117	β-sesquiphellandrene	204.39	5.135	0	0	23.6848	1.89306	2.01816	0.055554	0.2988		PHWISBHSBNDZDX-LSDHHAIUSA-N	12315492	0	4
Morinda officinalis (Bajitian)	MOL002496	Sulcatone	126.22	1.793	0	1	26.3591	1.34963	1.51758	0.012095	0.307266		UHEPJGULSIKKTP-UHFFFAOYSA-N	9862	17.07	3
Morinda officinalis (Bajitian)	MOL002699	Cetene	224.48	7.28	0	0	5.33804	1.8349	1.91326	0.062078	0.205323		GQEZCXVZFLOKMC-UHFFFAOYSA-N	12395	0	13
Morinda officinalis (Bajitian)	MOL002850	butylated hydroxytoluene	220.39	4.85	1	1	40.0203	1.75264	1.79758	0.071985	0.296642	10.3591	NLZUEZXRPGMBCV-UHFFFAOYSA-N	31404	20.23	2
Morinda officinalis (Bajitian)	MOL002879	Diop	390.62	7.439	0	4	43.5933	0.7934	0.26014	0.39247	0.276595	3.59931	IJFPVINAQGWBRJ-UHFFFAOYSA-N	33934	52.6	16
Morinda officinalis (Bajitian)	MOL002883	Ethyl oleate (NF)	310.58	7.435	0	2	32.3974	1.40295	1.10325	0.19061	0.192639	4.85027	LVGKNOAMLMIIKO-QXMHVHEDSA-N	5363269	26.3	17
Morinda officinalis (Bajitian)	MOL003047	[(1S)-endo]-(-)-Borneol	154.28	1.975	1	1	83.5449	1.21797	1.42823	0.05275	0.253734	11.3329	DTGKSKDOIYIVQL-QXFUBDJGSA-N	1201518	20.23	0
Morinda officinalis (Bajitian)	MOL003050	nonanoic acid	158.27	3.174	1	2	40.5089	0.92061	1.08429	0.021191	0.228802	4.15423	FBUKVWPVBMHYJY-UHFFFAOYSA-N	8158	37.3	7
Morinda officinalis (Bajitian)	MOL003126	alpha cadinene	204.39	4.745	0	0	18.7279	1.85103	2.05407	0.077252	0		QMAYBMKBYCGXDH-QLFBSQMISA-N	12306049	0	1
Morinda officinalis (Bajitian)	MOL003484	PEY	178.24	3.647	0	0	25.6969	1.88471	1.79192	0.097919	0.520198		YNPNZTXNASCQKK-UHFFFAOYSA-N	995	0	0
Morinda officinalis (Bajitian)	MOL003528	METHYLBENZOFURAN	132.17	2.279	0	1	54.3526	1.74295	1.78314	0.032204	0.210689	13.1375	GBGPVUAOTCNZPT-UHFFFAOYSA-N	20263	13.14	0
Morinda officinalis (Bajitian)	MOL003837	esculetin	178.15	1.365	2	4	22.9689	0.43785	0.02268	0.066251	0.356962		ILEDWLMCKZNDJK-UHFFFAOYSA-N	5281416	70.67	0
Morinda officinalis (Bajitian)	MOL003864	Morindon	270.25	2.492	3	5	18.7919	0.42385	-0.31471	0.24021	0.401651		BATFHSIVMJJJAF-UHFFFAOYSA-N	442756	94.83	0
Morinda officinalis (Bajitian)	MOL003991	Tectochinon	222.25	3.295	0	2	26.6526	0.91933	0.24421	0.15679	0.465322		NJWGQARXZDRHCD-UHFFFAOYSA-N	6773	34.14	0
Morinda officinalis (Bajitian)	MOL003992	2-PENTADECANONE	226.45	5.441	0	1	7.41213	1.46663	1.63012	0.064026	0.200661		CJPNOLIZCWDHJK-UHFFFAOYSA-N	61303	17.07	12
Morinda officinalis (Bajitian)	MOL003999	3,3-diethyl-4,5-dimethylhex-4-en-2-one	182.34	3.575	0	1	46.6993	1.38886	1.69616	0.037953	0.309884	12.54	DDDLGRSAXDMACD-UHFFFAOYSA-N	549557	17.07	4
Morinda officinalis (Bajitian)	MOL004284	2-Nonadecanone	282.57	7.266	0	1	14.3797	1.51843	1.52964	0.13569	0.187157		IEDKVDCIEARIIU-UHFFFAOYSA-N	69423	17.07	16
Morinda officinalis (Bajitian)	MOL004477	OME	32.05	-0.358	1	1	52.4807	0.61927	0.31346	0.00010337	0.15648	12.4832	OKKJLVBELUTLKV-UHFFFAOYSA-N	887	20.23	0
Morinda officinalis (Bajitian)	MOL004610	gamma-Undecalactone	184.31	3.459	0	2	49.1157	1.25281	1.41138	0.039769	0.222227	4.47607	PHXATPHONSXBIL-JTQLQIEISA-N	441644	26.3	6
Morinda officinalis (Bajitian)	MOL005120	PLY	240.48	6.415	0	1	16.5428	1.44435	1.27759	0.079526	0.175676		NIOYUNMRJMEDGI-UHFFFAOYSA-N	984	17.07	14
Morinda officinalis (Bajitian)	MOL005402	Methyl margarate	284.54	7.075	0	2	17.4088	1.3673	1.25433	0.13808	0.171627		HUEBIMLTDXKIPR-UHFFFAOYSA-N	15609	26.3	16
Morinda officinalis (Bajitian)	MOL005521	phytane	282.62	8.678	0	0	13.8631	1.81414	1.82656	0.10838	0.204934		GGYKPYDKXLHNTI-VAMGGRTRSA-N		0	13
Morinda officinalis (Bajitian)	MOL005723	Phytodolor	222.21	1.6	1	5	52.3179	0.75824	0.437	0.10317	0	2.20901	HOEVRHHMDJKUMZ-UHFFFAOYSA-N	5318565	68.9	2
Morinda officinalis (Bajitian)	MOL005840	PANA	219.3	4.289	1	1	50.3466	1.84331	1.6112	0.13059	0	8.9598	XQVWYOYUZDUNRW-UHFFFAOYSA-N	7013	12.03	2
Morinda officinalis (Bajitian)	MOL006147	Alizarin-2-methylether	254.25	2.525	1	4	32.8088	0.61959	-0.13659	0.20971	0	30.8237	BYQWRZGQEZAOPQ-UHFFFAOYSA-N	80103	63.6	1
Morinda officinalis (Bajitian)	MOL006148	Deoxylucidin	254.25	1.937	2	4	20.2488	0.17279	-0.44894	0.21068	0		JCZCSQSSSAHDCB-UHFFFAOYSA-N	32209	74.6	1
Morinda officinalis (Bajitian)	MOL006158	Rubiadin	254.25	2.76	2	4	25.0179	0.48529	-0.33706	0.2095	0		IRZTUXPRIUZXMP-UHFFFAOYSA-N	124062	74.6	0
Morinda officinalis (Bajitian)	MOL006163	1-Hydroxy-2-methylanthraquinone	238.25	3.027	1	3	24.7679	0.81271	0.075	0.18231	0		CZODYZFOLUNSFR-UHFFFAOYSA-N	160817	54.37	0
Morinda officinalis (Bajitian)	MOL006991	60761-00-4	170.28	1.181	1	2	45.4402	0.89029	0.90552	0.059727	0.242204	11.4303	YVCUGZBVCHODNB-WEDXCCLWSA-N	109010	29.46	0
Morinda officinalis (Bajitian)	MOL007785	asperuloside	414.4	-2.549	4	11	12.721	-1.40664	-1.95592	0.70941	0.274502		IBIPGYWNOBGEMH-RURBUAHLSA-N		161.21	6
Morinda officinalis (Bajitian)	MOL007786	asperuloside_qt	252.24	-0.802	1	6	26.5009	-0.31329	-0.69038	0.17445	0		NGGKNZCFVQZFGK-QFOLPQNPSA-N		82.06	3
Morinda officinalis (Bajitian)	MOL008120	(S)-4-Nonanolide	156.25	2.546	0	2	61.8358	1.19034	1.38518	0.02598	0.240426	3.34112	OALYTRUKMRCXNH-QMMMGPOBSA-N	441574	26.3	4
Morinda officinalis (Bajitian)	MOL009491	1,2-diethyl-3-methylcyclohexylamine	169.35	2.967	2	1	76.3801	1.40235	1.59697	0.039336	0.211553	11.8917	NRVMGRHCJULOHW-HBNTYKKESA-N		26.02	2
Morinda officinalis (Bajitian)	MOL009492	1,2-dihydroxy-3-methyl-9,10-anthraquinone	254.25	2.76	2	4	24.386	0.55763	-0.2549	0.20942	0.432101		QPAGCTACMMYJIO-UHFFFAOYSA-N	429241	74.6	0
Morinda officinalis (Bajitian)	MOL009493	1,3-Dihydroxy-2-methoxyanthraquinone	270.25	2.257	2	5	18.5119	0.40848	-0.33419	0.23896	0.361769		JHNIAAKMKICMPB-UHFFFAOYSA-N	146101	83.83	1
Morinda officinalis (Bajitian)	MOL009494	1,4-dihydroxy-2-methoxy-7-methylanthracenequinone	284.28	2.743	2	5	21.858	0.59328	-0.2374	0.26542	0.296633		IVJVOKCJFGMBTB-UHFFFAOYSA-N	12416403	83.83	1
Morinda officinalis (Bajitian)	MOL009495	2-hydroxy-1,5-dimethoxy-6-(methoxymethyl)-9,10-anthraquinone	328.34	2.312	1	6	95.8517	0.54305	-0.17076	0.37249	0.241731	29.9763	HEVJQUHAJKODII-UHFFFAOYSA-N	16203753	82.06	4
Morinda officinalis (Bajitian)	MOL009496	1,5,7-trihydroxy-6-methoxy-2-methoxymethylanthracenequinone	330.31	1.794	3	7	80.423	0.27379	-0.62549	0.37789	0.243966	28.2455	WQUIDUAYYISUHB-UHFFFAOYSA-N		113.29	3
Morinda officinalis (Bajitian)	MOL009497	1,5-diethyl-2,3-dimethylcyclohexylamine	183.38	3.219	2	1	61.5021	1.33224	1.4522	0.04579	0.220164	11.1881	LKZNHGFUOSOFPM-WISYIIOYSA-N		26.02	2
Morinda officinalis (Bajitian)	MOL009498	1,6-Dihydroxy-2,4-dimethoxyanthraquinone	300.28	2.241	2	6	18.42	0.49038	-0.48253	0.3004	0.260739		AZOVYGVUYZKMOP-UHFFFAOYSA-N	126726	93.06	2
Morinda officinalis (Bajitian)	MOL009499	1,6-Dihydroxy-2-methoxyanthraquinone	270.25	2.257	2	5	18.4557	0.3724	-0.48028	0.24086	0.366022		HULRBUQQNBFVIW-UHFFFAOYSA-N	132521	83.83	1
Morinda officinalis (Bajitian)	MOL009500	1,6-dihydroxy-5-methoxy-2-(methoxymethyl)-9,10-anthraquinone	314.31	2.061	2	6	104.539	0.36762	-0.30228	0.33917	0.281002	29.0166	KKHLOCIPXRSWKM-UHFFFAOYSA-N	11674044	93.06	3
Morinda officinalis (Bajitian)	MOL009501	1-hydroxy-2,3-dimethyl-9,10-anthraquinone	252.28	3.513	1	3	18.4693	0.79336	0.00933	0.20496	0.431625		GARRKQYRNXWAAS-UHFFFAOYSA-N	1382	54.37	0
Morinda officinalis (Bajitian)	MOL009502	1-hydroxy-3-methylol-9,10-anthraquinone	254.25	1.937	2	4	21.5894	-0.00321	-0.84054	0.21011	0.423103		UZLMVCOKWZNITE-UHFFFAOYSA-N	171106	74.6	1
Morinda officinalis (Bajitian)	MOL009503	1-hydroxy-3-methoxy-9,10-anthraquinone	254.25	2.525	1	4	104.325	0.58585	-0.23769	0.20915	0.389478	30.7754	LRCKMFKYRNMGRL-UHFFFAOYSA-N	13412786	63.6	1
Morinda officinalis (Bajitian)	MOL009504	1-hydroxy-6-hydroxymethylanthracenequinone	254.25	1.937	2	4	81.7655	-0.03879	-0.7895	0.2115	0.420065	30.8005	DGGHVFUGMGGLON-UHFFFAOYSA-N	44595036	74.6	1
Morinda officinalis (Bajitian)	MOL009505	1-hydroxy-7-hydroxymethylanthracenequinone	254.25	1.937	2	4	9.32603	0.06409	-0.99176	0.21134	0.418532		USJFNACPAHQRBS-UHFFFAOYSA-N		74.6	1
Morinda officinalis (Bajitian)	MOL009506	Hydroxyanthraquinone	224.22	2.541	1	3	21.4496	0.71763	-0.02242	0.16102	0.462406		BTLXPCBPYBNQNR-UHFFFAOYSA-N	8512	54.37	0
Morinda officinalis (Bajitian)	MOL009507	1-isobutyl-2,5-dimethylcyclohexylamine	183.38	3.219	2	1	78.652	1.34844	1.52721	0.043907	0.216149	4.05055	SBQSIEIRLLREFI-QJPTWQEYSA-N		26.02	2
Morinda officinalis (Bajitian)	MOL009508	1-methyl-3-propylcyclooctane	168.36	5.066	0	0	34.8105	1.80554	2.11877	0.030119	0.188534	5.99053	RWJKPXWCCYRYRH-NWDGAFQWSA-N		0	2
Morinda officinalis (Bajitian)	MOL009509	2-phenyldodecane	246.48	7.13	0	0	3.81435	1.91606	2.06291	0.097352	0.263674		VRPRIAVYSREHAN-QGZVFWFLSA-N		0	10
Morinda officinalis (Bajitian)	MOL009510	1F-Fructofuranosylnystose	828.81	-9.702	17	26	3.01375	-6.42109	-13.9457	0.35594	0.217199		QNTKVQQLMHZOKP-NEJDVEAASA-N	3085157	426.98	17
Morinda officinalis (Bajitian)	MOL009511	2,5,5-trimethylhex-1-ene	126.27	3.623	0	0	60.0316	1.80557	2.07801	0.013628	0.288625	10.7703	GBQMYJAPIDGHKW-UHFFFAOYSA-N	545898	0	3
Morinda officinalis (Bajitian)	MOL009512	methyl 9,10-dioxoanthracene-2-carboxylate	266.26	2.664	0	4	21.8313	0.20943	-0.52108	0.23927	0.446097		JJFLSBOGTGPZMM-UHFFFAOYSA-N	3146261	60.44	2
Morinda officinalis (Bajitian)	MOL009513	2-hydroxy-1,8-dimethoxy-7-methoxymethylanthracenequinone	328.34	2.312	1	6	112.303	0.45587	-0.29804	0.37164	0.253247	29.4351	ZAHPVPZTAQYVKO-UHFFFAOYSA-N		82.06	4
Morinda officinalis (Bajitian)	MOL009514	1-methoxy-2-hydroxyanthraquinone	254.25	2.525	1	4	8.70376	0.5826	-0.15395	0.20949	0.408055		VRGZEPNGEFBVIZ-UHFFFAOYSA-N	80309	63.6	1
Morinda officinalis (Bajitian)	MOL009515	2-hydroxy-3-hydroxymethylanthracenequinone	254.25	1.937	2	4	24.2359	-0.17696	-0.97855	0.21064	0.409886		LMXDYBJTJGPZPD-UHFFFAOYSA-N	44445519	74.6	1
Morinda officinalis (Bajitian)	MOL009516	2-Hydroxyanthraquinone	224.22	2.541	1	3	27.4549	0.47605	-0.29943	0.16082	0.475469		GCDBEYOJCZLKMC-UHFFFAOYSA-N	11796	54.37	0
Morinda officinalis (Bajitian)	MOL009517	1,3,6-trihydroxy-2-methoxy-9,10-anthraquinone	286.25	1.99	3	6	18.6196	0.12803	-0.74943	0.27268	0.354533		XUHCTZUMZGBPRV-UHFFFAOYSA-N	11659239	104.06	1
Morinda officinalis (Bajitian)	MOL009518	2-methyl-p-methylphenyl-2-heptene	202.37	5.581	0	0	7.18165	1.94389	1.99228	0.059356	0.316379		MBGDQMRIBJJMNT-SNAWJCMRSA-N		0	5
Morinda officinalis (Bajitian)	MOL009519	(2R,3S)-(+)-3',5-Dihydroxy-4 ,7-dimethoxydihydroflavonol	332.33	1.987	3	7	77.2378	0.12927	-0.38595	0.33461	0.293283	14.1278	SVPNMFZMHPLGRR-IAGOWNOFSA-N	5316762	105.45	3
Morinda officinalis (Bajitian)	MOL009520	3,8-dimethylundecane	184.41	5.893	0	0	4.72298	1.80518	2.01518	0.02949	0.199027		WOGVWUCXENBLIV-QWHCGFSZSA-N		0	8
Morinda officinalis (Bajitian)	MOL009521	3-hydroxy-1,2-dimethoxyanthracenequinone	284.28	2.508	1	5	20.2838	0.51943	-0.22867	0.26526	0.337189		HVGBWHWYZSXFQX-UHFFFAOYSA-N	57509304	72.83	2
Morinda officinalis (Bajitian)	MOL009522	3-hydroxy-2-Tetradecane-Stearic acid	496.96	12.293	2	3	17.1743	0.6896	-0.61694	0.50575	0.162237		DRDCPEHSKVGWNF-FIRIVFDPSA-N		57.53	29
Morinda officinalis (Bajitian)	MOL009523	3-Ethynylphenol	118.14	2.69	1	1	28.2455	1.53532	1.56343	0.019353	0.545861		AODMJIOEGCBUQL-UHFFFAOYSA-N	139144	20.23	0
Morinda officinalis (Bajitian)	MOL009524	3beta,20(R),5-alkenyl-stigmastol	414.79	8.084	1	1	36.9139	1.35994	0.89413	0.75074	0.2208	5.2205	KZJWDPNRJALLNS-OSBPDXFISA-N	7067828	20.23	6
Morinda officinalis (Bajitian)	MOL009525	3beta-24S(R)-butyl-5-alkenyl-cholestol	456.88	9.248	1	1	35.3525	1.36151	0.79448	0.82221	0.22699	7.04491	JTNJOYSWTWFIJO-STRJLHQDSA-N		20.23	8
Morinda officinalis (Bajitian)	MOL009526	3beta,5-alkenyl-spirostol	412.72	5.511	1	2	17.3249	1.04898	0.5652	0.80603	0.208887		SFYXNFAKFIOWEN-JSHUJVKESA-N		29.46	0
Morinda officinalis (Bajitian)	MOL009527	4-hydroxymethyl-1,3-dimethoxyanthracenequinone	298.31	2.171	1	5	21.4057	0.33172	-0.46043	0.29363	0.261776		KPPXQIWTJXUVSU-UHFFFAOYSA-N		72.83	3
Morinda officinalis (Bajitian)	MOL009528	(4R,5S)-5-hydroxyhexan-4-olide	130.16	0.143	1	3	69.0669	0.2954	0.01376	0.01915	0.30745	11.141	KBLZKAKKJPDYKJ-CRCLSJGQSA-N	10887941	46.53	1
Morinda officinalis (Bajitian)	MOL009529	5alpha-Hydroxy-2alpha-(alpha-methylbutyryl)-oxy-7beta,9alpha,10beta-triacetoxy-4(20),11-taxadiene	562.77	3.937	1	9	27.8946	0.02409	-0.30874	0.7949	0.225548		RIHLIEZPEMBSOA-ZHBRLZGCSA-N		125.43	10
Morinda officinalis (Bajitian)	MOL009530	6-alpha-hydroxyadoxoside	332.34	-2.924	6	9	5.47867	-1.43237	-1.89247	0.29924	0.231307		QUPDDAKPGFTANB-GRVCGJRRSA-N		149.07	3
Morinda officinalis (Bajitian)	MOL009531	6-alpha-hydroxyadoxoside_qt	170.18	-1.177	3	4	86.4311	-0.2238	-0.49841	0.053557	0.275789	13.263	PIOZWAUDJWQWGE-HXOWADHMSA-N		69.92	0
Morinda officinalis (Bajitian)	MOL009532	6beta,7beta-epoxy-8-epi-splendoside	420.41	-3.951	6	12	11.8577	-2.24178	-4.25819	0.59532	0.225975		ZHTGZWDWDCHEOX-HWCJXECGSA-N	11166049	187.9	6
Morinda officinalis (Bajitian)	MOL009533	6beta,7beta-epoxy-8-epi-splendoside_qt	258.25	-2.204	3	7	132.886	-0.79235	-1.51559	0.16591	0.237497	3.78226	TVFNUDMDGZMYSU-YZDIHIQWSA-N		108.75	3
Morinda officinalis (Bajitian)	MOL009534	Isoeicosane	282.62	9.291	0	0	10.2847	1.88594	1.97182	0.12867	0.152037		LEEDMQGKBNGPDN-UHFFFAOYSA-N	137081	0	16
Morinda officinalis (Bajitian)	MOL009535	Nystose	666.66	-7.905	14	21	3.95467	-5.32879	-11.8096	0.56729	0.222387		FLDFNEBHEXLZRX-DLQNOBSRSA-N	166775	347.83	13
Morinda officinalis (Bajitian)	MOL009536	alizarin-1-methyl ether	268.28	2.873	1	4	23.1473	0.68708	-0.08501	0.23569	0.398803		GZVWFYXIFCDQIB-UHFFFAOYSA-N		63.6	2
Morinda officinalis (Bajitian)	MOL009537	americanin A	328.34	2.302	3	6	46.7057	-0.07814	-0.98128	0.34901	0.408651	2.60419	NTXXGPYGMQQSML-MNSDHWDNSA-N		96.22	4
Morinda officinalis (Bajitian)	MOL009538	4-[3-Hydroxymethyl-6-(3-hydroxy-propenyl)-2,3-dihydro-benzo[1,4]dioxin-2-yl]-benzene-1,2-diol	330.36	2.046	4	6	21.3575	-0.31438	-1.36666	0.34457	0.382169		NKYXNCKZTCGVJJ-ZHEVZCJESA-N	637304	99.38	4
Morinda officinalis (Bajitian)	MOL009539	2-Anthraquinonecarboxaldehyde	236.23	2.568	0	3	19.498	0.19946	-0.44306	0.18518	0.480008		XBWFYFHSIFEXMY-UHFFFAOYSA-N	344310	51.21	1
Morinda officinalis (Bajitian)	MOL009540	asperuloside acid	390.38	-3.537	7	11	22.4843	-1.94524	-2.46124	0.44687	0.221164		ZVXWFPTVHBWJOU-QRTAMLEZSA-N		186.37	5
Morinda officinalis (Bajitian)	MOL009541	Asperuloside tetraacetate	582.56	-1.033	0	15	45.4726	-1.39029	-1.73364	0.81584	0.343529	20.7159	PNJMLKLECQXAHQ-GGHIHTNXSA-N		185.49	14
Morinda officinalis (Bajitian)	MOL009542	Majantol	178.3	3.082	1	1	45.9071	1.3492	1.36184	0.042231	0.316004	2.81151	FYMOBFDUZIDKMI-UHFFFAOYSA-N	175948	20.23	3
Morinda officinalis (Bajitian)	MOL009543	ZINC03107553	120.16	1.329	1	1	47.6738	1.0802	1.22788	0.03597	0.357434	11.8444	SKLKSDFOCXHYOO-MRVPVSSYSA-N	7035404	20.23	0
Morinda officinalis (Bajitian)	MOL009544	Hypogaeic acid	254.46	5.923	1	2	35.7759	1.10163	0.82865	0.099636	0.225376	5.28097	PJHOFUXBXJNUAC-KTKRTIGZSA-N	5318393	37.3	13
Morinda officinalis (Bajitian)	MOL009545	citrifolinin A-1	822.8	-6.958	10	23	3.02279	-3.97499	-4.9085	0.10805	0.275603		NBDIHQFMQSLUAP-XBCKVCLXSA-N		344.57	14
Morinda officinalis (Bajitian)	MOL009546	deacetyl asperuloside	372.36	-2.928	5	10	15.2676	-1.496	-2.08056	0.5384	0.25724		BDLDISNCZVBVKG-TZFZIWDNSA-N		155.14	4
Morinda officinalis (Bajitian)	MOL009547	desacetyl asperulosidic acid	390.38	-3.537	7	11	16.9044	-2.14711	-2.82533	0.44681	0.30482		ZVXWFPTVHBWJOU-RCISICSDSA-N	12315349	186.37	5
Morinda officinalis (Bajitian)	MOL009548	desacetyl asperulosidic acid_qt	228.22	-1.79	4	6	32.487	-1.31295	-1.84869	0.10213	0.328332	7.49733	DEZBPOJFSPMPHL-OORONAJNSA-N		107.22	2
Morinda officinalis (Bajitian)	MOL009549	Ether	74.14	0.748	0	1	55.7455	1.4223	1.69206	0.0020535	0.192973	11.4838	RTZKZFJDLAIYFH-UHFFFAOYSA-N	3283	9.23	2
Morinda officinalis (Bajitian)	MOL009550	heptasaccharide	1063.04	-11.463	20	33	3.01372	-7.58508	-17.9469	0.15327	0.214521		PZUPAGRIHCRVKN-XDMBGKRDSA-N		524.59	16
Morinda officinalis (Bajitian)	MOL009551	isoprincepin	494.53	2.519	5	9	49.1213	-0.18169	-1.47194	0.77375	0.317349	3.00373	RRXDUTVDPLTNBK-LTJUSVHVSA-N		138.07	4
Morinda officinalis (Bajitian)	MOL009552	m-Tolualdehyde	120.16	2.076	0	1	49.9827	1.36606	1.52104	0.018956	0.416439	11.8979	OVWYEQOVUDKZNU-UHFFFAOYSA-N	12105	17.07	1
Morinda officinalis (Bajitian)	MOL009553	Monotropein	390.38	-3.412	7	11	2.52704	-2.37977	-3.11694	0.44447	0.297144		HPWWQPXTUDMRBI-NJPMDSMTSA-N	73466	186.37	5
Morinda officinalis (Bajitian)	MOL009554	monotropein_qt	228.22	-1.665	4	6	43.456	-0.98267	-1.22945	0.10511	0.32384	8.91815	DYRCZWSLIIULSB-PXMQNUKVSA-N		107.22	2
Morinda officinalis (Bajitian)	MOL009555	morindacin	214.24	-1.363	3	5	14.772	-1.15108	-2.15069	0.082766	0.266146		MOUZVDVFZGJOOS-XGEHTFHBSA-N	44583980	86.99	3
Morinda officinalis (Bajitian)	MOL009556	(4aR,7aS)-7-methylol-4,4a,5,7a-tetrahydro-3H-cyclopenta[c]pyran-1-one	168.21	0.443	1	3	82.283	0.63526	0.7789	0.050407	0.240941	-0.387464	MMHXUZUVNFJVET-SVRRBLITSA-N	10397184	46.53	1
Morinda officinalis (Bajitian)	MOL009557	morinipticoside	562.52	-1.569	5	14	7.30972	-2.01835	-2.54298	0.72516	0.345398		CLYKZMKFLMUDMH-UELBNEJVSA-N		211.04	7
Morinda officinalis (Bajitian)	MOL009558	2-hydroxyethyl 5-hydroxy-2-(2-hydroxybenzoyl)-4-(hydroxymethyl)benzoate	332.33	1.411	4	7	62.3161	-1.02324	-1.70524	0.25772	0.369691	17.6062	BRYATOWTSDMLNN-UHFFFAOYSA-N	24763413	124.29	7
Morinda officinalis (Bajitian)	MOL009559	morintrifolins B	378.36	1.95	5	9	1.4162	-0.75348	-1.4157	0.35586	0.324892		KYYYCWQVMIWKEX-UHFFFAOYSA-N		153.75	7
Morinda officinalis (Bajitian)	MOL009560	methyl (1S,4aS,6R,7R,7aS)-6-hydroxy-7-(hydroxymethyl)-1-[(2S,3R,4S,5S,6R)-3,4,5-trihydroxy-6-(hydroxymethyl)oxan-2-yl]oxy-1,4a,5,6,7,7a-hexahydrocyclopenta[d]pyran-4-carboxylate	406.43	-3.301	6	11	9.56936	-1.66411	-2.21715	0.47955	0.212452		GTEDLLYKAJRTNK-KQCYYMTHSA-N	10453987	175.37	6
Morinda officinalis (Bajitian)	MOL009561	officinalisin	248.31	-1.196	4	6	10.6021	-0.71558	-1.183	0.12308	0.211878		SMNKEUVRHNWHAI-ORMBPQIASA-N		99.38	5
Morinda officinalis (Bajitian)	MOL009562	Ohioensin-A	372.39	3.569	3	5	38.1347	0.59512	-0.17336	0.75842	0.405048	15.0925	DBGJQYIYUBGFLT-GQIHDASDSA-N		86.99	0
Morinda officinalis (Bajitian)	MOL009563	NPG	104.17	0.017	2	2	64.9995	0.18296	-0.67834	0.010029	0.195097	11.1252	SLCVBVWXLSEKPL-UHFFFAOYSA-N	31344	40.46	2
Morinda officinalis (Bajitian)	MOL009564	rotungenic acid	488.78	4.228	4	5	18.9928	-0.32318	-1.05595	0.7139	0.237669		YLHQFGOOMKJFLP-ASSOKHFZSA-N		97.99	2
Morinda officinalis (Bajitian)	MOL009565	Rubiadin-1-methyl ether	268.28	3.011	1	4	20.0323	0.60146	-0.16325	0.23386	0.351617		NTBUBTCXACOEEC-UHFFFAOYSA-N	96191	63.6	1
Lycium barbarum (Gouqizi)	MOL000040	Scopoletol	192.18	1.616	1	4	27.7735	0.71351	0.29931	0.076154	0		RODXRVNMMDRFIK-UHFFFAOYSA-N	5280460	59.67	1
Lycium barbarum (Gouqizi)	MOL000069	palmitic acid	256.48	6.368	1	2	19.2966	1.09151	0.99862	0.098573	0		IPCSVZSSVZVIGE-UHFFFAOYSA-N	985	37.3	14
Lycium barbarum (Gouqizi)	MOL000098	quercetin	302.25	1.504	5	7	46.4333	0.04842	-0.7689	0.27525	0.384534	14.4005	REFJWTPEDVJJIY-UHFFFAOYSA-N	5280343	131.36	1
Lycium barbarum (Gouqizi)	MOL000131	EIC	280.5	6.391	1	2	41.9044	1.16206	0.90315	0.14347	0.250388	7.49704	OYHQOLUKZRVURQ-HZJYTTRNSA-N	5280450	37.3	14
Lycium barbarum (Gouqizi)	MOL000199	Safrol	162.2	2.606	0	2	45.3367	1.44246	1.29	0.047125	0.38375	5.00084	ZMQAAUBTXCXRIC-UHFFFAOYSA-N	5144	18.46	2
Lycium barbarum (Gouqizi)	MOL000216	Scopolin	354.34	-0.288	4	9	22.9087	-0.93088	-1.48406	0.38712	0.27684		SGTCGCCQZOUMJJ-ZIRHEVKLSA-N		138.82	4
Lycium barbarum (Gouqizi)	MOL000305	lauric acid	200.36	4.543	1	2	23.5879	1.02187	1.09656	0.043637	0		POULHZVOKOAJMA-UHFFFAOYSA-N	3893	37.3	10
Lycium barbarum (Gouqizi)	MOL000356	lupeol	426.8	7.403	1	1	12.1208	1.45673	1.28834	0.77716	0.235742		MQYXUWHLBZFQQO-QGTGJCAVSA-N	259846	20.23	1
Lycium barbarum (Gouqizi)	MOL000358	beta-sitosterol	414.79	8.084	1	1	36.9139	1.32463	0.98588	0.75123	0.225506	5.35549	KZJWDPNRJALLNS-VJSFXXLFSA-N	222284	20.23	6
Lycium barbarum (Gouqizi)	MOL000361	Amyrin	426.8	7.304	1	1	17.6019	1.45208	1.29395	0.7633	0.220899		JFSHUTJDVKUMTJ-QHPUVITPSA-N	73145	20.23	0
Lycium barbarum (Gouqizi)	MOL000388	gamma-aminobutyric acid	103.14	-0.622	3	3	24.0891	-0.26362	-0.57268	0.0070086	0		BTCSSZJGUNDROE-UHFFFAOYSA-N	6992099	63.32	3
Lycium barbarum (Gouqizi)	MOL000397	cis-p-Coumarate	164.17	1.635	2	3	45.9822	0.46198	0.36202	0.039073	0	4.88714	NGSWKAQJJWESNS-UTCJRWHESA-N	1549106	57.53	2
Lycium barbarum (Gouqizi)	MOL000415	rutin	610.57	-1.446	10	16	3.20153	-1.92581	-2.75317	0.68283	0		IKGXIBQEEMLURG-NVPNHPEKSA-N	5280805	269.43	6
Lycium barbarum (Gouqizi)	MOL000421	nicotinic acid	123.12	0.284	1	3	47.6453	0.33848	0.20967	0.020168	0	11.9826	PVNIIMVLHYAWGP-UHFFFAOYSA-N	938	50.19	1
Lycium barbarum (Gouqizi)	MOL000429	Crystal VI	132.14	-1.847	5	5	83.9576	-0.88421	-1.15352	0.016451	0	11.589	DCXYFEDJOCDNAF-REOHCLBHSA-N	6992089	106.41	3
Lycium barbarum (Gouqizi)	MOL000430	betaine	117.17	-2.043	0	2	40.9223	-0.77148	-1.31095	0.012606	0.0796752	10.7755	GMTCLSZGPOBNLA-UHFFFAOYSA-N	248	40.13	2
Lycium barbarum (Gouqizi)	MOL000449	Stigmasterol	412.77	7.64	1	1	43.8299	1.44458	1.00045	0.75665	0.216794	5.5746	HCXVJBMSMIARIN-PHZDYDNGSA-N	5280794	20.23	5
Lycium barbarum (Gouqizi)	MOL000476	Physcion	284.28	2.743	2	5	22.2864	0.52191	-0.40229	0.26659	0		FFWOKTFYGVYKIR-UHFFFAOYSA-N	10639	83.83	1
Lycium barbarum (Gouqizi)	MOL000514	Nonacosane	408.89	13.601	0	0	8.1241	1.92388	1.54024	0.39372	0.164389		IGGUPRCHHJZPBS-UHFFFAOYSA-N	12409	0	26
Lycium barbarum (Gouqizi)	MOL000530	Lupeol acetate	468.84	7.782	0	2	9.10326	1.4296	1.18937	0.7633	0.240164		ODSSDTBFHAYYMD-YOJQYFTNSA-N	92157	26.3	3
Lycium barbarum (Gouqizi)	MOL000615	delta-amorphene	204.39	4.94	0	0	17.9461	1.85086	1.99416	0.077173	0.244963		FUCYIEXQVQJBKY-ZFWWWQNUSA-N	441005	0	1
Lycium barbarum (Gouqizi)	MOL000628	darutoside	574.93	5.893	4	6	21.3182	-0.26116	-0.95742	0.63003	0.220428		VWDLOXMZIGUBKM-CQJGLIEWSA-N		99.38	8
Lycium barbarum (Gouqizi)	MOL000676	DBP	278.38	4.198	0	4	64.5416	0.8008	0.55504	0.13409	0.344917	5.40558	DOIRQSBPFJWKBE-UHFFFAOYSA-N	3026	52.6	10
Lycium barbarum (Gouqizi)	MOL000720	Safranal	150.24	2.364	0	1	39.5576	1.38683	1.74361	0.035053	0.320016	11.7418	SGAWOGXMMPSZPB-UHFFFAOYSA-N	61041	17.07	1
Lycium barbarum (Gouqizi)	MOL000749	Linoleic	280.5	6.391	1	2	41.9044	1.23023	0.80752	0.14468	0.227795	5.26519	OYHQOLUKZRVURQ-AVQMFFATSA-N	5282457	37.3	14
Lycium barbarum (Gouqizi)	MOL000767	Dotriacontanol	466.98	13.744	1	1	10.2452	1.4791	0.43872	0.45938	0.150177		QOEHNLSDMADWEF-UHFFFAOYSA-N	96117	20.23	30
Lycium barbarum (Gouqizi)	MOL000864	MYS	212.47	7.215	0	0	13.9811	1.80931	1.91696	0.04922	0.145994		YCOZIPAWZNQLMR-UHFFFAOYSA-N	12391	0	12
Lycium barbarum (Gouqizi)	MOL000865	hexadecane	226.5	7.671	0	0	12.316	1.80766	1.85198	0.060928	0.142881		DCAYPVUWAIABOU-UHFFFAOYSA-N	11006	0	13
Lycium barbarum (Gouqizi)	MOL000867	Heptadekan	240.53	8.127	0	0	8.64247	1.83578	1.86559	0.074658	0.140065		NDJKXXJCMXVBJW-UHFFFAOYSA-N	12398	0	14
Lycium barbarum (Gouqizi)	MOL000868	LFA	282.62	9.496	0	0	8.46052	1.834	1.80067	0.12999	0.133019		CBFCDTFDPHXCNY-UHFFFAOYSA-N	8222	0	17
Lycium barbarum (Gouqizi)	MOL000869	Henicosane	296.65	9.952	0	0	8.41291	1.83706	1.80072	0.15364	0.131046		FNAZRRHPUDJQCJ-UHFFFAOYSA-N	12403	0	18
Lycium barbarum (Gouqizi)	MOL000874	paeonol	166.19	1.286	1	3	28.7872	0.92853	0.8449	0.039185	0.31994		UILPJVPSNHJFIK-UHFFFAOYSA-N	11092	46.53	2
Lycium barbarum (Gouqizi)	MOL000875	Cedrol	222.41	3.157	1	1	16.2345	1.35496	1.45926	0.12172	0.239256		SVURIXNDRWRAFU-OGMFBOKVSA-N		20.23	0
Lycium barbarum (Gouqizi)	MOL000878	Farnesylacetone	262.48	5.446	0	1	37.8416	1.60901	1.55598	0.10214	0.291443	5.21772	LTUMRKDLVGQMJU-IUBLYSDUSA-N	1711945	17.07	9
Lycium barbarum (Gouqizi)	MOL000879	methyl palmitate	270.51	6.619	0	2	18.0876	1.36631	1.18158	0.11594	0.139169		FLIACVVOZYBSBS-UHFFFAOYSA-N	8181	26.3	15
Lycium barbarum (Gouqizi)	MOL000880	Tricosane	324.71	10.864	0	0	8.33048	1.84718	1.6799	0.2088	0.127646		FIGVVZUWCLSUEI-UHFFFAOYSA-N	12534	0	20
Lycium barbarum (Gouqizi)	MOL000886	tetradecane	198.44	6.758	0	0	15.9423	1.78783	1.78297	0.039319	0.148416		BGHCVCJVXZWKCC-UHFFFAOYSA-N	12389	0	11
Lycium barbarum (Gouqizi)	MOL000953	CLR	386.73	7.376	1	1	37.8739	1.43101	1.12678	0.67677	0.198672	4.51883	HVYWMOMLDIMFJA-DPAQBDIFSA-N	5997	20.23	5
Lycium barbarum (Gouqizi)	MOL000971	Ethylpalmitate	284.54	6.967	0	2	18.9867	1.41208	1.14897	0.13539	0.161741		XIRNKXNNONJFQO-UHFFFAOYSA-N	12366	26.3	16
Lycium barbarum (Gouqizi)	MOL000983	n-Triacontanol	438.92	12.832	1	1	10.46	1.53065	0.79045	0.45146	0.132898		REZQBEBOWJAQKS-UHFFFAOYSA-N	68972	20.23	28
Lycium barbarum (Gouqizi)	MOL001323	Sitosterol alpha1	426.8	8.153	1	1	43.2813	1.41477	0.97257	0.78354	0.237165	5.64077	LPZCCMIISIBREI-JXMPMKKESA-N	9548595	20.23	5
Lycium barbarum (Gouqizi)	MOL001393	myristic acid	228.42	5.455	1	2	21.1812	1.07113	0.99179	0.066784	0.185216		TUNFSRHWOTWDNC-UHFFFAOYSA-N	11005	37.3	12
Lycium barbarum (Gouqizi)	MOL001394	Oktadekan	254.56	8.583	0	0	9.80639	1.8317	1.8291	0.090617	0.137503		RZJRJXONCZWCBN-UHFFFAOYSA-N	11635	0	15
Lycium barbarum (Gouqizi)	MOL001396	PENTADECYLIC ACID	242.45	5.911	1	2	20.1846	1.07931	0.88486	0.081479	0.181643		WQEPLUUGTLDZJY-UHFFFAOYSA-N	13849	37.3	13
Lycium barbarum (Gouqizi)	MOL001399	TWT	310.68	10.408	0	0	8.36569	1.84833	1.63859	0.17997	0.129281		HOWGUJZVBDQJKV-UHFFFAOYSA-N	12405	0	19
Lycium barbarum (Gouqizi)	MOL001402	Octacosane	394.86	13.145	0	0	8.14661	1.91221	1.45871	0.36732	0.120678		ZYURHZPYMFLWSH-UHFFFAOYSA-N	12408	0	25
Lycium barbarum (Gouqizi)	MOL001410	Zeaxanthin	568.96	9.525	2	2	21.1739	1.22477	-1.00396	0.54186	0.31088		JKQXZKUSFCKOGQ-QAYBQHTQSA-N	5280899	40.46	10
Lycium barbarum (Gouqizi)	MOL001456	citric acid	192.14	-1.395	4	7	56.2199	-1.10696	-1.37769	0.047066	0.429491	11.4554	KRKNYBCHXYNGOX-UHFFFAOYSA-N	19782904	132.13	5
Lycium barbarum (Gouqizi)	MOL001468	MLT	134.1	-0.955	3	5	59.617	-0.86983	-1.39591	0.017766	0.413438	11.4047	BJEPYKJPYRNKOW-REOHCLBHSA-N	222656	94.83	3
Lycium barbarum (Gouqizi)	MOL001494	Mandenol	308.56	6.991	0	2	41.9962	1.45585	1.13821	0.19321	0.24769	5.38597	FMMOOAYVCKXGMF-MURFETPASA-N	5282184	26.3	16
Lycium barbarum (Gouqizi)	MOL001495	Ethyl linolenate	306.54	6.546	0	2	46.101	1.53656	1.12378	0.19716	0.248	6.20051	JYYFMIOPGOFNPK-XSHSMGBESA-N	6371716	26.3	15
Lycium barbarum (Gouqizi)	MOL001496	ETHYLMYRISTATE	256.48	6.055	0	2	20.5788	1.39337	1.27527	0.094355	0.191909		MMKRHZKQPFCLLS-UHFFFAOYSA-N	31283	26.3	14
Lycium barbarum (Gouqizi)	MOL001498	Ethyl stearate	312.6	7.88	0	2	17.7044	1.37245	1.22261	0.18836	0.183874		MVLVMROFTAUDAG-UHFFFAOYSA-N	8122	26.3	18
Lycium barbarum (Gouqizi)	MOL001585	9,17-OCTADECADIENAL (Z)	264.5	6.492	0	1	38.2569	1.50085	1.3659	0.1196	0.232163	6.42391	RXORHYFDDNAOQS-KTKRTIGZSA-N	5365667	17.07	15
Lycium barbarum (Gouqizi)	MOL001600	copaene	204.39	4.169	0	0	29.4734	1.80953	2.03863	0.12401	0.22375		VLXDPFLIRFYIME-QRTUWBSPSA-N		0	1
Lycium barbarum (Gouqizi)	MOL001619	UPL	268.59	9.039	0	0	8.5205	1.83329	1.69808	0.10901	0.156634		LQERIDTXQFOHKA-UHFFFAOYSA-N	12401	0	16
Lycium barbarum (Gouqizi)	MOL001691	vitamin c	176.14	-1.759	4	6	13.3435	-0.86084	-1.38494	0.043187	0.368681		CIWBSHSKHKDKBQ-JLAZNSOCSA-N	54670067	107.22	2
Lycium barbarum (Gouqizi)	MOL001747	Tetracosane	338.74	11.32	0	0	8.28407	1.87807	1.61741	0.23973	0.149092		POOSGDOYLQNASK-UHFFFAOYSA-N	12592	0	21
Lycium barbarum (Gouqizi)	MOL001752	EUG	150.19	2.098	1	2	38.3919	1.35854	1.35093	0.030821	0.364636	11.5652	YOMSJEATGXXYPX-UHFFFAOYSA-N	332	29.46	2
Lycium barbarum (Gouqizi)	MOL001815	1-Tricosene	322.69	10.474	0	0	16.2521	1.9143	1.92377	0.21311	0.182181		SJDSOBWGZRPKSB-UHFFFAOYSA-N	181154	0	20
Lycium barbarum (Gouqizi)	MOL001863	METHYL ISOPALMITATE	270.51	6.414	0	2	9.41833	1.37926	1.22607	0.11471	0.163702		WAKCWJNDXBPEBP-UHFFFAOYSA-N	21205	26.3	14
Lycium barbarum (Gouqizi)	MOL001880	OXL	90.04	-0.48	2	4	29.6784	-0.64165	-0.87119	0.0071888	0.523941		MUBZPKHOEPUJKR-UHFFFAOYSA-N	18676629	74.6	1
Lycium barbarum (Gouqizi)	MOL001889	Methyl linolelaidate	294.53	6.642	0	2	41.9344	1.46147	1.10524	0.16791	0.2021	5.77606	WTTJVINHCBCLGX-ZDVGBALWSA-N	5362793	26.3	15
Lycium barbarum (Gouqizi)	MOL001901	24-Methylenecycloartanol	440.83	7.859	1	1	10.397	1.41751	1.12835	0.78773	0.252329		BDHQMRXFDYJGII-UEBIAWITSA-N		20.23	5
Lycium barbarum (Gouqizi)	MOL001979	LAN	426.8	8.12	1	1	42.1192	1.51641	1.17987	0.74787	0.234899	5.83549	CAHGCLMLTWQZNJ-BQNIITSRSA-N	246983	20.23	4
Lycium barbarum (Gouqizi)	MOL002223	TAU	125.17	-1.612	3	4	24.3714	-0.77817	-2.74625	0.00981	0.390375		XOAAWQZATWQOTB-UHFFFAOYSA-N	4068592	88.77	2
Lycium barbarum (Gouqizi)	MOL002225	Styrone	134.19	1.693	1	1	38.3522	1.13844	1.08944	0.022038	0.408219	4.38184	OOCCDEMITAIZTP-QPJJXVBHSA-N	5315892	20.23	2
Lycium barbarum (Gouqizi)	MOL002313	TR-saponin A	1037.33	3.042	8	20	2.67265	-2.00314	-2.91817	0.062245	0.277447		QCMIZNQBGXTSJB-YNAAZIRKSA-N		303.96	15
Lycium barbarum (Gouqizi)	MOL002314	TR-saponin A_qt	715.03	5.565	4	10	22.6298	-0.44057	-0.97037	0.3183	0.265051		XFFHNUNUTSWQFG-CZMNASQASA-N		159.82	9
Lycium barbarum (Gouqizi)	MOL002363	beta-Ionone	192.33	3.215	0	1	20.6324	1.4127	1.47147	0.054165	0.301974		PSQYTAPXSHCGMF-BQYQJAHWSA-N	638014	17.07	2
Lycium barbarum (Gouqizi)	MOL002376	PENTACOSANE	352.77	11.777	0	0	8.24936	1.89549	1.84953	0.27262	0.14221		YKNWIILGEFFOPE-UHFFFAOYSA-N	12406	0	22
Lycium barbarum (Gouqizi)	MOL002442	Cholesteryl ferulate	562.91	9.603	1	4	22.4254	1.09101	0.45139	0.62907	0.246415		CPBQNAKTSMCPNH-DCNQEUNQSA-N		55.76	10
Lycium barbarum (Gouqizi)	MOL002669	Campesteryl ferulate	576.94	9.855	1	4	22.0978	1.0983	0.05691	0.59241	0.262166		SWIWTAJTJOYCTB-WNUOVGGOSA-N		55.76	10
Lycium barbarum (Gouqizi)	MOL002742	LUT	568.96	9.465	2	2	15.7424	1.11599	-1.11644	0.5393	0.344352		KBPHJBAIARWVSC-NSIPBSJQSA-N	448437	40.46	10
Lycium barbarum (Gouqizi)	MOL002783	Cumalic acid	140.1	-0.112	1	4	43.0983	-0.01107	-0.38589	0.028014	0.390446	11.8641	ORGPJDKNYMVLFL-UHFFFAOYSA-N	68141	67.51	1
Lycium barbarum (Gouqizi)	MOL003126	alpha cadinene	204.39	4.745	0	0	18.7279	1.85103	2.05407	0.077252	0		QMAYBMKBYCGXDH-QLFBSQMISA-N	12306049	0	1
Lycium barbarum (Gouqizi)	MOL003304	Hentriacontan	436.95	14.514	0	0	8.06806	1.8837	1.79584	0.50918	0.154276		IUJAMGNYPWYUPM-UHFFFAOYSA-N	12410	0	28
Lycium barbarum (Gouqizi)	MOL003484	PEY	178.24	3.647	0	0	25.6969	1.88471	1.79192	0.097919	0.520198		YNPNZTXNASCQKK-UHFFFAOYSA-N	995	0	0
Lycium barbarum (Gouqizi)	MOL003501	(2R,4aS,6S,8aR)-2,6-dimethyldecalin	166.34	4.285	0	0	46.9332	1.7744	2.06569	0.046821	0.167895	-10.6062	XNOHNIPVHGINQP-BKUVIOGVSA-N	21718045	0	0
Lycium barbarum (Gouqizi)	MOL003535	1,1,6-trimethyl-2H-naphthalene	172.29	3.843	0	0	24.9373	1.88473	1.99003	0.061599	0.344045		RTUMCNDCAVLXEP-UHFFFAOYSA-N	121677	0	0
Lycium barbarum (Gouqizi)	MOL003547	Azaron	208.28	2.735	0	3	38.3857	1.42116	1.18131	0.060667	0	4.54656	RKFAZBXYICVSKP-AATRIKPKSA-N	636822	27.69	4
Lycium barbarum (Gouqizi)	MOL003578	Cycloartenol	426.8	7.554	1	1	38.6857	1.52617	1.33261	0.78093	0	5.00372	ONQRKEUAIJMULO-YBXTVTTCSA-N		20.23	4
Lycium barbarum (Gouqizi)	MOL003800	CIR	175.22	-1.325	6	6	52.9602	-0.86486	-1.45509	0.033089	0.307072	0.898671	RHGKLRLOHDJJDR-BYPYZUCNSA-N	6992098	118.44	5
Lycium barbarum (Gouqizi)	MOL004498	12-O-Nicotinoylisolineolone	469.63	1.316	3	7	20.7043	-0.53556	-1.18582	0.83406	0.305315		OQFVSKGDZKMZEH-WCYOEAGXSA-N		116.95	4
Lycium barbarum (Gouqizi)	MOL004708	δ-cadinol	222.41	3.779	1	1	14.0262	1.33255	1.44796	0.093113	0.233517		LHYHMMRYTDARSZ-KBUPBQIOSA-N	51394521	20.23	1
Lycium barbarum (Gouqizi)	MOL004766	Stearyl chloride	289	8.561	0	0	17.7374	1.80618	1.67408	0.108	0.218102		VUQPJRPDRDVQMN-UHFFFAOYSA-N	18815	0	15
Lycium barbarum (Gouqizi)	MOL005224	TETRATETRACONTANE	619.34	20.444	0	0	7.8177	2.0389	1.21578	0.24686	0.1568		KMXFZRSJMDYPPG-UHFFFAOYSA-N	23494	0	41
Lycium barbarum (Gouqizi)	MOL005406	atropine	289.41	1.721	1	4	45.9706	0.42984	0.01478	0.19328	0.281506	2.7474	RKUNBYITZUJHSG-QKPAOTATSA-N	154417	49.77	5
Lycium barbarum (Gouqizi)	MOL005438	campesterol	400.76	7.628	1	1	37.5768	1.34459	0.94546	0.71488	0.223869	4.83204	SGNBVLSWZMBQTH-KAASKNFBSA-N		20.23	5
Lycium barbarum (Gouqizi)	MOL005439	Ostreasterol	398.74	7.432	1	1	13.6154	1.31409	0.87652	0.72038	0.239516		INDVLXYUCBVVKW-PXBBAZSNSA-N	92113	20.23	5
Lycium barbarum (Gouqizi)	MOL005479	pentatriacont-17-ene	491.05	15.894	0	0	13.1862	2.0101	1.58452	0.43259	0.163555		BLCUZCCTSBVFSV-LAPDZXRHSA-N	5365022	0	31
Lycium barbarum (Gouqizi)	MOL005521	phytane	282.62	8.678	0	0	13.8631	1.81414	1.82656	0.10838	0.204934		GGYKPYDKXLHNTI-VAMGGRTRSA-N		0	13
Lycium barbarum (Gouqizi)	MOL005528	2,6,10,14-tetramethylpentadecane	268.59	8.222	0	0	3.60207	1.84952	1.96115	0.091543	0.200634		XOJVVFBFDXDTEG-KDURUIRLSA-N	25022101	0	12
Lycium barbarum (Gouqizi)	MOL005960	9-Octadecyne	250.52	8.261	0	0	10.7009	1.96954	1.66624	0.092219	0.171982		NKRBWIXXEQOWRY-UHFFFAOYSA-N	141998	0	12
Lycium barbarum (Gouqizi)	MOL005961	10,13-Octadecadienoic acid, methyl ester	294.53	6.642	0	2	41.9344	1.45724	1.05239	0.16825	0.204168	5.78394	TYEPJNKESLRTEJ-AVQMFFATSA-N	5365678	26.3	15
Lycium barbarum (Gouqizi)	MOL006209	cyanin	411.66	7.077	0	1	47.4209	1.78221	0.99102	0.75918	0.276261	2.72377	ZNWVDIROEWRDJT-DARPEHSRSA-N		8.81	7
Lycium barbarum (Gouqizi)	MOL007449	24-methylidenelophenol	412.77	7.751	1	1	44.1926	1.40625	1.0016	0.7533	0.24066	5.10354	RSMKYRDCCSNYFM-AAGDOFLISA-N	5283640	20.23	5
Lycium barbarum (Gouqizi)	MOL007946	19435-97-3	222.41	3.779	1	1	33.0408	1.32463	1.37484	0.093097	0.252541	7.34145	LHYHMMRYTDARSZ-ZQDZILKHSA-N	3084311	20.23	1
Lycium barbarum (Gouqizi)	MOL008159	TRIACONTANE	422.92	14.058	0	0	8.09049	1.91383	1.46229	0.41499	0.16306		JXTPJDDICSTXJX-UHFFFAOYSA-N	12535	0	27
Lycium barbarum (Gouqizi)	MOL008172	daucosterol	576.95	6.337	4	6	3.65151	-0.11795	-0.73349	0.6265	0.213278		NPJICTMALKLTFW-FQZOOVCPSA-N		99.38	9
Lycium barbarum (Gouqizi)	MOL008173	daucosterol_qt	414.79	8.084	1	1	36.9139	1.33489	0.85459	0.75316	0.225396	5.59767	KZJWDPNRJALLNS-ZBNQVYKFSA-N		20.23	6
Lycium barbarum (Gouqizi)	MOL008400	glycitein	284.28	2.316	2	5	50.4789	0.56176	-0.28745	0.23826	0.301433	16.3203	DXYUAIFZCFRPTH-UHFFFAOYSA-N	5317750	79.9	2
Lycium barbarum (Gouqizi)	MOL008739	Solavetivone	218.37	3.612	0	1	36.7325	1.3702	1.45215	0.086748	0.334115	6.2591	FGCUSSRGQNHZRW-UMVBOHGHSA-N	442399	17.07	1
Lycium barbarum (Gouqizi)	MOL009544	Hypogaeic acid	254.46	5.923	1	2	35.7759	1.10163	0.82865	0.099636	0.225376	5.28097	PJHOFUXBXJNUAC-KTKRTIGZSA-N	5318393	37.3	13
Lycium barbarum (Gouqizi)	MOL009601	11-DECYLDOCOSANE	450.98	14.766	0	0	9.27154	1.93538	1.61321	0.4015	0.153006		ZTLKOYAJKRWSKL-UHFFFAOYSA-N	41440	0	28
Lycium barbarum (Gouqizi)	MOL009602	12-decylheneicosane	436.95	14.309	0	0	9.32578	1.94904	1.72216	0.37206	0.142635		WMQSSFYTIFHSFT-HKBQPEDESA-N		0	27
Lycium barbarum (Gouqizi)	MOL009603	13,17,21-trimethyltritriacontane	507.1	16.182	0	0	10.9237	1.92288	1.54803	0.5253	0.168433		VPNSAYIYZOPVGL-YQMDEHACSA-N		0	30
Lycium barbarum (Gouqizi)	MOL009604	14b-pregnane	288.57	6.535	0	0	34.7792	1.79765	1.94933	0.33723	0.19898	4.57057	JWMFYGXQPXQEEM-MTUNSFAGSA-N		0	1
Lycium barbarum (Gouqizi)	MOL009605	1,2,3,4,5-Pentamethylcyclopentadiene	136.26	3.429	0	0	48.69	1.8872	2.09147	0.026351	0.304571	11.7181	WQIQNKQYEUMPBM-UHFFFAOYSA-N	77667	0	0
Lycium barbarum (Gouqizi)	MOL009606	(4aS,7R)-7-isopropenyl-1,4a-dimethyl-5,6,7,8-tetrahydronaphthalen-2-one	216.35	3.783	0	1	35.4642	1.45375	1.55713	0.096592	0.342618	5.02022	YFZICPBAKZACEG-DOMZBBRYSA-N	10976879	17.07	1
Lycium barbarum (Gouqizi)	MOL009607	(1R,4aR,5S,8aS)-1,5-dimethyldecalin	166.34	4.285	0	0	59.4402	1.76599	2.1127	0.048564	0.179841	10.9334	FLBCYSDGVKDEEA-IWDIQUIJSA-N	21717998	0	0
Lycium barbarum (Gouqizi)	MOL009608	WLN: E6E	243.98	3.356	0	0	7.57195	1.76737	1.93384	0.0066514	0.517332		SGRHVVLXEBNBDV-UHFFFAOYSA-N	12368	0	3
Lycium barbarum (Gouqizi)	MOL009609	1,6-dimethyl-1-isopropyl-1,2,3,4,4a,7-hexahydronaphthalene	204.39	4.699	0	0	39.5449	1.84924	2.06021	0.081253	0.239376	-2.97204	QZKLOBUKAPLBSE-HIFRSBDPSA-N		0	1
Lycium barbarum (Gouqizi)	MOL009610	(1S,4aS,6S,8aR)-1,6-dimethyldecalin	166.34	4.285	0	0	47.4646	1.77057	2.1593	0.047679	0.17233	3.59714	SXLVBBLVYUOSKX-FIQHERPVSA-N	21718000	0	0
Lycium barbarum (Gouqizi)	MOL009611	Stearyl iodide	380.45	9.238	0	0	6.22113	1.77909	1.5659	0.10718	0.250902		ZNJOCVLVYVOUGB-UHFFFAOYSA-N	12402	0	15
Lycium barbarum (Gouqizi)	MOL009612	(24R)-4alpha-Methyl-24-ethylcholesta-7,25-dien-3beta-ylacetate	482.87	8.793	0	2	46.3575	1.39199	0.99718	0.8398	0.263765	8.24664	YXSNMSCMEXMDCO-ZDOZIUNCSA-N		26.3	8
Lycium barbarum (Gouqizi)	MOL009613	24-Methylcholest-7-en-3belta-ol	400.76	7.628	1	1	8.79045	1.32237	0.92058	0.71546	0.230943		PUGBZUWUTZUUCP-SRLXQNGGSA-N		20.23	5
Lycium barbarum (Gouqizi)	MOL009614	24-Methylcholesta-7,22-dien-3belta-ol	398.74	7.183	1	1	12.2183	1.31235	0.93541	0.72003	0.225634		QOXPZVASXWSKKU-QDZFOBFWSA-N		20.23	4
Lycium barbarum (Gouqizi)	MOL009615	24-Methylenecycloartan-3beta,21-diol	456.83	6.701	2	2	37.3173	0.94675	0.29732	0.79751	0.226999	5.67062	FJXNINQGUTYPNE-DLJSKDEVSA-N		40.46	6
Lycium barbarum (Gouqizi)	MOL009616	24-Methylenecycloartanol ferulate	617.01	10.087	1	4	22.0369	1.10764	0.04997	0.39148	0.277796		JBSUVXVGZSMGDJ-YVMHCORFSA-N		55.76	10
Lycium barbarum (Gouqizi)	MOL009617	24-ethylcholest-22-enol	414.79	7.89	1	1	37.0945	1.33358	0.99239	0.7511	0.21277	5.32023	CSVWWLUMXNHWSU-YASJBQHGSA-N		20.23	5
Lycium barbarum (Gouqizi)	MOL009618	24-ethylcholesta-5,22-dienol	412.77	7.64	1	1	43.8299	1.31182	0.83918	0.75636	0.21982	5.76129	HCXVJBMSMIARIN-KRUSZOTOSA-N		20.23	5
Lycium barbarum (Gouqizi)	MOL009619	Fucostanol	416.81	8.334	1	1	25.3221	1.39644	1.0321	0.74678	0.205623		LGJMUZUPVCAVPU-HRJGVYIJSA-N	241572	20.23	6
Lycium barbarum (Gouqizi)	MOL009620	24-methyl-31-norlanost-9(11)-enol	428.82	8.153	1	1	37.9997	1.32891	0.93218	0.75092	0.231948	5.48718	NWPXYRKVJLBSQU-NTJPQSOTSA-N		20.23	5
Lycium barbarum (Gouqizi)	MOL009621	24-methylenelanost-8-enol	440.83	8.426	1	1	42.3682	1.44305	1.18394	0.76769	0.249321	5.42759	XJLZCPIILZRCPS-MCOFMKOSSA-N		20.23	5
Lycium barbarum (Gouqizi)	MOL009622	Fucosterol	412.77	7.834	1	1	43.7764	1.33891	1.01263	0.75668	0.239204	5.43569	OSELKOCHBMDKEJ-JUGJNGJRSA-N	5281328	20.23	5
Lycium barbarum (Gouqizi)	MOL009623	2,21-Dimethyldocosane	338.74	10.912	0	0	11.1774	1.87009	1.75081	0.23787	0.155507		QQTULUIXVZMZAU-UHFFFAOYSA-N	537323	0	19
Lycium barbarum (Gouqizi)	MOL009624	(2S,3S,4aR,8aR)-2,3-dimethyldecalin	166.34	4.285	0	0	46.4826	1.7622	2.07898	0.047492	0.171549	-3.53952	UBGLIVPMNDOOTE-NNYUYHANSA-N	21718043	0	0
Lycium barbarum (Gouqizi)	MOL009625	2,6,10,15-tetramethylheptadecane	296.65	9.134	0	0	13.7338	1.84465	1.87974	0.12827	0.197955		ZZEQNXPBKOFTBG-NJYVYQBISA-N		0	14
Lycium barbarum (Gouqizi)	MOL009626	2,6,10-trimethyl-hexadecane	268.59	8.426	0	0	4.02844	1.87126	1.95034	0.09265	0.197492		MHLZUZMLIFKALI-MOPGFXCFSA-N		0	13
Lycium barbarum (Gouqizi)	MOL009627	2,6,3-trimethyl-Dodecane	212.47	6.601	0	0	3.8421	1.84142	2.01156	0.044371	0.21811		TWZSKZFWKMZBHR-CABCVRRESA-N		0	9
Lycium barbarum (Gouqizi)	MOL009628	(2-fluoro-2-methoxycyclopropyl)benzene	166.21	1.81	0	2	62.7827	1.32149	1.31973	0.052125	0.30964	2.62252	GCXBCJBAQNROTA-VHSXEESVSA-N		9.23	2
Lycium barbarum (Gouqizi)	MOL009629	2-methyl-5-ethyloctane	156.35	4.981	0	0	6.17267	1.80877	2.09759	0.017989	0.219438		CQCKNPUKBOITAX-LLVKDONJSA-N		0	6
Lycium barbarum (Gouqizi)	MOL009630	2-o-(beta-d-glucopyranosyl)-ascorbic acid	338.3	-3.85	7	11	7.55932	-2.40014	-4.76397	0.2445	0.299127		MLSJBGYKDYSOAE-DCWMUDTNSA-N	54693473	186.37	5
Lycium barbarum (Gouqizi)	MOL009631	31-Norcyclolaudenol	440.83	8.042	1	1	38.6821	1.35248	0.93779	0.81391	0.253536	4.88016	OSKBBWPZDJRQMS-TVCYAWOFSA-N		20.23	6
Lycium barbarum (Gouqizi)	MOL009632	31-norcycloartanol	414.79	7.53	1	1	8.91774	1.4912	1.28752	0.77995	0.214498		RXPPOAQPYLFCAS-RXEJFBRGSA-N		20.23	5
Lycium barbarum (Gouqizi)	MOL009633	31-norlanost-9(11)-enol	414.79	7.902	1	1	38.3539	1.33752	1.02901	0.7249	0.222897	5.37166	SZCKXGWHINUNKB-SNKUZYNWSA-N		20.23	5
Lycium barbarum (Gouqizi)	MOL009634	31-norlanosterol	412.77	7.846	1	1	42.2046	1.40126	1.02731	0.73012	0.237091	5.26843	KLZWTHGLLDRKHD-MGAQDEEHSA-N		20.23	4
Lycium barbarum (Gouqizi)	MOL009635	4,24-methyllophenol	414.79	7.947	1	1	37.8347	1.42778	1.09906	0.74999	0.219496	4.90223	AOQRDALGACAKHI-AHSCMWHKSA-N		20.23	5
Lycium barbarum (Gouqizi)	MOL009636	4-((2Z,5E)-5-methylhepta-2,5-dien-2-yl)cyclohex-1-ene	190.36	4.829	0	0	39.7979	1.88542	1.99822	0.045171	0.272527	5.43286	IXISKIFRJMSNOJ-XITYOTOGSA-N		0	3
Lycium barbarum (Gouqizi)	MOL009637	4-[(Z,1R)-3-(4-methoxyphenyl)-1-vinylprop-2-enyl]phenol	266.36	4.306	1	2	43.472	1.41196	1.09966	0.15298	0.325775	6.96118	MTYGOTBQCBXZQD-IJVDHGTGSA-N	23626544	29.46	5
Lycium barbarum (Gouqizi)	MOL009638	1-(2-hydrazino-4-methyl-5-pyrimidinyl)ethanone	166.21	-0.294	3	5	38.5292	-0.07833	-0.69837	0.03906	0.282919	34.6338	QYDALMMTLZBJFX-UHFFFAOYSA-N	341594	80.9	2
Lycium barbarum (Gouqizi)	MOL009639	Lophenol	400.76	7.695	1	1	38.1294	1.36486	1.09998	0.714	0.20399	4.75787	LMYZQUNLYGJIHI-SPONXPENSA-N	160482	20.23	5
Lycium barbarum (Gouqizi)	MOL009640	4alpha,14alpha,24-trimethylcholesta-8,24-dienol	426.8	8.293	1	1	38.9099	1.39949	1.0576	0.75772	0.240176	6.67402	GCZFZGBLBXBCJP-VXRRTDEQSA-N		20.23	4
Lycium barbarum (Gouqizi)	MOL009641	4alpha,24-dimethylcholesta-7,24-dienol	412.77	7.892	1	1	42.653	1.4312	0.97601	0.75297	0.231459	5.4397	KPIRFXVTLHBVFL-AAGDOFLISA-N		20.23	4
Lycium barbarum (Gouqizi)	MOL009642	4alpha-methyl-24-ethylcholesta-7,24-dienol	426.8	8.348	1	1	42.2951	1.44898	1.08442	0.78304	0.226908	5.83048	HIIFUGOBGVCVLO-MTFRKTCUSA-N		20.23	5
Lycium barbarum (Gouqizi)	MOL009643	5-Butylnonane	184.41	6.098	0	0	12.7965	1.82566	1.99041	0.026726	0.203638		YXSQPZMAIVSYDV-UHFFFAOYSA-N	300476	0	9
Lycium barbarum (Gouqizi)	MOL009644	6-Fluoroindole-7-Dehydrocholesterol	402.7	7.036	1	2	43.726	1.0337	0.54449	0.72224	0.237341	5.10312	HMEVHMIHKDZWLI-WXBCRLQESA-N		20.23	5
Lycium barbarum (Gouqizi)	MOL009645	7-O-Methylluteolin-6-C-beta-glucoside	480.46	0.11	7	12	1.25069	-1.23584	-2.1773	0.81572	0.270911		LDTLXTGZHCRGFD-HDUJVMFKSA-N		195.6	5
Lycium barbarum (Gouqizi)	MOL009646	7-O-Methylluteolin-6-C-beta-glucoside_qt	318.3	2.014	4	7	40.7737	0.33243	-0.46685	0.30497	0.29483	14.0991	PHGRMBKBKPAXKQ-LLVKDONJSA-N		116.45	2
Lycium barbarum (Gouqizi)	MOL009647	7-bromomethyl-7-hexadecene	317.4	7.931	0	0	6.47326	1.92634	1.96044	0.078832	0.260018		XWACLFGKPLOHDI-ICFOKQHNSA-N		0	12
Lycium barbarum (Gouqizi)	MOL009648	9-Octylheptadecane	352.77	11.572	0	0	9.76108	1.92092	1.77572	0.20234	0.15385		ZLIOPNROBPMBFI-UHFFFAOYSA-N	292286	0	21
Lycium barbarum (Gouqizi)	MOL009649	Anhydrorhodovibrin	566.99	11.624	0	1	26.7948	2.294	0.86153	0.45997	0.357439		OCDSWQXGIQUZCF-AGVJHCIFSA-N	5368308	9.23	17
Lycium barbarum (Gouqizi)	MOL009650	Atropine	289.41	1.721	1	4	42.159	0.56932	0.39129	0.19299	0.259395	5.27434	RKUNBYITZUJHSG-JJXSEGSLSA-N	637577	49.77	5
Lycium barbarum (Gouqizi)	MOL009651	Cryptoxanthin monoepoxide	568.96	9.5	1	2	46.9537	1.48975	-0.03313	0.56103	0.326123	4.40133	CMOLUFWHADIFGS-WZIUPQIASA-N		32.76	10
Lycium barbarum (Gouqizi)	MOL009652	Cycloartanolacetate	470.86	8.183	0	2	6.38472	1.42718	1.28696	0.79943	0.218782		RRIPWSLJXZPRIU-GUULDYRZSA-N		26.3	7
Lycium barbarum (Gouqizi)	MOL009653	Cycloeucalenol	426.8	7.586	1	1	39.7265	1.41559	1.0419	0.79446	0.22942	5.00947	HUNLTIZKNQDZEI-PGFZVWMDSA-N		20.23	5
Lycium barbarum (Gouqizi)	MOL009654	Cyclofoetoside B	933.27	-0.616	12	18	8.24045	-3.54978	-4.64096	0.075815	0.248609		JDYWIMCSAUNOHC-VVQWPGQESA-N		298.14	13
Lycium barbarum (Gouqizi)	MOL009655	Cyclofoetoside B_qt	492.82	3.225	5	5	10.9202	-0.50696	-1.35366	0.78205	0.226501		VGUDSEYLIKUOJH-HUGZAVLDSA-N		101.15	6
Lycium barbarum (Gouqizi)	MOL009656	(E,E)-1-ethyl octadeca-3,13-dienoate	308.56	6.991	0	2	41.9962	1.45588	1.1072	0.19364	0.207136	5.47134	WDXJYOKJLIZASF-RSIFQWQVSA-N		26.3	16
Lycium barbarum (Gouqizi)	MOL009657	Ethyl p-toluate	164.22	2.52	0	2	39.6442	1.32795	1.37781	0.03509	0.385508	3.96592	NWPWRAWAUYIELB-UHFFFAOYSA-N	66743	26.3	3
Lycium barbarum (Gouqizi)	MOL009658	DGL	147.15	-0.924	4	5	60.7771	-0.97135	-1.40292	0.021377	0.393668	11.2955	WHUUTDBJXJRKMK-GSVOUGTGSA-N	23327	100.62	4
Lycium barbarum (Gouqizi)	MOL009659	Hypaconitine	615.79	-0.101	2	11	7.15512	-0.09652	-0.41246	0.26085	0.202409		FIDOCHXHMJHKRW-ALHUPPKCSA-N		133.22	10
Lycium barbarum (Gouqizi)	MOL009660	methyl (1R,4aS,7R,7aS)-4a,7-dihydroxy-7-methyl-1-[(2S,3R,4S,5S,6R)-3,4,5-trihydroxy-6-(hydroxymethyl)oxan-2-yl]oxy-1,5,6,7a-tetrahydrocyclopenta[d]pyran-4-carboxylate	406.43	-3.181	6	11	39.4285	-1.4258	-2.05543	0.46558	0.232203	7.6382	RWMXKBUPLSNIJL-VALIWVFLSA-N	11968619	175.37	5
Lycium barbarum (Gouqizi)	MOL009661	Ipolamiide_qt	244.27	-1.434	3	6	139.959	-0.29813	-0.59198	0.1198	0.250912	5.73961	IAVUAKMWDUCOCS-CPOMMVLXSA-N		96.22	2
Lycium barbarum (Gouqizi)	MOL009662	Lantadene A	552.87	7.206	1	5	38.6794	0.31516	-0.29768	0.57405	0.303712	5.4373	KCLIRHUTOPOHKJ-DMKBDCOSSA-N		80.67	4
Lycium barbarum (Gouqizi)	MOL009663	Maaliol	236.39	2.016	1	2	71.1885	0.92501	0.96899	0.14612	0.256623	5.9592	BEGPRDHBWMCZLC-SYZWTGEBSA-N		37.3	0
Lycium barbarum (Gouqizi)	MOL009664	Physalin A	526.58	0.497	3	10	91.7065	-0.78303	-1.10928	0.27207	0.389406	13.2135	VELDODQHYQSJOF-RLGRCWQRSA-N		156.66	0
Lycium barbarum (Gouqizi)	MOL009665	Physcion-8-O-beta-D-gentiobioside	608.6	-0.908	8	15	43.9036	-2.68432	-3.52314	0.62426	0.289226	28.4643	LHWONDXFTUKXDH-BFTLVBKUSA-N	5320543	242.13	7
Lycium barbarum (Gouqizi)	MOL009666	Taurochenideixycholicacid	499.79	2.628	4	7	15.7623	-0.57851	-1.55636	0.87533	0.270318		BHTRKEVKTKCXOH-VNOLHDGTSA-N		132.31	7
Lycium barbarum (Gouqizi)	MOL009667	11Z-hexadecenoic acid	254.46	5.923	1	2	35.7759	1.1304	1.08334	0.10016	0.213135	5.44228	JGMYDQCXGIMHLL-WAYWQWQTSA-N	5312414	37.3	13
Lycium barbarum (Gouqizi)	MOL009668	Zederone	246.33	2.962	0	3	48.9677	1.0122	1.04766	0.16855	0.278104	11.6942	CVIVANCKIBYAOP-BKILABGBSA-N		42.74	0
Lycium barbarum (Gouqizi)	MOL009669	aminoethyl thiosulfite	141.24	0.125	3	3	72.1523	-0.09613	-0.82525	0.0061665	0.0417836	11.7082	XTNGYWONEKLZFU-UHFFFAOYSA-N		106.78	3
Lycium barbarum (Gouqizi)	MOL009670	2-Pyridylamine	94.13	0.472	2	2	79.0497	0.59024	0.57932	0.010464	0.325371	12.0362	ICSNLGPSRYBMBD-UHFFFAOYSA-N	10439	38.91	0
Lycium barbarum (Gouqizi)	MOL009672	beta-Cholestanol	388.75	7.626	1	1	25.6336	1.41885	1.23941	0.6735	0.187808		QYIXCDOBOSTCEI-QCYZZNICSA-N	6665	20.23	5
Lycium barbarum (Gouqizi)	MOL009673	cis,trans-1,6-dimethyl-spiro-[4,5]-decane	166.34	4.24	0	0	46.6573	1.76546	2.1406	0.04764	0.210213	11.5017	NENGYSBMMAAPSK-GRYCIOLGSA-N		0	0
Lycium barbarum (Gouqizi)	MOL009674	cryptoxanthin	552.96	10.762	1	1	25.1571	1.83908	0.3912	0.5714	0.319514		DMASLKHVQRHNES-GMKWGACXSA-N	44554791	20.23	10
Lycium barbarum (Gouqizi)	MOL009675	Ethyl anisate	180.22	2.018	0	3	55.9036	1.05931	1.0577	0.043943	0.322817	2.52173	FHUODBDRWMIBQP-UHFFFAOYSA-N	60979	35.53	4
Lycium barbarum (Gouqizi)	MOL009676	DGN	146.17	-1.526	5	5	87.9002	-0.96166	-1.47273	0.020527	0.354005	11.3447	ZDXPYRJPNDTMRX-GSVOUGTGSA-N	6992096	106.41	4
Lycium barbarum (Gouqizi)	MOL009677	lanost-8-en-3beta-ol	428.82	8.37	1	1	34.2263	1.48075	1.24532	0.74036	0.216068	5.47725	MBZYKEVPFYHDOH-BQNIITSRSA-N	440560	20.23	5
Lycium barbarum (Gouqizi)	MOL009678	lanost-8-enol	428.82	8.37	1	1	34.2263	1.3709	1.1177	0.74167	0.221859	6.41394	MBZYKEVPFYHDOH-ZSLNGYDASA-N		20.23	5
Lycium barbarum (Gouqizi)	MOL009679	lathosterol	386.73	7.376	1	1	13.7762	1.33504	0.96619	0.67698	0.204779		IZVFFXVYBHFIHY-SKCNUYALSA-N	65728	20.23	5
Lycium barbarum (Gouqizi)	MOL009680	mutatoxanthin	570.93	8.097	2	3	5.71006	0.71555	-0.82501	0.58747	0.312057		BCGQYMDCTNZPSY-JKCCELRRSA-N		49.69	9
Lycium barbarum (Gouqizi)	MOL009681	Obtusifoliol	426.8	8.152	1	1	42.552	1.46931	1.25222	0.7565	0.238438	5.91285	MMNYKQIDRZNIKT-VSADUBDNSA-N	65252	20.23	5
Lycium barbarum (Gouqizi)	MOL009682	octahydro-4,4,8,8-tetramethyl-4a,7-methano-4aH-naphth[1,8a-b]oxirene	220.39	3.181	0	1	15.758	1.58454	1.87924	0.15862	0.23556		VQHLGZRKOZIABH-DRABBMOASA-N		12.53	0
Lycium barbarum (Gouqizi)	MOL009683	p-Nitrobenzoic acid octadecyl ester	419.67	9.295	0	4	4.68773	1.04539	0.60662	0.52947	0.0425308		VBSJEGSOHTUUGU-UHFFFAOYSA-N	11200948	72.12	20
Lycium barbarum (Gouqizi)	MOL009685	trans,trans-1,6-dimethyl-spiro-[4,5]-decane	166.34	4.24	0	0	53.3802	1.81109	2.12061	0.047646	0.19943	11.4622	NENGYSBMMAAPSK-SDDRHHMPSA-N		0	0
Lycium barbarum (Gouqizi)	MOL010234	delta-Carotene	536.96	12.185	0	0	31.8009	2.32916	1.42231	0.54639	0.35116	2.61679	WGIYGODPCLMGQH-GOXCNPTKSA-N	5281230	0	13
Lycium barbarum (Gouqizi)	MOL002773	beta-carotene	536.96	12	0	0	37.18	2.25	1.52	0.58	0.33	4.36	OENHQHLEOONYIE-JLTXGRSLSA-N	5280489	0	10
Lycium barbarum (Gouqizi)	MOL000414	Caffeate	180.17	1.37	3	4	54.97	0.27	0.11	0.05	0	1.63	QAIPRVGONGVQAS-RQOWECAXSA-N	1549111	77.76	2
Lycium barbarum (Gouqizi)	MOL012888	citrostadienol	426.8	8.15	1	1	43.28	1.41	0.96	0.79	0.24	5.66	LPZCCMIISIBREI-ZXBKQEFASA-N		20.23	5
Lycium barbarum (Gouqizi)	MOL003752	cycloartanol	428.82	7.8	1	1	27.2	1.5	1.22	0.78	0.21		YABASAWVVRQMEU-YBXTVTTCSA-N		20.23	5
Lycium barbarum (Gouqizi)	MOL003837	esculetin	178.15	1.37	2	4	22.97	0.44	0.02	0.07	0.36		ILEDWLMCKZNDJK-UHFFFAOYSA-N	5281416	70.67	0
Lycium barbarum (Gouqizi)	MOL000050	GLY	75.08	-0.98	3	3	48.74	-0.56	-1.03	0	0	11.95	DHMQDGOQFOQNFH-UHFFFAOYSA-N	5257127	63.32	1
Lycium barbarum (Gouqizi)	MOL000339	Isoscopoletin	192.18	1.62	1	4	23.46	0.71	0.28	0.08	0.29		SYTYLPHCLSSCOJ-UHFFFAOYSA-N	69894	59.67	1
Lycium barbarum (Gouqizi)	MOL000105	protocatechuic acid	154.13	0.9	3	4	25.37	0.1	-0.17	0.04	0.43		YQUVCSBJEUQKSH-UHFFFAOYSA-N	72	77.76	1
Lycium barbarum (Gouqizi)	MOL000400	Flavaxin	376.41	0.23	5	10	18.18	-1.52	-1.81	0.5	0		AUNGANRZJHBGPY-MBNYWOFBSA-N	6759	161.56	5
Lycium barbarum (Gouqizi)	MOL002295	cinnamic acid	148.17	1.9	1	2	19.68	0.91	0.96	0.03	0.47		WBYWAXJHAXSJNI-VOTSOKGWSA-N	444539	37.3	2
Lycium barbarum (Gouqizi)	MOL006077	Thiamine	265.4	-0.05	3	4	19.87	-0.32	-1.14	0.11	0.15		NRFUQFSJQZTSJH-UHFFFAOYSA-N	9543525	104.15	4
Lycium barbarum (Gouqizi)	MOL002730	Vitamin- G	376.41	0.23	5	10	6.79	-1.22	-1.77	0.5	0.32		AUNGANRZJHBGPY-SCRDCRAPSA-N	493570	161.56	5
Lycium barbarum (Gouqizi)	MOL010801	β-amyrin	426.8	7.3	1	1	15.93	1.42	1.2	0.76	0.23		JFSHUTJDVKUMTJ-WJNZDAMHSA-N		20.23	0
Lycium barbarum (Gouqizi)	MOL000359	sitosterol	414.79	8.08	1	1	36.91	1.32	0.87	0.75	0.22	5.37	KZJWDPNRJALLNS-ZFVHJZABSA-N	12303645	20.23	6
