# Supplementary material for: Network pharmacology integrated molecular docking reveals the bioactive components and potential targets of Morinda officinalis–Lycium barbarum coupled-herbs against oligoasthenozoospermia
Source: Sci Rep. 2021 Jan 26;11:2220. doi: 10.1038/s41598-020-80780-6 (PMC7838196; doi:10.1038/s41598-020-80780-6)
Supplement: Supplementary file 3 — Supplementary Table S2. [file 41598_2020_80780_MOESM3_ESM.xlsx]

## Sheet: Sheet1
Supplementary Table S2. Bioactive components of each herb in MOLBCH
Herb_name	Mol ID	Molecule Name	MW	AlogP	Hdon	Hacc	OB (%)	Caco-2	BBB	DL	FASA-	HL	inchikey	PubChem_Cid	TPSA	RBN	CanoniCal SMILES
Morinda officinalis (Bajitian)	MOL000358	beta-sitosterol	414.79	8.084	1	1	36.9139	1.32463	0.98588	0.75123	0.225506	5.35549	KZJWDPNRJALLNS-VJSFXXLFSA-N	222284	20.23	6	CCC(CCC(C)C1CCC2C1(CCC3C2CC=C4C3(CCC(C4)O)C)C)C(C)C
Morinda officinalis (Bajitian)	MOL000359	sitosterol	414.79	8.084	1	1	36.9139	1.32059	0.87298	0.7512	0.224795	5.37109	KZJWDPNRJALLNS-ZFVHJZABSA-N	12303645	20.23	6	CCC(CCC(C)C1CCC2C1(CCC3C2CC=C4C3(CCC(C4)O)C)C)C(C)C
Morinda officinalis (Bajitian)	MOL001506	Supraene	410.8	11.331	0	0	33.5459	2.08183	1.73017	0.42161	0.270387	2.72145	YYGNTYWPHWGJRM-AAJYLUCBSA-N	638072	0	15	CC(=CCCC(=CCCC(=CCCC=C(C)CCC=C(C)CCC=C(C)C)C)C)C
Morinda officinalis (Bajitian)	MOL002879	Diop	390.62	7.439	0	4	43.5933	0.7934	0.26014	0.39247	0.276595	3.59931	IJFPVINAQGWBRJ-UHFFFAOYSA-N	33934	52.6	16	CC(C)CCCCCOC(=O)C1=CC=CC=C1C(=O)OCCCCCC(C)C
Morinda officinalis (Bajitian)	MOL002883	Ethyl oleate (NF)	310.58	7.435	0	2	32.3974	1.40295	1.10325	0.19061	0.192639	4.85027	LVGKNOAMLMIIKO-QXMHVHEDSA-N	5363269	26.3	17	CCCCCCCCC=CCCCCCCCC(=O)OCC
Morinda officinalis (Bajitian)	MOL006147	Alizarin-2-methylether	254.25	2.525	1	4	32.8088	0.61959	-0.13659	0.20971	0	30.8237	BYQWRZGQEZAOPQ-UHFFFAOYSA-N	80103	63.6	1	COC1=C(C2=C(C=C1)C(=O)C3=CC=CC=C3C2=O)O
Morinda officinalis (Bajitian)	MOL009495	2-hydroxy-1,5-dimethoxy-6-(methoxymethyl)-9,10-anthraquinone	328.34	2.312	1	6	95.8517	0.54305	-0.17076	0.37249	0.241731	29.9763	HEVJQUHAJKODII-UHFFFAOYSA-N	16203753	82.06	4	COCC1=C(C2=C(C=C1)C(=O)C3=C(C2=O)C=CC(=C3OC)O)OC
Morinda officinalis (Bajitian)	MOL009496	1,5,7-trihydroxy-6-methoxy-2-methoxymethylanthracenequinone	330.31	1.794	3	7	80.423	0.27379	-0.62549	0.37789	0.243966	28.2455	WQUIDUAYYISUHB-UHFFFAOYSA-N		113.29	3	c1(O)c(COC)ccc2c1C(c3c(C2=O)c(O)c(OC)c(O)c3)=O
Morinda officinalis (Bajitian)	MOL009500	1,6-dihydroxy-5-methoxy-2-(methoxymethyl)-9,10-anthraquinone	314.31	2.061	2	6	104.539	0.36762	-0.30228	0.33917	0.281002	29.0166	KKHLOCIPXRSWKM-UHFFFAOYSA-N	11674044	93.06	3	COCC1=C(C2=C(C=C1)C(=O)C3=C(C2=O)C=CC(=C3OC)O)O
Morinda officinalis (Bajitian)	MOL009503	1-hydroxy-3-methoxy-9,10-anthraquinone	254.25	2.525	1	4	104.325	0.58585	-0.23769	0.20915	0.389478	30.7754	LRCKMFKYRNMGRL-UHFFFAOYSA-N	13412786	63.6	1	COC1=CC2=C(C(=C1)O)C(=O)C3=CC=CC=C3C2=O
Morinda officinalis (Bajitian)	MOL009504	1-hydroxy-6-hydroxymethylanthracenequinone	254.25	1.937	2	4	81.7655	-0.03879	-0.7895	0.2115	0.420065	30.8005	DGGHVFUGMGGLON-UHFFFAOYSA-N	44595036	74.6	1	C1=CC2=C(C(=C1)O)C(=O)C3=C(C2=O)C=C(C=C3)CO
Morinda officinalis (Bajitian)	MOL009513	2-hydroxy-1,8-dimethoxy-7-methoxymethylanthracenequinone	328.34	2.312	1	6	112.303	0.45587	-0.29804	0.37164	0.253247	29.4351	ZAHPVPZTAQYVKO-UHFFFAOYSA-N		82.06	4	c1(OC)c(O)ccc2c1C(c3c(C2=O)ccc(COC)c3OC)=O
Morinda officinalis (Bajitian)	MOL009519	(2R,3S)-(+)-3',5-Dihydroxy-4 ,7-dimethoxydihydroflavonol	332.33	1.987	3	7	77.2378	0.12927	-0.38595	0.33461	0.293283	14.1278	SVPNMFZMHPLGRR-IAGOWNOFSA-N	5316762	105.45	3	COC1=C(C=C(C=C1)C2C(C(=O)C3=C(C=C(C=C3O2)OC)O)O)O
Morinda officinalis (Bajitian)	MOL009524	3beta,20(R),5-alkenyl-stigmastol	414.79	8.084	1	1	36.9139	1.35994	0.89413	0.75074	0.2208	5.2205	KZJWDPNRJALLNS-OSBPDXFISA-N	7067828	20.23	6	CCC(CCC(C)C1CCC2C1(CCC3C2CC=C4C3(CCC(C4)O)C)C)C(C)C
Morinda officinalis (Bajitian)	MOL009525	3beta-24S(R)-butyl-5-alkenyl-cholestol	456.88	9.248	1	1	35.3525	1.36151	0.79448	0.82221	0.22699	7.04491	JTNJOYSWTWFIJO-STRJLHQDSA-N		20.23	8	C1C2C(CC=C4C2(C)CCC(O)C4)C3C(C(C(C)CCC(CCC(C)C)C(C)C)CC3)(C)C1
Morinda officinalis (Bajitian)	MOL009537	americanin A	328.34	2.302	3	6	46.7057	-0.07814	-0.98128	0.34901	0.408651	2.60419	NTXXGPYGMQQSML-MNSDHWDNSA-N		96.22	4	O1C(c2cc(O)c(O)cc2)C(CO)Oc3c1ccc(C=CC=O)c3
Morinda officinalis (Bajitian)	MOL009541	Asperuloside tetraacetate	582.56	-1.033	0	15	45.4726	-1.39029	-1.73364	0.81584	0.343529	20.7159	PNJMLKLECQXAHQ-GGHIHTNXSA-N		185.49	14	O1C3C2C(C(COC(C)=O)=C3)C(OC=C2C1=O)OC4OC(COC(C)=O)C(C(C4OC(C)=O)OC(C)=O)OC(C)=O
Morinda officinalis (Bajitian)	MOL009551	isoprincepin	494.53	2.519	5	9	49.1213	-0.18169	-1.47194	0.77375	0.317349	3.00373	RRXDUTVDPLTNBK-LTJUSVHVSA-N		138.07	4	C1(c3ccc(O)c(O)c3)Oc2c(OC1CO)ccc(C4OCC5C4COC5c6cc(O)c(O)cc6)c2
Morinda officinalis (Bajitian)	MOL009558	2-hydroxyethyl 5-hydroxy-2-(2-hydroxybenzoyl)-4-(hydroxymethyl)benzoate	332.33	1.411	4	7	62.3161	-1.02324	-1.70524	0.25772	0.369691	17.6062	BRYATOWTSDMLNN-UHFFFAOYSA-N	24763413	124.29	7	C1=CC=C(C(=C1)C(=O)C2=C(C=C(C(=C2)CO)O)C(=O)OCCO)O
Morinda officinalis (Bajitian)	MOL009562	Ohioensin-A	372.39	3.569	3	5	38.1347	0.59512	-0.17336	0.75842	0.405048	15.0925	DBGJQYIYUBGFLT-GQIHDASDSA-N		86.99	0	C1(CC2C3c4c1c(O)cc(O)c4c5c(C3Oc6c2cccc6)cc(O)cc5)=O
Lycium barbarum (Gouqizi)	MOL000098	quercetin	302.25	1.504	5	7	46.4333	0.04842	-0.7689	0.27525	0.384534	14.4005	REFJWTPEDVJJIY-UHFFFAOYSA-N	5280343	131.36	1	C1=CC(=C(C=C1C2=C(C(=O)C3=C(C=C(C=C3O2)O)O)O)O)O
Lycium barbarum (Gouqizi)	MOL000358	beta-sitosterol	414.79	8.084	1	1	36.9139	1.32463	0.98588	0.75123	0.225506	5.35549	KZJWDPNRJALLNS-VJSFXXLFSA-N	222284	20.23	6	CCC(CCC(C)C1CCC2C1(CCC3C2CC=C4C3(CCC(C4)O)C)C)C(C)C
Lycium barbarum (Gouqizi)	MOL000449	Stigmasterol	412.77	7.64	1	1	43.8299	1.44458	1.00045	0.75665	0.216794	5.5746	HCXVJBMSMIARIN-PHZDYDNGSA-N	5280794	20.23	5	CCC(C=CC(C)C1CCC2C1(CCC3C2CC=C4C3(CCC(C4)O)C)C)C(C)C
Lycium barbarum (Gouqizi)	MOL000953	CLR	386.73	7.376	1	1	37.8739	1.43101	1.12678	0.67677	0.198672	4.51883	HVYWMOMLDIMFJA-DPAQBDIFSA-N	5997	20.23	5	CC(C)CCCC(C)C1CCC2C1(CCC3C2CC=C4C3(CCC(C4)O)C)C
Lycium barbarum (Gouqizi)	MOL001323	Sitosterol alpha1	426.8	8.153	1	1	43.2813	1.41477	0.97257	0.78354	0.237165	5.64077	LPZCCMIISIBREI-JXMPMKKESA-N	9548595	20.23	5	CC=C(CCC(C)C1CCC2C1(CCC3C2=CCC4C3(CCC(C4C)O)C)C)C(C)C
Lycium barbarum (Gouqizi)	MOL001494	Mandenol	308.56	6.991	0	2	41.9962	1.45585	1.13821	0.19321	0.24769	5.38597	FMMOOAYVCKXGMF-MURFETPASA-N	5282184	26.3	16	CCCCCC=CCC=CCCCCCCCC(=O)OCC
Lycium barbarum (Gouqizi)	MOL001495	Ethyl linolenate	306.54	6.546	0	2	46.101	1.53656	1.12378	0.19716	0.248	6.20051	JYYFMIOPGOFNPK-XSHSMGBESA-N	6371716	26.3	15	CCC=CCC=CCC=CCCCCCCCC(=O)OCC
Lycium barbarum (Gouqizi)	MOL001979	LAN	426.8	8.12	1	1	42.1192	1.51641	1.17987	0.74787	0.234899	5.83549	CAHGCLMLTWQZNJ-BQNIITSRSA-N	246983	20.23	4	CC(CCC=C(C)C)C1CCC2(C1(CCC3=C2CCC4C3(CCC(C4(C)C)O)C)C)C
Lycium barbarum (Gouqizi)	MOL003578	Cycloartenol	426.8	7.554	1	1	38.6857	1.52617	1.33261	0.78093	0	5.00372	ONQRKEUAIJMULO-YBXTVTTCSA-N		20.23	4	C123C4(C(CCC1C5(C)C(C(C(C)CCC=C(C)C)CC5)(C)CC3)C(C)(C)C(O)CC4)C2
Lycium barbarum (Gouqizi)	MOL005406	atropine	289.41	1.721	1	4	45.9706	0.42984	0.01478	0.19328	0.281506	2.7474	RKUNBYITZUJHSG-QKPAOTATSA-N	154417	49.77	5	CN1C2CCC1CC(C2)OC(=O)C(CO)C3=CC=CC=C3
Lycium barbarum (Gouqizi)	MOL005438	campesterol	400.76	7.628	1	1	37.5768	1.34459	0.94546	0.71488	0.223869	4.83204	SGNBVLSWZMBQTH-KAASKNFBSA-N		20.23	5	OC4CC3=CCC2C1C(CCC2C3(C)CC4)(C)C(C(C)CCC(C)C(C)C)CC1
Lycium barbarum (Gouqizi)	MOL006209	cyanin	411.66	7.077	0	1	47.4209	1.78221	0.99102	0.75918	0.276261	2.72377	ZNWVDIROEWRDJT-DARPEHSRSA-N		8.81	7	c12c(N(CCC(C)C)C=CC1=Cc3c4c(cccc4)n(CCC(C)C)cc3)cccc2
Lycium barbarum (Gouqizi)	MOL007449	24-methylidenelophenol	412.77	7.751	1	1	44.1926	1.40625	1.0016	0.7533	0.24066	5.10354	RSMKYRDCCSNYFM-AAGDOFLISA-N	5283640	20.23	5	CC1C(CCC2(C1CC=C3C2CCC4(C3CCC4C(C)CCC(=C)C(C)C)C)C)O
Lycium barbarum (Gouqizi)	MOL008173	daucosterol_qt	414.79	8.084	1	1	36.9139	1.33489	0.85459	0.75316	0.225396	5.59767	KZJWDPNRJALLNS-ZBNQVYKFSA-N		20.23	6	C12(C)C(CCC1C(C)CCC(CC)C(C)C)C4C(CC2)C3(C)C(CC(CC3)O)=CC4
Lycium barbarum (Gouqizi)	MOL008400	glycitein	284.28	2.316	2	5	50.4789	0.56176	-0.28745	0.23826	0.301433	16.3203	DXYUAIFZCFRPTH-UHFFFAOYSA-N	5317750	79.9	2	COC1=C(C=C2C(=C1)C(=O)C(=CO2)C3=CC=C(C=C3)O)O
Lycium barbarum (Gouqizi)	MOL009604	14b-pregnane	288.57	6.535	0	0	34.7792	1.79765	1.94933	0.33723	0.19898	4.57057	JWMFYGXQPXQEEM-MTUNSFAGSA-N		0	1	C1CCC4(C)C(CCC2C3CCC(C3(CCC24)C)CC)C1
Lycium barbarum (Gouqizi)	MOL009612	(24R)-4alpha-Methyl-24-ethylcholesta-7,25-dien-3beta-ylacetate	482.87	8.793	0	2	46.3575	1.39199	0.99718	0.8398	0.263765	8.24664	YXSNMSCMEXMDCO-ZDOZIUNCSA-N		26.3	8	C1C(OC(C)=O)C(C)C2C(C3C(C4(C)C(C(C(C)CCC(CC)C(C)=C)CC4)(C)CC3)=CC2)(C)C1
Lycium barbarum (Gouqizi)	MOL009615	24-Methylenecycloartan-3beta,21-diol	456.83	6.701	2	2	37.3173	0.94675	0.29732	0.79751	0.226999	5.67062	FJXNINQGUTYPNE-DLJSKDEVSA-N		40.46	6	C1(O)CCC23C(CCC4C2(C3)CCC5(C)C4(C)CCC5C(CCC(C(C)C)=C)CO)C1(C)C
Lycium barbarum (Gouqizi)	MOL009617	24-ethylcholest-22-enol	414.79	7.89	1	1	37.0945	1.33358	0.99239	0.7511	0.21277	5.32023	CSVWWLUMXNHWSU-YASJBQHGSA-N		20.23	5	C1(O)CCC4(C)C(CCC2C3CCC(C3(CCC24)C)C(C)C=CC(CC)C(C)C)C1
Lycium barbarum (Gouqizi)	MOL009618	24-ethylcholesta-5,22-dienol	412.77	7.64	1	1	43.8299	1.31182	0.83918	0.75636	0.21982	5.76129	HCXVJBMSMIARIN-KRUSZOTOSA-N		20.23	5	C1(O)CCC4(C)C(C1)=CCC2C3CCC(C3(CCC24)C)C(C)C=CC(CC)C(C)C
Lycium barbarum (Gouqizi)	MOL009620	24-methyl-31-norlanost-9(11)-enol	428.82	8.153	1	1	37.9997	1.32891	0.93218	0.75092	0.231948	5.48718	NWPXYRKVJLBSQU-NTJPQSOTSA-N		20.23	5	OC4C(C)C3C(CC4)(C)C2=CCC1(C)C(CCC1C(C)CCC(C)C(C)C)(C)C2CC3
Lycium barbarum (Gouqizi)	MOL009621	24-methylenelanost-8-enol	440.83	8.426	1	1	42.3682	1.44305	1.18394	0.76769	0.249321	5.42759	XJLZCPIILZRCPS-MCOFMKOSSA-N		20.23	5	C1C2=C(CCC4C2(C)CCC(O)C4(C)C)C3(C)C(C(C(C)CCC(C(C)C)=C)CC3)(C)C1
Lycium barbarum (Gouqizi)	MOL009622	Fucosterol	412.77	7.834	1	1	43.7764	1.33891	1.01263	0.75668	0.239204	5.43569	OSELKOCHBMDKEJ-JUGJNGJRSA-N	5281328	20.23	5	CC=C(CCC(C)C1CCC2C1(CCC3C2CC=C4C3(CCC(C4)O)C)C)C(C)C
Lycium barbarum (Gouqizi)	MOL009631	31-Norcyclolaudenol	440.83	8.042	1	1	38.6821	1.35248	0.93779	0.81391	0.253536	4.88016	OSKBBWPZDJRQMS-TVCYAWOFSA-N		20.23	6	CC(C2C1(C)C(C4C3(C5(C3)C(C(C)C(O)CC5)CC4)CC1)(C)CC2)CCCC(C(C)=C)C
Lycium barbarum (Gouqizi)	MOL009633	31-norlanost-9(11)-enol	414.79	7.902	1	1	38.3539	1.33752	1.02901	0.7249	0.222897	5.37166	SZCKXGWHINUNKB-SNKUZYNWSA-N		20.23	5	OC4C(C)C3C(CC4)(C)C2=CCC1(C)C(CCC1C(C)CCCC(C)C)(C)C2CC3
Lycium barbarum (Gouqizi)	MOL009634	31-norlanosterol	412.77	7.846	1	1	42.2046	1.40126	1.02731	0.73012	0.237091	5.26843	KLZWTHGLLDRKHD-MGAQDEEHSA-N		20.23	4	C1(O)CCC4(C)C(CCC2=C4CCC3(C)C2(C)CCC3C(C)CCC=C(C)C)C1C
Lycium barbarum (Gouqizi)	MOL009635	4,24-methyllophenol	414.79	7.947	1	1	37.8347	1.42778	1.09906	0.74999	0.219496	4.90223	AOQRDALGACAKHI-AHSCMWHKSA-N		20.23	5	C1(O)C(C)C2C(C3C(C4C(C(C(C)CCC(C)C(C)C)CC4)(C)CC3)=CC2)(C)CC1
Lycium barbarum (Gouqizi)	MOL009639	Lophenol	400.76	7.695	1	1	38.1294	1.36486	1.09998	0.714	0.20399	4.75787	LMYZQUNLYGJIHI-SPONXPENSA-N	160482	20.23	5	CC1C(CCC2(C1CC=C3C2CCC4(C3CCC4C(C)CCCC(C)C)C)C)O
Lycium barbarum (Gouqizi)	MOL009640	4alpha,14alpha,24-trimethylcholesta-8,24-dienol	426.8	8.293	1	1	38.9099	1.39949	1.0576	0.75772	0.240176	6.67402	GCZFZGBLBXBCJP-VXRRTDEQSA-N		20.23	4	C1(O)CCC4(C)C(CCC2=C4CCC3(C)C2(C)CCC3C(C)CCC(C)=C(C)C)C1C
Lycium barbarum (Gouqizi)	MOL009641	4alpha,24-dimethylcholesta-7,24-dienol	412.77	7.892	1	1	42.653	1.4312	0.97601	0.75297	0.231459	5.4397	KPIRFXVTLHBVFL-AAGDOFLISA-N		20.23	4	C1(O)CCC4(C)C(CC=C2C3CCC(C3(CCC24)C)C(C)CCC(C)=C(C)C)C1C
Lycium barbarum (Gouqizi)	MOL009642	4alpha-methyl-24-ethylcholesta-7,24-dienol	426.8	8.348	1	1	42.2951	1.44898	1.08442	0.78304	0.226908	5.83048	HIIFUGOBGVCVLO-MTFRKTCUSA-N		20.23	5	C1(O)CCC4(C)C(CC=C2C3CCC(C3(CCC24)C)C(C)CCC(CC)=C(C)C)C1C
Lycium barbarum (Gouqizi)	MOL009644	6-Fluoroindole-7-Dehydrocholesterol	402.7	7.036	1	2	43.726	1.0337	0.54449	0.72224	0.237341	5.10312	HMEVHMIHKDZWLI-WXBCRLQESA-N		20.23	5	OC4CC3=C(F)C=C2C1C(CCC2C3(C)CC4)(C)C(C(C)CCCC(C)C)CC1
Lycium barbarum (Gouqizi)	MOL009646	7-O-Methylluteolin-6-C-beta-glucoside_qt	318.3	2.014	4	7	40.7737	0.33243	-0.46685	0.30497	0.29483	14.0991	PHGRMBKBKPAXKQ-LLVKDONJSA-N		116.45	2	Oc1c(O)c2c(OC(c3cc(O)c(O)cc3)CC2=O)cc1OC
Lycium barbarum (Gouqizi)	MOL009650	Atropine	289.41	1.721	1	4	42.159	0.56932	0.39129	0.19299	0.259395	5.27434	RKUNBYITZUJHSG-JJXSEGSLSA-N	637577	49.77	5	CN1C2CCC1CC(C2)OC(=O)C(CO)C3=CC=CC=C3
Lycium barbarum (Gouqizi)	MOL009651	Cryptoxanthin monoepoxide	568.96	9.5	1	2	46.9537	1.48975	-0.03313	0.56103	0.326123	4.40133	CMOLUFWHADIFGS-WZIUPQIASA-N		32.76	10	C1C(O)CC2(C)C(O2)(C=CC(C)=CC=CC(C)=CC=CC=C(C)C=CC=C(C)C=CC3=C(C)CCCC3(C)C)C1(C)C
Lycium barbarum (Gouqizi)	MOL009653	Cycloeucalenol	426.8	7.586	1	1	39.7265	1.41559	1.0419	0.79446	0.22942	5.00947	HUNLTIZKNQDZEI-PGFZVWMDSA-N		20.23	5	OC5C(C)C4C2(CC5)C1(C(CC4)C3(C)C(C(C(C)CCC(C(C)C)=C)CC3)(C)CC1)C2
Lycium barbarum (Gouqizi)	MOL009656	(E,E)-1-ethyl octadeca-3,13-dienoate	308.56	6.991	0	2	41.9962	1.45588	1.1072	0.19364	0.207136	5.47134	WDXJYOKJLIZASF-RSIFQWQVSA-N		26.3	16	C(CC=CCCCCCCCCC=CCCCC)(OCC)=O
Lycium barbarum (Gouqizi)	MOL009660	methyl (1R,4aS,7R,7aS)-4a,7-dihydroxy-7-methyl-1-[(2S,3R,4S,5S,6R)-3,4,5-trihydroxy-6-(hydroxymethyl)oxan-2-yl]oxy-1,5,6,7a-tetrahydrocyclopenta[d]pyran-4-carboxylate	406.43	-3.181	6	11	39.4285	-1.4258	-2.05543	0.46558	0.232203	7.6382	RWMXKBUPLSNIJL-VALIWVFLSA-N	11968619	175.37	5	CC1(CCC2(C1C(OC=C2C(=O)OC)OC3C(C(C(C(O3)CO)O)O)O)O)O
Lycium barbarum (Gouqizi)	MOL009662	Lantadene A	552.87	7.206	1	5	38.6794	0.31516	-0.29768	0.57405	0.303712	5.4373	KCLIRHUTOPOHKJ-DMKBDCOSSA-N		80.67	4	C1C(C(C)(C)C2C(C3C(C4(C)C(C5C(C(OC(C(C)=CC)=O)CC(C)(C)C5)(C(O)=O)CC4)=CC3)(C)CC2)(C)C1)=O
Lycium barbarum (Gouqizi)	MOL009664	Physalin A	526.58	0.497	3	10	91.7065	-0.78303	-1.10928	0.27207	0.389406	13.2135	VELDODQHYQSJOF-RLGRCWQRSA-N		156.66	0	C1=CCC2=CC(O)C3C(CCC4(O)C56C(C7(C)C(C(OC(C7)C5(C)OC4=O)=O)=C)C(C3(O)O6)=O)C2(C)C1=O
Lycium barbarum (Gouqizi)	MOL009665	Physcion-8-O-beta-D-gentiobioside	608.6	-0.908	8	15	43.9036	-2.68432	-3.52314	0.62426	0.289226	28.4643	LHWONDXFTUKXDH-BFTLVBKUSA-N	5320543	242.13	7	CC1=CC2=C(C(=C1)OC3C(C(C(C(O3)COC4C(C(C(C(O4)CO)O)O)O)O)O)O)C(=O)C5=C(C2=O)C=C(C=C5O)OC
Lycium barbarum (Gouqizi)	MOL009677	lanost-8-en-3beta-ol	428.82	8.37	1	1	34.2263	1.48075	1.24532	0.74036	0.216068	5.47725	MBZYKEVPFYHDOH-BQNIITSRSA-N	440560	20.23	5	CC(C)CCCC(C)C1CCC2(C1(CCC3=C2CCC4C3(CCC(C4(C)C)O)C)C)C
Lycium barbarum (Gouqizi)	MOL009678	lanost-8-enol	428.82	8.37	1	1	34.2263	1.3709	1.1177	0.74167	0.221859	6.41394	MBZYKEVPFYHDOH-ZSLNGYDASA-N		20.23	5	C1(O)CCC4(C)C(CCC2=C4CCC3(C)C2(CCC3C(C)CCCC(C)C)C)C1(C)C
Lycium barbarum (Gouqizi)	MOL009681	Obtusifoliol	426.8	8.152	1	1	42.552	1.46931	1.25222	0.7565	0.238438	5.91285	MMNYKQIDRZNIKT-VSADUBDNSA-N	65252	20.23	5	CC1C2CCC3=C(C2(CCC1O)C)CCC4(C3(CCC4C(C)CCC(=C)C(C)C)C)C
Lycium barbarum (Gouqizi)	MOL010234	delta-Carotene	536.96	12.185	0	0	31.8009	2.32916	1.42231	0.54639	0.35116	2.61679	WGIYGODPCLMGQH-GOXCNPTKSA-N	5281230	0	13	CC1=CCCC(C1C=CC(=CC=CC(=CC=CC=C(C)C=CC=C(C)C=CC=C(C)CCC=C(C)C)C)C)(C)C
Lycium barbarum (Gouqizi)	MOL002773	beta-carotene	536.96	12	0	0	37.18	2.25	1.52	0.58	0.33	4.36	OENHQHLEOONYIE-JLTXGRSLSA-N	5280489	0	10	CC1=C(C(CCC1)(C)C)C=CC(=CC=CC(=CC=CC=C(C)C=CC=C(C)C=CC2=C(CCCC2(C)C)C)C)C
Lycium barbarum (Gouqizi)	MOL012888	citrostadienol	426.8	8.15	1	1	43.28	1.41	0.96	0.79	0.24	5.66	LPZCCMIISIBREI-ZXBKQEFASA-N		20.23	5	OC4C(C)C3C(CC4)(C)C2C(C1C(CC2)(C)C(C(C)CCC(C(C)C)=CC)CC1)=CC3
Lycium barbarum (Gouqizi)	MOL000359	sitosterol	414.79	8.08	1	1	36.91	1.32	0.87	0.75	0.22	5.37	KZJWDPNRJALLNS-ZFVHJZABSA-N	12303645	20.23	6	CCC(CCC(C)C1CCC2C1(CCC3C2CC=C4C3(CCC(C4)O)C)C)C(C)C
