# Supplementary material for: Network pharmacology integrated molecular docking reveals the bioactive components and potential targets of Morinda officinalis–Lycium barbarum coupled-herbs against oligoasthenozoospermia
Source: Sci Rep. 2021 Jan 26;11:2220. doi: 10.1038/s41598-020-80780-6 (PMC7838196; doi:10.1038/s41598-020-80780-6)
Supplement: Supplementary file 4 — Supplementary Table S3. [file 41598_2020_80780_MOESM4_ESM.xlsx]

## Sheet: protential targets
Supplementary Table S3. Potential targets of bioactive components in MOLBCH
Uniprot ID	Entry name	Protein names	Gene name	Gene ID
P30518	V2R_HUMAN	Vasopressin V2 receptor (V2R) (AVPR V2) (Antidiuretic hormone receptor) (Renal-type arginine vasopressin receptor)	AVPR2	554
P47989	XDH_HUMAN	Xanthine dehydrogenase/oxidase [Includes: Xanthine dehydrogenase (XD) (EC 1.17.1.4); Xanthine oxidase (XO) (EC 1.17.3.2) (Xanthine oxidoreductase) (XOR)]	XDH	7498
Q96GD4	AURKB_HUMAN	Aurora kinase B (EC 2.7.11.1) (Aurora 1) (Aurora- and IPL1-like midbody-associated protein 1) (AIM-1) (Aurora/IPL1-related kinase 2) (ARK-2) (Aurora-related kinase 2) (STK-1) (Serine/threonine-protein kinase 12) (Serine/threonine-protein kinase 5) (Serine/threonine-protein kinase aurora-B)	AURKB	9212
P21917	DRD4_HUMAN	D(4) dopamine receptor (D(2C) dopamine receptor) (Dopamine D4 receptor)	DRD4	1815
Q04760	LGUL_HUMAN	Lactoylglutathione lyase (EC 4.4.1.5) (Aldoketomutase) (Glyoxalase I) (Glx I) (Ketone-aldehyde mutase) (Methylglyoxalase) (S-D-lactoylglutathione methylglyoxal lyase)	GLO1	2739
P00915	CAH1_HUMAN	Carbonic anhydrase 1 (EC 4.2.1.1) (Carbonate dehydratase I) (Carbonic anhydrase B) (CAB) (Carbonic anhydrase I) (CA-I)	CA1	759
Q05397	FAK1_HUMAN	Focal adhesion kinase 1 (FADK 1) (EC 2.7.10.2) (Focal adhesion kinase-related nonkinase) (FRNK) (Protein phosphatase 1 regulatory subunit 71) (PPP1R71) (Protein-tyrosine kinase 2) (p125FAK) (pp125FAK)	PTK2	5747
P16050	LOX15_HUMAN	Arachidonate 15-lipoxygenase (15-LOX) (15-LOX-1) (EC 1.13.11.33) (12/15-lipoxygenase) (Arachidonate 12-lipoxygenase, leukocyte-type) (12-LOX) (EC 1.13.11.31) (Arachidonate omega-6 lipoxygenase)	ALOX15	246
P23280	CAH6_HUMAN	Carbonic anhydrase 6 (EC 4.2.1.1) (Carbonate dehydratase VI) (Carbonic anhydrase VI) (CA-VI) (Salivary carbonic anhydrase) (Secreted carbonic anhydrase)	CA6	765
O43570	CAH12_HUMAN	Carbonic anhydrase 12 (EC 4.2.1.1) (Carbonate dehydratase XII) (Carbonic anhydrase XII) (CA-XII) (Tumor antigen HOM-RCC-3.1.3)	CA12	771
Q16512	PKN1_HUMAN	Serine/threonine-protein kinase N1 (EC 2.7.11.13) (Protease-activated kinase 1) (PAK-1) (Protein kinase C-like 1) (Protein kinase C-like PKN) (Protein kinase PKN-alpha) (Protein-kinase C-related kinase 1) (Serine-threonine protein kinase N)	PKN1	5585
Q16790	CAH9_HUMAN	Carbonic anhydrase 9 (EC 4.2.1.1) (Carbonate dehydratase IX) (Carbonic anhydrase IX) (CA-IX) (CAIX) (Membrane antigen MN) (P54/58N) (Renal cell carcinoma-associated antigen G250) (RCC-associated antigen G250) (pMW1)	CA9	768
P18054	LOX12_HUMAN	Arachidonate 12-lipoxygenase, 12S-type (12S-LOX) (12S-lipoxygenase) (EC 1.13.11.31) (Arachidonate 15-lipoxygenase,15S-type) (EC 1.13.11.33) (Linoleate 13S-lipoxygenase) (EC 1.13.11.12) (Lipoxin synthase 12-LO) (EC 3.3.2.-) (Platelet-type lipoxygenase 12)	ALOX12	239
P51955	NEK2_HUMAN	Serine/threonine-protein kinase Nek2 (EC 2.7.11.1) (HSPK 21) (Never in mitosis A-related kinase 2) (NimA-related protein kinase 2) (NimA-like protein kinase 1)	NEK2	4751
Q13554	KCC2B_HUMAN	Calcium/calmodulin-dependent protein kinase type II subunit beta (CaM kinase II subunit beta) (CaMK-II subunit beta) (EC 2.7.11.17)	CAMK2B	816
Q9HC98	NEK6_HUMAN	Serine/threonine-protein kinase Nek6 (EC 2.7.11.1) (Never in mitosis A-related kinase 6) (NimA-related protein kinase 6) (Protein kinase SID6-1512)	NEK6	10783
P35218	CAH5A_HUMAN	Carbonic anhydrase 5A, mitochondrial (EC 4.2.1.1) (Carbonate dehydratase VA) (Carbonic anhydrase VA) (CA-VA)	CA5A	763
P30530	UFO_HUMAN	Tyrosine-protein kinase receptor UFO (EC 2.7.10.1) (AXL oncogene)	AXL	558
O60285	NUAK1_HUMAN	NUAK family SNF1-like kinase 1 (EC 2.7.11.1) (AMPK-related protein kinase 5) (ARK5) (Omphalocele kinase 1)	NUAK1	9891
P17516	AK1C4_HUMAN	Aldo-keto reductase family 1 member C4 (EC 1.1.1.-) (3-alpha-HSD1) (3-alpha-hydroxysteroid dehydrogenase type I) (EC 1.1.1.357) (Chlordecone reductase) (CDR) (EC 1.1.1.225) (Dihydrodiol dehydrogenase 4) (DD-4) (DD4) (HAKRA)	AKR1C4	1109
P14550	AK1A1_HUMAN	Aldo-keto reductase family 1 member A1 (EC 1.1.1.2) (EC 1.1.1.372) (EC 1.1.1.54) (Alcohol dehydrogenase [NADP(+)]) (Aldehyde reductase) (Glucuronate reductase) (EC 1.1.1.19) (Glucuronolactone reductase) (EC 1.1.1.20)	AKR1A1	10327
Q9HC97	GPR35_HUMAN	G-protein coupled receptor 35 (Kynurenic acid receptor) (KYNA receptor)	GPR35	2859
P10636	TAU_HUMAN	Microtubule-associated protein tau (Neurofibrillary tangle protein) (Paired helical filament-tau) (PHF-tau)	MAPT	4137
B2RXH2	KDM4E_HUMAN	Lysine-specific demethylase 4E (EC 1.14.11.-) (KDM4D-like protein) (Lysine-specific demethylase 4D-like)	KDM4E	390245
P11388	TOP2A_HUMAN	DNA topoisomerase 2-alpha (EC 5.6.2.2) (DNA topoisomerase II, alpha isozyme)	TOP2A	7153
P27695	APEX1_HUMAN	DNA-(apurinic or apyrimidinic site) lyase (EC 3.1.-.-) (EC 4.2.99.18) (APEX nuclease) (APEN) (Apurinic-apyrimidinic endonuclease 1) (AP endonuclease 1) (APE-1) (REF-1) (Redox factor-1) [Cleaved into: DNA-(apurinic or apyrimidinic site) lyase, mitochondrial]	APEX1	328
P14635	CCNB1_HUMAN	G2/mitotic-specific cyclin-B1	CCNB1	891
O95067	CCNB2_HUMAN	G2/mitotic-specific cyclin-B2	CCNB2	9133
P05089	ARGI1_HUMAN	Arginase-1 (EC 3.5.3.1) (Liver-type arginase) (Type I arginase)	ARG1	383
Q13332	PTPRS_HUMAN	Receptor-type tyrosine-protein phosphatase S (R-PTP-S) (EC 3.1.3.48) (Receptor-type tyrosine-protein phosphatase sigma) (R-PTP-sigma)	PTPRS	5802
Q96S37	S22AC_HUMAN	Solute carrier family 22 member 12 (Organic anion transporter 4-like protein) (Renal-specific transporter) (RST) (Urate anion exchanger 1)	SLC22A12	116085
Q00534	CDK6_HUMAN	Cyclin-dependent kinase 6 (EC 2.7.11.22) (Cell division protein kinase 6) (Serine/threonine-protein kinase PLSTIRE)	CDK6	1021
P14061	DHB1_HUMAN	Estradiol 17-beta-dehydrogenase 1 (EC 1.1.1.62) (17-beta-hydroxysteroid dehydrogenase type 1) (17-beta-HSD 1) (20 alpha-hydroxysteroid dehydrogenase) (20-alpha-HSD) (E2DH) (Placental 17-beta-hydroxysteroid dehydrogenase) (Short chain dehydrogenase/reductase family 28C member 1)	HSD17B1	3292
P35869	AHR_HUMAN	Aryl hydrocarbon receptor (Ah receptor) (AhR) (Class E basic helix-loop-helix protein 76) (bHLHe76)	AHR	196
P05067	A4_HUMAN	Amyloid-beta precursor protein (APP) (ABPP) (APPI) (Alzheimer disease amyloid protein) (Amyloid precursor protein) (Amyloid-beta A4 protein) (Cerebral vascular amyloid peptide) (CVAP) (PreA4) (Protease nexin-II) (PN-II) [Cleaved into: N-APP; Soluble APP-alpha (S-APP-alpha); Soluble APP-beta (S-APP-beta); C99 (Beta-secretase C-terminal fragment) (Beta-CTF); Amyloid-beta protein 42 (Abeta42) (Beta-…	APP	351
P09874	PARP1_HUMAN	Poly [ADP-ribose] polymerase 1 (PARP-1) (EC 2.4.2.30) (ADP-ribosyltransferase diphtheria toxin-like 1) (ARTD1) (DNA ADP-ribosyltransferase PARP1) (EC 2.4.2.-) (NAD(+) ADP-ribosyltransferase 1) (ADPRT 1) (Poly[ADP-ribose] synthase 1) (Protein poly-ADP-ribosyltransferase PARP1) (EC 2.4.2.-)	PARP1	142
P28907	CD38_HUMAN	ADP-ribosyl cyclase/cyclic ADP-ribose hydrolase 1 (EC 3.2.2.6) (2'-phospho-ADP-ribosyl cyclase) (2'-phospho-ADP-ribosyl cyclase/2'-phospho-cyclic-ADP-ribose transferase) (EC 2.4.99.20) (2'-phospho-cyclic-ADP-ribose transferase) (ADP-ribosyl cyclase 1) (ADPRC 1) (Cyclic ADP-ribose hydrolase 1) (cADPr hydrolase 1) (T10) (CD antigen CD38)	CD38	952
Q9H2K2	TNKS2_HUMAN	Poly [ADP-ribose] polymerase tankyrase-2 (EC 2.4.2.30) (ADP-ribosyltransferase diphtheria toxin-like 6) (ARTD6) (Poly [ADP-ribose] polymerase 5B) (Protein poly-ADP-ribosyltransferase tankyrase-2) (EC 2.4.2.-) (TNKS-2) (TRF1-interacting ankyrin-related ADP-ribose polymerase 2) (Tankyrase II) (Tankyrase-2) (TANK2) (Tankyrase-like protein) (Tankyrase-related protein)	TNKS2	80351
O95271	TNKS1_HUMAN	Poly [ADP-ribose] polymerase tankyrase-1 (EC 2.4.2.30) (ADP-ribosyltransferase diphtheria toxin-like 5) (ARTD5) (Poly [ADP-ribose] polymerase 5A) (Protein poly-ADP-ribosyltransferase tankyrase-1) (EC 2.4.2.-) (TNKS-1) (TRF1-interacting ankyrin-related ADP-ribose polymerase) (Tankyrase I) (Tankyrase-1) (TANK1)	TNKS	8658
P24557	THAS_HUMAN	Thromboxane-A synthase (TXA synthase) (TXS) (EC 5.3.99.5) (Cytochrome P450 5A1)	TBXAS1	6916
P14416	DRD2_HUMAN	D(2) dopamine receptor (Dopamine D2 receptor)	DRD2	1813
Q15465	SHH_HUMAN	Sonic hedgehog protein (SHH) (HHG-1) (Shh unprocessed N-terminal signaling and C-terminal autoprocessing domains) (ShhNC) [Cleaved into: Sonic hedgehog protein N-product (ShhN) (Shh N-terminal processed signaling domains) (ShhNp)]	SHH	6469
P54707	AT12A_HUMAN	Potassium-transporting ATPase alpha chain 2 (EC 7.2.2.19) (Non-gastric H(+)/K(+) ATPase subunit alpha) (Proton pump)	ATP12A	479
P27361	MK03_HUMAN	Mitogen-activated protein kinase 3 (MAP kinase 3) (MAPK 3) (EC 2.7.11.24) (ERT2) (Extracellular signal-regulated kinase 1) (ERK-1) (Insulin-stimulated MAP2 kinase) (MAP kinase isoform p44) (p44-MAPK) (Microtubule-associated protein 2 kinase) (p44-ERK1)	MAPK3	5595
Q06124	PTN11_HUMAN	Tyrosine-protein phosphatase non-receptor type 11 (EC 3.1.3.48) (Protein-tyrosine phosphatase 1D) (PTP-1D) (Protein-tyrosine phosphatase 2C) (PTP-2C) (SH-PTP2) (SHP-2) (Shp2) (SH-PTP3)	PTPN11	5781
Q08499	PDE4D_HUMAN	cAMP-specific 3',5'-cyclic phosphodiesterase 4D (EC 3.1.4.53) (DPDE3) (PDE43)	PDE4D	5144
P24666	PPAC_HUMAN	Low molecular weight phosphotyrosine protein phosphatase (LMW-PTP) (LMW-PTPase) (EC 3.1.3.48) (Adipocyte acid phosphatase) (Low molecular weight cytosolic acid phosphatase) (EC 3.1.3.2) (Red cell acid phosphatase 1)	ACP1	52
O00767	ACOD_HUMAN	Acyl-CoA desaturase (EC 1.14.19.1) (Delta(9)-desaturase) (Delta-9 desaturase) (Fatty acid desaturase) (Stearoyl-CoA desaturase) (hSCD1)	SCD	6319
P24723	KPCL_HUMAN	Protein kinase C eta type (EC 2.7.11.13) (PKC-L) (nPKC-eta)	PRKCH	5583
P23219	PGH1_HUMAN	Prostaglandin G/H synthase 1 (EC 1.14.99.1) (Cyclooxygenase-1) (COX-1) (Prostaglandin H2 synthase 1) (PGH synthase 1) (PGHS-1) (PHS 1) (Prostaglandin-endoperoxide synthase 1)	PTGS1	5742
P21730	C5AR1_HUMAN	C5a anaphylatoxin chemotactic receptor 1 (C5a anaphylatoxin chemotactic receptor) (C5a-R) (C5aR) (CD antigen CD88)	C5AR1	728
P25116	PAR1_HUMAN	Proteinase-activated receptor 1 (PAR-1) (Coagulation factor II receptor) (Thrombin receptor)	F2R	2149
Q16875	F263_HUMAN	6-phosphofructo-2-kinase/fructose-2,6-bisphosphatase 3 (6PF-2-K/Fru-2,6-P2ase 3) (PFK/FBPase 3) (6PF-2-K/Fru-2,6-P2ase brain/placenta-type isozyme) (Renal carcinoma antigen NY-REN-56) (iPFK-2) [Includes: 6-phosphofructo-2-kinase (EC 2.7.1.105); Fructose-2,6-bisphosphatase (EC 3.1.3.46)]	PFKFB3	5209
P09619	PGFRB_HUMAN	Platelet-derived growth factor receptor beta (PDGF-R-beta) (PDGFR-beta) (EC 2.7.10.1) (Beta platelet-derived growth factor receptor) (Beta-type platelet-derived growth factor receptor) (CD140 antigen-like family member B) (Platelet-derived growth factor receptor 1) (PDGFR-1) (CD antigen CD140b)	PDGFRB	5159
P10721	KIT_HUMAN	Mast/stem cell growth factor receptor Kit (SCFR) (EC 2.7.10.1) (Piebald trait protein) (PBT) (Proto-oncogene c-Kit) (Tyrosine-protein kinase Kit) (p145 c-kit) (v-kit Hardy-Zuckerman 4 feline sarcoma viral oncogene homolog) (CD antigen CD117)	KIT	3815
Q9H3N8	HRH4_HUMAN	Histamine H4 receptor (H4R) (HH4R) (AXOR35) (G-protein coupled receptor 105) (GPRv53) (Pfi-013) (SP9144)	HRH4	59340
P20292	AL5AP_HUMAN	Arachidonate 5-lipoxygenase-activating protein (FLAP) (MK-886-binding protein)	ALOX5AP	241
O00311	CDC7_HUMAN	Cell division cycle 7-related protein kinase (CDC7-related kinase) (HsCdc7) (huCdc7) (EC 2.7.11.1)	CDC7	8317
P34903	GBRA3_HUMAN	Gamma-aminobutyric acid receptor subunit alpha-3 (GABA(A) receptor subunit alpha-3)	GABRA3	2556
P14867	GBRA1_HUMAN	Gamma-aminobutyric acid receptor subunit alpha-1 (GABA(A) receptor subunit alpha-1)	GABRA1	2554
P31644	GBRA5_HUMAN	Gamma-aminobutyric acid receptor subunit alpha-5 (GABA(A) receptor subunit alpha-5)	GABRA5	2558
Q9Y5N1	HRH3_HUMAN	Histamine H3 receptor (H3R) (HH3R) (G-protein coupled receptor 97)	HRH3	11255
P13631	RARG_HUMAN	Retinoic acid receptor gamma (RAR-gamma) (Nuclear receptor subfamily 1 group B member 3)	RARG	5916
P10826	RARB_HUMAN	Retinoic acid receptor beta (RAR-beta) (HBV-activated protein) (Nuclear receptor subfamily 1 group B member 2) (RAR-epsilon)	RARB	5915
P10276	RARA_HUMAN	Retinoic acid receptor alpha (RAR-alpha) (Nuclear receptor subfamily 1 group B member 1)	RARA	5914
P19793	RXRA_HUMAN	Retinoic acid receptor RXR-alpha (Nuclear receptor subfamily 2 group B member 1) (Retinoid X receptor alpha)	RXRA	6256
P48443	RXRG_HUMAN	Retinoic acid receptor RXR-gamma (Nuclear receptor subfamily 2 group B member 3) (Retinoid X receptor gamma)	RXRG	6258
P08235	MCR_HUMAN	Mineralocorticoid receptor (MR) (Nuclear receptor subfamily 3 group C member 2)	NR3C2	4306
O43924	PDE6D_HUMAN	Retinal rod rhodopsin-sensitive cGMP 3',5'-cyclic phosphodiesterase subunit delta (GMP-PDE delta) (Protein p17)	PDE6D	5147
P49146	NPY2R_HUMAN	Neuropeptide Y receptor type 2 (NPY2-R) (NPY-Y2 receptor) (Y2 receptor)	NPY2R	4887
Q13224	NMDE2_HUMAN	Glutamate receptor ionotropic, NMDA 2B (GluN2B) (Glutamate [NMDA] receptor subunit epsilon-2) (N-methyl D-aspartate receptor subtype 2B) (NMDAR2B) (NR2B) (N-methyl-D-aspartate receptor subunit 3) (NR3) (hNR3)	GRIN2B	2904
Q10469	MGAT2_HUMAN	Alpha-1,6-mannosyl-glycoprotein 2-beta-N-acetylglucosaminyltransferase (EC 2.4.1.143) (Beta-1,2-N-acetylglucosaminyltransferase II) (GlcNAc-T II) (GNT-II) (Mannoside acetylglucosaminyltransferase 2) (N-glycosyl-oligosaccharide-glycoprotein N-acetylglucosaminyltransferase II)	MGAT2	4247
P43235	CATK_HUMAN	Cathepsin K (EC 3.4.22.38) (Cathepsin O) (Cathepsin O2) (Cathepsin X)	CTSK	1513
P48067	SC6A9_HUMAN	Sodium- and chloride-dependent glycine transporter 1 (GlyT-1) (GlyT1) (Solute carrier family 6 member 9)	SLC6A9	6536
P35557	HXK4_HUMAN	Hexokinase-4 (HK4) (EC 2.7.1.1) (Glucokinase) (Hexokinase type IV) (HK IV) (Hexokinase-D)	GCK	2645
Q15761	NPY5R_HUMAN	Neuropeptide Y receptor type 5 (NPY5-R) (NPY-Y5 receptor) (NPYY5-R) (Y5 receptor)	NPY5R	4889
Q13510	ASAH1_HUMAN	Acid ceramidase (AC) (ACDase) (Acid CDase) (EC 3.5.1.23) (Acylsphingosine deacylase) (N-acylethanolamine hydrolase ASAH1) (EC 3.5.1.-) (N-acylsphingosine amidohydrolase) (Putative 32 kDa heart protein) (PHP32) [Cleaved into: Acid ceramidase subunit alpha; Acid ceramidase subunit beta]	ASAH1	427
P25103	NK1R_HUMAN	Substance-P receptor (SPR) (NK-1 receptor) (NK-1R) (Tachykinin receptor 1)	TACR1	6869
O14649	KCNK3_HUMAN	Potassium channel subfamily K member 3 (Acid-sensitive potassium channel protein TASK-1) (TWIK-related acid-sensitive K(+) channel 1) (Two pore potassium channel KT3.1) (Two pore K(+) channel KT3.1)	KCNK3	3777
O43526	KCNQ2_HUMAN	Potassium voltage-gated channel subfamily KQT member 2 (KQT-like 2) (Neuroblastoma-specific potassium channel subunit alpha KvLQT2) (Voltage-gated potassium channel subunit Kv7.2)	KCNQ2	3785
P02753	RET4_HUMAN	Retinol-binding protein 4 (Plasma retinol-binding protein) (PRBP) (RBP) [Cleaved into: Plasma retinol-binding protein(1-182); Plasma retinol-binding protein(1-181); Plasma retinol-binding protein(1-179); Plasma retinol-binding protein(1-176)]	RBP4	5950
P21731	TA2R_HUMAN	Thromboxane A2 receptor (TXA2-R) (Prostanoid TP receptor)	TBXA2R	6915
Q9Y233	PDE10_HUMAN	cAMP and cAMP-inhibited cGMP 3',5'-cyclic phosphodiesterase 10A (EC 3.1.4.17) (EC 3.1.4.35)	PDE10A	10846
P11597	CETP_HUMAN	Cholesteryl ester transfer protein (Lipid transfer protein I)	CETP	1071
Q05469	LIPS_HUMAN	Hormone-sensitive lipase (HSL) (EC 3.1.1.79)	LIPE	3991
Q9UGN5	PARP2_HUMAN	Poly [ADP-ribose] polymerase 2 (PARP-2) (hPARP-2) (EC 2.4.2.30) (ADP-ribosyltransferase diphtheria toxin-like 2) (ARTD2) (DNA ADP-ribosyltransferase PARP2) (EC 2.4.2.-) (NAD(+) ADP-ribosyltransferase 2) (ADPRT-2) (Poly[ADP-ribose] synthase 2) (pADPRT-2) (Protein poly-ADP-ribosyltransferase PARP2) (EC 2.4.2.-)	PARP2	10038
Q9NZ42	PEN2_HUMAN	Gamma-secretase subunit PEN-2 (Presenilin enhancer protein 2)	PSENEN	55851
Q92542	NICA_HUMAN	Nicastrin	NCSTN	23385
Q96BI3	APH1A_HUMAN	Gamma-secretase subunit APH-1A (APH-1a) (Aph-1alpha) (Presenilin-stabilization factor)	APH1A	51107
P49768	PSN1_HUMAN	Presenilin-1 (PS-1) (EC 3.4.23.-) (Protein S182) [Cleaved into: Presenilin-1 NTF subunit; Presenilin-1 CTF subunit; Presenilin-1 CTF12 (PS1-CTF12)]	PSEN1	5663
Q8WW43	APH1B_HUMAN	Gamma-secretase subunit APH-1B (APH-1b) (Aph-1beta) (Presenilin-stabilization factor-like)	APH1B	83464
Q08881	ITK_HUMAN	Tyrosine-protein kinase ITK/TSK (EC 2.7.10.2) (Interleukin-2-inducible T-cell kinase) (IL-2-inducible T-cell kinase) (Kinase EMT) (T-cell-specific kinase) (Tyrosine-protein kinase Lyk)	ITK	3702
Q16853	AOC3_HUMAN	Membrane primary amine oxidase (EC 1.4.3.21) (Copper amine oxidase) (HPAO) (Semicarbazide-sensitive amine oxidase) (SSAO) (Vascular adhesion protein 1) (VAP-1)	AOC3	8639
P41180	CASR_HUMAN	Extracellular calcium-sensing receptor (CaR) (CaSR) (hCasR) (Parathyroid cell calcium-sensing receptor 1) (PCaR1)	CASR	846
P41279	M3K8_HUMAN	Mitogen-activated protein kinase kinase kinase 8 (EC 2.7.11.25) (Cancer Osaka thyroid oncogene) (Proto-oncogene c-Cot) (Serine/threonine-protein kinase cot) (Tumor progression locus 2) (TPL-2)	MAP3K8	1326
O75874	IDHC_HUMAN	Isocitrate dehydrogenase [NADP] cytoplasmic (IDH) (EC 1.1.1.42) (Cytosolic NADP-isocitrate dehydrogenase) (IDP) (NADP(+)-specific ICDH) (Oxalosuccinate decarboxylase)	IDH1	3417
Q96RI0	PAR4_HUMAN	Proteinase-activated receptor 4 (PAR-4) (Coagulation factor II receptor-like 3) (Thrombin receptor-like 3)	F2RL3	9002
P21980	TGM2_HUMAN	Protein-glutamine gamma-glutamyltransferase 2 (EC 2.3.2.13) (Tissue transglutaminase) (Transglutaminase C) (TG(C)) (TGC) (TGase C) (Transglutaminase H) (TGase H) (Transglutaminase-2) (TGase-2)	TGM2	7052
P22735	TGM1_HUMAN	Protein-glutamine gamma-glutamyltransferase K (EC 2.3.2.13) (Epidermal TGase) (Transglutaminase K) (TG(K)) (TGK) (TGase K) (Transglutaminase-1) (TGase-1)	TGM1	7051
P00749	UROK_HUMAN	Urokinase-type plasminogen activator (U-plasminogen activator) (uPA) (EC 3.4.21.73) [Cleaved into: Urokinase-type plasminogen activator long chain A; Urokinase-type plasminogen activator short chain A; Urokinase-type plasminogen activator chain B]	PLAU	5328
Q13393	PLD1_HUMAN	Phospholipase D1 (PLD 1) (hPLD1) (EC 3.1.4.4) (Choline phosphatase 1) (Phosphatidylcholine-hydrolyzing phospholipase D1)	PLD1	5337
Q14416	GRM2_HUMAN	Metabotropic glutamate receptor 2 (mGluR2)	GRM2	2912
P11217	PYGM_HUMAN	Glycogen phosphorylase, muscle form (EC 2.4.1.1) (Myophosphorylase)	PYGM	5837
Q13255	GRM1_HUMAN	Metabotropic glutamate receptor 1 (mGluR1)	GRM1	2911
P55072	TERA_HUMAN	Transitional endoplasmic reticulum ATPase (TER ATPase) (EC 3.6.4.6) (15S Mg(2+)-ATPase p97 subunit) (Valosin-containing protein) (VCP)	VCP	7415
Q99835	SMO_HUMAN	Smoothened homolog (SMO) (Protein Gx)	SMO	6608
P08173	ACM4_HUMAN	Muscarinic acetylcholine receptor M4	CHRM4	1132
P08912	ACM5_HUMAN	Muscarinic acetylcholine receptor M5	CHRM5	1133
P11229	ACM1_HUMAN	Muscarinic acetylcholine receptor M1	CHRM1	1128
P25100	ADA1D_HUMAN	Alpha-1D adrenergic receptor (Alpha-1A adrenergic receptor) (Alpha-1D adrenoreceptor) (Alpha-1D adrenoceptor) (Alpha-adrenergic receptor 1a)	ADRA1D	146
P20309	ACM3_HUMAN	Muscarinic acetylcholine receptor M3	CHRM3	1131
P11940	PABP1_HUMAN	Polyadenylate-binding protein 1 (PABP-1) (Poly(A)-binding protein 1)	PABPC1	26986
Q01959	SC6A3_HUMAN	Sodium-dependent dopamine transporter (DA transporter) (DAT) (Solute carrier family 6 member 3)	SLC6A3	6531
Q15825	ACHA6_HUMAN	Neuronal acetylcholine receptor subunit alpha-6	CHRNA6	8973
P32297	ACHA3_HUMAN	Neuronal acetylcholine receptor subunit alpha-3	CHRNA3	1136
P14902	I23O1_HUMAN	Indoleamine 2,3-dioxygenase 1 (IDO-1) (EC 1.13.11.52) (Indoleamine-pyrrole 2,3-dioxygenase)	IDO1	3620
P07550	ADRB2_HUMAN	Beta-2 adrenergic receptor (Beta-2 adrenoreceptor) (Beta-2 adrenoceptor)	ADRB2	154
P30939	5HT1F_HUMAN	5-hydroxytryptamine receptor 1F (5-HT-1F) (5-HT1F) (Serotonin receptor 1F)	HTR1F	3355
Q13126	MTAP_HUMAN	S-methyl-5'-thioadenosine phosphorylase (EC 2.4.2.28) (5'-methylthioadenosine phosphorylase) (MTA phosphorylase) (MTAP) (MTAPase)	MTAP	4507
P08913	ADA2A_HUMAN	Alpha-2A adrenergic receptor (Alpha-2 adrenergic receptor subtype C10) (Alpha-2A adrenoreceptor) (Alpha-2A adrenoceptor) (Alpha-2AAR)	ADRA2A	150
P18089	ADA2B_HUMAN	Alpha-2B adrenergic receptor (Alpha-2 adrenergic receptor subtype C2) (Alpha-2B adrenoreceptor) (Alpha-2B adrenoceptor) (Alpha-2BAR)	ADRA2B	151
P28223	5HT2A_HUMAN	5-hydroxytryptamine receptor 2A (5-HT-2) (5-HT-2A) (Serotonin receptor 2A)	HTR2A	3356
P50406	5HT6R_HUMAN	5-hydroxytryptamine receptor 6 (5-HT-6) (5-HT6) (Serotonin receptor 6)	HTR6	3362
P36544	ACHA7_HUMAN	Neuronal acetylcholine receptor subunit alpha-7	CHRNA7	1139, 89832
Q96LA8	ANM6_HUMAN	Protein arginine N-methyltransferase 6 (EC 2.1.1.319) (Heterogeneous nuclear ribonucleoprotein methyltransferase-like protein 6) (Histone-arginine N-methyltransferase PRMT6)	PRMT6	55170
Q9NR22	ANM8_HUMAN	Protein arginine N-methyltransferase 8 (EC 2.1.1.319) (EC 2.1.1.321) (Heterogeneous nuclear ribonucleoprotein methyltransferase-like protein 4)	PRMT8	56341
Q99873	ANM1_HUMAN	Protein arginine N-methyltransferase 1 (EC 2.1.1.319) (Histone-arginine N-methyltransferase PRMT1) (Interferon receptor 1-bound protein 4)	PRMT1	3276
P28221	5HT1D_HUMAN	5-hydroxytryptamine receptor 1D (5-HT-1D) (5-HT1D) (Serotonin 1D alpha receptor) (5-HT-1D-alpha) (Serotonin receptor 1D)	HTR1D	3352
Q8NET8	TRPV3_HUMAN	Transient receptor potential cation channel subfamily V member 3 (TrpV3) (Vanilloid receptor-like 3) (VRL-3)	TRPV3	162514
O75116	ROCK2_HUMAN	Rho-associated protein kinase 2 (EC 2.7.11.1) (Rho kinase 2) (Rho-associated, coiled-coil-containing protein kinase 2) (Rho-associated, coiled-coil-containing protein kinase II) (ROCK-II) (p164 ROCK-2)	ROCK2	9475
P35372	OPRM_HUMAN	Mu-type opioid receptor (M-OR-1) (MOR-1) (Mu opiate receptor) (Mu opioid receptor) (MOP) (hMOP)	OPRM1	4988
P41145	OPRK_HUMAN	Kappa-type opioid receptor (K-OR-1) (KOR-1)	OPRK1	4986
Q13418	ILK_HUMAN	Integrin-linked protein kinase (EC 2.7.11.1) (59 kDa serine/threonine-protein kinase) (ILK-1) (ILK-2) (p59ILK)	ILK	3611
Q9UKP6	UR2R_HUMAN	Urotensin-2 receptor (UR-2-R) (G-protein coupled receptor 14) (Urotensin II receptor) (UR-II-R)	UTS2R	2837
Q6V1X1	DPP8_HUMAN	Dipeptidyl peptidase 8 (DP8) (EC 3.4.14.5) (Dipeptidyl peptidase IV-related protein 1) (DPRP-1) (Dipeptidyl peptidase VIII) (DPP VIII) (Prolyl dipeptidase DPP8)	DPP8	54878
Q86TI2	DPP9_HUMAN	Dipeptidyl peptidase 9 (DP9) (EC 3.4.14.5) (Dipeptidyl peptidase IV-related protein 2) (DPRP-2) (Dipeptidyl peptidase IX) (DPP IX) (Dipeptidyl peptidase-like protein 9) (DPLP9)	DPP9	91039
Q12809	KCNH2_HUMAN	Potassium voltage-gated channel subfamily H member 2 (Eag homolog) (Ether-a-go-go-related gene potassium channel 1) (ERG-1) (Eag-related protein 1) (Ether-a-go-go-related protein 1) (H-ERG) (hERG-1) (hERG1) (Voltage-gated potassium channel subunit Kv11.1)	KCNH2	3757
O76083	PDE9A_HUMAN	High affinity cGMP-specific 3',5'-cyclic phosphodiesterase 9A (EC 3.1.4.35)	PDE9A	5152
Q14123	PDE1C_HUMAN	Calcium/calmodulin-dependent 3',5'-cyclic nucleotide phosphodiesterase 1C (Cam-PDE 1C) (3',5'-cyclic-AMP phosphodiesterase) (EC 3.1.4.-) (3',5'-cyclic-GMP phosphodiesterase) (EC 3.1.4.35) (Hcam3)	PDE1C	5137
Q9BZP6	CHIA_HUMAN	Acidic mammalian chitinase (AMCase) (EC 3.2.1.14) (Lung-specific protein TSA1902)	CHIA	27159
P05177	CP1A2_HUMAN	Cytochrome P450 1A2 (EC 1.14.14.1) (CYPIA2) (Cholesterol 25-hydroxylase) (Cytochrome P(3)450) (Cytochrome P450 4) (Cytochrome P450-P3) (Hydroperoxy icosatetraenoate dehydratase) (EC 4.2.1.152)	CYP1A2	1544
Q9HCR9	PDE11_HUMAN	Dual 3',5'-cyclic-AMP and -GMP phosphodiesterase 11A (EC 3.1.4.35) (EC 3.1.4.53) (cAMP and cGMP phosphodiesterase 11A)	PDE11A	50940
Q9GZT9	EGLN1_HUMAN	Egl nine homolog 1 (EC 1.14.11.29) (Hypoxia-inducible factor prolyl hydroxylase 2) (HIF-PH2) (HIF-prolyl hydroxylase 2) (HPH-2) (Prolyl hydroxylase domain-containing protein 2) (PHD2) (SM-20)	EGLN1	54583
Q16539	MK14_HUMAN	Mitogen-activated protein kinase 14 (MAP kinase 14) (MAPK 14) (EC 2.7.11.24) (Cytokine suppressive anti-inflammatory drug-binding protein) (CSAID-binding protein) (CSBP) (MAP kinase MXI2) (MAX-interacting protein 2) (Mitogen-activated protein kinase p38 alpha) (MAP kinase p38 alpha) (Stress-activated protein kinase 2a) (SAPK2a)	MAPK14	1432
P50750	CDK9_HUMAN	Cyclin-dependent kinase 9 (EC 2.7.11.22) (EC 2.7.11.23) (C-2K) (Cell division cycle 2-like protein kinase 4) (Cell division protein kinase 9) (Serine/threonine-protein kinase PITALRE) (Tat-associated kinase complex catalytic subunit)	CDK9	1025
P11086	PNMT_HUMAN	Phenylethanolamine N-methyltransferase (PNMTase) (EC 2.1.1.28) (Noradrenaline N-methyltransferase)	PNMT	5409
P25929	NPY1R_HUMAN	Neuropeptide Y receptor type 1 (NPY1-R)	NPY1R	4886
P05771	KPCB_HUMAN	Protein kinase C beta type (PKC-B) (PKC-beta) (EC 2.7.11.13)	PRKCB	5579
Q99572	P2RX7_HUMAN	P2X purinoceptor 7 (P2X7) (ATP receptor) (P2Z receptor) (Purinergic receptor)	P2RX7	5027
Q9UIF8	BAZ2B_HUMAN	Bromodomain adjacent to zinc finger domain protein 2B (hWALp4)	BAZ2B	29994
Q9UIF9	BAZ2A_HUMAN	Bromodomain adjacent to zinc finger domain protein 2A (Transcription termination factor I-interacting protein 5) (TTF-I-interacting protein 5) (Tip5) (hWALp3)	BAZ2A	11176
Q9UHL4	DPP2_HUMAN	Dipeptidyl peptidase 2 (EC 3.4.14.2) (Dipeptidyl aminopeptidase II) (Dipeptidyl peptidase 7) (Dipeptidyl peptidase II) (DPP II) (Quiescent cell proline dipeptidase)	DPP7	29952
Q15759	MK11_HUMAN	Mitogen-activated protein kinase 11 (MAP kinase 11) (MAPK 11) (EC 2.7.11.24) (Mitogen-activated protein kinase p38 beta) (MAP kinase p38 beta) (p38b) (Stress-activated protein kinase 2b) (SAPK2b) (p38-2)	MAPK11	5600
P45984	MK09_HUMAN	Mitogen-activated protein kinase 9 (MAP kinase 9) (MAPK 9) (EC 2.7.11.24) (JNK-55) (Stress-activated protein kinase 1a) (SAPK1a) (Stress-activated protein kinase JNK2) (c-Jun N-terminal kinase 2)	MAPK9	5601
P50579	MAP2_HUMAN	Methionine aminopeptidase 2 (MAP 2) (MetAP 2) (EC 3.4.11.18) (Initiation factor 2-associated 67 kDa glycoprotein) (p67) (p67eIF2) (Peptidase M)	METAP2	10988
P49840	GSK3A_HUMAN	Glycogen synthase kinase-3 alpha (GSK-3 alpha) (EC 2.7.11.26) (Serine/threonine-protein kinase GSK3A) (EC 2.7.11.1)	GSK3A	2931
P29474	NOS3_HUMAN	Nitric oxide synthase, endothelial (EC 1.14.13.39) (Constitutive NOS) (cNOS) (EC-NOS) (Endothelial NOS) (eNOS) (NOS type III) (NOSIII)	NOS3	4846
Q86V86	PIM3_HUMAN	Serine/threonine-protein kinase pim-3 (EC 2.7.11.1)	PIM3	415116
P51677	CCR3_HUMAN	C-C chemokine receptor type 3 (C C CKR3) (C-C CKR-3) (CC-CKR-3) (CCR-3) (CCR3) (CKR 3) (CKR3) (Eosinophil eotaxin receptor) (CD antigen CD193)	CCR3	1232
P23443	KS6B1_HUMAN	Ribosomal protein S6 kinase beta-1 (S6K-beta-1) (S6K1) (EC 2.7.11.1) (70 kDa ribosomal protein S6 kinase 1) (P70S6K1) (p70-S6K 1) (Ribosomal protein S6 kinase I) (Serine/threonine-protein kinase 14A) (p70 ribosomal S6 kinase alpha) (p70 S6 kinase alpha) (p70 S6K-alpha) (p70 S6KA)	RPS6KB1	6198
P60568	IL2_HUMAN	Interleukin-2 (IL-2) (T-cell growth factor) (TCGF) (Aldesleukin)	IL2	3558
P05091	ALDH2_HUMAN	Aldehyde dehydrogenase, mitochondrial (EC 1.2.1.3) (ALDH class 2) (ALDH-E2) (ALDHI)	ALDH2	217
O43451	MGA_HUMAN	Maltase-glucoamylase, intestinal [Includes: Maltase (EC 3.2.1.20) (Alpha-glucosidase); Glucoamylase (EC 3.2.1.3) (Glucan 1,4-alpha-glucosidase)]	MGAM	8972
P14174	MIF_HUMAN	Macrophage migration inhibitory factor (MIF) (EC 5.3.2.1) (Glycosylation-inhibiting factor) (GIF) (L-dopachrome isomerase) (L-dopachrome tautomerase) (EC 5.3.3.12) (Phenylpyruvate tautomerase)	MIF	4282
Q9NR96	TLR9_HUMAN	Toll-like receptor 9 (CD antigen CD289)	TLR9	54106
P27169	PON1_HUMAN	Serum paraoxonase/arylesterase 1 (PON 1) (EC 3.1.1.2) (EC 3.1.1.81) (EC 3.1.8.1) (Aromatic esterase 1) (A-esterase 1) (K-45) (Serum aryldialkylphosphatase 1)	PON1	5444
P37840	SYUA_HUMAN	Alpha-synuclein (Non-A beta component of AD amyloid) (Non-A4 component of amyloid precursor) (NACP)	SNCA	6622
P08842	STS_HUMAN	Steryl-sulfatase (EC 3.1.6.2) (Arylsulfatase C) (ASC) (Estrone sulfatase) (Steroid sulfatase) (Steryl-sulfate sulfohydrolase)	STS	412
P17936	IBP3_HUMAN	Insulin-like growth factor-binding protein 3 (IBP-3) (IGF-binding protein 3) (IGFBP-3)	IGFBP3	3486
P27338	AOFB_HUMAN	Amine oxidase [flavin-containing] B (EC 1.4.3.4) (Monoamine oxidase type B) (MAO-B)	MAOB	4129
Q9Y2D0	CAH5B_HUMAN	Carbonic anhydrase 5B, mitochondrial (EC 4.2.1.1) (Carbonate dehydratase VB) (Carbonic anhydrase VB) (CA-VB)	CA5B	11238
P14625	ENPL_HUMAN	Endoplasmin (94 kDa glucose-regulated protein) (GRP-94) (Heat shock protein 90 kDa beta member 1) (Tumor rejection antigen 1) (gp96 homolog)	HSP90B1	7184
P45379	TNNT2_HUMAN	Troponin T, cardiac muscle (TnTc) (Cardiac muscle troponin T) (cTnT)	TNNT2	7139
P19429	TNNI3_HUMAN	Troponin I, cardiac muscle (Cardiac troponin I)	TNNI3	7137
P24592	IBP6_HUMAN	Insulin-like growth factor-binding protein 6 (IBP-6) (IGF-binding protein 6) (IGFBP-6)	IGFBP6	3489
P22692	IBP4_HUMAN	Insulin-like growth factor-binding protein 4 (IBP-4) (IGF-binding protein 4) (IGFBP-4)	IGFBP4	3487
P24593	IBP5_HUMAN	Insulin-like growth factor-binding protein 5 (IBP-5) (IGF-binding protein 5) (IGFBP-5)	IGFBP5	3488
P18065	IBP2_HUMAN	Insulin-like growth factor-binding protein 2 (IBP-2) (IGF-binding protein 2) (IGFBP-2)	IGFBP2	3485
P08833	IBP1_HUMAN	Insulin-like growth factor-binding protein 1 (IBP-1) (IGF-binding protein 1) (IGFBP-1) (Placental protein 12) (PP12)	IGFBP1	3484
Q8TDU6	GPBAR_HUMAN	G-protein coupled bile acid receptor 1 (G-protein coupled receptor GPCR19) (hGPCR19) (Membrane-type receptor for bile acids) (M-BAR) (hBG37) (BG37)	GPBAR1	151306
Q14957	NMDE3_HUMAN	Glutamate receptor ionotropic, NMDA 2C (GluN2C) (Glutamate [NMDA] receptor subunit epsilon-3) (N-methyl D-aspartate receptor subtype 2C) (NMDAR2C) (NR2C)	GRIN2C	2905
O15399	NMDE4_HUMAN	Glutamate receptor ionotropic, NMDA 2D (GluN2D) (EB11) (Glutamate [NMDA] receptor subunit epsilon-4) (N-methyl D-aspartate receptor subtype 2D) (NMDAR2D) (NR2D)	GRIN2D	2906
O15439	MRP4_HUMAN	Multidrug resistance-associated protein 4 (ATP-binding cassette sub-family C member 4) (MRP/cMOAT-related ABC transporter) (Multi-specific organic anion transporter B) (MOAT-B)	ABCC4	10257
P56937	DHB7_HUMAN	3-keto-steroid reductase (EC 1.1.1.270) (17-beta-hydroxysteroid dehydrogenase 7) (17-beta-HSD 7) (Estradiol 17-beta-dehydrogenase 7) (EC 1.1.1.62) (Short chain dehydrogenase/reductase family 37C member 1)	HSD17B7	51478
Q05586	NMDZ1_HUMAN	Glutamate receptor ionotropic, NMDA 1 (GluN1) (Glutamate [NMDA] receptor subunit zeta-1) (N-methyl-D-aspartate receptor subunit NR1) (NMD-R1)	GRIN1	2902
O14764	GBRD_HUMAN	Gamma-aminobutyric acid receptor subunit delta (GABA(A) receptor subunit delta)	GABRD	2563
P38571	LICH_HUMAN	Lysosomal acid lipase/cholesteryl ester hydrolase (Acid cholesteryl ester hydrolase) (LAL) (EC 3.1.1.13) (Cholesteryl esterase) (Lipase A) (Sterol esterase)	LIPA	3988
P31213	S5A2_HUMAN	3-oxo-5-alpha-steroid 4-dehydrogenase 2 (EC 1.3.1.22) (5 alpha-SR2) (SR type 2) (Steroid 5-alpha-reductase 2) (S5AR 2) (Type II 5-alpha reductase)	SRD5A2	6716
P18405	S5A1_HUMAN	3-oxo-5-alpha-steroid 4-dehydrogenase 1 (EC 1.3.1.22) (SR type 1) (Steroid 5-alpha-reductase 1) (S5AR 1)	SRD5A1	6715
P09884	DPOLA_HUMAN	DNA polymerase alpha catalytic subunit (EC 2.7.7.7) (DNA polymerase alpha catalytic subunit p180)	POLA1	5422
P30559	OXYR_HUMAN	Oxytocin receptor (OT-R)	OXTR	5021
Q02763	TIE2_HUMAN	Angiopoietin-1 receptor (EC 2.7.10.1) (Endothelial tyrosine kinase) (Tunica interna endothelial cell kinase) (Tyrosine kinase with Ig and EGF homology domains-2) (Tyrosine-protein kinase receptor TEK) (Tyrosine-protein kinase receptor TIE-2) (hTIE2) (p140 TEK) (CD antigen CD202b)	TEK	7010
P54289	CA2D1_HUMAN	Voltage-dependent calcium channel subunit alpha-2/delta-1 (Voltage-gated calcium channel subunit alpha-2/delta-1) [Cleaved into: Voltage-dependent calcium channel subunit alpha-2-1; Voltage-dependent calcium channel subunit delta-1]	CACNA2D1	781
Q14397	GCKR_HUMAN	Glucokinase regulatory protein (GKRP) (Glucokinase regulator)	GCKR	2646
Q15858	SCN9A_HUMAN	Sodium channel protein type 9 subunit alpha (Neuroendocrine sodium channel) (hNE-Na) (Peripheral sodium channel 1) (PN1) (Sodium channel protein type IX subunit alpha) (Voltage-gated sodium channel subunit alpha Nav1.7)	SCN9A	6335
P27815	PDE4A_HUMAN	cAMP-specific 3',5'-cyclic phosphodiesterase 4A (EC 3.1.4.53) (DPDE2) (PDE46)	PDE4A	5141
P07333	CSF1R_HUMAN	Macrophage colony-stimulating factor 1 receptor (CSF-1 receptor) (CSF-1-R) (CSF-1R) (M-CSF-R) (EC 2.7.10.1) (Proto-oncogene c-Fms) (CD antigen CD115)	CSF1R	1436
Q16602	CALRL_HUMAN	Calcitonin gene-related peptide type 1 receptor (CGRP type 1 receptor) (Calcitonin receptor-like receptor)	CALCRL	10203
Q00987	MDM2_HUMAN	E3 ubiquitin-protein ligase Mdm2 (EC 2.3.2.27) (Double minute 2 protein) (Hdm2) (Oncoprotein Mdm2) (RING-type E3 ubiquitin transferase Mdm2) (p53-binding protein Mdm2)	MDM2	4193
P30968	GNRHR_HUMAN	Gonadotropin-releasing hormone receptor (GnRH receptor) (GnRH-R)	GNRHR	2798
Q9UBT2	SAE2_HUMAN	SUMO-activating enzyme subunit 2 (EC 2.3.2.-) (Anthracycline-associated resistance ARX) (Ubiquitin-like 1-activating enzyme E1B) (Ubiquitin-like modifier-activating enzyme 2)	UBA2	10054
Q07973	CP24A_HUMAN	1,25-dihydroxyvitamin D(3) 24-hydroxylase, mitochondrial (24-OHase) (Vitamin D(3) 24-hydroxylase) (EC 1.14.15.16) (Cytochrome P450 24A1) (Cytochrome P450-CC24)	CYP24A1	1591
P48449	ERG7_HUMAN	Lanosterol synthase (EC 5.4.99.7) (2,3-epoxysqualene--lanosterol cyclase) (Oxidosqualene--lanosterol cyclase) (OSC) (hOSC)	LSS	4047
P11712	CP2C9_HUMAN	Cytochrome P450 2C9 (EC 1.14.14.1) ((R)-limonene 6-monooxygenase) (EC 1.14.14.53) ((S)-limonene 6-monooxygenase) (EC 1.14.14.51) ((S)-limonene 7-monooxygenase) (EC 1.14.14.52) (CYPIIC9) (Cholesterol 25-hydroxylase) (Cytochrome P-450MP) (Cytochrome P450 MP-4) (Cytochrome P450 MP-8) (Cytochrome P450 PB-1) (S-mephenytoin 4-hydroxylase)	CYP2C9	1559
P08684	CP3A4_HUMAN	Cytochrome P450 3A4 (EC 1.14.14.1) (1,4-cineole 2-exo-monooxygenase) (1,8-cineole 2-exo-monooxygenase) (EC 1.14.14.56) (Albendazole monooxygenase (sulfoxide-forming)) (EC 1.14.14.73) (Albendazole sulfoxidase) (CYPIIIA3) (CYPIIIA4) (Cholesterol 25-hydroxylase) (Cytochrome P450 3A3) (Cytochrome P450 HLp) (Cytochrome P450 NF-25) (Cytochrome P450-PCN1) (Nifedipine oxidase) (Quinine 3-monooxygenase) (…	CYP3A4	1576
P32246	CCR1_HUMAN	C-C chemokine receptor type 1 (C-C CKR-1) (CC-CKR-1) (CCR-1) (CCR1) (HM145) (LD78 receptor) (Macrophage inflammatory protein 1-alpha receptor) (MIP-1alpha-R) (RANTES-R) (CD antigen CD191)	CCR1	1230
O15151	MDM4_HUMAN	Protein Mdm4 (Double minute 4 protein) (Mdm2-like p53-binding protein) (Protein Mdmx) (p53-binding protein Mdm4)	MDM4	4194
O43613	OX1R_HUMAN	Orexin receptor type 1 (Ox-1-R) (Ox1-R) (Ox1R) (Hypocretin receptor type 1)	HCRTR1	3061
Q99500	S1PR3_HUMAN	Sphingosine 1-phosphate receptor 3 (S1P receptor 3) (S1P3) (Endothelial differentiation G-protein coupled receptor 3) (Sphingosine 1-phosphate receptor Edg-3) (S1P receptor Edg-3)	S1PR3	1903
P02774	VTDB_HUMAN	Vitamin D-binding protein (DBP) (VDB) (Gc protein-derived macrophage activating factor) (Gc-MAF) (GcMAF) (Gc-globulin) (Group-specific component) (Gc) (Vitamin D-binding protein-macrophage activating factor) (DBP-maf)	GC	2638
P01730	CD4_HUMAN	T-cell surface glycoprotein CD4 (T-cell surface antigen T4/Leu-3) (CD antigen CD4)	CD4	920
Q96RI1	NR1H4_HUMAN	Bile acid receptor (Farnesoid X-activated receptor) (Farnesol receptor HRR-1) (Nuclear receptor subfamily 1 group H member 4) (Retinoid X receptor-interacting protein 14) (RXR-interacting protein 14)	NR1H4	9971
O95342	ABCBB_HUMAN	Bile salt export pump (EC 7.6.2.-) (ATP-binding cassette sub-family B member 11)	ABCB11	8647
O15528	CP27B_HUMAN	25-hydroxyvitamin D-1 alpha hydroxylase, mitochondrial (EC 1.14.15.18) (25-OHD-1 alpha-hydroxylase) (25-hydroxyvitamin D(3) 1-alpha-hydroxylase) (VD3 1A hydroxylase) (Calcidiol 1-monooxygenase) (Cytochrome P450 subfamily XXVIIB polypeptide 1) (Cytochrome P450C1 alpha) (Cytochrome P450VD1-alpha) (Cytochrome p450 27B1)	CYP27B1	1594
Q14973	NTCP_HUMAN	Sodium/bile acid cotransporter (Cell growth-inhibiting gene 29 protein) (Na(+)/bile acid cotransporter) (Na(+)/taurocholate transport protein) (Sodium/taurocholate cotransporting polypeptide) (Solute carrier family 10 member 1)	SLC10A1	6554
P06870	KLK1_HUMAN	Kallikrein-1 (EC 3.4.21.35) (Kidney/pancreas/salivary gland kallikrein) (Tissue kallikrein)	KLK1	3816
P39877	PA2G5_HUMAN	Calcium-dependent phospholipase A2 (EC 3.1.1.4) (Group V phospholipase A2) (PLA2-10) (Phosphatidylcholine 2-acylhydrolase 5)	PLA2G5	5322
O15496	PA2GX_HUMAN	Group 10 secretory phospholipase A2 (EC 3.1.1.4) (Group X secretory phospholipase A2) (GX sPLA2) (sPLA2-X) (Phosphatidylcholine 2-acylhydrolase 10)	PLA2G10	8399
P05121	PAI1_HUMAN	Plasminogen activator inhibitor 1 (PAI) (PAI-1) (Endothelial plasminogen activator inhibitor) (Serpin E1)	SERPINE1	5054
O60760	HPGDS_HUMAN	Hematopoietic prostaglandin D synthase (H-PGDS) (EC 5.3.99.2) (GST class-sigma) (Glutathione S-transferase) (EC 2.5.1.18) (Glutathione-dependent PGD synthase) (Glutathione-requiring prostaglandin D synthase) (Prostaglandin-H2 D-isomerase)	HPGDS	27306
Q13627	DYR1A_HUMAN	Dual specificity tyrosine-phosphorylation-regulated kinase 1A (EC 2.7.12.1) (Dual specificity YAK1-related kinase) (HP86) (Protein kinase minibrain homolog) (MNBH) (hMNB)	DYRK1A	1859
Q11203	SIAT6_HUMAN	CMP-N-acetylneuraminate-beta-1,4-galactoside alpha-2,3-sialyltransferase (EC 2.4.99.6) (Beta-galactoside alpha-2,3-sialyltransferase 3) (Alpha 2,3-ST 3) (Gal beta-1,3(4) GlcNAc alpha-2,3 sialyltransferase) (N-acetyllactosaminide alpha-2,3-sialyltransferase) (ST3Gal III) (ST3GalIII) (ST3N) (Sialyltransferase 6)	ST3GAL3	6487
Q11130	FUT7_HUMAN	Alpha-(1,3)-fucosyltransferase 7 (EC 2.4.1.-) (Fucosyltransferase 7) (Fucosyltransferase VII) (Fuc-TVII) (FucT-VII) (Galactoside 3-L-fucosyltransferase) (Selectin ligand synthase)	FUT7	2529
P22083	FUT4_HUMAN	Alpha-(1,3)-fucosyltransferase 4 (EC 2.4.1.-) (ELAM-1 ligand fucosyltransferase) (Fucosyltransferase 4) (Fucosyltransferase IV) (Fuc-TIV) (FucT-IV) (Galactoside 3-L-fucosyltransferase)	FUT4	2526
Q02083	NAAA_HUMAN	N-acylethanolamine-hydrolyzing acid amidase (EC 3.5.1.60) (Acid ceramidase-like protein) (N-acylsphingosine amidohydrolase-like) (ASAH-like protein) [Cleaved into: N-acylethanolamine-hydrolyzing acid amidase subunit alpha; N-acylethanolamine-hydrolyzing acid amidase subunit beta]	NAAA	27163
P17931	LEG3_HUMAN	Galectin-3 (Gal-3) (35 kDa lectin) (Carbohydrate-binding protein 35) (CBP 35) (Galactose-specific lectin 3) (Galactoside-binding protein) (GALBP) (IgE-binding protein) (L-31) (Laminin-binding protein) (Lectin L-29) (Mac-2 antigen)	LGALS3	3958
O00182	LEG9_HUMAN	Galectin-9 (Gal-9) (Ecalectin) (Tumor antigen HOM-HD-21)	LGALS9	3965
P04066	FUCO_HUMAN	Tissue alpha-L-fucosidase (EC 3.2.1.51) (Alpha-L-fucosidase I) (Alpha-L-fucoside fucohydrolase 1) (Alpha-L-fucosidase 1)	FUCA1	2517
P00813	ADA_HUMAN	Adenosine deaminase (EC 3.5.4.4) (Adenosine aminohydrolase)	ADA	100
P14410	SUIS_HUMAN	Sucrase-isomaltase, intestinal [Cleaved into: Sucrase (EC 3.2.1.48); Isomaltase (EC 3.2.1.10)]	SI	6476
Q04609	FOLH1_HUMAN	Glutamate carboxypeptidase 2 (EC 3.4.17.21) (Cell growth-inhibiting gene 27 protein) (Folate hydrolase 1) (Folylpoly-gamma-glutamate carboxypeptidase) (FGCP) (Glutamate carboxypeptidase II) (GCPII) (Membrane glutamate carboxypeptidase) (mGCP) (N-acetylated-alpha-linked acidic dipeptidase I) (NAALADase I) (Prostate-specific membrane antigen) (PSM) (PSMA) (Pteroylpoly-gamma-glutamate carboxypeptida…	FOLH1	2346
P34913	HYES_HUMAN	Bifunctional epoxide hydrolase 2 [Includes: Cytosolic epoxide hydrolase 2 (CEH) (EC 3.3.2.10) (Epoxide hydratase) (Soluble epoxide hydrolase) (SEH); Lipid-phosphate phosphatase (EC 3.1.3.76)]	EPHX2	2053
P19971	TYPH_HUMAN	Thymidine phosphorylase (TP) (EC 2.4.2.4) (Gliostatin) (Platelet-derived endothelial cell growth factor) (PD-ECGF) (TdRPase)	TYMP	1890
P55263	ADK_HUMAN	Adenosine kinase (AK) (EC 2.7.1.20) (Adenosine 5'-phosphotransferase)	ADK	132
P20916	MAG_HUMAN	Myelin-associated glycoprotein (Siglec-4a)	MAG	4099
O60502	OGA_HUMAN	Protein O-GlcNAcase (OGA) (EC 3.2.1.169) (Beta-N-acetylglucosaminidase) (Beta-N-acetylhexosaminidase) (Beta-hexosaminidase) (Meningioma-expressed antigen 5) (N-acetyl-beta-D-glucosaminidase) (N-acetyl-beta-glucosaminidase) (Nuclear cytoplasmic O-GlcNAcase and acetyltransferase) (NCOAT)	OGA	10724
P00492	HPRT_HUMAN	Hypoxanthine-guanine phosphoribosyltransferase (HGPRT) (HGPRTase) (EC 2.4.2.8)	HPRT1	3251
O14920	IKKB_HUMAN	Inhibitor of nuclear factor kappa-B kinase subunit beta (I-kappa-B-kinase beta) (IKK-B) (IKK-beta) (IkBKB) (EC 2.7.11.10) (I-kappa-B kinase 2) (IKK2) (Nuclear factor NF-kappa-B inhibitor kinase beta) (NFKBIKB)	IKBKB	3551
P16455	MGMT_HUMAN	Methylated-DNA--protein-cysteine methyltransferase (EC 2.1.1.63) (6-O-methylguanine-DNA methyltransferase) (MGMT) (O-6-methylguanine-DNA-alkyltransferase)	MGMT	4255
P56470	LEG4_HUMAN	Galectin-4 (Gal-4) (Antigen NY-CO-27) (L-36 lactose-binding protein) (L36LBP) (Lactose-binding lectin 4)	LGALS4	3960
O00214	LEG8_HUMAN	Galectin-8 (Gal-8) (Po66 carbohydrate-binding protein) (Po66-CBP) (Prostate carcinoma tumor antigen 1) (PCTA-1)	LGALS8	3964
Q9NY91	SC5A4_HUMAN	Solute carrier family 5 member 4	SLC5A4	6527
P42892	ECE1_HUMAN	Endothelin-converting enzyme 1 (ECE-1) (EC 3.4.24.71)	ECE1	1889
P04746	AMYP_HUMAN	Pancreatic alpha-amylase (PA) (EC 3.2.1.1) (1,4-alpha-D-glucan glucanohydrolase)	AMY2A	279
P10275	ANDR_HUMAN	Androgen receptor (Dihydrotestosterone receptor) (Nuclear receptor subfamily 3 group C member 4)	AR	367
P04035	HMDH_HUMAN	3-hydroxy-3-methylglutaryl-coenzyme A reductase (HMG-CoA reductase) (EC 1.1.1.34)	HMGCR	3156
Q16850	CP51A_HUMAN	Lanosterol 14-alpha demethylase (LDM) (EC 1.14.14.154) (CYPLI) (Cytochrome P450 51A1) (Cytochrome P450-14DM) (Cytochrome P45014DM) (Cytochrome P450LI) (Sterol 14-alpha demethylase)	CYP51A1	1595
Q9UHC9	NPCL1_HUMAN	NPC1-like intracellular cholesterol transporter 1 (Niemann-Pick C1-like protein 1)	NPC1L1	29881
Q13133	NR1H3_HUMAN	Oxysterols receptor LXR-alpha (Liver X receptor alpha) (Nuclear receptor subfamily 1 group H member 3)	NR1H3	10062
P11511	CP19A_HUMAN	Aromatase (EC 1.14.14.14) (CYPXIX) (Cytochrome P-450AROM) (Cytochrome P450 19A1) (Estrogen synthase)	CYP19A1	1588
P05093	CP17A_HUMAN	Steroid 17-alpha-hydroxylase/17,20 lyase (EC 1.14.14.19) (17-alpha-hydroxyprogesterone aldolase) (EC 1.14.14.32) (CYPXVII) (Cytochrome P450 17A1) (Cytochrome P450-C17) (Cytochrome P450c17) (Steroid 17-alpha-monooxygenase)	CYP17A1	1586
P51449	RORG_HUMAN	Nuclear receptor ROR-gamma (Nuclear receptor RZR-gamma) (Nuclear receptor subfamily 1 group F member 3) (RAR-related orphan receptor C) (Retinoid-related orphan receptor-gamma)	RORC	6097
P03372	ESR1_HUMAN	Estrogen receptor (ER) (ER-alpha) (Estradiol receptor) (Nuclear receptor subfamily 3 group A member 1)	ESR1	2099
Q92731	ESR2_HUMAN	Estrogen receptor beta (ER-beta) (Nuclear receptor subfamily 3 group A member 2)	ESR2	2100
Q12772	SRBP2_HUMAN	Sterol regulatory element-binding protein 2 (SREBP-2) (Class D basic helix-loop-helix protein 2) (bHLHd2) (Sterol regulatory element-binding transcription factor 2) [Cleaved into: Processed sterol regulatory element-binding protein 2]	SREBF2	6721
P04278	SHBG_HUMAN	Sex hormone-binding globulin (SHBG) (Sex steroid-binding protein) (SBP) (Testis-specific androgen-binding protein) (ABP) (Testosterone-estradiol-binding globulin) (TeBG) (Testosterone-estrogen-binding globulin)	SHBG	6462
P23975	SC6A2_HUMAN	Sodium-dependent noradrenaline transporter (Norepinephrine transporter) (NET) (Solute carrier family 6 member 2)	SLC6A2	6530
P33261	CP2CJ_HUMAN	Cytochrome P450 2C19 (EC 1.14.14.1) ((R)-limonene 6-monooxygenase) (EC 1.14.14.53) ((S)-limonene 6-monooxygenase) (EC 1.14.14.51) ((S)-limonene 7-monooxygenase) (EC 1.14.14.52) (CYPIIC17) (CYPIIC19) (Cytochrome P450-11A) (Cytochrome P450-254C) (Fenbendazole monooxygenase (4'-hydroxylating)) (EC 1.14.14.75) (Mephenytoin 4-hydroxylase)	CYP2C19	1557
P35398	RORA_HUMAN	Nuclear receptor ROR-alpha (Nuclear receptor RZR-alpha) (Nuclear receptor subfamily 1 group F member 1) (RAR-related orphan receptor A) (Retinoid-related orphan receptor-alpha)	RORA	6095
P18031	PTN1_HUMAN	Tyrosine-protein phosphatase non-receptor type 1 (EC 3.1.3.48) (Protein-tyrosine phosphatase 1B) (PTP-1B)	PTPN1	5770
P06276	CHLE_HUMAN	Cholinesterase (EC 3.1.1.8) (Acylcholine acylhydrolase) (Butyrylcholine esterase) (Choline esterase II) (Pseudocholinesterase)	BCHE	590
P08185	CBG_HUMAN	Corticosteroid-binding globulin (CBG) (Serpin A6) (Transcortin)	SERPINA6	866
P31645	SC6A4_HUMAN	Sodium-dependent serotonin transporter (SERT) (5HT transporter) (5HTT) (Solute carrier family 6 member 4)	SLC6A4	6532
P08172	ACM2_HUMAN	Muscarinic acetylcholine receptor M2	CHRM2	1129
P11473	VDR_HUMAN	Vitamin D3 receptor (VDR) (1,25-dihydroxyvitamin D3 receptor) (Nuclear receptor subfamily 1 group I member 1)	VDR	7421
P22303	ACES_HUMAN	Acetylcholinesterase (AChE) (EC 3.1.1.7)	ACHE	43
P11413	G6PD_HUMAN	Glucose-6-phosphate 1-dehydrogenase (G6PD) (EC 1.1.1.49)	G6PD	2539
P55055	NR1H2_HUMAN	Oxysterols receptor LXR-beta (Liver X receptor beta) (Nuclear receptor NER) (Nuclear receptor subfamily 1 group H member 2) (Ubiquitously-expressed nuclear receptor)	NR1H2	7376
P23415	GLRA1_HUMAN	Glycine receptor subunit alpha-1 (Glycine receptor 48 kDa subunit) (Glycine receptor strychnine-binding subunit)	GLRA1	2741
O00748	EST2_HUMAN	Cocaine esterase (EC 3.1.1.84) (Carboxylesterase 2) (CE-2) (hCE-2) (EC 3.1.1.1) (Methylumbelliferyl-acetate deacetylase 2) (EC 3.1.1.56)	CES2	8824
P34995	PE2R1_HUMAN	Prostaglandin E2 receptor EP1 subtype (PGE receptor EP1 subtype) (PGE2 receptor EP1 subtype) (Prostanoid EP1 receptor)	PTGER1	5731
P43116	PE2R2_HUMAN	Prostaglandin E2 receptor EP2 subtype (PGE receptor EP2 subtype) (PGE2 receptor EP2 subtype) (Prostanoid EP2 receptor)	PTGER2	5732
P28845	DHI1_HUMAN	Corticosteroid 11-beta-dehydrogenase isozyme 1 (EC 1.1.1.146) (11-beta-hydroxysteroid dehydrogenase 1) (11-DH) (11-beta-HSD1) (Short chain dehydrogenase/reductase family 26C member 1)	HSD11B1	3290
O14684	PTGES_HUMAN	Prostaglandin E synthase (EC 5.3.99.3) (Microsomal glutathione S-transferase 1-like 1) (MGST1-L1) (Microsomal prostaglandin E synthase 1) (MPGES-1) (p53-induced gene 12 protein)	PTGES	9536
P30304	MPIP1_HUMAN	M-phase inducer phosphatase 1 (EC 3.1.3.48) (Dual specificity phosphatase Cdc25A)	CDC25A	993
Q07869	PPARA_HUMAN	Peroxisome proliferator-activated receptor alpha (PPAR-alpha) (Nuclear receptor subfamily 1 group C member 1)	PPARA	5465
Q03181	PPARD_HUMAN	Peroxisome proliferator-activated receptor delta (PPAR-delta) (NUCI) (Nuclear hormone receptor 1) (NUC1) (Nuclear receptor subfamily 1 group C member 2) (Peroxisome proliferator-activated receptor beta) (PPAR-beta)	PPARD	5467
Q9UBM7	DHCR7_HUMAN	7-dehydrocholesterol reductase (7-DHC reductase) (EC 1.3.1.21) (Delta7-sterol reductase) (Sterol Delta(7)-reductase) (Sterol reductase SR-2)	DHCR7	1717
P29350	PTN6_HUMAN	Tyrosine-protein phosphatase non-receptor type 6 (EC 3.1.3.48) (Hematopoietic cell protein-tyrosine phosphatase) (Protein-tyrosine phosphatase 1C) (PTP-1C) (Protein-tyrosine phosphatase SHP-1) (SH-PTP1)	PTPN6	5777
Q14994	NR1I3_HUMAN	Nuclear receptor subfamily 1 group I member 3 (Constitutive activator of retinoid response) (Constitutive active response) (Constitutive androstane receptor) (CAR) (Orphan nuclear receptor MB67)	NR1I3	9970
P37268	FDFT_HUMAN	Squalene synthase (SQS) (SS) (EC 2.5.1.21) (FPP:FPP farnesyltransferase) (Farnesyl-diphosphate farnesyltransferase)	FDFT1	2222
Q99720	SGMR1_HUMAN	Sigma non-opioid intracellular receptor 1 (Aging-associated gene 8 protein) (SR31747-binding protein) (SR-BP) (Sigma 1-type opioid receptor) (SIG-1R) (Sigma1-receptor) (Sigma1R) (hSigmaR1)	SIGMAR1	10280
P35228	NOS2_HUMAN	Nitric oxide synthase, inducible (EC 1.14.13.39) (Hepatocyte NOS) (HEP-NOS) (Inducible NO synthase) (Inducible NOS) (iNOS) (NOS type II) (Peptidyl-cysteine S-nitrosylase NOS2)	NOS2	4843
P04150	GCR_HUMAN	Glucocorticoid receptor (GR) (Nuclear receptor subfamily 3 group C member 1)	NR3C1	2908
P37231	PPARG_HUMAN	Peroxisome proliferator-activated receptor gamma (PPAR-gamma) (Nuclear receptor subfamily 1 group C member 3)	PPARG	5468
P30305	MPIP2_HUMAN	M-phase inducer phosphatase 2 (EC 3.1.3.48) (Dual specificity phosphatase Cdc25B)	CDC25B	994
P16662	UD2B7_HUMAN	UDP-glucuronosyltransferase 2B7 (UDPGT 2B7) (EC 2.4.1.17) (3,4-catechol estrogen-specific UDPGT) (UDP-glucuronosyltransferase 2B9) (UDPGT 2B9) (UDPGTh-2)	UGT2B7	7364
P80365	DHI2_HUMAN	Corticosteroid 11-beta-dehydrogenase isozyme 2 (EC 1.1.1.-) (11-beta-hydroxysteroid dehydrogenase type 2) (11-DH2) (11-beta-HSD2) (11-beta-hydroxysteroid dehydrogenase type II) (11-HSD type II) (11-beta-HSD type II) (NAD-dependent 11-beta-hydroxysteroid dehydrogenase) (11-beta-HSD) (Short chain dehydrogenase/reductase family 9C member 3)	HSD11B2	3291
P06746	DPOLB_HUMAN	DNA polymerase beta (EC 2.7.7.7) (EC 4.2.99.-)	POLB	5423
P34972	CNR2_HUMAN	Cannabinoid receptor 2 (CB-2) (CB2) (hCB2) (CX5)	CNR2	1269
P56817	BACE1_HUMAN	Beta-secretase 1 (EC 3.4.23.46) (Aspartyl protease 2) (ASP2) (Asp 2) (Beta-site amyloid precursor protein cleaving enzyme 1) (Beta-site APP cleaving enzyme 1) (Memapsin-2) (Membrane-associated aspartic protease 2)	BACE1	23621
Q05655	KPCD_HUMAN	Protein kinase C delta type (EC 2.7.11.13) (Tyrosine-protein kinase PRKCD) (EC 2.7.10.2) (nPKC-delta) [Cleaved into: Protein kinase C delta type regulatory subunit; Protein kinase C delta type catalytic subunit (Sphingosine-dependent protein kinase-1) (SDK1)]	PRKCD	5580
P17252	KPCA_HUMAN	Protein kinase C alpha type (PKC-A) (PKC-alpha) (EC 2.7.11.13)	PRKCA	5578
P17706	PTN2_HUMAN	Tyrosine-protein phosphatase non-receptor type 2 (EC 3.1.3.48) (T-cell protein-tyrosine phosphatase) (TCPTP)	PTPN2	5771
O95069	KCNK2_HUMAN	Potassium channel subfamily K member 2 (Outward rectifying potassium channel protein TREK-1) (TREK-1 K(+) channel subunit) (Two pore domain potassium channel TREK-1) (Two pore potassium channel TPKC1)	KCNK2	3776
O00519	FAAH1_HUMAN	Fatty-acid amide hydrolase 1 (EC 3.5.1.99) (Anandamide amidohydrolase 1) (Oleamide hydrolase 1)	FAAH	2166
P15090	FABP4_HUMAN	Fatty acid-binding protein, adipocyte (Adipocyte lipid-binding protein) (ALBP) (Adipocyte-type fatty acid-binding protein) (A-FABP) (AFABP) (Fatty acid-binding protein 4)	FABP4	2167
O14746	TERT_HUMAN	Telomerase reverse transcriptase (EC 2.7.7.49) (HEST2) (Telomerase catalytic subunit) (Telomerase-associated protein 2) (TP2)	TERT	7015
P05413	FABPH_HUMAN	Fatty acid-binding protein, heart (Fatty acid-binding protein 3) (Heart-type fatty acid-binding protein) (H-FABP) (Mammary-derived growth inhibitor) (MDGI) (Muscle fatty acid-binding protein) (M-FABP)	FABP3	2170
Q01469	FABP5_HUMAN	Fatty acid-binding protein 5 (Epidermal-type fatty acid-binding protein) (E-FABP) (Fatty acid-binding protein, epidermal) (Psoriasis-associated fatty acid-binding protein homolog) (PA-FABP)	FABP5	2171
P07148	FABPL_HUMAN	Fatty acid-binding protein, liver (Fatty acid-binding protein 1) (Liver-type fatty acid-binding protein) (L-FABP)	FABP1	2168
P35354	PGH2_HUMAN	Prostaglandin G/H synthase 2 (EC 1.14.99.1) (Cyclooxygenase-2) (COX-2) (PHS II) (Prostaglandin H2 synthase 2) (PGH synthase 2) (PGHS-2) (Prostaglandin-endoperoxide synthase 2)	PTGS2	5743
P37059	DHB2_HUMAN	Estradiol 17-beta-dehydrogenase 2 (EC 1.1.1.62) (17-beta-hydroxysteroid dehydrogenase type 2) (17-beta-HSD 2) (20 alpha-hydroxysteroid dehydrogenase) (20-alpha-HSD) (E2DH) (Microsomal 17-beta-hydroxysteroid dehydrogenase) (Short chain dehydrogenase/reductase family 9C member 2) (Testosterone 17-beta-dehydrogenase) (EC 1.1.1.239)	HSD17B2	3294
Q04759	KPCT_HUMAN	Protein kinase C theta type (EC 2.7.11.13) (nPKC-theta)	PRKCQ	5588
P52895	AK1C2_HUMAN	Aldo-keto reductase family 1 member C2 (EC 1.-.-.-) (3-alpha-HSD3) (Chlordecone reductase homolog HAKRD) (Dihydrodiol dehydrogenase 2) (DD-2) (DD2) (Dihydrodiol dehydrogenase/bile acid-binding protein) (DD/BABP) (Trans-1,2-dihydrobenzene-1,2-diol dehydrogenase) (EC 1.3.1.20) (Type III 3-alpha-hydroxysteroid dehydrogenase) (EC 1.1.1.357)	AKR1C2	1646
Q04828	AK1C1_HUMAN	Aldo-keto reductase family 1 member C1 (EC 1.1.1.-) (20-alpha-hydroxysteroid dehydrogenase) (20-alpha-HSD) (EC 1.1.1.149) (Chlordecone reductase homolog HAKRC) (Dihydrodiol dehydrogenase 1/2) (DD1/DD2) (High-affinity hepatic bile acid-binding protein) (HBAB) (Indanol dehydrogenase) (EC 1.1.1.112) (Trans-1,2-dihydrobenzene-1,2-diol dehydrogenase) (EC 1.3.1.20)	AKR1C1	1645
P21554	CNR1_HUMAN	Cannabinoid receptor 1 (CB-R) (CB1) (CANN6)	CNR1	1268
P43119	PI2R_HUMAN	Prostacyclin receptor (Prostaglandin I2 receptor) (PGI receptor) (PGI2 receptor) (Prostanoid IP receptor)	PTGIR	5739
Q96P20	NLRP3_HUMAN	NACHT, LRR and PYD domains-containing protein 3 (Angiotensin/vasopressin receptor AII/AVP-like) (Caterpiller protein 1.1) (CLR1.1) (Cold-induced autoinflammatory syndrome 1 protein) (Cryopyrin) (PYRIN-containing APAF1-like protein 1)	NLRP3	114548
P06401	PRGR_HUMAN	Progesterone receptor (PR) (Nuclear receptor subfamily 3 group C member 3)	PGR	5241
O14842	FFAR1_HUMAN	Free fatty acid receptor 1 (G-protein coupled receptor 40)	FFAR1	2864
Q99895	CTRC_HUMAN	Chymotrypsin-C (EC 3.4.21.2) (Caldecrin)	CTRC	11330
Q99814	EPAS1_HUMAN	Endothelial PAS domain-containing protein 1 (EPAS-1) (Basic-helix-loop-helix-PAS protein MOP2) (Class E basic helix-loop-helix protein 73) (bHLHe73) (HIF-1-alpha-like factor) (HLF) (Hypoxia-inducible factor 2-alpha) (HIF-2-alpha) (HIF2-alpha) (Member of PAS protein 2) (PAS domain-containing protein 2)	EPAS1	2034
O00763	ACACB_HUMAN	Acetyl-CoA carboxylase 2 (EC 6.4.1.2) (ACC-beta)	ACACB	32
Q12923	PTN13_HUMAN	Tyrosine-protein phosphatase non-receptor type 13 (EC 3.1.3.48) (Fas-associated protein-tyrosine phosphatase 1) (FAP-1) (PTP-BAS) (Protein-tyrosine phosphatase 1E) (PTP-E1) (hPTPE1) (Protein-tyrosine phosphatase PTPL1)	PTPN13	5783
P08575	PTPRC_HUMAN	Receptor-type tyrosine-protein phosphatase C (EC 3.1.3.48) (Leukocyte common antigen) (L-CA) (T200) (CD antigen CD45)	PTPRC	5788
P00734	THRB_HUMAN	Prothrombin (EC 3.4.21.5) (Coagulation factor II) [Cleaved into: Activation peptide fragment 1; Activation peptide fragment 2; Thrombin light chain; Thrombin heavy chain]	F2	2147
P23141	EST1_HUMAN	Liver carboxylesterase 1 (Acyl-coenzyme A:cholesterol acyltransferase) (ACAT) (Brain carboxylesterase hBr1) (Carboxylesterase 1) (CE-1) (hCE-1) (EC 3.1.1.1) (Cocaine carboxylesterase) (Egasyn) (HMSE) (Methylumbelliferyl-acetate deacetylase 1) (EC 3.1.1.56) (Monocyte/macrophage serine esterase) (Retinyl ester hydrolase) (REH) (Serine esterase 1) (Triacylglycerol hydrolase) (TGH)	CES1	1066
P59538	T2R31_HUMAN	Taste receptor type 2 member 31 (T2R31) (Taste receptor type 2 member 44) (T2R44) (Taste receptor type 2 member 53) (T2R53)	TAS2R31	259290
O60563	CCNT1_HUMAN	Cyclin-T1 (CycT1) (Cyclin-T)	CCNT1	904
P10586	PTPRF_HUMAN	Receptor-type tyrosine-protein phosphatase F (EC 3.1.3.48) (Leukocyte common antigen related) (LAR)	PTPRF	5792
P04054	PA21B_HUMAN	Phospholipase A2 (EC 3.1.1.4) (Group IB phospholipase A2) (Phosphatidylcholine 2-acylhydrolase 1B)	PLA2G1B	5319
O60218	AK1BA_HUMAN	Aldo-keto reductase family 1 member B10 (EC 1.1.1.300) (EC 1.1.1.54) (ARL-1) (Aldose reductase-like) (Aldose reductase-related protein) (ARP) (hARP) (Small intestine reductase) (SI reductase)	AKR1B10	57016
P49356	FNTB_HUMAN	Protein farnesyltransferase subunit beta (FTase-beta) (EC 2.5.1.58) (CAAX farnesyltransferase subunit beta) (Ras proteins prenyltransferase subunit beta)	FNTB	100529261, 2342
P08581	MET_HUMAN	Hepatocyte growth factor receptor (HGF receptor) (EC 2.7.10.1) (HGF/SF receptor) (Proto-oncogene c-Met) (Scatter factor receptor) (SF receptor) (Tyrosine-protein kinase Met)	MET	4233
Q07820	MCL1_HUMAN	Induced myeloid leukemia cell differentiation protein Mcl-1 (Bcl-2-like protein 3) (Bcl2-L-3) (Bcl-2-related protein EAT/mcl1) (mcl1/EAT)	MCL1	4170
P08246	ELNE_HUMAN	Neutrophil elastase (EC 3.4.21.37) (Bone marrow serine protease) (Elastase-2) (Human leukocyte elastase) (HLE) (Medullasin) (PMN elastase)	ELANE	1991
P00533	EGFR_HUMAN	Epidermal growth factor receptor (EC 2.7.10.1) (Proto-oncogene c-ErbB-1) (Receptor tyrosine-protein kinase erbB-1)	EGFR	1956
P51452	DUS3_HUMAN	Dual specificity protein phosphatase 3 (EC 3.1.3.16) (EC 3.1.3.48) (Dual specificity protein phosphatase VHR) (Vaccinia H1-related phosphatase) (VHR)	DUSP3	1845
P10415	BCL2_HUMAN	Apoptosis regulator Bcl-2	BCL2	596
P53667	LIMK1_HUMAN	LIM domain kinase 1 (LIMK-1) (EC 2.7.11.1)	LIMK1	3984
P06239	LCK_HUMAN	Tyrosine-protein kinase Lck (EC 2.7.10.2) (Leukocyte C-terminal Src kinase) (LSK) (Lymphocyte cell-specific protein-tyrosine kinase) (Protein YT16) (Proto-oncogene Lck) (T cell-specific protein-tyrosine kinase) (p56-LCK)	LCK	3932
P29274	AA2AR_HUMAN	Adenosine receptor A2a	ADORA2A	135
P11309	PIM1_HUMAN	Serine/threonine-protein kinase pim-1 (EC 2.7.11.1)	PIM1	5292
P04406	G3P_HUMAN	Glyceraldehyde-3-phosphate dehydrogenase (GAPDH) (EC 1.2.1.12) (Peptidyl-cysteine S-nitrosylase GAPDH) (EC 2.6.99.-)	GAPDH	2597
Q9Y294	ASF1A_HUMAN	Histone chaperone ASF1A (Anti-silencing function protein 1 homolog A) (hAsf1) (hAsf1a) (CCG1-interacting factor A) (CIA) (hCIA)	ASF1A	25842
P21397	AOFA_HUMAN	Amine oxidase [flavin-containing] A (EC 1.4.3.4) (Monoamine oxidase type A) (MAO-A)	MAOA	4128
P14920	OXDA_HUMAN	D-amino-acid oxidase (DAAO) (DAMOX) (DAO) (EC 1.4.3.3)	DAO	1610
Q96EB6	SIR1_HUMAN	NAD-dependent protein deacetylase sirtuin-1 (hSIRT1) (EC 2.3.1.286) (NAD-dependent protein deacylase sirtuin-1) (EC 2.3.1.-) (Regulatory protein SIR2 homolog 1) (SIR2-like protein 1) (hSIR2) [Cleaved into: SirtT1 75 kDa fragment (75SirT1)]	SIRT1	23411
P22001	KCNA3_HUMAN	Potassium voltage-gated channel subfamily A member 3 (HGK5) (HLK3) (HPCN3) (Voltage-gated K(+) channel HuKIII) (Voltage-gated potassium channel subunit Kv1.3)	KCNA3	3738
P68400	CSK21_HUMAN	Casein kinase II subunit alpha (CK II alpha) (EC 2.7.11.1)	CSNK2A1	1457
Q9NZ45	CISD1_HUMAN	CDGSH iron-sulfur domain-containing protein 1 (MitoNEET)	CISD1	55847
P49327	FAS_HUMAN	Fatty acid synthase (EC 2.3.1.85) [Includes: [Acyl-carrier-protein] S-acetyltransferase (EC 2.3.1.38); [Acyl-carrier-protein] S-malonyltransferase (EC 2.3.1.39); 3-oxoacyl-[acyl-carrier-protein] synthase (EC 2.3.1.41); 3-oxoacyl-[acyl-carrier-protein] reductase (EC 1.1.1.100); 3-hydroxyacyl-[acyl-carrier-protein] dehydratase (EC 4.2.1.59); Enoyl-[acyl-carrier-protein] reductase (EC 1.3.1.39); Ole…	FASN	2194
P14780	MMP9_HUMAN	Matrix metalloproteinase-9 (MMP-9) (EC 3.4.24.35) (92 kDa gelatinase) (92 kDa type IV collagenase) (Gelatinase B) (GELB) [Cleaved into: 67 kDa matrix metalloproteinase-9; 82 kDa matrix metalloproteinase-9]	MMP9	4318
P42336	PK3CA_HUMAN	Phosphatidylinositol 4,5-bisphosphate 3-kinase catalytic subunit alpha isoform (PI3-kinase subunit alpha) (PI3K-alpha) (PI3Kalpha) (PtdIns-3-kinase subunit alpha) (EC 2.7.1.153) (Phosphatidylinositol 4,5-bisphosphate 3-kinase 110 kDa catalytic subunit alpha) (PtdIns-3-kinase subunit p110-alpha) (p110alpha) (Phosphoinositide-3-kinase catalytic alpha polypeptide) (Serine/threonine protein kinase PI…	PIK3CA	5290
P22894	MMP8_HUMAN	Neutrophil collagenase (EC 3.4.24.34) (Matrix metalloproteinase-8) (MMP-8) (PMNL collagenase) (PMNL-CL)	MMP8	4317
P25025	CXCR2_HUMAN	C-X-C chemokine receptor type 2 (CXC-R2) (CXCR-2) (CDw128b) (GRO/MGSA receptor) (High affinity interleukin-8 receptor B) (IL-8R B) (IL-8 receptor type 2) (CD antigen CD182)	CXCR2	3579
P25024	CXCR1_HUMAN	C-X-C chemokine receptor type 1 (CXC-R1) (CXCR-1) (CDw128a) (High affinity interleukin-8 receptor A) (IL-8R A) (IL-8 receptor type 1) (CD antigen CD181)	CXCR1	3577
P60842	IF4A1_HUMAN	Eukaryotic initiation factor 4A-I (eIF-4A-I) (eIF4A-I) (EC 3.6.4.13) (ATP-dependent RNA helicase eIF4A-1)	EIF4A1	1973
O60911	CATL2_HUMAN	Cathepsin L2 (EC 3.4.22.43) (Cathepsin U) (Cathepsin V)	CTSV	1515
O00443	P3C2A_HUMAN	Phosphatidylinositol 4-phosphate 3-kinase C2 domain-containing subunit alpha (PI3K-C2-alpha) (PtdIns-3-kinase C2 subunit alpha) (EC 2.7.1.154) (Phosphoinositide 3-kinase-C2-alpha)	PIK3C2A	5286
O75747	P3C2G_HUMAN	Phosphatidylinositol 4-phosphate 3-kinase C2 domain-containing subunit gamma (PI3K-C2-gamma) (PtdIns-3-kinase C2 subunit gamma) (EC 2.7.1.154) (Phosphoinositide 3-kinase-C2-gamma)	PIK3C2G	5288
Q8TBX8	PI42C_HUMAN	Phosphatidylinositol 5-phosphate 4-kinase type-2 gamma (EC 2.7.1.149) (Phosphatidylinositol 5-phosphate 4-kinase type II gamma) (PI(5)P 4-kinase type II gamma) (PIP4KII-gamma)	PIP4K2C	79837
P00519	ABL1_HUMAN	Tyrosine-protein kinase ABL1 (EC 2.7.10.2) (Abelson murine leukemia viral oncogene homolog 1) (Abelson tyrosine-protein kinase 1) (Proto-oncogene c-Abl) (p150)	ABL1	25
P04049	RAF1_HUMAN	RAF proto-oncogene serine/threonine-protein kinase (EC 2.7.11.1) (Proto-oncogene c-RAF) (cRaf) (Raf-1)	RAF1	5894
P36888	FLT3_HUMAN	Receptor-type tyrosine-protein kinase FLT3 (EC 2.7.10.1) (FL cytokine receptor) (Fetal liver kinase-2) (FLK-2) (Fms-like tyrosine kinase 3) (FLT-3) (Stem cell tyrosine kinase 1) (STK-1) (CD antigen CD135)	FLT3	2322
P27986	P85A_HUMAN	Phosphatidylinositol 3-kinase regulatory subunit alpha (PI3-kinase regulatory subunit alpha) (PI3K regulatory subunit alpha) (PtdIns-3-kinase regulatory subunit alpha) (Phosphatidylinositol 3-kinase 85 kDa regulatory subunit alpha) (PI3-kinase subunit p85-alpha) (PtdIns-3-kinase regulatory subunit p85-alpha)	PIK3R1	5295
P42345	MTOR_HUMAN	Serine/threonine-protein kinase mTOR (EC 2.7.11.1) (FK506-binding protein 12-rapamycin complex-associated protein 1) (FKBP12-rapamycin complex-associated protein) (Mammalian target of rapamycin) (mTOR) (Mechanistic target of rapamycin) (Rapamycin and FKBP12 target 1) (Rapamycin target protein 1)	MTOR	2475
Q15746	MYLK_HUMAN	Myosin light chain kinase, smooth muscle (MLCK) (smMLCK) (EC 2.7.11.18) (Kinase-related protein) (KRP) (Telokin) [Cleaved into: Myosin light chain kinase, smooth muscle, deglutamylated form]	MYLK	4638
O43293	DAPK3_HUMAN	Death-associated protein kinase 3 (DAP kinase 3) (EC 2.7.11.1) (DAP-like kinase) (Dlk) (MYPT1 kinase) (Zipper-interacting protein kinase) (ZIP-kinase)	DAPK3	1613
P53355	DAPK1_HUMAN	Death-associated protein kinase 1 (DAP kinase 1) (EC 2.7.11.1)	DAPK1	1612
P06737	PYGL_HUMAN	Glycogen phosphorylase, liver form (EC 2.4.1.1)	PYGL	5836
P23458	JAK1_HUMAN	Tyrosine-protein kinase JAK1 (EC 2.7.10.2) (Janus kinase 1) (JAK-1)	JAK1	3716
P50613	CDK7_HUMAN	Cyclin-dependent kinase 7 (EC 2.7.11.22) (EC 2.7.11.23) (39 kDa protein kinase) (p39 Mo15) (CDK-activating kinase 1) (Cell division protein kinase 7) (Serine/threonine-protein kinase 1) (TFIIH basal transcription factor complex kinase subunit)	CDK7	1022
Q9UIK4	DAPK2_HUMAN	Death-associated protein kinase 2 (DAP kinase 2) (EC 2.7.11.1) (DAP-kinase-related protein 1) (DRP-1)	DAPK2	23604
O00329	PK3CD_HUMAN	Phosphatidylinositol 4,5-bisphosphate 3-kinase catalytic subunit delta isoform (PI3-kinase subunit delta) (PI3K-delta) (PI3Kdelta) (PtdIns-3-kinase subunit delta) (EC 2.7.1.153) (Phosphatidylinositol 4,5-bisphosphate 3-kinase 110 kDa catalytic subunit delta) (PtdIns-3-kinase subunit p110-delta) (p110delta)	PIK3CD	5293
P42338	PK3CB_HUMAN	Phosphatidylinositol 4,5-bisphosphate 3-kinase catalytic subunit beta isoform (PI3-kinase subunit beta) (PI3K-beta) (PI3Kbeta) (PtdIns-3-kinase subunit beta) (EC 2.7.1.153) (Phosphatidylinositol 4,5-bisphosphate 3-kinase 110 kDa catalytic subunit beta) (PtdIns-3-kinase subunit p110-beta) (p110beta)	PIK3CB	5291
P08631	HCK_HUMAN	Tyrosine-protein kinase HCK (EC 2.7.10.2) (Hematopoietic cell kinase) (Hemopoietic cell kinase) (p59-HCK/p60-HCK) (p59Hck) (p61Hck)	HCK	3055
P48736	PK3CG_HUMAN	Phosphatidylinositol 4,5-bisphosphate 3-kinase catalytic subunit gamma isoform (PI3-kinase subunit gamma) (PI3K-gamma) (PI3Kgamma) (PtdIns-3-kinase subunit gamma) (EC 2.7.1.153) (Phosphatidylinositol 4,5-bisphosphate 3-kinase 110 kDa catalytic subunit gamma) (PtdIns-3-kinase subunit p110-gamma) (p110gamma) (Phosphoinositide-3-kinase catalytic gamma polypeptide) (Serine/threonine protein kinase PI…	PIK3CG	5294
Q9UBF8	PI4KB_HUMAN	Phosphatidylinositol 4-kinase beta (PI4K-beta) (PI4Kbeta) (PtdIns 4-kinase beta) (EC 2.7.1.67) (NPIK) (PI4K92) (PI4KIII)	PI4KB	5298
O15111	IKKA_HUMAN	Inhibitor of nuclear factor kappa-B kinase subunit alpha (I-kappa-B kinase alpha) (IKK-A) (IKK-alpha) (IkBKA) (IkappaB kinase) (EC 2.7.11.10) (Conserved helix-loop-helix ubiquitous kinase) (I-kappa-B kinase 1) (IKK1) (Nuclear factor NF-kappa-B inhibitor kinase alpha) (NFKBIKA) (Transcription factor 16) (TCF-16)	CHUK	1147
P29597	TYK2_HUMAN	Non-receptor tyrosine-protein kinase TYK2 (EC 2.7.10.2)	TYK2	7297
P19784	CSK22_HUMAN	Casein kinase II subunit alpha' (CK II alpha') (EC 2.7.11.1)	CSNK2A2	1459
P49759	CLK1_HUMAN	Dual specificity protein kinase CLK1 (EC 2.7.12.1) (CDC-like kinase 1)	CLK1	1195
P49760	CLK2_HUMAN	Dual specificity protein kinase CLK2 (EC 2.7.12.1) (CDC-like kinase 2)	CLK2	1196
P49761	CLK3_HUMAN	Dual specificity protein kinase CLK3 (EC 2.7.12.1) (CDC-like kinase 3)	CLK3	1198
Q92630	DYRK2_HUMAN	Dual specificity tyrosine-phosphorylation-regulated kinase 2 (EC 2.7.12.1)	DYRK2	8445
Q5VT25	MRCKA_HUMAN	Serine/threonine-protein kinase MRCK alpha (EC 2.7.11.1) (CDC42-binding protein kinase alpha) (DMPK-like alpha) (Myotonic dystrophy kinase-related CDC42-binding kinase alpha) (MRCK alpha) (Myotonic dystrophy protein kinase-like alpha)	CDC42BPA	8476
Q9H2X6	HIPK2_HUMAN	Homeodomain-interacting protein kinase 2 (hHIPk2) (EC 2.7.11.1)	HIPK2	28996
Q9H422	HIPK3_HUMAN	Homeodomain-interacting protein kinase 3 (EC 2.7.11.1) (Androgen receptor-interacting nuclear protein kinase) (ANPK) (Fas-interacting serine/threonine-protein kinase) (FIST) (Homolog of protein kinase YAK1)	HIPK3	10114
P15056	BRAF_HUMAN	Serine/threonine-protein kinase B-raf (EC 2.7.11.1) (Proto-oncogene B-Raf) (p94) (v-Raf murine sarcoma viral oncogene homolog B1)	BRAF	673
P54760	EPHB4_HUMAN	Ephrin type-B receptor 4 (EC 2.7.10.1) (Hepatoma transmembrane kinase) (Tyrosine-protein kinase TYRO11)	EPHB4	2050
Q86Z02	HIPK1_HUMAN	Homeodomain-interacting protein kinase 1 (EC 2.7.11.1) (Nuclear body-associated kinase 2)	HIPK1	204851
Q9Y463	DYR1B_HUMAN	Dual specificity tyrosine-phosphorylation-regulated kinase 1B (EC 2.7.12.1) (Minibrain-related kinase) (Mirk protein kinase)	DYRK1B	9149
O00750	P3C2B_HUMAN	Phosphatidylinositol 4-phosphate 3-kinase C2 domain-containing subunit beta (PI3K-C2-beta) (PtdIns-3-kinase C2 subunit beta) (EC 2.7.1.154) (C2-PI3K) (Phosphoinositide 3-kinase-C2-beta)	PIK3C2B	5287
P53671	LIMK2_HUMAN	LIM domain kinase 2 (LIMK-2) (EC 2.7.11.1)	LIMK2	3985
Q9BVS4	RIOK2_HUMAN	Serine/threonine-protein kinase RIO2 (EC 2.7.11.1) (RIO kinase 2)	RIOK2	55781
Q56UN5	M3K19_HUMAN	Mitogen-activated protein kinase kinase kinase 19 (EC 2.7.11.1) (Regulated in COPD, protein kinase) (SPS1/STE20-related protein kinase YSK4)	MAP3K19	80122
Q9C0B1	FTO_HUMAN	Alpha-ketoglutarate-dependent dioxygenase FTO (Fat mass and obesity-associated protein) (U6 small nuclear RNA (2'-O-methyladenosine-N(6)-)-demethylase FTO) (EC 1.14.11.-) (U6 small nuclear RNA N(6)-methyladenosine-demethylase FTO) (EC 1.14.11.-) (mRNA (2'-O-methyladenosine-N(6)-)-demethylase FTO) (m6A(m)-demethylase FTO) (EC 1.14.11.-) (mRNA N(6)-methyladenosine demethylase FTO) (EC 1.14.11.53) (…	FTO	79068
P45452	MMP13_HUMAN	Collagenase 3 (EC 3.4.24.-) (Matrix metalloproteinase-13) (MMP-13)	MMP13	4322
P03956	MMP1_HUMAN	Interstitial collagenase (EC 3.4.24.7) (Fibroblast collagenase) (Matrix metalloproteinase-1) (MMP-1) [Cleaved into: 22 kDa interstitial collagenase; 27 kDa interstitial collagenase]	MMP1	4312
P06734	FCER2_HUMAN	Low affinity immunoglobulin epsilon Fc receptor (BLAST-2) (C-type lectin domain family 4 member J) (Fc-epsilon-RII) (Immunoglobulin E-binding factor) (Lymphocyte IgE receptor) (CD antigen CD23) [Cleaved into: Low affinity immunoglobulin epsilon Fc receptor membrane-bound form; Low affinity immunoglobulin epsilon Fc receptor soluble form]	FCER2	2208
P78536	ADA17_HUMAN	Disintegrin and metalloproteinase domain-containing protein 17 (ADAM 17) (EC 3.4.24.86) (Snake venom-like protease) (TNF-alpha convertase) (TNF-alpha-converting enzyme) (CD antigen CD156b)	ADAM17	6868
P50281	MMP14_HUMAN	Matrix metalloproteinase-14 (MMP-14) (EC 3.4.24.80) (MMP-X1) (Membrane-type matrix metalloproteinase 1) (MT-MMP 1) (MTMMP1) (Membrane-type-1 matrix metalloproteinase) (MT1-MMP) (MT1MMP)	MMP14	4323
P09237	MMP7_HUMAN	Matrilysin (EC 3.4.24.23) (Matrin) (Matrix metalloproteinase-7) (MMP-7) (Pump-1 protease) (Uterine metalloproteinase)	MMP7	4316
O14672	ADA10_HUMAN	Disintegrin and metalloproteinase domain-containing protein 10 (ADAM 10) (EC 3.4.24.81) (CDw156) (Kuzbanian protein homolog) (Mammalian disintegrin-metalloprotease) (CD antigen CD156c)	ADAM10	102
P42574	CASP3_HUMAN	Caspase-3 (CASP-3) (EC 3.4.22.56) (Apopain) (Cysteine protease CPP32) (CPP-32) (Protein Yama) (SREBP cleavage activity 1) (SCA-1) [Cleaved into: Caspase-3 subunit p17; Caspase-3 subunit p12]	CASP3	836
P08254	MMP3_HUMAN	Stromelysin-1 (SL-1) (EC 3.4.24.17) (Matrix metalloproteinase-3) (MMP-3) (Transin-1)	MMP3	4314
P24941	CDK2_HUMAN	Cyclin-dependent kinase 2 (EC 2.7.11.22) (Cell division protein kinase 2) (p33 protein kinase)	CDK2	1017
P06493	CDK1_HUMAN	Cyclin-dependent kinase 1 (CDK1) (EC 2.7.11.22) (EC 2.7.11.23) (Cell division control protein 2 homolog) (Cell division protein kinase 1) (p34 protein kinase)	CDK1	983
P08238	HS90B_HUMAN	Heat shock protein HSP 90-beta (HSP 90) (Heat shock 84 kDa) (HSP 84) (HSP84)	HSP90AB1	3326
P11387	TOP1_HUMAN	DNA topoisomerase 1 (EC 5.6.2.1) (DNA topoisomerase I)	TOP1	7150
Q9UIQ6	LCAP_HUMAN	Leucyl-cystinyl aminopeptidase (Cystinyl aminopeptidase) (EC 3.4.11.3) (Insulin-regulated membrane aminopeptidase) (Insulin-responsive aminopeptidase) (IRAP) (Oxytocinase) (OTase) (Placental leucine aminopeptidase) (P-LAP) [Cleaved into: Leucyl-cystinyl aminopeptidase, pregnancy serum form]	LNPEP	4012
P31749	AKT1_HUMAN	RAC-alpha serine/threonine-protein kinase (EC 2.7.11.1) (Protein kinase B) (PKB) (Protein kinase B alpha) (PKB alpha) (Proto-oncogene c-Akt) (RAC-PK-alpha)	AKT1	207
O75365	TP4A3_HUMAN	Protein tyrosine phosphatase type IVA 3 (EC 3.1.3.48) (PRL-R) (Protein-tyrosine phosphatase 4a3) (Protein-tyrosine phosphatase of regenerating liver 3) (PRL-3)	PTP4A3	11156
Q9NZJ5	E2AK3_HUMAN	Eukaryotic translation initiation factor 2-alpha kinase 3 (EC 2.7.11.1) (PRKR-like endoplasmic reticulum kinase) (Pancreatic eIF2-alpha kinase) (HsPEK)	EIF2AK3	9451
P52789	HXK2_HUMAN	Hexokinase-2 (EC 2.7.1.1) (Hexokinase type II) (HK II) (Hexokinase-B) (Muscle form hexokinase)	HK2	3099
P19367	HXK1_HUMAN	Hexokinase-1 (EC 2.7.1.1) (Brain form hexokinase) (Hexokinase type I) (HK I) (Hexokinase-A)	HK1	3098
P04183	KITH_HUMAN	Thymidine kinase, cytosolic (EC 2.7.1.21)	TK1	7083
O14757	CHK1_HUMAN	Serine/threonine-protein kinase Chk1 (EC 2.7.11.1) (CHK1 checkpoint homolog) (Cell cycle checkpoint kinase) (Checkpoint kinase-1)	CHEK1	1111
P30291	WEE1_HUMAN	Wee1-like protein kinase (WEE1hu) (EC 2.7.10.2) (Wee1A kinase)	WEE1	7465
O76074	PDE5A_HUMAN	cGMP-specific 3',5'-cyclic phosphodiesterase (EC 3.1.4.35) (cGMP-binding cGMP-specific phosphodiesterase) (CGB-PDE)	PDE5A	8654
P00918	CAH2_HUMAN	Carbonic anhydrase 2 (EC 4.2.1.1) (Carbonate dehydratase II) (Carbonic anhydrase C) (CAC) (Carbonic anhydrase II) (CA-II)	CA2	760
P22748	CAH4_HUMAN	Carbonic anhydrase 4 (EC 4.2.1.1) (Carbonate dehydratase IV) (Carbonic anhydrase IV) (CA-IV)	CA4	762
O00142	KITM_HUMAN	Thymidine kinase 2, mitochondrial (EC 2.7.1.21) (Mt-TK)	TK2	7084
P04629	NTRK1_HUMAN	High affinity nerve growth factor receptor (EC 2.7.10.1) (Neurotrophic tyrosine kinase receptor type 1) (TRK1-transforming tyrosine kinase protein) (Tropomyosin-related kinase A) (Tyrosine kinase receptor) (Tyrosine kinase receptor A) (Trk-A) (gp140trk) (p140-TrkA)	NTRK1	4914
P0DMS8	AA3R_HUMAN	Adenosine receptor A3	ADORA3	140
P0DMS9	TMIG3_HUMAN	Transmembrane domain-containing protein TMIGD3	TMIGD3	57413
P17948	VGFR1_HUMAN	Vascular endothelial growth factor receptor 1 (VEGFR-1) (EC 2.7.10.1) (Fms-like tyrosine kinase 1) (FLT-1) (Tyrosine-protein kinase FRT) (Tyrosine-protein kinase receptor FLT) (FLT) (Vascular permeability factor receptor)	FLT1	2321
P25101	EDNRA_HUMAN	Endothelin-1 receptor (Endothelin receptor type A) (ET-A) (ETA-R) (hET-AR)	EDNRA	1909
Q9UBN7	HDAC6_HUMAN	Histone deacetylase 6 (HD6) (EC 3.5.1.98) (Tubulin-lysine deacetylase HDAC6) (EC 3.5.1.-)	HDAC6	10013
Q9BY41	HDAC8_HUMAN	Histone deacetylase 8 (HD8) (EC 3.5.1.98)	HDAC8	55869
Q13547	HDAC1_HUMAN	Histone deacetylase 1 (HD1) (EC 3.5.1.98)	HDAC1	3065
P51512	MMP16_HUMAN	Matrix metalloproteinase-16 (MMP-16) (EC 3.4.24.-) (MMP-X2) (Membrane-type matrix metalloproteinase 3) (MT-MMP 3) (MTMMP3) (Membrane-type-3 matrix metalloproteinase) (MT3-MMP) (MT3MMP)	MMP16	4325
P08253	MMP2_HUMAN	72 kDa type IV collagenase (EC 3.4.24.24) (72 kDa gelatinase) (Gelatinase A) (Matrix metalloproteinase-2) (MMP-2) (TBE-1) [Cleaved into: PEX]	MMP2	4313
P39900	MMP12_HUMAN	Macrophage metalloelastase (MME) (EC 3.4.24.65) (Macrophage elastase) (ME) (hME) (Matrix metalloproteinase-12) (MMP-12)	MMP12	4321
P29275	AA2BR_HUMAN	Adenosine receptor A2b	ADORA2B	136
P35968	VGFR2_HUMAN	Vascular endothelial growth factor receptor 2 (VEGFR-2) (EC 2.7.10.1) (Fetal liver kinase 1) (FLK-1) (Kinase insert domain receptor) (KDR) (Protein-tyrosine kinase receptor flk-1) (CD antigen CD309)	KDR	3791
P11362	FGFR1_HUMAN	Fibroblast growth factor receptor 1 (FGFR-1) (EC 2.7.10.1) (Basic fibroblast growth factor receptor 1) (BFGFR) (bFGF-R-1) (Fms-like tyrosine kinase 2) (FLT-2) (N-sam) (Proto-oncogene c-Fgr) (CD antigen CD331)	FGFR1	2260
P08473	NEP_HUMAN	Neprilysin (EC 3.4.24.11) (Atriopeptidase) (Common acute lymphocytic leukemia antigen) (CALLA) (Enkephalinase) (Neutral endopeptidase 24.11) (NEP) (Neutral endopeptidase) (Skin fibroblast elastase) (SFE) (CD antigen CD10)	MME	4311
Q9NPH5	NOX4_HUMAN	NADPH oxidase 4 (EC 1.6.3.-) (Kidney oxidase-1) (KOX-1) (Kidney superoxide-producing NADPH oxidase) (Renal NAD(P)H-oxidase)	NOX4	50507
Q02750	MP2K1_HUMAN	Dual specificity mitogen-activated protein kinase kinase 1 (MAP kinase kinase 1) (MAPKK 1) (MKK1) (EC 2.7.12.2) (ERK activator kinase 1) (MAPK/ERK kinase 1) (MEK 1)	MAP2K1	5604
P19525	E2AK2_HUMAN	Interferon-induced, double-stranded RNA-activated protein kinase (EC 2.7.11.1) (Eukaryotic translation initiation factor 2-alpha kinase 2) (eIF-2A protein kinase 2) (Interferon-inducible RNA-dependent protein kinase) (P1/eIF-2A protein kinase) (Protein kinase RNA-activated) (PKR) (Protein kinase R) (Tyrosine-protein kinase EIF2AK2) (EC 2.7.10.2) (p68 kinase)	EIF2AK2	5610
P08236	BGLR_HUMAN	Beta-glucuronidase (EC 3.2.1.31) (Beta-G1)	GUSB	2990
P41594	GRM5_HUMAN	Metabotropic glutamate receptor 5 (mGluR5)	GRM5	2915
P12931	SRC_HUMAN	Proto-oncogene tyrosine-protein kinase Src (EC 2.7.10.2) (Proto-oncogene c-Src) (pp60c-src) (p60-Src)	SRC	6714
O00418	EF2K_HUMAN	Eukaryotic elongation factor 2 kinase (eEF-2 kinase) (eEF-2K) (EC 2.7.11.20) (Calcium/calmodulin-dependent eukaryotic elongation factor 2 kinase)	EEF2K	29904
P10696	PPBN_HUMAN	Alkaline phosphatase, germ cell type (EC 3.1.3.1) (ALP-1) (Alkaline phosphatase Nagao isozyme) (Alkaline phosphatase, placental-like) (Germ cell alkaline phosphatase) (GCAP) (Placental alkaline phosphatase-like) (PLAP-like)	ALPG	251
Q9Y263	PLAP_HUMAN	Phospholipase A-2-activating protein (PLA2P) (PLAP)	PLAA	9373
P41595	5HT2B_HUMAN	5-hydroxytryptamine receptor 2B (5-HT-2B) (5-HT2B) (Serotonin receptor 2B)	HTR2B	3357
Q92769	HDAC2_HUMAN	Histone deacetylase 2 (HD2) (EC 3.5.1.98)	HDAC2	3066
Q9P1W9	PIM2_HUMAN	Serine/threonine-protein kinase pim-2 (EC 2.7.11.1) (Pim-2h)	PIM2	11040
Q13093	PAFA_HUMAN	Platelet-activating factor acetylhydrolase (PAF acetylhydrolase) (EC 3.1.1.47) (1-alkyl-2-acetylglycerophosphocholine esterase) (2-acetyl-1-alkylglycerophosphocholine esterase) (Group-VIIA phospholipase A2) (gVIIA-PLA2) (LDL-associated phospholipase A2) (LDL-PLA(2)) (PAF 2-acylhydrolase)	PLA2G7	7941
P05186	PPBT_HUMAN	Alkaline phosphatase, tissue-nonspecific isozyme (AP-TNAP) (TNSALP) (EC 3.1.3.1) (Alkaline phosphatase liver/bone/kidney isozyme)	ALPL	249
O60341	KDM1A_HUMAN	Lysine-specific histone demethylase 1A (EC 1.-.-.-) (BRAF35-HDAC complex protein BHC110) (Flavin-containing amine oxidase domain-containing protein 2)	KDM1A	23028
P12821	ACE_HUMAN	Angiotensin-converting enzyme (ACE) (EC 3.2.1.-) (EC 3.4.15.1) (Dipeptidyl carboxypeptidase I) (Kininase II) (CD antigen CD143) [Cleaved into: Angiotensin-converting enzyme, soluble form]	ACE	1636
Q9UQL6	HDAC5_HUMAN	Histone deacetylase 5 (HD5) (EC 3.5.1.98) (Antigen NY-CO-9)	HDAC5	10014
Q8WUI4	HDAC7_HUMAN	Histone deacetylase 7 (HD7) (EC 3.5.1.98) (Histone deacetylase 7A) (HD7a)	HDAC7	51564
P56524	HDAC4_HUMAN	Histone deacetylase 4 (HD4) (EC 3.5.1.98)	HDAC4	9759
Q12791	KCMA1_HUMAN	Calcium-activated potassium channel subunit alpha-1 (BK channel) (BKCA alpha) (Calcium-activated potassium channel, subfamily M subunit alpha-1) (K(VCA)alpha) (KCa1.1) (Maxi K channel) (MaxiK) (Slo-alpha) (Slo1) (Slowpoke homolog) (Slo homolog) (hSlo)	KCNMA1	3778
Q12884	SEPR_HUMAN	Prolyl endopeptidase FAP (EC 3.4.21.26) (170 kDa melanoma membrane-bound gelatinase) (Dipeptidyl peptidase FAP) (EC 3.4.14.5) (Fibroblast activation protein alpha) (FAPalpha) (Gelatine degradation protease FAP) (EC 3.4.21.-) (Integral membrane serine protease) (Post-proline cleaving enzyme) (Serine integral membrane protease) (SIMP) (Surface-expressed protease) (Seprase) [Cleaved into: Antiplasmi…	FAP	2191
P78396	CCNA1_HUMAN	Cyclin-A1	CCNA1	8900
P20248	CCNA2_HUMAN	Cyclin-A2 (Cyclin-A) (Cyclin A)	CCNA2	890
P15144	AMPN_HUMAN	Aminopeptidase N (AP-N) (hAPN) (EC 3.4.11.2) (Alanyl aminopeptidase) (Aminopeptidase M) (AP-M) (Microsomal aminopeptidase) (Myeloid plasma membrane glycoprotein CD13) (gp150) (CD antigen CD13)	ANPEP	290
P11802	CDK4_HUMAN	Cyclin-dependent kinase 4 (EC 2.7.11.22) (Cell division protein kinase 4) (PSK-J3)	CDK4	1019
P24864	CCNE1_HUMAN	G1/S-specific cyclin-E1	CCNE1	898
Q92934	BAD_HUMAN	Bcl2-associated agonist of cell death (BAD) (Bcl-2-binding component 6) (Bcl-2-like protein 8) (Bcl2-L-8) (Bcl-xL/Bcl-2-associated death promoter) (Bcl2 antagonist of cell death)	BAD	572
Q14833	GRM4_HUMAN	Metabotropic glutamate receptor 4 (mGluR4)	GRM4	2914
Q5S007	LRRK2_HUMAN	Leucine-rich repeat serine/threonine-protein kinase 2 (EC 2.7.11.1) (EC 3.6.5.-) (Dardarin)	LRRK2	120892
P18440	ARY1_HUMAN	Arylamine N-acetyltransferase 1 (EC 2.3.1.5) (Arylamide acetylase 1) (Monomorphic arylamine N-acetyltransferase) (MNAT) (N-acetyltransferase type 1) (NAT-1)	NAT1	9
P52333	JAK3_HUMAN	Tyrosine-protein kinase JAK3 (EC 2.7.10.2) (Janus kinase 3) (JAK-3) (Leukocyte janus kinase) (L-JAK)	JAK3	3718
P45983	MK08_HUMAN	Mitogen-activated protein kinase 8 (MAP kinase 8) (MAPK 8) (EC 2.7.11.24) (JNK-46) (Stress-activated protein kinase 1c) (SAPK1c) (Stress-activated protein kinase JNK1) (c-Jun N-terminal kinase 1)	MAPK8	5599
P05164	PERM_HUMAN	Myeloperoxidase (MPO) (EC 1.11.2.2) [Cleaved into: Myeloperoxidase; 89 kDa myeloperoxidase; 84 kDa myeloperoxidase; Myeloperoxidase light chain; Myeloperoxidase heavy chain]	MPO	4353
O60674	JAK2_HUMAN	Tyrosine-protein kinase JAK2 (EC 2.7.10.2) (Janus kinase 2) (JAK-2)	JAK2	3717
Q13946	PDE7A_HUMAN	High affinity cAMP-specific 3',5'-cyclic phosphodiesterase 7A (EC 3.1.4.53) (HCP1) (TM22)	PDE7A	5150
O43826	G6PT1_HUMAN	Glucose-6-phosphate exchanger SLC37A4 (Glucose-5-phosphate transporter) (Glucose-6-phosphate translocase) (Solute carrier family 37 member 4) (Transformation-related gene 19 protein) (TRG-19)	SLC37A4	2542
P18669	PGAM1_HUMAN	Phosphoglycerate mutase 1 (EC 5.4.2.11) (EC 5.4.2.4) (BPG-dependent PGAM 1) (Phosphoglycerate mutase isozyme B) (PGAM-B)	PGAM1	5223
P29372	3MG_HUMAN	DNA-3-methyladenine glycosylase (EC 3.2.2.21) (3-alkyladenine DNA glycosylase) (3-methyladenine DNA glycosidase) (ADPG) (N-methylpurine-DNA glycosylase)	MPG	4350
Q6ZVD8	PHLP2_HUMAN	PH domain leucine-rich repeat-containing protein phosphatase 2 (EC 3.1.3.16) (PH domain leucine-rich repeat-containing protein phosphatase-like) (PHLPP-like)	PHLPP2	23035
P19174	PLCG1_HUMAN	1-phosphatidylinositol 4,5-bisphosphate phosphodiesterase gamma-1 (EC 3.1.4.11) (PLC-148) (Phosphoinositide phospholipase C-gamma-1) (Phospholipase C-II) (PLC-II) (Phospholipase C-gamma-1) (PLC-gamma-1)	PLCG1	5335
P84022	SMAD3_HUMAN	Mothers against decapentaplegic homolog 3 (MAD homolog 3) (Mad3) (Mothers against DPP homolog 3) (hMAD-3) (JV15-2) (SMAD family member 3) (SMAD 3) (Smad3) (hSMAD3)	SMAD3	4088
P15884	ITF2_HUMAN	Transcription factor 4 (TCF-4) (Class B basic helix-loop-helix protein 19) (bHLHb19) (Immunoglobulin transcription factor 2) (ITF-2) (SL3-3 enhancer factor 2) (SEF-2)	TCF4	6925
P02675	FIBB_HUMAN	Fibrinogen beta chain [Cleaved into: Fibrinopeptide B; Fibrinogen beta chain]	FGB	2244
P51531	SMCA2_HUMAN	Probable global transcription activator SNF2L2 (EC 3.6.4.-) (ATP-dependent helicase SMARCA2) (BRG1-associated factor 190B) (BAF190B) (Protein brahma homolog) (hBRM) (SNF2-alpha) (SWI/SNF-related matrix-associated actin-dependent regulator of chromatin subfamily A member 2)	SMARCA2	6595
P00390	GSHR_HUMAN	Glutathione reductase, mitochondrial (GR) (GRase) (EC 1.8.1.7)	GSR	2936
O96028	NSD2_HUMAN	Histone-lysine N-methyltransferase NSD2 (EC 2.1.1.356) (Multiple myeloma SET domain-containing protein) (MMSET) (Nuclear SET domain-containing protein 2) (Protein trithorax-5) (Wolf-Hirschhorn syndrome candidate 1 protein)	NSD2	7468
P16152	CBR1_HUMAN	Carbonyl reductase [NADPH] 1 (EC 1.1.1.184) (15-hydroxyprostaglandin dehydrogenase [NADP(+)]) (EC 1.1.1.197) (NADPH-dependent carbonyl reductase 1) (Prostaglandin 9-ketoreductase) (Prostaglandin-E(2) 9-reductase) (EC 1.1.1.189) (Short chain dehydrogenase/reductase family 21C member 1)	CBR1	873
P51582	P2RY4_HUMAN	P2Y purinoceptor 4 (P2Y4) (P2P) (Uridine nucleotide receptor) (UNR)	P2RY4	5030
Q86VL8	S47A2_HUMAN	Multidrug and toxin extrusion protein 2 (MATE-2) (hMATE-2) (Kidney-specific H(+)/organic cation antiporter) (Solute carrier family 47 member 2)	SLC47A2	146802
Q9NXA8	SIR5_HUMAN	NAD-dependent protein deacylase sirtuin-5, mitochondrial (EC 2.3.1.-) (Regulatory protein SIR2 homolog 5) (SIR2-like protein 5)	SIRT5	23408
P62873	GBB1_HUMAN	Guanine nucleotide-binding protein G(I)/G(S)/G(T) subunit beta-1 (Transducin beta chain 1)	GNB1	2782
P59768	GBG2_HUMAN	Guanine nucleotide-binding protein G(I)/G(S)/G(O) subunit gamma-2 (G gamma-I)	GNG2	54331
Q9UBC3	DNM3B_HUMAN	DNA (cytosine-5)-methyltransferase 3B (Dnmt3b) (EC 2.1.1.37) (DNA methyltransferase HsaIIIB) (DNA MTase HsaIIIB) (M.HsaIIIB)	DNMT3B	1789
P08183	MDR1_HUMAN	ATP-dependent translocase ABCB1 (ATP-binding cassette sub-family B member 1) (Multidrug resistance protein 1) (EC 7.6.2.2) (P-glycoprotein 1) (Phospholipid transporter ABCB1) (EC 7.6.2.1) (CD antigen CD243)	ABCB1	5243
Q16678	CP1B1_HUMAN	Cytochrome P450 1B1 (EC 1.14.14.1) (CYPIB1) (Hydroperoxy icosatetraenoate dehydratase) (EC 4.2.1.152)	CYP1B1	1545
Q9H4B7	TBB1_HUMAN	Tubulin beta-1 chain	TUBB1	81027
P11926	DCOR_HUMAN	Ornithine decarboxylase (ODC) (EC 4.1.1.17)	ODC1	4953
Q9UNQ0	ABCG2_HUMAN	Broad substrate specificity ATP-binding cassette transporter ABCG2 (EC 7.6.2.2) (ATP-binding cassette sub-family G member 2) (Breast cancer resistance protein) (CDw338) (Mitoxantrone resistance-associated protein) (Placenta-specific ATP-binding cassette transporter) (Urate exporter) (CD antigen CD338)	ABCG2	9429
Q13509	TBB3_HUMAN	Tubulin beta-3 chain (Tubulin beta-4 chain) (Tubulin beta-III)	TUBB3	10381
P52209	6PGD_HUMAN	6-phosphogluconate dehydrogenase, decarboxylating (EC 1.1.1.44)	PGD	5226
O43318	M3K7_HUMAN	Mitogen-activated protein kinase kinase kinase 7 (EC 2.7.11.25) (Transforming growth factor-beta-activated kinase 1) (TGF-beta-activated kinase 1)	MAP3K7	6885
P20151	KLK2_HUMAN	Kallikrein-2 (EC 3.4.21.35) (Glandular kallikrein-1) (hGK-1) (Tissue kallikrein-2)	KLK2	3817
Q9UK17	KCND3_HUMAN	Potassium voltage-gated channel subfamily D member 3 (Voltage-gated potassium channel subunit Kv4.3)	KCND3	3752
P33527	MRP1_HUMAN	Multidrug resistance-associated protein 1 (EC 7.6.2.2) (ATP-binding cassette sub-family C member 1) (Glutathione-S-conjugate-translocating ATPase ABCC1) (EC 7.6.2.3) (Leukotriene C(4) transporter) (LTC4 transporter)	ABCC1	4363
P07451	CAH3_HUMAN	Carbonic anhydrase 3 (EC 4.2.1.1) (Carbonate dehydratase III) (Carbonic anhydrase III) (CA-III)	CA3	761
Q92887	MRP2_HUMAN	Canalicular multispecific organic anion transporter 1 (ATP-binding cassette sub-family C member 2) (Canalicular multidrug resistance protein) (Multidrug resistance-associated protein 2) (EC 7.6.2.2)	ABCC2	1244
P37023	ACVL1_HUMAN	Serine/threonine-protein kinase receptor R3 (SKR3) (EC 2.7.11.30) (Activin receptor-like kinase 1) (ALK-1) (TGF-B superfamily receptor type I) (TSR-I)	ACVRL1	94
P43166	CAH7_HUMAN	Carbonic anhydrase 7 (EC 4.2.1.1) (Carbonate dehydratase VII) (Carbonic anhydrase VII) (CA-VII)	CA7	766
Q8N1Q1	CAH13_HUMAN	Carbonic anhydrase 13 (EC 4.2.1.1) (Carbonate dehydratase XIII) (Carbonic anhydrase XIII) (CA-XIII)	CA13	377677
P19838	NFKB1_HUMAN	Nuclear factor NF-kappa-B p105 subunit (DNA-binding factor KBF1) (EBP-1) (Nuclear factor of kappa light polypeptide gene enhancer in B-cells 1) [Cleaved into: Nuclear factor NF-kappa-B p50 subunit]	NFKB1	4790
P52564	MP2K6_HUMAN	Dual specificity mitogen-activated protein kinase kinase 6 (MAP kinase kinase 6) (MAPKK 6) (EC 2.7.12.2) (MAPK/ERK kinase 6) (MEK 6) (Stress-activated protein kinase kinase 3) (SAPK kinase 3) (SAPKK-3) (SAPKK3)	MAP2K6	5608
P16234	PGFRA_HUMAN	Platelet-derived growth factor receptor alpha (PDGF-R-alpha) (PDGFR-alpha) (EC 2.7.10.1) (Alpha platelet-derived growth factor receptor) (Alpha-type platelet-derived growth factor receptor) (CD140 antigen-like family member A) (CD140a antigen) (Platelet-derived growth factor alpha receptor) (Platelet-derived growth factor receptor 2) (PDGFR-2) (CD antigen CD140a)	PDGFRA	5156
P48147	PPCE_HUMAN	Prolyl endopeptidase (PE) (EC 3.4.21.26) (Post-proline cleaving enzyme)	PREP	5550
O75173	ATS4_HUMAN	A disintegrin and metalloproteinase with thrombospondin motifs 4 (ADAM-TS 4) (ADAM-TS4) (ADAMTS-4) (EC 3.4.24.82) (ADMP-1) (Aggrecanase-1)	ADAMTS4	9507
Q9HBH9	MKNK2_HUMAN	MAP kinase-interacting serine/threonine-protein kinase 2 (EC 2.7.11.1) (MAP kinase signal-integrating kinase 2) (MAPK signal-integrating kinase 2) (Mnk2)	MKNK2	2872
P56373	P2RX3_HUMAN	P2X purinoceptor 3 (P2X3) (ATP receptor) (Purinergic receptor)	P2RX3	5024
P37058	DHB3_HUMAN	Testosterone 17-beta-dehydrogenase 3 (EC 1.1.1.64) (17-beta-hydroxysteroid dehydrogenase type 3) (17-beta-HSD 3) (Short chain dehydrogenase/reductase family 12C member 2) (Testicular 17-beta-hydroxysteroid dehydrogenase)	HSD17B3	3293
P41143	OPRD_HUMAN	Delta-type opioid receptor (D-OR-1) (DOR-1)	OPRD1	4985
P43405	KSYK_HUMAN	Tyrosine-protein kinase SYK (EC 2.7.10.2) (Spleen tyrosine kinase) (p72-Syk)	SYK	6850
P12268	IMDH2_HUMAN	Inosine-5'-monophosphate dehydrogenase 2 (IMP dehydrogenase 2) (IMPD 2) (IMPDH 2) (EC 1.1.1.205) (IMPDH-II)	IMPDH2	3615
P15121	ALDR_HUMAN	Aldo-keto reductase family 1 member B1 (EC 1.1.1.300) (EC 1.1.1.372) (EC 1.1.1.54) (Aldehyde reductase) (Aldose reductase) (AR) (EC 1.1.1.21)	AKR1B1	231
P21452	NK2R_HUMAN	Substance-K receptor (SKR) (NK-2 receptor) (NK-2R) (Neurokinin A receptor) (Tachykinin receptor 2)	TACR2	6865
Q99808	S29A1_HUMAN	Equilibrative nucleoside transporter 1 (Equilibrative nitrobenzylmercaptopurine riboside-sensitive nucleoside transporter) (Equilibrative NBMPR-sensitive nucleoside transporter) (Nucleoside transporter, es-type) (Solute carrier family 29 member 1)	SLC29A1	2030
P13866	SC5A1_HUMAN	Sodium/glucose cotransporter 1 (Na(+)/glucose cotransporter 1) (High affinity sodium-glucose cotransporter) (Solute carrier family 5 member 1)	SLC5A1	6523
Q16665	HIF1A_HUMAN	Hypoxia-inducible factor 1-alpha (HIF-1-alpha) (HIF1-alpha) (ARNT-interacting protein) (Basic-helix-loop-helix-PAS protein MOP1) (Class E basic helix-loop-helix protein 78) (bHLHe78) (Member of PAS protein 1) (PAS domain-containing protein 8)	HIF1A	3091
O75908	SOAT2_HUMAN	Sterol O-acyltransferase 2 (EC 2.3.1.26) (Acyl-coenzyme A:cholesterol acyltransferase 2) (ACAT-2) (Cholesterol acyltransferase 2)	SOAT2	8435
P35610	SOAT1_HUMAN	Sterol O-acyltransferase 1 (EC 2.3.1.26) (Acyl-coenzyme A:cholesterol acyltransferase 1) (ACAT-1) (Cholesterol acyltransferase 1)	SOAT1	6646
P31639	SC5A2_HUMAN	Sodium/glucose cotransporter 2 (Na(+)/glucose cotransporter 2) (Low affinity sodium-glucose cotransporter) (Solute carrier family 5 member 2)	SLC5A2	6524
P25105	PTAFR_HUMAN	Platelet-activating factor receptor (PAF-R) (PAFr)	PTAFR	5724
Q9ULX7	CAH14_HUMAN	Carbonic anhydrase 14 (EC 4.2.1.1) (Carbonate dehydratase XIV) (Carbonic anhydrase XIV) (CA-XIV)	CA14	23632
P30542	AA1R_HUMAN	Adenosine receptor A1	ADORA1	134
P47870	GBRB2_HUMAN	Gamma-aminobutyric acid receptor subunit beta-2 (GABA(A) receptor subunit beta-2)	GABRB2	2561
P18507	GBRG2_HUMAN	Gamma-aminobutyric acid receptor subunit gamma-2 (GABA(A) receptor subunit gamma-2)	GABRG2	2566
Q9NWZ3	IRAK4_HUMAN	Interleukin-1 receptor-associated kinase 4 (IRAK-4) (EC 2.7.11.1) (Renal carcinoma antigen NY-REN-64)	IRAK4	51135
P08263	GSTA1_HUMAN	Glutathione S-transferase A1 (EC 2.5.1.18) (13-hydroperoxyoctadecadienoate peroxidase) (EC 1.11.1.-) (Androst-5-ene-3,17-dione isomerase) (EC 5.3.3.-) (GST HA subunit 1) (GST class-alpha member 1) (GST-epsilon) (GSTA1-1) (GTH1) [Cleaved into: Glutathione S-transferase A1, N-terminally processed]	GSTA1	2938
P23921	RIR1_HUMAN	Ribonucleoside-diphosphate reductase large subunit (EC 1.17.4.1) (Ribonucleoside-diphosphate reductase subunit M1) (Ribonucleotide reductase large subunit)	RRM1	6240
P24158	PRTN3_HUMAN	Myeloblastin (EC 3.4.21.76) (AGP7) (C-ANCA antigen) (Leukocyte proteinase 3) (PR-3) (PR3) (Neutrophil proteinase 4) (NP-4) (P29) (Wegener autoantigen)	PRTN3	5657
P47871	GLR_HUMAN	Glucagon receptor (GL-R)	GCGR	2642
P35462	DRD3_HUMAN	D(3) dopamine receptor (Dopamine D3 receptor)	DRD3	1814
P48039	MTR1A_HUMAN	Melatonin receptor type 1A (Mel-1A-R) (Mel1a receptor)	MTNR1A	4543
P49286	MTR1B_HUMAN	Melatonin receptor type 1B (Mel-1B-R) (Mel1b receptor)	MTNR1B	4544
P07384	CAN1_HUMAN	Calpain-1 catalytic subunit (EC 3.4.22.52) (Calcium-activated neutral proteinase 1) (CANP 1) (Calpain mu-type) (Calpain-1 large subunit) (Cell proliferation-inducing gene 30 protein) (Micromolar-calpain) (muCANP)	CAPN1	823
P52732	KIF11_HUMAN	Kinesin-like protein KIF11 (Kinesin-like protein 1) (Kinesin-like spindle protein HKSP) (Kinesin-related motor protein Eg5) (Thyroid receptor-interacting protein 5) (TR-interacting protein 5) (TRIP-5)	KIF11	3832
Q9UM73	ALK_HUMAN	ALK tyrosine kinase receptor (EC 2.7.10.1) (Anaplastic lymphoma kinase) (CD antigen CD246)	ALK	238
O14965	AURKA_HUMAN	Aurora kinase A (EC 2.7.11.1) (Aurora 2) (Aurora/IPL1-related kinase 1) (ARK-1) (Aurora-related kinase 1) (hARK1) (Breast tumor-amplified kinase) (Serine/threonine-protein kinase 15) (Serine/threonine-protein kinase 6) (Serine/threonine-protein kinase aurora-A)	AURKA	6790
P08069	IGF1R_HUMAN	Insulin-like growth factor 1 receptor (EC 2.7.10.1) (Insulin-like growth factor I receptor) (IGF-I receptor) (CD antigen CD221) [Cleaved into: Insulin-like growth factor 1 receptor alpha chain; Insulin-like growth factor 1 receptor beta chain]	IGF1R	3480
P07900	HS90A_HUMAN	Heat shock protein HSP 90-alpha (Heat shock 86 kDa) (HSP 86) (HSP86) (Lipopolysaccharide-associated protein 2) (LAP-2) (LPS-associated protein 2) (Renal carcinoma antigen NY-REN-38)	HSP90AA1	3320
P49841	GSK3B_HUMAN	Glycogen synthase kinase-3 beta (GSK-3 beta) (EC 2.7.11.26) (Serine/threonine-protein kinase GSK3B) (EC 2.7.11.1)	GSK3B	2932
P02766	TTHY_HUMAN	Transthyretin (ATTR) (Prealbumin) (TBPA)	TTR	7276
Q13464	ROCK1_HUMAN	Rho-associated protein kinase 1 (EC 2.7.11.1) (Renal carcinoma antigen NY-REN-35) (Rho-associated, coiled-coil-containing protein kinase 1) (Rho-associated, coiled-coil-containing protein kinase I) (ROCK-I) (p160 ROCK-1) (p160ROCK)	ROCK1	6093
P17612	KAPCA_HUMAN	cAMP-dependent protein kinase catalytic subunit alpha (PKA C-alpha) (EC 2.7.11.11)	PRKACA	5566
O75460	ERN1_HUMAN	Serine/threonine-protein kinase/endoribonuclease IRE1 (Endoplasmic reticulum-to-nucleus signaling 1) (Inositol-requiring protein 1) (hIRE1p) (Ire1-alpha) (IRE1a) [Includes: Serine/threonine-protein kinase (EC 2.7.11.1); Endoribonuclease (EC 3.1.26.-)]	ERN1	2081
O00141	SGK1_HUMAN	Serine/threonine-protein kinase Sgk1 (EC 2.7.11.1) (Serum/glucocorticoid-regulated kinase 1)	SGK1	6446
P14679	TYRO_HUMAN	Tyrosinase (EC 1.14.18.1) (LB24-AB) (Monophenol monooxygenase) (SK29-AB) (Tumor rejection antigen AB)	TYR	7299
P53350	PLK1_HUMAN	Serine/threonine-protein kinase PLK1 (EC 2.7.11.21) (Polo-like kinase 1) (PLK-1) (Serine/threonine-protein kinase 13) (STPK13)	PLK1	5347
O96013	PAK4_HUMAN	Serine/threonine-protein kinase PAK 4 (EC 2.7.11.1) (p21-activated kinase 4) (PAK-4)	PAK4	10298
P17787	ACHB2_HUMAN	Neuronal acetylcholine receptor subunit beta-2	CHRNB2	1141
P04818	TYSY_HUMAN	Thymidylate synthase (TS) (TSase) (EC 2.1.1.45)	TYMS	7298
P06213	INSR_HUMAN	Insulin receptor (IR) (EC 2.7.10.1) (CD antigen CD220) [Cleaved into: Insulin receptor subunit alpha; Insulin receptor subunit beta]	INSR	3643
P08908	5HT1A_HUMAN	5-hydroxytryptamine receptor 1A (5-HT-1A) (5-HT1A) (G-21) (Serotonin receptor 1A)	HTR1A	3350
Q00535	CDK5_HUMAN	Cyclin-dependent-like kinase 5 (EC 2.7.11.1) (Cell division protein kinase 5) (Serine/threonine-protein kinase PSSALRE) (Tau protein kinase II catalytic subunit) (TPKII catalytic subunit)	CDK5	1020
P11474	ERR1_HUMAN	Steroid hormone receptor ERR1 (Estrogen receptor-like 1) (Estrogen-related receptor alpha) (ERR-alpha) (Nuclear receptor subfamily 3 group B member 1)	ESRRA	2101
O95718	ERR2_HUMAN	Steroid hormone receptor ERR2 (ERR beta-2) (Estrogen receptor-like 2) (Estrogen-related receptor beta) (ERR-beta) (Nuclear receptor subfamily 3 group B member 2)	ESRRB	2103
P35348	ADA1A_HUMAN	Alpha-1A adrenergic receptor (Alpha-1A adrenoreceptor) (Alpha-1A adrenoceptor) (Alpha-1C adrenergic receptor) (Alpha-adrenergic receptor 1c)	ADRA1A	148
Q15118	PDK1_HUMAN	[Pyruvate dehydrogenase (acetyl-transferring)] kinase isozyme 1, mitochondrial (EC 2.7.11.2) (Pyruvate dehydrogenase kinase isoform 1) (PDH kinase 1)	PDK1	5163
Q05193	DYN1_HUMAN	Dynamin-1 (EC 3.6.5.5)	DNM1	1759
P51511	MMP15_HUMAN	Matrix metalloproteinase-15 (MMP-15) (EC 3.4.24.-) (Membrane-type matrix metalloproteinase 2) (MT-MMP 2) (MTMMP2) (Membrane-type-2 matrix metalloproteinase) (MT2-MMP) (MT2MMP) (SMCP-2)	MMP15	4324
Q9NRE1	MMP26_HUMAN	Matrix metalloproteinase-26 (MMP-26) (EC 3.4.24.-) (Endometase) (Matrilysin-2)	MMP26	56547
P09417	DHPR_HUMAN	Dihydropteridine reductase (EC 1.5.1.34) (HDHPR) (Quinoid dihydropteridine reductase) (Short chain dehydrogenase/reductase family 33C member 1)	QDPR	5860
P06241	FYN_HUMAN	Tyrosine-protein kinase Fyn (EC 2.7.10.2) (Proto-oncogene Syn) (Proto-oncogene c-Fyn) (Src-like kinase) (SLK) (p59-Fyn)	FYN	2534
P29317	EPHA2_HUMAN	Ephrin type-A receptor 2 (EC 2.7.10.1) (Epithelial cell kinase) (Tyrosine-protein kinase receptor ECK)	EPHA2	1969
P07947	YES_HUMAN	Tyrosine-protein kinase Yes (EC 2.7.10.2) (Proto-oncogene c-Yes) (p61-Yes)	YES1	7525
P51451	BLK_HUMAN	Tyrosine-protein kinase Blk (EC 2.7.10.2) (B lymphocyte kinase) (p55-Blk)	BLK	640
P41240	CSK_HUMAN	Tyrosine-protein kinase CSK (EC 2.7.10.2) (C-Src kinase) (Protein-tyrosine kinase CYL)	CSK	1445
P29323	EPHB2_HUMAN	Ephrin type-B receptor 2 (EC 2.7.10.1) (Developmentally-regulated Eph-related tyrosine kinase) (ELK-related tyrosine kinase) (EPH tyrosine kinase 3) (EPH-like kinase 5) (EK5) (hEK5) (Renal carcinoma antigen NY-REN-47) (Tyrosine-protein kinase TYRO5) (Tyrosine-protein kinase receptor EPH-3) [Cleaved into: EphB2/CTF1; EphB2/CTF2]	EPHB2	2048
P51813	BMX_HUMAN	Cytoplasmic tyrosine-protein kinase BMX (EC 2.7.10.2) (Bone marrow tyrosine kinase gene in chromosome X protein) (Epithelial and endothelial tyrosine kinase) (ETK) (NTK38)	BMX	660
P07948	LYN_HUMAN	Tyrosine-protein kinase Lyn (EC 2.7.10.2) (Lck/Yes-related novel protein tyrosine kinase) (V-yes-1 Yamaguchi sarcoma viral related oncogene homolog) (p53Lyn) (p56Lyn)	LYN	4067
P54756	EPHA5_HUMAN	Ephrin type-A receptor 5 (EC 2.7.10.1) (Brain-specific kinase) (EPH homology kinase 1) (EHK-1) (EPH-like kinase 7) (EK7) (hEK7)	EPHA5	2044
P54764	EPHA4_HUMAN	Ephrin type-A receptor 4 (EC 2.7.10.1) (EPH-like kinase 8) (EK8) (hEK8) (Tyrosine-protein kinase TYRO1) (Tyrosine-protein kinase receptor SEK)	EPHA4	2043
P42681	TXK_HUMAN	Tyrosine-protein kinase TXK (EC 2.7.10.2) (Protein-tyrosine kinase 4) (Resting lymphocyte kinase)	TXK	7294
P09769	FGR_HUMAN	Tyrosine-protein kinase Fgr (EC 2.7.10.2) (Gardner-Rasheed feline sarcoma viral (v-fgr) oncogene homolog) (Proto-oncogene c-Fgr) (p55-Fgr) (p58-Fgr) (p58c-Fgr)	FGR	2268
Q9UF33	EPHA6_HUMAN	Ephrin type-A receptor 6 (EC 2.7.10.1) (EPH homology kinase 2) (EHK-2) (EPH-like kinase 12) (EK12)	EPHA6	285220
Q13882	PTK6_HUMAN	Protein-tyrosine kinase 6 (EC 2.7.10.2) (Breast tumor kinase) (Tyrosine-protein kinase BRK)	PTK6	5753
P54753	EPHB3_HUMAN	Ephrin type-B receptor 3 (EC 2.7.10.1) (EPH-like tyrosine kinase 2) (EPH-like kinase 2) (Embryonic kinase 2) (EK2) (hEK2) (Tyrosine-protein kinase TYRO6)	EPHB3	2049
P29320	EPHA3_HUMAN	Ephrin type-A receptor 3 (EC 2.7.10.1) (EPH-like kinase 4) (EK4) (hEK4) (HEK) (Human embryo kinase) (Tyrosine-protein kinase TYRO4) (Tyrosine-protein kinase receptor ETK1) (Eph-like tyrosine kinase 1)	EPHA3	2042
Q06187	BTK_HUMAN	Tyrosine-protein kinase BTK (EC 2.7.10.2) (Agammaglobulinemia tyrosine kinase) (ATK) (B-cell progenitor kinase) (BPK) (Bruton tyrosine kinase)	BTK	695
Q06418	TYRO3_HUMAN	Tyrosine-protein kinase receptor TYRO3 (EC 2.7.10.1) (Tyrosine-protein kinase BYK) (Tyrosine-protein kinase DTK) (Tyrosine-protein kinase RSE) (Tyrosine-protein kinase SKY) (Tyrosine-protein kinase TIF)	TYRO3	7301
Q96D53	COQ8B_HUMAN	Atypical kinase COQ8B, mitochondrial (EC 2.7.-.-) (AarF domain-containing protein kinase 4) (Coenzyme Q protein 8B)	COQ8B	79934
P21709	EPHA1_HUMAN	Ephrin type-A receptor 1 (hEpha1) (EC 2.7.10.1) (EPH tyrosine kinase) (EPH tyrosine kinase 1) (Erythropoietin-producing hepatoma receptor) (Tyrosine-protein kinase receptor EPH)	EPHA1	2041
P10827	THA_HUMAN	Thyroid hormone receptor alpha (Nuclear receptor subfamily 1 group A member 1) (V-erbA-related protein 7) (EAR-7) (c-erbA-1) (c-erbA-alpha)	THRA	7067
P10828	THB_HUMAN	Thyroid hormone receptor beta (Nuclear receptor subfamily 1 group A member 2) (c-erbA-2) (c-erbA-beta)	THRB	7068
P30307	MPIP3_HUMAN	M-phase inducer phosphatase 3 (EC 3.1.3.48) (Dual specificity phosphatase Cdc25C)	CDC25C	995
P0DP23	CALM1_HUMAN	Calmodulin-1	CALM1	801, 805, 808
P34969	5HT7R_HUMAN	5-hydroxytryptamine receptor 7 (5-HT-7) (5-HT7) (5-HT-X) (Serotonin receptor 7)	HTR7	3363
Q99683	M3K5_HUMAN	Mitogen-activated protein kinase kinase kinase 5 (EC 2.7.11.25) (Apoptosis signal-regulating kinase 1) (ASK-1) (MAPK/ERK kinase kinase 5) (MEK kinase 5) (MEKK 5)	MAP3K5	4217
P28335	5HT2C_HUMAN	5-hydroxytryptamine receptor 2C (5-HT-2C) (5-HT2C) (5-HTR2C) (5-hydroxytryptamine receptor 1C) (5-HT-1C) (5-HT1C) (Serotonin receptor 2C)	HTR2C	3358
P00747	PLMN_HUMAN	Plasminogen (EC 3.4.21.7) [Cleaved into: Plasmin heavy chain A; Activation peptide; Angiostatin; Plasmin heavy chain A, short form; Plasmin light chain B]	PLG	5340
O43614	OX2R_HUMAN	Orexin receptor type 2 (Ox-2-R) (Ox2-R) (Ox2R) (Hypocretin receptor type 2)	HCRTR2	3062
O75419	CDC45_HUMAN	Cell division control protein 45 homolog (PORC-PI-1)	CDC45	8318
Q11201	SIA4A_HUMAN	CMP-N-acetylneuraminate-beta-galactosamide-alpha-2,3-sialyltransferase 1 (Alpha 2,3-ST 1) (Beta-galactoside alpha-2,3-sialyltransferase 1) (EC 2.4.99.4) (Gal-NAc6S) (Gal-beta-1,3-GalNAc-alpha-2,3-sialyltransferase) (SIATFL) (ST3Gal I) (ST3GalI) (ST3GalA.1) (ST3O) (Sialyltransferase 4A) (SIAT4-A)	ST3GAL1	6482
Q14534	ERG1_HUMAN	Squalene monooxygenase (EC 1.14.14.17) (Squalene epoxidase) (SE)	SQLE	6713
P42330	AK1C3_HUMAN	Aldo-keto reductase family 1 member C3 (EC 1.-.-.-) (17-beta-hydroxysteroid dehydrogenase type 5) (17-beta-HSD 5) (3-alpha-HSD type II, brain) (3-alpha-hydroxysteroid dehydrogenase type 2) (3-alpha-HSD type 2) (EC 1.1.1.357) (Chlordecone reductase homolog HAKRb) (Dihydrodiol dehydrogenase 3) (DD-3) (DD3) (Dihydrodiol dehydrogenase type I) (HA1753) (Indanol dehydrogenase) (EC 1.1.1.112) (Prostagla…	AKR1C3	8644
P09917	LOX5_HUMAN	Arachidonate 5-lipoxygenase (5-LO) (5-lipoxygenase) (EC 1.13.11.34)	ALOX5	240
P78527	PRKDC_HUMAN	DNA-dependent protein kinase catalytic subunit (DNA-PK catalytic subunit) (DNA-PKcs) (EC 2.7.11.1) (DNPK1) (p460)	PRKDC	5591
Q9UBT6	POLK_HUMAN	DNA polymerase kappa (EC 2.7.7.7) (DINB protein) (DINP)	POLK	51426
P00491	PNPH_HUMAN	Purine nucleoside phosphorylase (PNP) (EC 2.4.2.1) (Inosine phosphorylase) (Inosine-guanosine phosphorylase)	PNP	4860
P24530	EDNRB_HUMAN	Endothelin receptor type B (ET-B) (ET-BR) (Endothelin receptor non-selective type)	EDNRB	1910
P07949	RET_HUMAN	Proto-oncogene tyrosine-protein kinase receptor Ret (EC 2.7.10.1) (Cadherin family member 12) (Proto-oncogene c-Ret) [Cleaved into: Soluble RET kinase fragment; Extracellular cell-membrane anchored RET cadherin 120 kDa fragment]	RET	5979
Q16769	QPCT_HUMAN	Glutaminyl-peptide cyclotransferase (EC 2.3.2.5) (Glutaminyl cyclase) (QC) (sQC) (Glutaminyl-tRNA cyclotransferase) (Glutamyl cyclase) (EC)	QPCT	25797
Q07817	B2CL1_HUMAN	Bcl-2-like protein 1 (Bcl2-L-1) (Apoptosis regulator Bcl-X)	BCL2L1	598
O75582	KS6A5_HUMAN	Ribosomal protein S6 kinase alpha-5 (S6K-alpha-5) (EC 2.7.11.1) (90 kDa ribosomal protein S6 kinase 5) (Nuclear mitogen- and stress-activated protein kinase 1) (RSK-like protein kinase) (RSKL)	RPS6KA5	9252
P49354	FNTA_HUMAN	Protein farnesyltransferase/geranylgeranyltransferase type-1 subunit alpha (EC 2.5.1.58) (EC 2.5.1.59) (CAAX farnesyltransferase subunit alpha) (FTase-alpha) (Ras proteins prenyltransferase subunit alpha) (Type I protein geranyl-geranyltransferase subunit alpha) (GGTase-I-alpha)	FNTA	2339
P62942	FKB1A_HUMAN	Peptidyl-prolyl cis-trans isomerase FKBP1A (PPIase FKBP1A) (EC 5.2.1.8) (12 kDa FK506-binding protein) (12 kDa FKBP) (FKBP-12) (Calstabin-1) (FK506-binding protein 1A) (FKBP-1A) (Immunophilin FKBP12) (Rotamase)	FKBP1A	2280
P26639	SYTC_HUMAN	Threonine--tRNA ligase 1, cytoplasmic (EC 6.1.1.3) (Threonyl-tRNA synthetase) (ThrRS) (Threonyl-tRNA synthetase 1)	TARS	6897
P24385	CCND1_HUMAN	G1/S-specific cyclin-D1 (B-cell lymphoma 1 protein) (BCL-1) (BCL-1 oncogene) (PRAD1 oncogene)	CCND1	595
O96020	CCNE2_HUMAN	G1/S-specific cyclin-E2	CCNE2	9134
P43681	ACHA4_HUMAN	Neuronal acetylcholine receptor subunit alpha-4	CHRNA4	1137
Q15078	CD5R1_HUMAN	Cyclin-dependent kinase 5 activator 1 (CDK5 activator 1) (Cyclin-dependent kinase 5 regulatory subunit 1) (TPKII regulatory subunit) [Cleaved into: Cyclin-dependent kinase 5 activator 1, p35 (p35); Cyclin-dependent kinase 5 activator 1, p25 (p25) (Tau protein kinase II 23 kDa subunit) (p23)]	CDK5R1	8851
Q8WWL7	CCNB3_HUMAN	G2/mitotic-specific cyclin-B3	CCNB3	85417
P28472	GBRB3_HUMAN	Gamma-aminobutyric acid receptor subunit beta-3 (GABA(A) receptor subunit beta-3)	GABRB3	2562
P47869	GBRA2_HUMAN	Gamma-aminobutyric acid receptor subunit alpha-2 (GABA(A) receptor subunit alpha-2)	GABRA2	2555
O43525	KCNQ3_HUMAN	Potassium voltage-gated channel subfamily KQT member 3 (KQT-like 3) (Potassium channel subunit alpha KvLQT3) (Voltage-gated potassium channel subunit Kv7.3)	KCNQ3	3786
P49810	PSN2_HUMAN	Presenilin-2 (PS-2) (EC 3.4.23.-) (AD3LP) (AD5) (E5-1) (STM-2) [Cleaved into: Presenilin-2 NTF subunit; Presenilin-2 CTF subunit]	PSEN2	5664
Q9NQS7	INCE_HUMAN	Inner centromere protein	INCENP	3619
P63316	TNNC1_HUMAN	Troponin C, slow skeletal and cardiac muscles (TN-C)	TNNC1	7134
Q9UBE0	SAE1_HUMAN	SUMO-activating enzyme subunit 1 (Ubiquitin-like 1-activating enzyme E1A) [Cleaved into: SUMO-activating enzyme subunit 1, N-terminally processed]	SAE1	10055
Q05901	ACHB3_HUMAN	Neuronal acetylcholine receptor subunit beta-3	CHRNB3	1142
Q15596	NCOA2_HUMAN	Nuclear receptor coactivator 2 (NCoA-2) (Class E basic helix-loop-helix protein 75) (bHLHe75) (Transcriptional intermediary factor 2) (hTIF2)	NCOA2	10499
Q15822	ACHA2_HUMAN	Neuronal acetylcholine receptor subunit alpha-2	CHRNA2	1135
P55211	CASP9_HUMAN	Caspase-9 (CASP-9) (EC 3.4.22.62) (Apoptotic protease Mch-6) (Apoptotic protease-activating factor 3) (APAF-3) (ICE-like apoptotic protease 6) (ICE-LAP6) [Cleaved into: Caspase-9 subunit p35; Caspase-9 subunit p10]	CASP9	842
Q14790	CASP8_HUMAN	Caspase-8 (CASP-8) (EC 3.4.22.61) (Apoptotic cysteine protease) (Apoptotic protease Mch-5) (CAP4) (FADD-homologous ICE/ced-3-like protease) (FADD-like ICE) (FLICE) (ICE-like apoptotic protease 5) (MORT1-associated ced-3 homolog) (MACH) [Cleaved into: Caspase-8 subunit p18; Caspase-8 subunit p10]	CASP8	841
P08709	FA7_HUMAN	Coagulation factor VII (EC 3.4.21.21) (Proconvertin) (Serum prothrombin conversion accelerator) (SPCA) (Eptacog alfa) [Cleaved into: Factor VII light chain; Factor VII heavy chain]	F7	2155
Q15788	NCOA1_HUMAN	Nuclear receptor coactivator 1 (NCoA-1) (EC 2.3.1.48) (Class E basic helix-loop-helix protein 74) (bHLHe74) (Protein Hin-2) (RIP160) (Renal carcinoma antigen NY-REN-52) (Steroid receptor coactivator 1) (SRC-1)	NCOA1	8648
P07477	TRY1_HUMAN	Trypsin-1 (EC 3.4.21.4) (Beta-trypsin) (Cationic trypsinogen) (Serine protease 1) (Trypsin I) [Cleaved into: Alpha-trypsin chain 1; Alpha-trypsin chain 2]	PRSS1	5644
Q04206	TF65_HUMAN	Transcription factor p65 (Nuclear factor NF-kappa-B p65 subunit) (Nuclear factor of kappa light polypeptide gene enhancer in B-cells 3)	RELA	5970
P15692	VEGFA_HUMAN	Vascular endothelial growth factor A (VEGF-A) (Vascular permeability factor) (VPF)	VEGFA	7422
P01100	FOS_HUMAN	Proto-oncogene c-Fos (Cellular oncogene fos) (G0/G1 switch regulatory protein 7)	FOS	2353
P56537	IF6_HUMAN	Eukaryotic translation initiation factor 6 (eIF-6) (B(2)GCN homolog) (B4 integrin interactor) (CAB) (p27(BBP))	EIF6	3692
P06400	RB_HUMAN	Retinoblastoma-associated protein (p105-Rb) (p110-RB1) (pRb) (Rb) (pp110)	RB1	5925
P05231	IL6_HUMAN	Interleukin-6 (IL-6) (B-cell stimulatory factor 2) (BSF-2) (CTL differentiation factor) (CDF) (Hybridoma growth factor) (Interferon beta-2) (IFN-beta-2)	IL6	3569
O95433	AHSA1_HUMAN	Activator of 90 kDa heat shock protein ATPase homolog 1 (AHA1) (p38)	AHSA1	10598
Q9H3D4	P63_HUMAN	Tumor protein 63 (p63) (Chronic ulcerative stomatitis protein) (CUSP) (Keratinocyte transcription factor KET) (Transformation-related protein 63) (TP63) (Tumor protein p73-like) (p73L) (p40) (p51)	TP63	8626
P19419	ELK1_HUMAN	ETS domain-containing protein Elk-1	ELK1	2002
P25963	IKBA_HUMAN	NF-kappa-B inhibitor alpha (I-kappa-B-alpha) (IkB-alpha) (IkappaBalpha) (Major histocompatibility complex enhancer-binding protein MAD3)	NFKBIA	4792
P16435	NCPR_HUMAN	NADPH--cytochrome P450 reductase (CPR) (P450R) (EC 1.6.2.4)	POR	5447
Q06455	MTG8_HUMAN	Protein CBFA2T1 (Cyclin-D-related protein) (Eight twenty one protein) (Protein ETO) (Protein MTG8) (Zinc finger MYND domain-containing protein 2)	RUNX1T1	862
P04626	ERBB2_HUMAN	Receptor tyrosine-protein kinase erbB-2 (EC 2.7.10.1) (Metastatic lymph node gene 19 protein) (MLN 19) (Proto-oncogene Neu) (Proto-oncogene c-ErbB-2) (Tyrosine kinase-type cell surface receptor HER2) (p185erbB2) (CD antigen CD340)	ERBB2	2064
Q13085	ACACA_HUMAN	Acetyl-CoA carboxylase 1 (ACC1) (EC 6.4.1.2) (Acetyl-Coenzyme A carboxylase alpha) (ACC-alpha)	ACACA	31
Q03135	CAV1_HUMAN	Caveolin-1	CAV1	857
P01106	MYC_HUMAN	Myc proto-oncogene protein (Class E basic helix-loop-helix protein 39) (bHLHe39) (Proto-oncogene c-Myc) (Transcription factor p64)	MYC	4609
P04798	CP1A1_HUMAN	Cytochrome P450 1A1 (CYPIA1) (EC 1.14.14.1) (Cytochrome P450 form 6) (Cytochrome P450-C) (Cytochrome P450-P1) (Hydroperoxy icosatetraenoate dehydratase) (EC 4.2.1.152)	CYP1A1	1543
P05362	ICAM1_HUMAN	Intercellular adhesion molecule 1 (ICAM-1) (Major group rhinovirus receptor) (CD antigen CD54)	ICAM1	3383
P16581	LYAM2_HUMAN	E-selectin (CD62 antigen-like family member E) (Endothelial leukocyte adhesion molecule 1) (ELAM-1) (Leukocyte-endothelial cell adhesion molecule 2) (LECAM2) (CD antigen CD62E)	SELE	6401
P19320	VCAM1_HUMAN	Vascular cell adhesion protein 1 (V-CAM 1) (VCAM-1) (INCAM-100) (CD antigen CD106)	VCAM1	7412
P43115	PE2R3_HUMAN	Prostaglandin E2 receptor EP3 subtype (PGE receptor EP3 subtype) (PGE2 receptor EP3 subtype) (PGE2-R) (Prostanoid EP3 receptor)	PTGER3	5733
O15392	BIRC5_HUMAN	Baculoviral IAP repeat-containing protein 5 (Apoptosis inhibitor 4) (Apoptosis inhibitor survivin)	BIRC5	332
Q9NRD8	DUOX2_HUMAN	Dual oxidase 2 (EC 1.11.1.-) (EC 1.6.3.1) (Large NOX 2) (Long NOX 2) (NADH/NADPH thyroid oxidase p138-tox) (NADPH oxidase/peroxidase DUOX2) (NADPH thyroid oxidase 2) (Thyroid oxidase 2) (p138 thyroid oxidase)	DUOX2	50506
P04792	HSPB1_HUMAN	Heat shock protein beta-1 (HspB1) (28 kDa heat shock protein) (Estrogen-regulated 24 kDa protein) (Heat shock 27 kDa protein) (HSP 27) (Stress-responsive protein 27) (SRP27)	HSPB1	3315
P09211	GSTP1_HUMAN	Glutathione S-transferase P (EC 2.5.1.18) (GST class-pi) (GSTP1-1)	GSTP1	2950
Q16236	NF2L2_HUMAN	Nuclear factor erythroid 2-related factor 2 (NF-E2-related factor 2) (NFE2-related factor 2) (Nrf-2) (HEBP1) (Nuclear factor, erythroid derived 2, like 2)	NFE2L2	4780
P15559	NQO1_HUMAN	NAD(P)H dehydrogenase [quinone] 1 (EC 1.6.5.2) (Azoreductase) (DT-diaphorase) (DTD) (Menadione reductase) (NAD(P)H:quinone oxidoreductase 1) (Phylloquinone reductase) (Quinone reductase 1) (QR1)	NQO1	1728
O43242	PSMD3_HUMAN	26S proteasome non-ATPase regulatory subunit 3 (26S proteasome regulatory subunit RPN3) (26S proteasome regulatory subunit S3) (Proteasome subunit p58)	PSMD3	5709
P14672	GLUT4_HUMAN	Solute carrier family 2, facilitated glucose transporter member 4 (Glucose transporter type 4, insulin-responsive) (GLUT-4)	SLC2A4	6517
P02461	CO3A1_HUMAN	Collagen alpha-1(III) chain	COL3A1	1281
Q96JK2	DCAF5_HUMAN	DDB1- and CUL4-associated factor 5 (Breakpoint cluster region protein 2) (BCRP2) (WD repeat-containing protein 22)	DCAF5	8816
O96017	CHK2_HUMAN	Serine/threonine-protein kinase Chk2 (EC 2.7.11.1) (CHK2 checkpoint homolog) (Cds1 homolog) (Hucds1) (hCds1) (Checkpoint kinase 2)	CHEK2	11200
Q00613	HSF1_HUMAN	Heat shock factor protein 1 (HSF 1) (Heat shock transcription factor 1) (HSTF 1)	HSF1	3297
P02741	CRP_HUMAN	C-reactive protein [Cleaved into: C-reactive protein(1-205)]	CRP	1401
Q13950	RUNX2_HUMAN	Runt-related transcription factor 2 (Acute myeloid leukemia 3 protein) (Core-binding factor subunit alpha-1) (CBF-alpha-1) (Oncogene AML-3) (Osteoblast-specific transcription factor 2) (OSF-2) (Polyomavirus enhancer-binding protein 2 alpha A subunit) (PEA2-alpha A) (PEBP2-alpha A) (SL3-3 enhancer factor 1 alpha A subunit) (SL3/AKV core-binding factor alpha A subunit)	RUNX2	860
Q9NS23	RASF1_HUMAN	Ras association domain-containing protein 1	RASSF1	11186
P07339	CATD_HUMAN	Cathepsin D (EC 3.4.23.5) [Cleaved into: Cathepsin D light chain; Cathepsin D heavy chain]	CTSD	1509
P01344	IGF2_HUMAN	Insulin-like growth factor II (IGF-II) (Somatomedin-A) (T3M-11-derived growth factor) [Cleaved into: Insulin-like growth factor II; Insulin-like growth factor II Ala-25 Del; Preptin]	IGF2	3481
P10914	IRF1_HUMAN	Interferon regulatory factor 1 (IRF-1)	IRF1	3659
P21860	ERBB3_HUMAN	Receptor tyrosine-protein kinase erbB-3 (EC 2.7.10.1) (Proto-oncogene-like protein c-ErbB-3) (Tyrosine kinase-type cell surface receptor HER3)	ERBB3	2065
P49895	IOD1_HUMAN	Type I iodothyronine deiodinase (EC 1.21.99.4) (5DI) (DIOI) (Type 1 DI) (Type-I 5'-deiodinase)	DIO1	1733
P55786	PSA_HUMAN	Puromycin-sensitive aminopeptidase (PSA) (EC 3.4.11.14) (Cytosol alanyl aminopeptidase) (AAP-S)	NPEPPS	9520
P20936	RASA1_HUMAN	Ras GTPase-activating protein 1 (GAP) (GTPase-activating protein) (RasGAP) (Ras p21 protein activator) (p120GAP)	RASA1	5921
P09488	GSTM1_HUMAN	Glutathione S-transferase Mu 1 (EC 2.5.1.18) (GST HB subunit 4) (GST class-mu 1) (GSTM1-1) (GSTM1a-1a) (GSTM1b-1b) (GTH4)	GSTM1	2944
P28161	GSTM2_HUMAN	Glutathione S-transferase Mu 2 (EC 2.5.1.18) (GST class-mu 2) (GSTM2-2)	GSTM2	2946
P17538	CTRB1_HUMAN	Chymotrypsinogen B (EC 3.4.21.1) [Cleaved into: Chymotrypsin B chain A; Chymotrypsin B chain B; Chymotrypsin B chain C]	CTRB1	1504
P18825	ADA2C_HUMAN	Alpha-2C adrenergic receptor (Alpha-2 adrenergic receptor subtype C4) (Alpha-2C adrenoreceptor) (Alpha-2C adrenoceptor) (Alpha-2CAR)	ADRA2C	152

## Sheet: Morinda officinalis (20) 
Bioactive components of Herba Morinda officinalis and their potential targets
Herb_name	Mol ID	Molecule Name	Uniprot ID	Protein names	Gene name	Gene ID
Morinda officinalis (Bajitian)	MOL000358	beta-sitosterol	P10275	Androgen receptor (Dihydrotestosterone receptor) (Nuclear receptor subfamily 3 group C member 4)	AR	367
Morinda officinalis (Bajitian)	MOL000358	beta-sitosterol	P04035	3-hydroxy-3-methylglutaryl-coenzyme A reductase (HMG-CoA reductase) (EC 1.1.1.34)	HMGCR	3156
Morinda officinalis (Bajitian)	MOL000358	beta-sitosterol	Q16850	Lanosterol 14-alpha demethylase (LDM) (EC 1.14.14.154) (CYPLI) (Cytochrome P450 51A1) (Cytochrome P450-14DM) (Cytochrome P45014DM) (Cytochrome P450LI) (Sterol 14-alpha demethylase)	CYP51A1	1595
Morinda officinalis (Bajitian)	MOL000358	beta-sitosterol	Q9UHC9	NPC1-like intracellular cholesterol transporter 1 (Niemann-Pick C1-like protein 1)	NPC1L1	29881
Morinda officinalis (Bajitian)	MOL000358	beta-sitosterol	Q13133	Oxysterols receptor LXR-alpha (Liver X receptor alpha) (Nuclear receptor subfamily 1 group H member 3)	NR1H3	10062
Morinda officinalis (Bajitian)	MOL000358	beta-sitosterol	P11511	Aromatase (EC 1.14.14.14) (CYPXIX) (Cytochrome P-450AROM) (Cytochrome P450 19A1) (Estrogen synthase)	CYP19A1	1588
Morinda officinalis (Bajitian)	MOL000358	beta-sitosterol	P05093	Steroid 17-alpha-hydroxylase/17,20 lyase (EC 1.14.14.19) (17-alpha-hydroxyprogesterone aldolase) (EC 1.14.14.32) (CYPXVII) (Cytochrome P450 17A1) (Cytochrome P450-C17) (Cytochrome P450c17) (Steroid 17-alpha-monooxygenase)	CYP17A1	1586
Morinda officinalis (Bajitian)	MOL000358	beta-sitosterol	P51449	Nuclear receptor ROR-gamma (Nuclear receptor RZR-gamma) (Nuclear receptor subfamily 1 group F member 3) (RAR-related orphan receptor C) (Retinoid-related orphan receptor-gamma)	RORC	6097
Morinda officinalis (Bajitian)	MOL000358	beta-sitosterol	P03372	Estrogen receptor (ER) (ER-alpha) (Estradiol receptor) (Nuclear receptor subfamily 3 group A member 1)	ESR1	2099
Morinda officinalis (Bajitian)	MOL000358	beta-sitosterol	Q92731	Estrogen receptor beta (ER-beta) (Nuclear receptor subfamily 3 group A member 2)	ESR2	2100
Morinda officinalis (Bajitian)	MOL000358	beta-sitosterol	Q12772	Sterol regulatory element-binding protein 2 (SREBP-2) (Class D basic helix-loop-helix protein 2) (bHLHd2) (Sterol regulatory element-binding transcription factor 2) [Cleaved into: Processed sterol regulatory element-binding protein 2]	SREBF2	6721
Morinda officinalis (Bajitian)	MOL000358	beta-sitosterol	P04278	Sex hormone-binding globulin (SHBG) (Sex steroid-binding protein) (SBP) (Testis-specific androgen-binding protein) (ABP) (Testosterone-estradiol-binding globulin) (TeBG) (Testosterone-estrogen-binding globulin)	SHBG	6462
Morinda officinalis (Bajitian)	MOL000358	beta-sitosterol	P23975	Sodium-dependent noradrenaline transporter (Norepinephrine transporter) (NET) (Solute carrier family 6 member 2)	SLC6A2	6530
Morinda officinalis (Bajitian)	MOL000358	beta-sitosterol	P33261	Cytochrome P450 2C19 (EC 1.14.14.1) ((R)-limonene 6-monooxygenase) (EC 1.14.14.53) ((S)-limonene 6-monooxygenase) (EC 1.14.14.51) ((S)-limonene 7-monooxygenase) (EC 1.14.14.52) (CYPIIC17) (CYPIIC19) (Cytochrome P450-11A) (Cytochrome P450-254C) (Fenbendazole monooxygenase (4'-hydroxylating)) (EC 1.14.14.75) (Mephenytoin 4-hydroxylase)	CYP2C19	1557
Morinda officinalis (Bajitian)	MOL000358	beta-sitosterol	P35398	Nuclear receptor ROR-alpha (Nuclear receptor RZR-alpha) (Nuclear receptor subfamily 1 group F member 1) (RAR-related orphan receptor A) (Retinoid-related orphan receptor-alpha)	RORA	6095
Morinda officinalis (Bajitian)	MOL000358	beta-sitosterol	P18031	Tyrosine-protein phosphatase non-receptor type 1 (EC 3.1.3.48) (Protein-tyrosine phosphatase 1B) (PTP-1B)	PTPN1	5770
Morinda officinalis (Bajitian)	MOL000358	beta-sitosterol	P06276	Cholinesterase (EC 3.1.1.8) (Acylcholine acylhydrolase) (Butyrylcholine esterase) (Choline esterase II) (Pseudocholinesterase)	BCHE	590
Morinda officinalis (Bajitian)	MOL000358	beta-sitosterol	P08185	Corticosteroid-binding globulin (CBG) (Serpin A6) (Transcortin)	SERPINA6	866
Morinda officinalis (Bajitian)	MOL000358	beta-sitosterol	P31645	Sodium-dependent serotonin transporter (SERT) (5HT transporter) (5HTT) (Solute carrier family 6 member 4)	SLC6A4	6532
Morinda officinalis (Bajitian)	MOL000358	beta-sitosterol	P08172	Muscarinic acetylcholine receptor M2	CHRM2	1129
Morinda officinalis (Bajitian)	MOL000358	beta-sitosterol	P11473	Vitamin D3 receptor (VDR) (1,25-dihydroxyvitamin D3 receptor) (Nuclear receptor subfamily 1 group I member 1)	VDR	7421
Morinda officinalis (Bajitian)	MOL000358	beta-sitosterol	P22303	Acetylcholinesterase (AChE) (EC 3.1.1.7)	ACHE	43
Morinda officinalis (Bajitian)	MOL000358	beta-sitosterol	P11413	Glucose-6-phosphate 1-dehydrogenase (G6PD) (EC 1.1.1.49)	G6PD	2539
Morinda officinalis (Bajitian)	MOL000358	beta-sitosterol	P55055	Oxysterols receptor LXR-beta (Liver X receptor beta) (Nuclear receptor NER) (Nuclear receptor subfamily 1 group H member 2) (Ubiquitously-expressed nuclear receptor)	NR1H2	7376
Morinda officinalis (Bajitian)	MOL000358	beta-sitosterol	P23415	Glycine receptor subunit alpha-1 (Glycine receptor 48 kDa subunit) (Glycine receptor strychnine-binding subunit)	GLRA1	2741
Morinda officinalis (Bajitian)	MOL000358	beta-sitosterol	O00748	Cocaine esterase (EC 3.1.1.84) (Carboxylesterase 2) (CE-2) (hCE-2) (EC 3.1.1.1) (Methylumbelliferyl-acetate deacetylase 2) (EC 3.1.1.56)	CES2	8824
Morinda officinalis (Bajitian)	MOL000358	beta-sitosterol	P34995	Prostaglandin E2 receptor EP1 subtype (PGE receptor EP1 subtype) (PGE2 receptor EP1 subtype) (Prostanoid EP1 receptor)	PTGER1	5731
Morinda officinalis (Bajitian)	MOL000358	beta-sitosterol	P43116	Prostaglandin E2 receptor EP2 subtype (PGE receptor EP2 subtype) (PGE2 receptor EP2 subtype) (Prostanoid EP2 receptor)	PTGER2	5732
Morinda officinalis (Bajitian)	MOL000358	beta-sitosterol	P28845	Corticosteroid 11-beta-dehydrogenase isozyme 1 (EC 1.1.1.146) (11-beta-hydroxysteroid dehydrogenase 1) (11-DH) (11-beta-HSD1) (Short chain dehydrogenase/reductase family 26C member 1)	HSD11B1	3290
Morinda officinalis (Bajitian)	MOL000358	beta-sitosterol	O14684	Prostaglandin E synthase (EC 5.3.99.3) (Microsomal glutathione S-transferase 1-like 1) (MGST1-L1) (Microsomal prostaglandin E synthase 1) (MPGES-1) (p53-induced gene 12 protein)	PTGES	9536
Morinda officinalis (Bajitian)	MOL000358	beta-sitosterol	P30304	M-phase inducer phosphatase 1 (EC 3.1.3.48) (Dual specificity phosphatase Cdc25A)	CDC25A	993
Morinda officinalis (Bajitian)	MOL000358	beta-sitosterol	Q07869	Peroxisome proliferator-activated receptor alpha (PPAR-alpha) (Nuclear receptor subfamily 1 group C member 1)	PPARA	5465
Morinda officinalis (Bajitian)	MOL000358	beta-sitosterol	Q03181	Peroxisome proliferator-activated receptor delta (PPAR-delta) (NUCI) (Nuclear hormone receptor 1) (NUC1) (Nuclear receptor subfamily 1 group C member 2) (Peroxisome proliferator-activated receptor beta) (PPAR-beta)	PPARD	5467
Morinda officinalis (Bajitian)	MOL000358	beta-sitosterol	Q9UBM7	7-dehydrocholesterol reductase (7-DHC reductase) (EC 1.3.1.21) (Delta7-sterol reductase) (Sterol Delta(7)-reductase) (Sterol reductase SR-2)	DHCR7	1717
Morinda officinalis (Bajitian)	MOL000358	beta-sitosterol	Q14534	Squalene monooxygenase (EC 1.14.14.17) (Squalene epoxidase) (SE)	SQLE	6713
Morinda officinalis (Bajitian)	MOL000358	beta-sitosterol	P29350	Tyrosine-protein phosphatase non-receptor type 6 (EC 3.1.3.48) (Hematopoietic cell protein-tyrosine phosphatase) (Protein-tyrosine phosphatase 1C) (PTP-1C) (Protein-tyrosine phosphatase SHP-1) (SH-PTP1)	PTPN6	5777
Morinda officinalis (Bajitian)	MOL000358	beta-sitosterol	Q14994	Nuclear receptor subfamily 1 group I member 3 (Constitutive activator of retinoid response) (Constitutive active response) (Constitutive androstane receptor) (CAR) (Orphan nuclear receptor MB67)	NR1I3	9970
Morinda officinalis (Bajitian)	MOL000358	beta-sitosterol	P37268	Squalene synthase (SQS) (SS) (EC 2.5.1.21) (FPP:FPP farnesyltransferase) (Farnesyl-diphosphate farnesyltransferase)	FDFT1	2222
Morinda officinalis (Bajitian)	MOL000358	beta-sitosterol	Q99720	Sigma non-opioid intracellular receptor 1 (Aging-associated gene 8 protein) (SR31747-binding protein) (SR-BP) (Sigma 1-type opioid receptor) (SIG-1R) (Sigma1-receptor) (Sigma1R) (hSigmaR1)	SIGMAR1	10280
Morinda officinalis (Bajitian)	MOL000358	beta-sitosterol	P35228	Nitric oxide synthase, inducible (EC 1.14.13.39) (Hepatocyte NOS) (HEP-NOS) (Inducible NO synthase) (Inducible NOS) (iNOS) (NOS type II) (Peptidyl-cysteine S-nitrosylase NOS2)	NOS2	4843
Morinda officinalis (Bajitian)	MOL000358	beta-sitosterol	P04150	Glucocorticoid receptor (GR) (Nuclear receptor subfamily 3 group C member 1)	NR3C1	2908
Morinda officinalis (Bajitian)	MOL000358	beta-sitosterol	P37231	Peroxisome proliferator-activated receptor gamma (PPAR-gamma) (Nuclear receptor subfamily 1 group C member 3)	PPARG	5468
Morinda officinalis (Bajitian)	MOL000358	beta-sitosterol	P30305	M-phase inducer phosphatase 2 (EC 3.1.3.48) (Dual specificity phosphatase Cdc25B)	CDC25B	994
Morinda officinalis (Bajitian)	MOL000358	beta-sitosterol	P16662	UDP-glucuronosyltransferase 2B7 (UDPGT 2B7) (EC 2.4.1.17) (3,4-catechol estrogen-specific UDPGT) (UDP-glucuronosyltransferase 2B9) (UDPGT 2B9) (UDPGTh-2)	UGT2B7	7364
Morinda officinalis (Bajitian)	MOL000358	beta-sitosterol	P80365	Corticosteroid 11-beta-dehydrogenase isozyme 2 (EC 1.1.1.-) (11-beta-hydroxysteroid dehydrogenase type 2) (11-DH2) (11-beta-HSD2) (11-beta-hydroxysteroid dehydrogenase type II) (11-HSD type II) (11-beta-HSD type II) (NAD-dependent 11-beta-hydroxysteroid dehydrogenase) (11-beta-HSD) (Short chain dehydrogenase/reductase family 9C member 3)	HSD11B2	3291
Morinda officinalis (Bajitian)	MOL000358	beta-sitosterol	P06746	DNA polymerase beta (EC 2.7.7.7) (EC 4.2.99.-)	POLB	5423
Morinda officinalis (Bajitian)	MOL000358	beta-sitosterol	P23219	Prostaglandin G/H synthase 1 (EC 1.14.99.1) (Cyclooxygenase-1) (COX-1) (Prostaglandin H2 synthase 1) (PGH synthase 1) (PGHS-1) (PHS 1) (Prostaglandin-endoperoxide synthase 1)	PTGS1	5742
Morinda officinalis (Bajitian)	MOL000358	beta-sitosterol	P14867	Gamma-aminobutyric acid receptor subunit alpha-1 (GABA(A) receptor subunit alpha-1)	GABRA1	2554
Morinda officinalis (Bajitian)	MOL000358	beta-sitosterol	P08173	Muscarinic acetylcholine receptor M4	CHRM4	1132
Morinda officinalis (Bajitian)	MOL000358	beta-sitosterol	P11229	Muscarinic acetylcholine receptor M1	CHRM1	1128
Morinda officinalis (Bajitian)	MOL000358	beta-sitosterol	P27169	Serum paraoxonase/arylesterase 1 (PON 1) (EC 3.1.1.2) (EC 3.1.1.81) (EC 3.1.8.1) (Aromatic esterase 1) (A-esterase 1) (K-45) (Serum aryldialkylphosphatase 1)	PON1	5444
Morinda officinalis (Bajitian)	MOL000358	beta-sitosterol	Q15822	Neuronal acetylcholine receptor subunit alpha-2	CHRNA2	1135
Morinda officinalis (Bajitian)	MOL000358	beta-sitosterol	P55211	Caspase-9 (CASP-9) (EC 3.4.22.62) (Apoptotic protease Mch-6) (Apoptotic protease-activating factor 3) (APAF-3) (ICE-like apoptotic protease 6) (ICE-LAP6) [Cleaved into: Caspase-9 subunit p35; Caspase-9 subunit p10]	CASP9	842
Morinda officinalis (Bajitian)	MOL000358	beta-sitosterol	Q14790	Caspase-8 (CASP-8) (EC 3.4.22.61) (Apoptotic cysteine protease) (Apoptotic protease Mch-5) (CAP4) (FADD-homologous ICE/ced-3-like protease) (FADD-like ICE) (FLICE) (ICE-like apoptotic protease 5) (MORT1-associated ced-3 homolog) (MACH) [Cleaved into: Caspase-8 subunit p18; Caspase-8 subunit p10]	CASP8	841
Morinda officinalis (Bajitian)	MOL000359	sitosterol	P10275	Androgen receptor (Dihydrotestosterone receptor) (Nuclear receptor subfamily 3 group C member 4)	AR	367
Morinda officinalis (Bajitian)	MOL000359	sitosterol	P04035	3-hydroxy-3-methylglutaryl-coenzyme A reductase (HMG-CoA reductase) (EC 1.1.1.34)	HMGCR	3156
Morinda officinalis (Bajitian)	MOL000359	sitosterol	Q16850	Lanosterol 14-alpha demethylase (LDM) (EC 1.14.14.154) (CYPLI) (Cytochrome P450 51A1) (Cytochrome P450-14DM) (Cytochrome P45014DM) (Cytochrome P450LI) (Sterol 14-alpha demethylase)	CYP51A1	1595
Morinda officinalis (Bajitian)	MOL000359	sitosterol	Q9UHC9	NPC1-like intracellular cholesterol transporter 1 (Niemann-Pick C1-like protein 1)	NPC1L1	29881
Morinda officinalis (Bajitian)	MOL000359	sitosterol	Q13133	Oxysterols receptor LXR-alpha (Liver X receptor alpha) (Nuclear receptor subfamily 1 group H member 3)	NR1H3	10062
Morinda officinalis (Bajitian)	MOL000359	sitosterol	P11511	Aromatase (EC 1.14.14.14) (CYPXIX) (Cytochrome P-450AROM) (Cytochrome P450 19A1) (Estrogen synthase)	CYP19A1	1588
Morinda officinalis (Bajitian)	MOL000359	sitosterol	P05093	Steroid 17-alpha-hydroxylase/17,20 lyase (EC 1.14.14.19) (17-alpha-hydroxyprogesterone aldolase) (EC 1.14.14.32) (CYPXVII) (Cytochrome P450 17A1) (Cytochrome P450-C17) (Cytochrome P450c17) (Steroid 17-alpha-monooxygenase)	CYP17A1	1586
Morinda officinalis (Bajitian)	MOL000359	sitosterol	P51449	Nuclear receptor ROR-gamma (Nuclear receptor RZR-gamma) (Nuclear receptor subfamily 1 group F member 3) (RAR-related orphan receptor C) (Retinoid-related orphan receptor-gamma)	RORC	6097
Morinda officinalis (Bajitian)	MOL000359	sitosterol	P03372	Estrogen receptor (ER) (ER-alpha) (Estradiol receptor) (Nuclear receptor subfamily 3 group A member 1)	ESR1	2099
Morinda officinalis (Bajitian)	MOL000359	sitosterol	Q92731	Estrogen receptor beta (ER-beta) (Nuclear receptor subfamily 3 group A member 2)	ESR2	2100
Morinda officinalis (Bajitian)	MOL000359	sitosterol	Q12772	Sterol regulatory element-binding protein 2 (SREBP-2) (Class D basic helix-loop-helix protein 2) (bHLHd2) (Sterol regulatory element-binding transcription factor 2) [Cleaved into: Processed sterol regulatory element-binding protein 2]	SREBF2	6721
Morinda officinalis (Bajitian)	MOL000359	sitosterol	P04278	Sex hormone-binding globulin (SHBG) (Sex steroid-binding protein) (SBP) (Testis-specific androgen-binding protein) (ABP) (Testosterone-estradiol-binding globulin) (TeBG) (Testosterone-estrogen-binding globulin)	SHBG	6462
Morinda officinalis (Bajitian)	MOL000359	sitosterol	P23975	Sodium-dependent noradrenaline transporter (Norepinephrine transporter) (NET) (Solute carrier family 6 member 2)	SLC6A2	6530
Morinda officinalis (Bajitian)	MOL000359	sitosterol	P33261	Cytochrome P450 2C19 (EC 1.14.14.1) ((R)-limonene 6-monooxygenase) (EC 1.14.14.53) ((S)-limonene 6-monooxygenase) (EC 1.14.14.51) ((S)-limonene 7-monooxygenase) (EC 1.14.14.52) (CYPIIC17) (CYPIIC19) (Cytochrome P450-11A) (Cytochrome P450-254C) (Fenbendazole monooxygenase (4'-hydroxylating)) (EC 1.14.14.75) (Mephenytoin 4-hydroxylase)	CYP2C19	1557
Morinda officinalis (Bajitian)	MOL000359	sitosterol	P35398	Nuclear receptor ROR-alpha (Nuclear receptor RZR-alpha) (Nuclear receptor subfamily 1 group F member 1) (RAR-related orphan receptor A) (Retinoid-related orphan receptor-alpha)	RORA	6095
Morinda officinalis (Bajitian)	MOL000359	sitosterol	P18031	Tyrosine-protein phosphatase non-receptor type 1 (EC 3.1.3.48) (Protein-tyrosine phosphatase 1B) (PTP-1B)	PTPN1	5770
Morinda officinalis (Bajitian)	MOL000359	sitosterol	P06276	Cholinesterase (EC 3.1.1.8) (Acylcholine acylhydrolase) (Butyrylcholine esterase) (Choline esterase II) (Pseudocholinesterase)	BCHE	590
Morinda officinalis (Bajitian)	MOL000359	sitosterol	P08185	Corticosteroid-binding globulin (CBG) (Serpin A6) (Transcortin)	SERPINA6	866
Morinda officinalis (Bajitian)	MOL000359	sitosterol	P31645	Sodium-dependent serotonin transporter (SERT) (5HT transporter) (5HTT) (Solute carrier family 6 member 4)	SLC6A4	6532
Morinda officinalis (Bajitian)	MOL000359	sitosterol	P08172	Muscarinic acetylcholine receptor M2	CHRM2	1129
Morinda officinalis (Bajitian)	MOL000359	sitosterol	P11473	Vitamin D3 receptor (VDR) (1,25-dihydroxyvitamin D3 receptor) (Nuclear receptor subfamily 1 group I member 1)	VDR	7421
Morinda officinalis (Bajitian)	MOL000359	sitosterol	P22303	Acetylcholinesterase (AChE) (EC 3.1.1.7)	ACHE	43
Morinda officinalis (Bajitian)	MOL000359	sitosterol	P11413	Glucose-6-phosphate 1-dehydrogenase (G6PD) (EC 1.1.1.49)	G6PD	2539
Morinda officinalis (Bajitian)	MOL000359	sitosterol	P55055	Oxysterols receptor LXR-beta (Liver X receptor beta) (Nuclear receptor NER) (Nuclear receptor subfamily 1 group H member 2) (Ubiquitously-expressed nuclear receptor)	NR1H2	7376
Morinda officinalis (Bajitian)	MOL000359	sitosterol	P23415	Glycine receptor subunit alpha-1 (Glycine receptor 48 kDa subunit) (Glycine receptor strychnine-binding subunit)	GLRA1	2741
Morinda officinalis (Bajitian)	MOL000359	sitosterol	O00748	Cocaine esterase (EC 3.1.1.84) (Carboxylesterase 2) (CE-2) (hCE-2) (EC 3.1.1.1) (Methylumbelliferyl-acetate deacetylase 2) (EC 3.1.1.56)	CES2	8824
Morinda officinalis (Bajitian)	MOL000359	sitosterol	P34995	Prostaglandin E2 receptor EP1 subtype (PGE receptor EP1 subtype) (PGE2 receptor EP1 subtype) (Prostanoid EP1 receptor)	PTGER1	5731
Morinda officinalis (Bajitian)	MOL000359	sitosterol	P43116	Prostaglandin E2 receptor EP2 subtype (PGE receptor EP2 subtype) (PGE2 receptor EP2 subtype) (Prostanoid EP2 receptor)	PTGER2	5732
Morinda officinalis (Bajitian)	MOL000359	sitosterol	P28845	Corticosteroid 11-beta-dehydrogenase isozyme 1 (EC 1.1.1.146) (11-beta-hydroxysteroid dehydrogenase 1) (11-DH) (11-beta-HSD1) (Short chain dehydrogenase/reductase family 26C member 1)	HSD11B1	3290
Morinda officinalis (Bajitian)	MOL000359	sitosterol	O14684	Prostaglandin E synthase (EC 5.3.99.3) (Microsomal glutathione S-transferase 1-like 1) (MGST1-L1) (Microsomal prostaglandin E synthase 1) (MPGES-1) (p53-induced gene 12 protein)	PTGES	9536
Morinda officinalis (Bajitian)	MOL000359	sitosterol	P30304	M-phase inducer phosphatase 1 (EC 3.1.3.48) (Dual specificity phosphatase Cdc25A)	CDC25A	993
Morinda officinalis (Bajitian)	MOL000359	sitosterol	Q07869	Peroxisome proliferator-activated receptor alpha (PPAR-alpha) (Nuclear receptor subfamily 1 group C member 1)	PPARA	5465
Morinda officinalis (Bajitian)	MOL000359	sitosterol	Q03181	Peroxisome proliferator-activated receptor delta (PPAR-delta) (NUCI) (Nuclear hormone receptor 1) (NUC1) (Nuclear receptor subfamily 1 group C member 2) (Peroxisome proliferator-activated receptor beta) (PPAR-beta)	PPARD	5467
Morinda officinalis (Bajitian)	MOL000359	sitosterol	Q9UBM7	7-dehydrocholesterol reductase (7-DHC reductase) (EC 1.3.1.21) (Delta7-sterol reductase) (Sterol Delta(7)-reductase) (Sterol reductase SR-2)	DHCR7	1717
Morinda officinalis (Bajitian)	MOL000359	sitosterol	Q14534	Squalene monooxygenase (EC 1.14.14.17) (Squalene epoxidase) (SE)	SQLE	6713
Morinda officinalis (Bajitian)	MOL000359	sitosterol	P29350	Tyrosine-protein phosphatase non-receptor type 6 (EC 3.1.3.48) (Hematopoietic cell protein-tyrosine phosphatase) (Protein-tyrosine phosphatase 1C) (PTP-1C) (Protein-tyrosine phosphatase SHP-1) (SH-PTP1)	PTPN6	5777
Morinda officinalis (Bajitian)	MOL000359	sitosterol	Q14994	Nuclear receptor subfamily 1 group I member 3 (Constitutive activator of retinoid response) (Constitutive active response) (Constitutive androstane receptor) (CAR) (Orphan nuclear receptor MB67)	NR1I3	9970
Morinda officinalis (Bajitian)	MOL000359	sitosterol	P37268	Squalene synthase (SQS) (SS) (EC 2.5.1.21) (FPP:FPP farnesyltransferase) (Farnesyl-diphosphate farnesyltransferase)	FDFT1	2222
Morinda officinalis (Bajitian)	MOL000359	sitosterol	Q99720	Sigma non-opioid intracellular receptor 1 (Aging-associated gene 8 protein) (SR31747-binding protein) (SR-BP) (Sigma 1-type opioid receptor) (SIG-1R) (Sigma1-receptor) (Sigma1R) (hSigmaR1)	SIGMAR1	10280
Morinda officinalis (Bajitian)	MOL000359	sitosterol	P35228	Nitric oxide synthase, inducible (EC 1.14.13.39) (Hepatocyte NOS) (HEP-NOS) (Inducible NO synthase) (Inducible NOS) (iNOS) (NOS type II) (Peptidyl-cysteine S-nitrosylase NOS2)	NOS2	4843
Morinda officinalis (Bajitian)	MOL000359	sitosterol	P04150	Glucocorticoid receptor (GR) (Nuclear receptor subfamily 3 group C member 1)	NR3C1	2908
Morinda officinalis (Bajitian)	MOL000359	sitosterol	P37231	Peroxisome proliferator-activated receptor gamma (PPAR-gamma) (Nuclear receptor subfamily 1 group C member 3)	PPARG	5468
Morinda officinalis (Bajitian)	MOL000359	sitosterol	P30305	M-phase inducer phosphatase 2 (EC 3.1.3.48) (Dual specificity phosphatase Cdc25B)	CDC25B	994
Morinda officinalis (Bajitian)	MOL000359	sitosterol	P16662	UDP-glucuronosyltransferase 2B7 (UDPGT 2B7) (EC 2.4.1.17) (3,4-catechol estrogen-specific UDPGT) (UDP-glucuronosyltransferase 2B9) (UDPGT 2B9) (UDPGTh-2)	UGT2B7	7364
Morinda officinalis (Bajitian)	MOL000359	sitosterol	P80365	Corticosteroid 11-beta-dehydrogenase isozyme 2 (EC 1.1.1.-) (11-beta-hydroxysteroid dehydrogenase type 2) (11-DH2) (11-beta-HSD2) (11-beta-hydroxysteroid dehydrogenase type II) (11-HSD type II) (11-beta-HSD type II) (NAD-dependent 11-beta-hydroxysteroid dehydrogenase) (11-beta-HSD) (Short chain dehydrogenase/reductase family 9C member 3)	HSD11B2	3291
Morinda officinalis (Bajitian)	MOL000359	sitosterol	P06746	DNA polymerase beta (EC 2.7.7.7) (EC 4.2.99.-)	POLB	5423
Morinda officinalis (Bajitian)	MOL000359	sitosterol	P08235	Mineralocorticoid receptor (MR) (Nuclear receptor subfamily 3 group C member 2)	NR3C2	4306
Morinda officinalis (Bajitian)	MOL001506	Supraene	P34972	Cannabinoid receptor 2 (CB-2) (CB2) (hCB2) (CX5)	CNR2	1269
Morinda officinalis (Bajitian)	MOL001506	Supraene	Q07869	Peroxisome proliferator-activated receptor alpha (PPAR-alpha) (Nuclear receptor subfamily 1 group C member 1)	PPARA	5465
Morinda officinalis (Bajitian)	MOL001506	Supraene	Q14534	Squalene monooxygenase (EC 1.14.14.17) (Squalene epoxidase) (SE)	SQLE	6713
Morinda officinalis (Bajitian)	MOL001506	Supraene	P56817	Beta-secretase 1 (EC 3.4.23.46) (Aspartyl protease 2) (ASP2) (Asp 2) (Beta-site amyloid precursor protein cleaving enzyme 1) (Beta-site APP cleaving enzyme 1) (Memapsin-2) (Membrane-associated aspartic protease 2)	BACE1	23621
Morinda officinalis (Bajitian)	MOL002879	Diop	Q05655	Protein kinase C delta type (EC 2.7.11.13) (Tyrosine-protein kinase PRKCD) (EC 2.7.10.2) (nPKC-delta) [Cleaved into: Protein kinase C delta type regulatory subunit; Protein kinase C delta type catalytic subunit (Sphingosine-dependent protein kinase-1) (SDK1)]	PRKCD	5580
Morinda officinalis (Bajitian)	MOL002879	Diop	P17252	Protein kinase C alpha type (PKC-A) (PKC-alpha) (EC 2.7.11.13)	PRKCA	5578
Morinda officinalis (Bajitian)	MOL002879	Diop	P17706	Tyrosine-protein phosphatase non-receptor type 2 (EC 3.1.3.48) (T-cell protein-tyrosine phosphatase) (TCPTP)	PTPN2	5771
Morinda officinalis (Bajitian)	MOL002879	Diop	P10275	Androgen receptor (Dihydrotestosterone receptor) (Nuclear receptor subfamily 3 group C member 4)	AR	367
Morinda officinalis (Bajitian)	MOL002879	Diop	O95069	Potassium channel subfamily K member 2 (Outward rectifying potassium channel protein TREK-1) (TREK-1 K(+) channel subunit) (Two pore domain potassium channel TREK-1) (Two pore potassium channel TPKC1)	KCNK2	3776
Morinda officinalis (Bajitian)	MOL002879	Diop	P18031	Tyrosine-protein phosphatase non-receptor type 1 (EC 3.1.3.48) (Protein-tyrosine phosphatase 1B) (PTP-1B)	PTPN1	5770
Morinda officinalis (Bajitian)	MOL002879	Diop	P20309	Muscarinic acetylcholine receptor M3	CHRM3	1131
Morinda officinalis (Bajitian)	MOL002883	Ethyl oleate (NF)	O00519	Fatty-acid amide hydrolase 1 (EC 3.5.1.99) (Anandamide amidohydrolase 1) (Oleamide hydrolase 1)	FAAH	2166
Morinda officinalis (Bajitian)	MOL002883	Ethyl oleate (NF)	P80365	Corticosteroid 11-beta-dehydrogenase isozyme 2 (EC 1.1.1.-) (11-beta-hydroxysteroid dehydrogenase type 2) (11-DH2) (11-beta-HSD2) (11-beta-hydroxysteroid dehydrogenase type II) (11-HSD type II) (11-beta-HSD type II) (NAD-dependent 11-beta-hydroxysteroid dehydrogenase) (11-beta-HSD) (Short chain dehydrogenase/reductase family 9C member 3)	HSD11B2	3291
Morinda officinalis (Bajitian)	MOL002883	Ethyl oleate (NF)	P18031	Tyrosine-protein phosphatase non-receptor type 1, EC 3.1.3.48 (Protein-tyrosine phosphatase 1B, PTP-1B)	PTPN1	5770
Morinda officinalis (Bajitian)	MOL002883	Ethyl oleate (NF)	O14684	Prostaglandin E synthase (EC 5.3.99.3) (Microsomal glutathione S-transferase 1-like 1) (MGST1-L1) (Microsomal prostaglandin E synthase 1) (MPGES-1) (p53-induced gene 12 protein)	PTGES	9536
Morinda officinalis (Bajitian)	MOL002883	Ethyl oleate (NF)	P05093	Steroid 17-alpha-hydroxylase/17,20 lyase (EC 1.14.14.19) (17-alpha-hydroxyprogesterone aldolase) (EC 1.14.14.32) (CYPXVII) (Cytochrome P450 17A1) (Cytochrome P450-C17) (Cytochrome P450c17) (Steroid 17-alpha-monooxygenase)	CYP17A1	1586
Morinda officinalis (Bajitian)	MOL002883	Ethyl oleate (NF)	O00748	Cocaine esterase (EC 3.1.1.84) (Carboxylesterase 2) (CE-2) (hCE-2) (EC 3.1.1.1) (Methylumbelliferyl-acetate deacetylase 2) (EC 3.1.1.56)	CES2	8824
Morinda officinalis (Bajitian)	MOL002883	Ethyl oleate (NF)	Q13133	Oxysterols receptor LXR-alpha (Liver X receptor alpha) (Nuclear receptor subfamily 1 group H member 3)	NR1H3	10062
Morinda officinalis (Bajitian)	MOL002883	Ethyl oleate (NF)	P11511	Aromatase (EC 1.14.14.14) (CYPXIX) (Cytochrome P-450AROM) (Cytochrome P450 19A1) (Estrogen synthase)	CYP19A1	1588
Morinda officinalis (Bajitian)	MOL002883	Ethyl oleate (NF)	P04035	3-hydroxy-3-methylglutaryl-coenzyme A reductase (HMG-CoA reductase) (EC 1.1.1.34)	HMGCR	3156
Morinda officinalis (Bajitian)	MOL002883	Ethyl oleate (NF)	P15090	Fatty acid-binding protein, adipocyte (Adipocyte lipid-binding protein) (ALBP) (Adipocyte-type fatty acid-binding protein) (A-FABP) (AFABP) (Fatty acid-binding protein 4)	FABP4	2167
Morinda officinalis (Bajitian)	MOL002883	Ethyl oleate (NF)	Q07869	Telomerase reverse transcriptase (EC 2.7.7.49) (HEST2) (Telomerase catalytic subunit) (Telomerase-associated protein 2) (TP2)	PPARA	5465
Morinda officinalis (Bajitian)	MOL002883	Ethyl oleate (NF)	O14746	Fatty acid-binding protein, heart (Fatty acid-binding protein 3) (Heart-type fatty acid-binding protein) (H-FABP) (Mammary-derived growth inhibitor) (MDGI) (Muscle fatty acid-binding protein) (M-FABP)	TERT	7015
Morinda officinalis (Bajitian)	MOL002883	Ethyl oleate (NF)	P05413	Fatty acid-binding protein 5 (Epidermal-type fatty acid-binding protein) (E-FABP) (Fatty acid-binding protein, epidermal) (Psoriasis-associated fatty acid-binding protein homolog) (PA-FABP)	FABP3	2170
Morinda officinalis (Bajitian)	MOL002883	Ethyl oleate (NF)	Q01469	Fatty acid-binding protein, liver (Fatty acid-binding protein 1) (Liver-type fatty acid-binding protein) (L-FABP)	FABP5	2171
Morinda officinalis (Bajitian)	MOL002883	Ethyl oleate (NF)	P07148	Prostaglandin G/H synthase 2 (EC 1.14.99.1) (Cyclooxygenase-2) (COX-2) (PHS II) (Prostaglandin H2 synthase 2) (PGH synthase 2) (PGHS-2) (Prostaglandin-endoperoxide synthase 2)	FABP1	2168
Morinda officinalis (Bajitian)	MOL002883	Ethyl oleate (NF)	P35354	Prostaglandin G/H synthase 2 (EC 1.14.99.1) (Cyclooxygenase-2) (COX-2) (PHS II) (Prostaglandin H2 synthase 2) (PGH synthase 2) (PGHS-2) (Prostaglandin-endoperoxide synthase 2)	PTGS2	5743
Morinda officinalis (Bajitian)	MOL002883	Ethyl oleate (NF)	P37059	Estradiol 17-beta-dehydrogenase 2 (EC 1.1.1.62) (17-beta-hydroxysteroid dehydrogenase type 2) (17-beta-HSD 2) (20 alpha-hydroxysteroid dehydrogenase) (20-alpha-HSD) (E2DH) (Microsomal 17-beta-hydroxysteroid dehydrogenase) (Short chain dehydrogenase/reductase family 9C member 2) (Testosterone 17-beta-dehydrogenase) (EC 1.1.1.239)	HSD17B2	3294
Morinda officinalis (Bajitian)	MOL002883	Ethyl oleate (NF)	Q05655	Protein kinase C delta type (EC 2.7.11.13) (Tyrosine-protein kinase PRKCD) (EC 2.7.10.2) (nPKC-delta) [Cleaved into: Protein kinase C delta type regulatory subunit; Protein kinase C delta type catalytic subunit (Sphingosine-dependent protein kinase-1) (SDK1)]	PRKCD	5580
Morinda officinalis (Bajitian)	MOL002883	Ethyl oleate (NF)	P04278	Sex hormone-binding globulin (SHBG) (Sex steroid-binding protein) (SBP) (Testis-specific androgen-binding protein) (ABP) (Testosterone-estradiol-binding globulin) (TeBG) (Testosterone-estrogen-binding globulin)	SHBG	6462
Morinda officinalis (Bajitian)	MOL002883	Ethyl oleate (NF)	P33261	Cytochrome P450 2C19 (EC 1.14.14.1) ((R)-limonene 6-monooxygenase) (EC 1.14.14.53) ((S)-limonene 6-monooxygenase) (EC 1.14.14.51) ((S)-limonene 7-monooxygenase) (EC 1.14.14.52) (CYPIIC17) (CYPIIC19) (Cytochrome P450-11A) (Cytochrome P450-254C) (Fenbendazole monooxygenase (4'-hydroxylating)) (EC 1.14.14.75) (Mephenytoin 4-hydroxylase)	CYP2C19	1557
Morinda officinalis (Bajitian)	MOL002883	Ethyl oleate (NF)	Q04759	Protein kinase C theta type (EC 2.7.11.13) (nPKC-theta)	PRKCQ	5588
Morinda officinalis (Bajitian)	MOL002883	Ethyl oleate (NF)	P42330	Aldo-keto reductase family 1 member C3 (EC 1.-.-.-) (17-beta-hydroxysteroid dehydrogenase type 5) (17-beta-HSD 5) (3-alpha-HSD type II, brain) (3-alpha-hydroxysteroid dehydrogenase type 2) (3-alpha-HSD type 2) (EC 1.1.1.357) (Chlordecone reductase homolog HAKRb) (Dihydrodiol dehydrogenase 3) (DD-3) (DD3) (Dihydrodiol dehydrogenase type I) (HA1753) (Indanol dehydrogenase) (EC 1.1.1.112) (Prostagla…	AKR1C3	8644
Morinda officinalis (Bajitian)	MOL002883	Ethyl oleate (NF)	P52895	Aldo-keto reductase family 1 member C2 (EC 1.-.-.-) (3-alpha-HSD3) (Chlordecone reductase homolog HAKRD) (Dihydrodiol dehydrogenase 2) (DD-2) (DD2) (Dihydrodiol dehydrogenase/bile acid-binding protein) (DD/BABP) (Trans-1,2-dihydrobenzene-1,2-diol dehydrogenase) (EC 1.3.1.20) (Type III 3-alpha-hydroxysteroid dehydrogenase) (EC 1.1.1.357)	AKR1C2	1646
Morinda officinalis (Bajitian)	MOL002883	Ethyl oleate (NF)	Q04828	Aldo-keto reductase family 1 member C1 (EC 1.1.1.-) (20-alpha-hydroxysteroid dehydrogenase) (20-alpha-HSD) (EC 1.1.1.149) (Chlordecone reductase homolog HAKRC) (Dihydrodiol dehydrogenase 1/2) (DD1/DD2) (High-affinity hepatic bile acid-binding protein) (HBAB) (Indanol dehydrogenase) (EC 1.1.1.112) (Trans-1,2-dihydrobenzene-1,2-diol dehydrogenase) (EC 1.3.1.20)	AKR1C1	1645
Morinda officinalis (Bajitian)	MOL002883	Ethyl oleate (NF)	Q03181	Peroxisome proliferator-activated receptor delta (PPAR-delta) (NUCI) (Nuclear hormone receptor 1) (NUC1) (Nuclear receptor subfamily 1 group C member 2) (Peroxisome proliferator-activated receptor beta) (PPAR-beta)	PPARD	5467
Morinda officinalis (Bajitian)	MOL002883	Ethyl oleate (NF)	P21554	Cannabinoid receptor 1 (CB-R) (CB1) (CANN6)	CNR1	1268
Morinda officinalis (Bajitian)	MOL002883	Ethyl oleate (NF)	P43116	Prostaglandin E2 receptor EP2 subtype (PGE receptor EP2 subtype) (PGE2 receptor EP2 subtype) (Prostanoid EP2 receptor)	PTGER2	5732
Morinda officinalis (Bajitian)	MOL002883	Ethyl oleate (NF)	P43119	Prostacyclin receptor (Prostaglandin I2 receptor) (PGI receptor) (PGI2 receptor) (Prostanoid IP receptor)	PTGIR	5739
Morinda officinalis (Bajitian)	MOL002883	Ethyl oleate (NF)	P09917	Arachidonate 5-lipoxygenase (5-LO) (5-lipoxygenase) (EC 1.13.11.34)	ALOX5	240
Morinda officinalis (Bajitian)	MOL002883	Ethyl oleate (NF)	P17706	Tyrosine-protein phosphatase non-receptor type 2 (EC 3.1.3.48) (T-cell protein-tyrosine phosphatase) (TCPTP)	PTPN2	5771
Morinda officinalis (Bajitian)	MOL002883	Ethyl oleate (NF)	Q96P20	NACHT, LRR and PYD domains-containing protein 3 (Angiotensin/vasopressin receptor AII/AVP-like) (Caterpiller protein 1.1) (CLR1.1) (Cold-induced autoinflammatory syndrome 1 protein) (Cryopyrin) (PYRIN-containing APAF1-like protein 1)	NLRP3	114548
Morinda officinalis (Bajitian)	MOL002883	Ethyl oleate (NF)	P28845	Corticosteroid 11-beta-dehydrogenase isozyme 1 (EC 1.1.1.146) (11-beta-hydroxysteroid dehydrogenase 1) (11-DH) (11-beta-HSD1) (Short chain dehydrogenase/reductase family 26C member 1)	HSD11B1	3290
Morinda officinalis (Bajitian)	MOL002883	Ethyl oleate (NF)	P06401	Progesterone receptor (PR) (Nuclear receptor subfamily 3 group C member 3)	PGR	5241
Morinda officinalis (Bajitian)	MOL002883	Ethyl oleate (NF)	P34972	Cannabinoid receptor 2 (CB-2) (CB2) (hCB2) (CX5)	CNR2	1269
Morinda officinalis (Bajitian)	MOL002883	Ethyl oleate (NF)	O14842	Free fatty acid receptor 1 (G-protein coupled receptor 40)	FFAR1	2864
Morinda officinalis (Bajitian)	MOL002883	Ethyl oleate (NF)	Q99895	Chymotrypsin-C (EC 3.4.21.2) (Caldecrin)	CTRC	11330
Morinda officinalis (Bajitian)	MOL002883	Ethyl oleate (NF)	Q99814	Endothelial PAS domain-containing protein 1 (EPAS-1) (Basic-helix-loop-helix-PAS protein MOP2) (Class E basic helix-loop-helix protein 73) (bHLHe73) (HIF-1-alpha-like factor) (HLF) (Hypoxia-inducible factor 2-alpha) (HIF-2-alpha) (HIF2-alpha) (Member of PAS protein 2) (PAS domain-containing protein 2)	EPAS1	2034
Morinda officinalis (Bajitian)	MOL002883	Ethyl oleate (NF)	P29350	Tyrosine-protein phosphatase non-receptor type 6 (EC 3.1.3.48) (Hematopoietic cell protein-tyrosine phosphatase) (Protein-tyrosine phosphatase 1C) (PTP-1C) (Protein-tyrosine phosphatase SHP-1) (SH-PTP1)	PTPN6	5777
Morinda officinalis (Bajitian)	MOL002883	Ethyl oleate (NF)	P37231	Peroxisome proliferator-activated receptor gamma (PPAR-gamma) (Nuclear receptor subfamily 1 group C member 3)	PPARG	5468
Morinda officinalis (Bajitian)	MOL002883	Ethyl oleate (NF)	P04150	Glucocorticoid receptor (GR) (Nuclear receptor subfamily 3 group C member 1)	NR3C1	2908
Morinda officinalis (Bajitian)	MOL002883	Ethyl oleate (NF)	O00763	Acetyl-CoA carboxylase 2 (EC 6.4.1.2) (ACC-beta)	ACACB	32
Morinda officinalis (Bajitian)	MOL002883	Ethyl oleate (NF)	Q12923	Tyrosine-protein phosphatase non-receptor type 13 (EC 3.1.3.48) (Fas-associated protein-tyrosine phosphatase 1) (FAP-1) (PTP-BAS) (Protein-tyrosine phosphatase 1E) (PTP-E1) (hPTPE1) (Protein-tyrosine phosphatase PTPL1)	PTPN13	5783
Morinda officinalis (Bajitian)	MOL002883	Ethyl oleate (NF)	P08575	Receptor-type tyrosine-protein phosphatase C (EC 3.1.3.48) (Leukocyte common antigen) (L-CA) (T200) (CD antigen CD45)	PTPRC	5788
Morinda officinalis (Bajitian)	MOL002883	Ethyl oleate (NF)	P00734	Prothrombin (EC 3.4.21.5) (Coagulation factor II) [Cleaved into: Activation peptide fragment 1; Activation peptide fragment 2; Thrombin light chain; Thrombin heavy chain]	F2	2147
Morinda officinalis (Bajitian)	MOL002883	Ethyl oleate (NF)	P10275	Androgen receptor (Dihydrotestosterone receptor) (Nuclear receptor subfamily 3 group C member 4)	AR	367
Morinda officinalis (Bajitian)	MOL002883	Ethyl oleate (NF)	P23141	Liver carboxylesterase 1 (Acyl-coenzyme A:cholesterol acyltransferase) (ACAT) (Brain carboxylesterase hBr1) (Carboxylesterase 1) (CE-1) (hCE-1) (EC 3.1.1.1) (Cocaine carboxylesterase) (Egasyn) (HMSE) (Methylumbelliferyl-acetate deacetylase 1) (EC 3.1.1.56) (Monocyte/macrophage serine esterase) (Retinyl ester hydrolase) (REH) (Serine esterase 1) (Triacylglycerol hydrolase) (TGH)	CES1	1066
Morinda officinalis (Bajitian)	MOL002883	Ethyl oleate (NF)	P59538	Taste receptor type 2 member 31 (T2R31) (Taste receptor type 2 member 44) (T2R44) (Taste receptor type 2 member 53) (T2R53)	TAS2R31	259290
Morinda officinalis (Bajitian)	MOL002883	Ethyl oleate (NF)	O60563	Cyclin-T1 (CycT1) (Cyclin-T)	CCNT1	904
Morinda officinalis (Bajitian)	MOL002883	Ethyl oleate (NF)	P10586	Receptor-type tyrosine-protein phosphatase F (EC 3.1.3.48) (Leukocyte common antigen related) (LAR)	PTPRF	5792
Morinda officinalis (Bajitian)	MOL002883	Ethyl oleate (NF)	P04054	Phospholipase A2 (EC 3.1.1.4) (Group IB phospholipase A2) (Phosphatidylcholine 2-acylhydrolase 1B)	PLA2G1B	5319
Morinda officinalis (Bajitian)	MOL002883	Ethyl oleate (NF)	O60218	Aldo-keto reductase family 1 member B10 (EC 1.1.1.300) (EC 1.1.1.54) (ARL-1) (Aldose reductase-like) (Aldose reductase-related protein) (ARP) (hARP) (Small intestine reductase) (SI reductase)	AKR1B10	57016
Morinda officinalis (Bajitian)	MOL002883	Ethyl oleate (NF)	P49354	Protein farnesyltransferase/geranylgeranyltransferase type-1 subunit alpha (EC 2.5.1.58) (EC 2.5.1.59) (CAAX farnesyltransferase subunit alpha) (FTase-alpha) (Ras proteins prenyltransferase subunit alpha) (Type I protein geranyl-geranyltransferase subunit alpha) (GGTase-I-alpha)	FNTA	2339
Morinda officinalis (Bajitian)	MOL002883	Ethyl oleate (NF)	P49356	Protein farnesyltransferase subunit beta (FTase-beta) (EC 2.5.1.58) (CAAX farnesyltransferase subunit beta) (Ras proteins prenyltransferase subunit beta)	FNTB	100529261, 2342
Morinda officinalis (Bajitian)	MOL002883	Ethyl oleate (NF)	P17252	Protein kinase C alpha type (PKC-A) (PKC-alpha) (EC 2.7.11.13)	PRKCA	5578
Morinda officinalis (Bajitian)	MOL002883	Ethyl oleate (NF)	P55055	Oxysterols receptor LXR-beta (Liver X receptor beta) (Nuclear receptor NER) (Nuclear receptor subfamily 1 group H member 2) (Ubiquitously-expressed nuclear receptor)	NR1H2	7376
Morinda officinalis (Bajitian)	MOL002883	Ethyl oleate (NF)	P08581	Hepatocyte growth factor receptor (HGF receptor) (EC 2.7.10.1) (HGF/SF receptor) (Proto-oncogene c-Met) (Scatter factor receptor) (SF receptor) (Tyrosine-protein kinase Met)	MET	4233
Morinda officinalis (Bajitian)	MOL002883	Ethyl oleate (NF)	P08185	Corticosteroid-binding globulin (CBG) (Serpin A6) (Transcortin)	SERPINA6	866
Morinda officinalis (Bajitian)	MOL002883	Ethyl oleate (NF)	Q15596	Nuclear receptor coactivator 2 (NCoA-2) (Class E basic helix-loop-helix protein 75) (bHLHe75) (Transcriptional intermediary factor 2) (hTIF2)	NCOA2	10499
Morinda officinalis (Bajitian)	MOL006147	Alizarin-2-methylether	Q07820	Induced myeloid leukemia cell differentiation protein Mcl-1 (Bcl-2-like protein 3) (Bcl2-L-3) (Bcl-2-related protein EAT/mcl1) (mcl1/EAT)	MCL1	4170
Morinda officinalis (Bajitian)	MOL006147	Alizarin-2-methylether	P08246	Neutrophil elastase (EC 3.4.21.37) (Bone marrow serine protease) (Elastase-2) (Human leukocyte elastase) (HLE) (Medullasin) (PMN elastase)	ELANE	1991
Morinda officinalis (Bajitian)	MOL006147	Alizarin-2-methylether	P00533	Epidermal growth factor receptor (EC 2.7.10.1) (Proto-oncogene c-ErbB-1) (Receptor tyrosine-protein kinase erbB-1)	EGFR	1956
Morinda officinalis (Bajitian)	MOL006147	Alizarin-2-methylether	P51452	Dual specificity protein phosphatase 3 (EC 3.1.3.16) (EC 3.1.3.48) (Dual specificity protein phosphatase VHR) (Vaccinia H1-related phosphatase) (VHR)	DUSP3	1845
Morinda officinalis (Bajitian)	MOL006147	Alizarin-2-methylether	P10415	Apoptosis regulator Bcl-2	BCL2	596
Morinda officinalis (Bajitian)	MOL006147	Alizarin-2-methylether	P53667	LIM domain kinase 1 (LIMK-1) (EC 2.7.11.1)	LIMK1	3984
Morinda officinalis (Bajitian)	MOL006147	Alizarin-2-methylether	P06239	Tyrosine-protein kinase Lck (EC 2.7.10.2) (Leukocyte C-terminal Src kinase) (LSK) (Lymphocyte cell-specific protein-tyrosine kinase) (Protein YT16) (Proto-oncogene Lck) (T cell-specific protein-tyrosine kinase) (p56-LCK)	LCK	3932
Morinda officinalis (Bajitian)	MOL006147	Alizarin-2-methylether	Q92731	Estrogen receptor beta (ER-beta) (Nuclear receptor subfamily 3 group A member 2)	ESR2	2100
Morinda officinalis (Bajitian)	MOL006147	Alizarin-2-methylether	P29274	Adenosine receptor A2a	ADORA2A	135
Morinda officinalis (Bajitian)	MOL006147	Alizarin-2-methylether	P11309	Serine/threonine-protein kinase pim-1 (EC 2.7.11.1)	PIM1	5292
Morinda officinalis (Bajitian)	MOL006147	Alizarin-2-methylether	P04406	Glyceraldehyde-3-phosphate dehydrogenase (GAPDH) (EC 1.2.1.12) (Peptidyl-cysteine S-nitrosylase GAPDH) (EC 2.6.99.-)	GAPDH	2597
Morinda officinalis (Bajitian)	MOL006147	Alizarin-2-methylether	P03372	Estrogen receptor (ER) (ER-alpha) (Estradiol receptor) (Nuclear receptor subfamily 3 group A member 1)	ESR1	2099
Morinda officinalis (Bajitian)	MOL006147	Alizarin-2-methylether	Q9Y294	Histone chaperone ASF1A (Anti-silencing function protein 1 homolog A) (hAsf1) (hAsf1a) (CCG1-interacting factor A) (CIA) (hCIA)	ASF1A	25842
Morinda officinalis (Bajitian)	MOL006147	Alizarin-2-methylether	P21397	Amine oxidase [flavin-containing] A (EC 1.4.3.4) (Monoamine oxidase type A) (MAO-A)	MAOA	4128
Morinda officinalis (Bajitian)	MOL006147	Alizarin-2-methylether	P14920	D-amino-acid oxidase (DAAO) (DAMOX) (DAO) (EC 1.4.3.3)	DAO	1610
Morinda officinalis (Bajitian)	MOL006147	Alizarin-2-methylether	Q96EB6	NAD-dependent protein deacetylase sirtuin-1 (hSIRT1) (EC 2.3.1.286) (NAD-dependent protein deacylase sirtuin-1) (EC 2.3.1.-) (Regulatory protein SIR2 homolog 1) (SIR2-like protein 1) (hSIR2) [Cleaved into: SirtT1 75 kDa fragment (75SirT1)]	SIRT1	23411
Morinda officinalis (Bajitian)	MOL006147	Alizarin-2-methylether	P22001	Potassium voltage-gated channel subfamily A member 3 (HGK5) (HLK3) (HPCN3) (Voltage-gated K(+) channel HuKIII) (Voltage-gated potassium channel subunit Kv1.3)	KCNA3	3738
Morinda officinalis (Bajitian)	MOL006147	Alizarin-2-methylether	P68400	Casein kinase II subunit alpha (CK II alpha) (EC 2.7.11.1)	CSNK2A1	1457
Morinda officinalis (Bajitian)	MOL006147	Alizarin-2-methylether	Q9NZ45	CDGSH iron-sulfur domain-containing protein 1 (MitoNEET)	CISD1	55847
Morinda officinalis (Bajitian)	MOL006147	Alizarin-2-methylether	P49327	Fatty acid synthase (EC 2.3.1.85) [Includes: [Acyl-carrier-protein] S-acetyltransferase (EC 2.3.1.38); [Acyl-carrier-protein] S-malonyltransferase (EC 2.3.1.39); 3-oxoacyl-[acyl-carrier-protein] synthase (EC 2.3.1.41); 3-oxoacyl-[acyl-carrier-protein] reductase (EC 1.1.1.100); 3-hydroxyacyl-[acyl-carrier-protein] dehydratase (EC 4.2.1.59); Enoyl-[acyl-carrier-protein] reductase (EC 1.3.1.39); Ole…	FASN	2194
Morinda officinalis (Bajitian)	MOL006147	Alizarin-2-methylether	P23219	Prostaglandin G/H synthase 1 (EC 1.14.99.1) (Cyclooxygenase-1) (COX-1) (Prostaglandin H2 synthase 1) (PGH synthase 1) (PGHS-1) (PHS 1) (Prostaglandin-endoperoxide synthase 1)	PTGS1	5742
Morinda officinalis (Bajitian)	MOL006147	Alizarin-2-methylether	P14867	Gamma-aminobutyric acid receptor subunit alpha-1 (GABA(A) receptor subunit alpha-1)	GABRA1	2554
Morinda officinalis (Bajitian)	MOL006147	Alizarin-2-methylether	Q15596	Nuclear receptor coactivator 2 (NCoA-2) (Class E basic helix-loop-helix protein 75) (bHLHe75) (Transcriptional intermediary factor 2) (hTIF2)	NCOA2	10499
Morinda officinalis (Bajitian)	MOL009495	2-hydroxy-1,5-dimethoxy-6-(methoxymethyl)-9,10-anthraquinone	P00533	Epidermal growth factor receptor (EC 2.7.10.1) (Proto-oncogene c-ErbB-1) (Receptor tyrosine-protein kinase erbB-1)	EGFR	1956
Morinda officinalis (Bajitian)	MOL009495	2-hydroxy-1,5-dimethoxy-6-(methoxymethyl)-9,10-anthraquinone	P06239	Tyrosine-protein kinase Lck, EC 2.7.10.2 (Leukocyte C-terminal Src kinase, LSK) (Lymphocyte cell-specific protein-tyrosine kinase) (Protein YT16) (Proto-oncogene Lck) (T cell-specific protein-tyrosine kinase) (p56-LCK)	LCK	3932
Morinda officinalis (Bajitian)	MOL009495	2-hydroxy-1,5-dimethoxy-6-(methoxymethyl)-9,10-anthraquinone	P68400	Casein kinase II subunit alpha, CK II alpha, EC 2.7.11.1	CSNK2A1	1457
Morinda officinalis (Bajitian)	MOL009495	2-hydroxy-1,5-dimethoxy-6-(methoxymethyl)-9,10-anthraquinone	P14780	Matrix metalloproteinase-9 (MMP-9) (EC 3.4.24.35) (92 kDa gelatinase) (92 kDa type IV collagenase) (Gelatinase B) (GELB) [Cleaved into: 67 kDa matrix metalloproteinase-9; 82 kDa matrix metalloproteinase-9]	MMP9	4318
Morinda officinalis (Bajitian)	MOL009495	2-hydroxy-1,5-dimethoxy-6-(methoxymethyl)-9,10-anthraquinone	P42336	Phosphatidylinositol 4,5-bisphosphate 3-kinase catalytic subunit alpha isoform (PI3-kinase subunit alpha) (PI3K-alpha) (PI3Kalpha) (PtdIns-3-kinase subunit alpha) (EC 2.7.1.153) (Phosphatidylinositol 4,5-bisphosphate 3-kinase 110 kDa catalytic subunit alpha) (PtdIns-3-kinase subunit p110-alpha) (p110alpha) (Phosphoinositide-3-kinase catalytic alpha polypeptide) (Serine/threonine protein kinase PI…	PIK3CA	5290
Morinda officinalis (Bajitian)	MOL009495	2-hydroxy-1,5-dimethoxy-6-(methoxymethyl)-9,10-anthraquinone	P22894	Neutrophil collagenase (EC 3.4.24.34) (Matrix metalloproteinase-8) (MMP-8) (PMNL collagenase) (PMNL-CL)	MMP8	4317
Morinda officinalis (Bajitian)	MOL009495	2-hydroxy-1,5-dimethoxy-6-(methoxymethyl)-9,10-anthraquinone	P25025	C-X-C chemokine receptor type 2 (CXC-R2) (CXCR-2) (CDw128b) (GRO/MGSA receptor) (High affinity interleukin-8 receptor B) (IL-8R B) (IL-8 receptor type 2) (CD antigen CD182)	CXCR2	3579
Morinda officinalis (Bajitian)	MOL009495	2-hydroxy-1,5-dimethoxy-6-(methoxymethyl)-9,10-anthraquinone	P25024	C-X-C chemokine receptor type 1 (CXC-R1) (CXCR-1) (CDw128a) (High affinity interleukin-8 receptor A) (IL-8R A) (IL-8 receptor type 1) (CD antigen CD181)	CXCR1	3577
Morinda officinalis (Bajitian)	MOL009495	2-hydroxy-1,5-dimethoxy-6-(methoxymethyl)-9,10-anthraquinone	P60842	Eukaryotic initiation factor 4A-I (eIF-4A-I) (eIF4A-I) (EC 3.6.4.13) (ATP-dependent RNA helicase eIF4A-1)	EIF4A1	1973
Morinda officinalis (Bajitian)	MOL009495	2-hydroxy-1,5-dimethoxy-6-(methoxymethyl)-9,10-anthraquinone	O60911	Cathepsin L2 (EC 3.4.22.43) (Cathepsin U) (Cathepsin V)	CTSV	1515
Morinda officinalis (Bajitian)	MOL009495	2-hydroxy-1,5-dimethoxy-6-(methoxymethyl)-9,10-anthraquinone	O00443	Phosphatidylinositol 4-phosphate 3-kinase C2 domain-containing subunit alpha (PI3K-C2-alpha) (PtdIns-3-kinase C2 subunit alpha) (EC 2.7.1.154) (Phosphoinositide 3-kinase-C2-alpha)	PIK3C2A	5286
Morinda officinalis (Bajitian)	MOL009495	2-hydroxy-1,5-dimethoxy-6-(methoxymethyl)-9,10-anthraquinone	O75747	Phosphatidylinositol 4-phosphate 3-kinase C2 domain-containing subunit gamma (PI3K-C2-gamma) (PtdIns-3-kinase C2 subunit gamma) (EC 2.7.1.154) (Phosphoinositide 3-kinase-C2-gamma)	PIK3C2G	5288
Morinda officinalis (Bajitian)	MOL009495	2-hydroxy-1,5-dimethoxy-6-(methoxymethyl)-9,10-anthraquinone	Q8TBX8	Phosphatidylinositol 5-phosphate 4-kinase type-2 gamma (EC 2.7.1.149) (Phosphatidylinositol 5-phosphate 4-kinase type II gamma) (PI(5)P 4-kinase type II gamma) (PIP4KII-gamma)	PIP4K2C	79837
Morinda officinalis (Bajitian)	MOL009495	2-hydroxy-1,5-dimethoxy-6-(methoxymethyl)-9,10-anthraquinone	P00519	Tyrosine-protein kinase ABL1 (EC 2.7.10.2) (Abelson murine leukemia viral oncogene homolog 1) (Abelson tyrosine-protein kinase 1) (Proto-oncogene c-Abl) (p150)	ABL1	25
Morinda officinalis (Bajitian)	MOL009495	2-hydroxy-1,5-dimethoxy-6-(methoxymethyl)-9,10-anthraquinone	P04049	RAF proto-oncogene serine/threonine-protein kinase (EC 2.7.11.1) (Proto-oncogene c-RAF) (cRaf) (Raf-1)	RAF1	5894
Morinda officinalis (Bajitian)	MOL009495	2-hydroxy-1,5-dimethoxy-6-(methoxymethyl)-9,10-anthraquinone	P36888	Receptor-type tyrosine-protein kinase FLT3 (EC 2.7.10.1) (FL cytokine receptor) (Fetal liver kinase-2) (FLK-2) (Fms-like tyrosine kinase 3) (FLT-3) (Stem cell tyrosine kinase 1) (STK-1) (CD antigen CD135)	FLT3	2322
Morinda officinalis (Bajitian)	MOL009495	2-hydroxy-1,5-dimethoxy-6-(methoxymethyl)-9,10-anthraquinone	P27986	Phosphatidylinositol 3-kinase regulatory subunit alpha (PI3-kinase regulatory subunit alpha) (PI3K regulatory subunit alpha) (PtdIns-3-kinase regulatory subunit alpha) (Phosphatidylinositol 3-kinase 85 kDa regulatory subunit alpha) (PI3-kinase subunit p85-alpha) (PtdIns-3-kinase regulatory subunit p85-alpha)	PIK3R1	5295
Morinda officinalis (Bajitian)	MOL009495	2-hydroxy-1,5-dimethoxy-6-(methoxymethyl)-9,10-anthraquinone	P62942	Peptidyl-prolyl cis-trans isomerase FKBP1A (PPIase FKBP1A) (EC 5.2.1.8) (12 kDa FK506-binding protein) (12 kDa FKBP) (FKBP-12) (Calstabin-1) (FK506-binding protein 1A) (FKBP-1A) (Immunophilin FKBP12) (Rotamase)	FKBP1A	2280
Morinda officinalis (Bajitian)	MOL009495	2-hydroxy-1,5-dimethoxy-6-(methoxymethyl)-9,10-anthraquinone	P42345	Serine/threonine-protein kinase mTOR (EC 2.7.11.1) (FK506-binding protein 12-rapamycin complex-associated protein 1) (FKBP12-rapamycin complex-associated protein) (Mammalian target of rapamycin) (mTOR) (Mechanistic target of rapamycin) (Rapamycin and FKBP12 target 1) (Rapamycin target protein 1)	MTOR	2475
Morinda officinalis (Bajitian)	MOL009495	2-hydroxy-1,5-dimethoxy-6-(methoxymethyl)-9,10-anthraquinone	Q15746	Myosin light chain kinase, smooth muscle (MLCK) (smMLCK) (EC 2.7.11.18) (Kinase-related protein) (KRP) (Telokin) [Cleaved into: Myosin light chain kinase, smooth muscle, deglutamylated form]	MYLK	4638
Morinda officinalis (Bajitian)	MOL009495	2-hydroxy-1,5-dimethoxy-6-(methoxymethyl)-9,10-anthraquinone	O43293	Death-associated protein kinase 3 (DAP kinase 3) (EC 2.7.11.1) (DAP-like kinase) (Dlk) (MYPT1 kinase) (Zipper-interacting protein kinase) (ZIP-kinase)	DAPK3	1613
Morinda officinalis (Bajitian)	MOL009495	2-hydroxy-1,5-dimethoxy-6-(methoxymethyl)-9,10-anthraquinone	P53355	Death-associated protein kinase 1 (DAP kinase 1) (EC 2.7.11.1)	DAPK1	1612
Morinda officinalis (Bajitian)	MOL009495	2-hydroxy-1,5-dimethoxy-6-(methoxymethyl)-9,10-anthraquinone	P06737	Glycogen phosphorylase, liver form (EC 2.4.1.1)	PYGL	5836
Morinda officinalis (Bajitian)	MOL009495	2-hydroxy-1,5-dimethoxy-6-(methoxymethyl)-9,10-anthraquinone	P23458	Tyrosine-protein kinase JAK1 (EC 2.7.10.2) (Janus kinase 1) (JAK-1)	JAK1	3716
Morinda officinalis (Bajitian)	MOL009495	2-hydroxy-1,5-dimethoxy-6-(methoxymethyl)-9,10-anthraquinone	P42345	Serine/threonine-protein kinase mTOR, EC 2.7.11.1 (FK506-binding protein 12-rapamycin complex-associated protein 1) (FKBP12-rapamycin complex-associated protein) (Mammalian target of rapamycin, mTOR) (Mechanistic target of rapamycin) (Rapamycin and FKBP12 target 1) (Rapamycin target protein 1)	MTOR
Morinda officinalis (Bajitian)	MOL009495	2-hydroxy-1,5-dimethoxy-6-(methoxymethyl)-9,10-anthraquinone	P50613	Cyclin-dependent kinase 7 (EC 2.7.11.22) (EC 2.7.11.23) (39 kDa protein kinase) (p39 Mo15) (CDK-activating kinase 1) (Cell division protein kinase 7) (Serine/threonine-protein kinase 1) (TFIIH basal transcription factor complex kinase subunit)	CDK7	1022
Morinda officinalis (Bajitian)	MOL009495	2-hydroxy-1,5-dimethoxy-6-(methoxymethyl)-9,10-anthraquinone	Q9UIK4	Death-associated protein kinase 2 (DAP kinase 2) (EC 2.7.11.1) (DAP-kinase-related protein 1) (DRP-1)	DAPK2	23604
Morinda officinalis (Bajitian)	MOL009495	2-hydroxy-1,5-dimethoxy-6-(methoxymethyl)-9,10-anthraquinone	O00329	Phosphatidylinositol 4,5-bisphosphate 3-kinase catalytic subunit delta isoform (PI3-kinase subunit delta) (PI3K-delta) (PI3Kdelta) (PtdIns-3-kinase subunit delta) (EC 2.7.1.153) (Phosphatidylinositol 4,5-bisphosphate 3-kinase 110 kDa catalytic subunit delta) (PtdIns-3-kinase subunit p110-delta) (p110delta)	PIK3CD	5293
Morinda officinalis (Bajitian)	MOL009495	2-hydroxy-1,5-dimethoxy-6-(methoxymethyl)-9,10-anthraquinone	P78527	DNA-dependent protein kinase catalytic subunit (DNA-PK catalytic subunit) (DNA-PKcs) (EC 2.7.11.1) (DNPK1) (p460)	PRKDC	5591
Morinda officinalis (Bajitian)	MOL009495	2-hydroxy-1,5-dimethoxy-6-(methoxymethyl)-9,10-anthraquinone	P42338	Phosphatidylinositol 4,5-bisphosphate 3-kinase catalytic subunit beta isoform (PI3-kinase subunit beta) (PI3K-beta) (PI3Kbeta) (PtdIns-3-kinase subunit beta) (EC 2.7.1.153) (Phosphatidylinositol 4,5-bisphosphate 3-kinase 110 kDa catalytic subunit beta) (PtdIns-3-kinase subunit p110-beta) (p110beta)	PIK3CB	5291
Morinda officinalis (Bajitian)	MOL009495	2-hydroxy-1,5-dimethoxy-6-(methoxymethyl)-9,10-anthraquinone	P08631	Tyrosine-protein kinase HCK (EC 2.7.10.2) (Hematopoietic cell kinase) (Hemopoietic cell kinase) (p59-HCK/p60-HCK) (p59Hck) (p61Hck)	HCK	3055
Morinda officinalis (Bajitian)	MOL009495	2-hydroxy-1,5-dimethoxy-6-(methoxymethyl)-9,10-anthraquinone	P48736	Phosphatidylinositol 4,5-bisphosphate 3-kinase catalytic subunit gamma isoform (PI3-kinase subunit gamma) (PI3K-gamma) (PI3Kgamma) (PtdIns-3-kinase subunit gamma) (EC 2.7.1.153) (Phosphatidylinositol 4,5-bisphosphate 3-kinase 110 kDa catalytic subunit gamma) (PtdIns-3-kinase subunit p110-gamma) (p110gamma) (Phosphoinositide-3-kinase catalytic gamma polypeptide) (Serine/threonine protein kinase PI…	PIK3CG	5294
Morinda officinalis (Bajitian)	MOL009495	2-hydroxy-1,5-dimethoxy-6-(methoxymethyl)-9,10-anthraquinone	Q9UBF8	Phosphatidylinositol 4-kinase beta (PI4K-beta) (PI4Kbeta) (PtdIns 4-kinase beta) (EC 2.7.1.67) (NPIK) (PI4K92) (PI4KIII)	PI4KB	5298
Morinda officinalis (Bajitian)	MOL009495	2-hydroxy-1,5-dimethoxy-6-(methoxymethyl)-9,10-anthraquinone	O15111	Inhibitor of nuclear factor kappa-B kinase subunit alpha (I-kappa-B kinase alpha) (IKK-A) (IKK-alpha) (IkBKA) (IkappaB kinase) (EC 2.7.11.10) (Conserved helix-loop-helix ubiquitous kinase) (I-kappa-B kinase 1) (IKK1) (Nuclear factor NF-kappa-B inhibitor kinase alpha) (NFKBIKA) (Transcription factor 16) (TCF-16)	CHUK	1147
Morinda officinalis (Bajitian)	MOL009495	2-hydroxy-1,5-dimethoxy-6-(methoxymethyl)-9,10-anthraquinone	P29597	Non-receptor tyrosine-protein kinase TYK2 (EC 2.7.10.2)	TYK2	7297
Morinda officinalis (Bajitian)	MOL009495	2-hydroxy-1,5-dimethoxy-6-(methoxymethyl)-9,10-anthraquinone	P19784	Casein kinase II subunit alpha' (CK II alpha') (EC 2.7.11.1)	CSNK2A2	1459
Morinda officinalis (Bajitian)	MOL009495	2-hydroxy-1,5-dimethoxy-6-(methoxymethyl)-9,10-anthraquinone	P49759	Dual specificity protein kinase CLK1 (EC 2.7.12.1) (CDC-like kinase 1)	CLK1	1195
Morinda officinalis (Bajitian)	MOL009495	2-hydroxy-1,5-dimethoxy-6-(methoxymethyl)-9,10-anthraquinone	P49760	Dual specificity protein kinase CLK2 (EC 2.7.12.1) (CDC-like kinase 2)	CLK2	1196
Morinda officinalis (Bajitian)	MOL009495	2-hydroxy-1,5-dimethoxy-6-(methoxymethyl)-9,10-anthraquinone	P49761	Dual specificity protein kinase CLK3 (EC 2.7.12.1) (CDC-like kinase 3)	CLK3	1198
Morinda officinalis (Bajitian)	MOL009495	2-hydroxy-1,5-dimethoxy-6-(methoxymethyl)-9,10-anthraquinone	Q92630	Dual specificity tyrosine-phosphorylation-regulated kinase 2 (EC 2.7.12.1)	DYRK2	8445
Morinda officinalis (Bajitian)	MOL009495	2-hydroxy-1,5-dimethoxy-6-(methoxymethyl)-9,10-anthraquinone	Q5VT25	Serine/threonine-protein kinase MRCK alpha (EC 2.7.11.1) (CDC42-binding protein kinase alpha) (DMPK-like alpha) (Myotonic dystrophy kinase-related CDC42-binding kinase alpha) (MRCK alpha) (Myotonic dystrophy protein kinase-like alpha)	CDC42BPA	8476
Morinda officinalis (Bajitian)	MOL009495	2-hydroxy-1,5-dimethoxy-6-(methoxymethyl)-9,10-anthraquinone	Q9H2X6	Homeodomain-interacting protein kinase 2 (hHIPk2) (EC 2.7.11.1)	HIPK2	28996
Morinda officinalis (Bajitian)	MOL009495	2-hydroxy-1,5-dimethoxy-6-(methoxymethyl)-9,10-anthraquinone	Q9H422	Homeodomain-interacting protein kinase 3 (EC 2.7.11.1) (Androgen receptor-interacting nuclear protein kinase) (ANPK) (Fas-interacting serine/threonine-protein kinase) (FIST) (Homolog of protein kinase YAK1)	HIPK3	10114
Morinda officinalis (Bajitian)	MOL009495	2-hydroxy-1,5-dimethoxy-6-(methoxymethyl)-9,10-anthraquinone	P15056	Serine/threonine-protein kinase B-raf (EC 2.7.11.1) (Proto-oncogene B-Raf) (p94) (v-Raf murine sarcoma viral oncogene homolog B1)	BRAF	673
Morinda officinalis (Bajitian)	MOL009495	2-hydroxy-1,5-dimethoxy-6-(methoxymethyl)-9,10-anthraquinone	P54760	Ephrin type-B receptor 4 (EC 2.7.10.1) (Hepatoma transmembrane kinase) (Tyrosine-protein kinase TYRO11)	EPHB4	2050
Morinda officinalis (Bajitian)	MOL009495	2-hydroxy-1,5-dimethoxy-6-(methoxymethyl)-9,10-anthraquinone	Q86Z02	Homeodomain-interacting protein kinase 1 (EC 2.7.11.1) (Nuclear body-associated kinase 2)	HIPK1	204851
Morinda officinalis (Bajitian)	MOL009495	2-hydroxy-1,5-dimethoxy-6-(methoxymethyl)-9,10-anthraquinone	Q9Y463	Dual specificity tyrosine-phosphorylation-regulated kinase 1B (EC 2.7.12.1) (Minibrain-related kinase) (Mirk protein kinase)	DYRK1B	9149
Morinda officinalis (Bajitian)	MOL009495	2-hydroxy-1,5-dimethoxy-6-(methoxymethyl)-9,10-anthraquinone	O00750	Phosphatidylinositol 4-phosphate 3-kinase C2 domain-containing subunit beta (PI3K-C2-beta) (PtdIns-3-kinase C2 subunit beta) (EC 2.7.1.154) (C2-PI3K) (Phosphoinositide 3-kinase-C2-beta)	PIK3C2B	5287
Morinda officinalis (Bajitian)	MOL009495	2-hydroxy-1,5-dimethoxy-6-(methoxymethyl)-9,10-anthraquinone	P53671	LIM domain kinase 2 (LIMK-2) (EC 2.7.11.1)	LIMK2	3985
Morinda officinalis (Bajitian)	MOL009495	2-hydroxy-1,5-dimethoxy-6-(methoxymethyl)-9,10-anthraquinone	Q9BVS4	Serine/threonine-protein kinase RIO2 (EC 2.7.11.1) (RIO kinase 2)	RIOK2	55781
Morinda officinalis (Bajitian)	MOL009495	2-hydroxy-1,5-dimethoxy-6-(methoxymethyl)-9,10-anthraquinone	Q56UN5	Mitogen-activated protein kinase kinase kinase 19 (EC 2.7.11.1) (Regulated in COPD, protein kinase) (SPS1/STE20-related protein kinase YSK4)	MAP3K19	80122
Morinda officinalis (Bajitian)	MOL009495	2-hydroxy-1,5-dimethoxy-6-(methoxymethyl)-9,10-anthraquinone	Q9C0B1	Alpha-ketoglutarate-dependent dioxygenase FTO (Fat mass and obesity-associated protein) (U6 small nuclear RNA (2'-O-methyladenosine-N(6)-)-demethylase FTO) (EC 1.14.11.-) (U6 small nuclear RNA N(6)-methyladenosine-demethylase FTO) (EC 1.14.11.-) (mRNA (2'-O-methyladenosine-N(6)-)-demethylase FTO) (m6A(m)-demethylase FTO) (EC 1.14.11.-) (mRNA N(6)-methyladenosine demethylase FTO) (EC 1.14.11.53) (…	FTO	79068
Morinda officinalis (Bajitian)	MOL009495	2-hydroxy-1,5-dimethoxy-6-(methoxymethyl)-9,10-anthraquinone	P45452	Collagenase 3 (EC 3.4.24.-) (Matrix metalloproteinase-13) (MMP-13)	MMP13	4322
Morinda officinalis (Bajitian)	MOL009495	2-hydroxy-1,5-dimethoxy-6-(methoxymethyl)-9,10-anthraquinone	P03956	Interstitial collagenase (EC 3.4.24.7) (Fibroblast collagenase) (Matrix metalloproteinase-1) (MMP-1) [Cleaved into: 22 kDa interstitial collagenase; 27 kDa interstitial collagenase]	MMP1	4312
Morinda officinalis (Bajitian)	MOL009495	2-hydroxy-1,5-dimethoxy-6-(methoxymethyl)-9,10-anthraquinone	P06734	Low affinity immunoglobulin epsilon Fc receptor (BLAST-2) (C-type lectin domain family 4 member J) (Fc-epsilon-RII) (Immunoglobulin E-binding factor) (Lymphocyte IgE receptor) (CD antigen CD23) [Cleaved into: Low affinity immunoglobulin epsilon Fc receptor membrane-bound form; Low affinity immunoglobulin epsilon Fc receptor soluble form]	FCER2	2208
Morinda officinalis (Bajitian)	MOL009495	2-hydroxy-1,5-dimethoxy-6-(methoxymethyl)-9,10-anthraquinone	P51452	Dual specificity protein phosphatase 3 (EC 3.1.3.16) (EC 3.1.3.48) (Dual specificity protein phosphatase VHR) (Vaccinia H1-related phosphatase) (VHR)	DUSP3	1845
Morinda officinalis (Bajitian)	MOL009495	2-hydroxy-1,5-dimethoxy-6-(methoxymethyl)-9,10-anthraquinone	P78536	Disintegrin and metalloproteinase domain-containing protein 17 (ADAM 17) (EC 3.4.24.86) (Snake venom-like protease) (TNF-alpha convertase) (TNF-alpha-converting enzyme) (CD antigen CD156b)	ADAM17	6868
Morinda officinalis (Bajitian)	MOL009495	2-hydroxy-1,5-dimethoxy-6-(methoxymethyl)-9,10-anthraquinone	P50281	Matrix metalloproteinase-14 (MMP-14) (EC 3.4.24.80) (MMP-X1) (Membrane-type matrix metalloproteinase 1) (MT-MMP 1) (MTMMP1) (Membrane-type-1 matrix metalloproteinase) (MT1-MMP) (MT1MMP)	MMP14	4323
Morinda officinalis (Bajitian)	MOL009495	2-hydroxy-1,5-dimethoxy-6-(methoxymethyl)-9,10-anthraquinone	P09237	Matrilysin (EC 3.4.24.23) (Matrin) (Matrix metalloproteinase-7) (MMP-7) (Pump-1 protease) (Uterine metalloproteinase)	MMP7	4316
Morinda officinalis (Bajitian)	MOL009495	2-hydroxy-1,5-dimethoxy-6-(methoxymethyl)-9,10-anthraquinone	O14672	Disintegrin and metalloproteinase domain-containing protein 10 (ADAM 10) (EC 3.4.24.81) (CDw156) (Kuzbanian protein homolog) (Mammalian disintegrin-metalloprotease) (CD antigen CD156c)	ADAM10	102
Morinda officinalis (Bajitian)	MOL009495	2-hydroxy-1,5-dimethoxy-6-(methoxymethyl)-9,10-anthraquinone	P11309	Serine/threonine-protein kinase pim-1 (EC 2.7.11.1)	PIM1	5292
Morinda officinalis (Bajitian)	MOL009495	2-hydroxy-1,5-dimethoxy-6-(methoxymethyl)-9,10-anthraquinone	P42574	Caspase-3 (CASP-3) (EC 3.4.22.56) (Apopain) (Cysteine protease CPP32) (CPP-32) (Protein Yama) (SREBP cleavage activity 1) (SCA-1) [Cleaved into: Caspase-3 subunit p17; Caspase-3 subunit p12]	CASP3	836
Morinda officinalis (Bajitian)	MOL009495	2-hydroxy-1,5-dimethoxy-6-(methoxymethyl)-9,10-anthraquinone	P08254	Stromelysin-1 (SL-1) (EC 3.4.24.17) (Matrix metalloproteinase-3) (MMP-3) (Transin-1)	MMP3	4314
Morinda officinalis (Bajitian)	MOL009495	2-hydroxy-1,5-dimethoxy-6-(methoxymethyl)-9,10-anthraquinone	Q9UBT6	DNA polymerase kappa (EC 2.7.7.7) (DINB protein) (DINP)	POLK	51426
Morinda officinalis (Bajitian)	MOL009495	2-hydroxy-1,5-dimethoxy-6-(methoxymethyl)-9,10-anthraquinone	P08246	Neutrophil elastase (EC 3.4.21.37) (Bone marrow serine protease) (Elastase-2) (Human leukocyte elastase) (HLE) (Medullasin) (PMN elastase)	ELANE	1991
Morinda officinalis (Bajitian)	MOL009495	2-hydroxy-1,5-dimethoxy-6-(methoxymethyl)-9,10-anthraquinone	P24941	Cyclin-dependent kinase 2 (EC 2.7.11.22) (Cell division protein kinase 2) (p33 protein kinase)	CDK2	1017
Morinda officinalis (Bajitian)	MOL009495	2-hydroxy-1,5-dimethoxy-6-(methoxymethyl)-9,10-anthraquinone	P06493	Cyclin-dependent kinase 1 (CDK1) (EC 2.7.11.22) (EC 2.7.11.23) (Cell division control protein 2 homolog) (Cell division protein kinase 1) (p34 protein kinase)	CDK1	983
Morinda officinalis (Bajitian)	MOL009495	2-hydroxy-1,5-dimethoxy-6-(methoxymethyl)-9,10-anthraquinone	P08238	Heat shock protein HSP 90-beta (HSP 90) (Heat shock 84 kDa) (HSP 84) (HSP84)	HSP90AB1	3326
Morinda officinalis (Bajitian)	MOL009495	2-hydroxy-1,5-dimethoxy-6-(methoxymethyl)-9,10-anthraquinone	P53667	LIM domain kinase 1 (LIMK-1) (EC 2.7.11.1)	LIMK1	3984
Morinda officinalis (Bajitian)	MOL009495	2-hydroxy-1,5-dimethoxy-6-(methoxymethyl)-9,10-anthraquinone	P00491	Purine nucleoside phosphorylase (PNP) (EC 2.4.2.1) (Inosine phosphorylase) (Inosine-guanosine phosphorylase)	PNP	4860
Morinda officinalis (Bajitian)	MOL009495	2-hydroxy-1,5-dimethoxy-6-(methoxymethyl)-9,10-anthraquinone	P56817	Beta-secretase 1 (EC 3.4.23.46) (Aspartyl protease 2) (ASP2) (Asp 2) (Beta-site amyloid precursor protein cleaving enzyme 1) (Beta-site APP cleaving enzyme 1) (Memapsin-2) (Membrane-associated aspartic protease 2)	BACE1	23621
Morinda officinalis (Bajitian)	MOL009495	2-hydroxy-1,5-dimethoxy-6-(methoxymethyl)-9,10-anthraquinone	P11387	DNA topoisomerase 1 (EC 5.6.2.1) (DNA topoisomerase I)	TOP1	7150
Morinda officinalis (Bajitian)	MOL009495	2-hydroxy-1,5-dimethoxy-6-(methoxymethyl)-9,10-anthraquinone	Q9UIQ6	Leucyl-cystinyl aminopeptidase (Cystinyl aminopeptidase) (EC 3.4.11.3) (Insulin-regulated membrane aminopeptidase) (Insulin-responsive aminopeptidase) (IRAP) (Oxytocinase) (OTase) (Placental leucine aminopeptidase) (P-LAP) [Cleaved into: Leucyl-cystinyl aminopeptidase, pregnancy serum form]	LNPEP	4012
Morinda officinalis (Bajitian)	MOL009495	2-hydroxy-1,5-dimethoxy-6-(methoxymethyl)-9,10-anthraquinone	P26639	Threonine--tRNA ligase 1, cytoplasmic (EC 6.1.1.3) (Threonyl-tRNA synthetase) (ThrRS) (Threonyl-tRNA synthetase 1)	TARS	6897
Morinda officinalis (Bajitian)	MOL009495	2-hydroxy-1,5-dimethoxy-6-(methoxymethyl)-9,10-anthraquinone	P31749	RAC-alpha serine/threonine-protein kinase (EC 2.7.11.1) (Protein kinase B) (PKB) (Protein kinase B alpha) (PKB alpha) (Proto-oncogene c-Akt) (RAC-PK-alpha)	AKT1	207
Morinda officinalis (Bajitian)	MOL009495	2-hydroxy-1,5-dimethoxy-6-(methoxymethyl)-9,10-anthraquinone	O75365	Protein tyrosine phosphatase type IVA 3 (EC 3.1.3.48) (PRL-R) (Protein-tyrosine phosphatase 4a3) (Protein-tyrosine phosphatase of regenerating liver 3) (PRL-3)	PTP4A3	11156
Morinda officinalis (Bajitian)	MOL009495	2-hydroxy-1,5-dimethoxy-6-(methoxymethyl)-9,10-anthraquinone	Q9NZJ5	Eukaryotic translation initiation factor 2-alpha kinase 3 (EC 2.7.11.1) (PRKR-like endoplasmic reticulum kinase) (Pancreatic eIF2-alpha kinase) (HsPEK)	EIF2AK3	9451
Morinda officinalis (Bajitian)	MOL009495	2-hydroxy-1,5-dimethoxy-6-(methoxymethyl)-9,10-anthraquinone	P52789	Hexokinase-2 (EC 2.7.1.1) (Hexokinase type II) (HK II) (Hexokinase-B) (Muscle form hexokinase)	HK2	3099
Morinda officinalis (Bajitian)	MOL009495	2-hydroxy-1,5-dimethoxy-6-(methoxymethyl)-9,10-anthraquinone	P19367	Hexokinase-1 (EC 2.7.1.1) (Brain form hexokinase) (Hexokinase type I) (HK I) (Hexokinase-A)	HK1	3098
Morinda officinalis (Bajitian)	MOL009495	2-hydroxy-1,5-dimethoxy-6-(methoxymethyl)-9,10-anthraquinone	P04183	Thymidine kinase, cytosolic (EC 2.7.1.21)	TK1	7083
Morinda officinalis (Bajitian)	MOL009495	2-hydroxy-1,5-dimethoxy-6-(methoxymethyl)-9,10-anthraquinone	O14757	Serine/threonine-protein kinase Chk1 (EC 2.7.11.1) (CHK1 checkpoint homolog) (Cell cycle checkpoint kinase) (Checkpoint kinase-1)	CHEK1	1111
Morinda officinalis (Bajitian)	MOL009495	2-hydroxy-1,5-dimethoxy-6-(methoxymethyl)-9,10-anthraquinone	P30291	Wee1-like protein kinase (WEE1hu) (EC 2.7.10.2) (Wee1A kinase)	WEE1	7465
Morinda officinalis (Bajitian)	MOL009495	2-hydroxy-1,5-dimethoxy-6-(methoxymethyl)-9,10-anthraquinone	O76074	cGMP-specific 3',5'-cyclic phosphodiesterase (EC 3.1.4.35) (cGMP-binding cGMP-specific phosphodiesterase) (CGB-PDE)	PDE5A	8654
Morinda officinalis (Bajitian)	MOL009495	2-hydroxy-1,5-dimethoxy-6-(methoxymethyl)-9,10-anthraquinone	P00918	Carbonic anhydrase 2 (EC 4.2.1.1) (Carbonate dehydratase II) (Carbonic anhydrase C) (CAC) (Carbonic anhydrase II) (CA-II)	CA2	760
Morinda officinalis (Bajitian)	MOL009495	2-hydroxy-1,5-dimethoxy-6-(methoxymethyl)-9,10-anthraquinone	P22748	Carbonic anhydrase 4 (EC 4.2.1.1) (Carbonate dehydratase IV) (Carbonic anhydrase IV) (CA-IV)	CA4	762
Morinda officinalis (Bajitian)	MOL009495	2-hydroxy-1,5-dimethoxy-6-(methoxymethyl)-9,10-anthraquinone	P03372	Estrogen receptor (ER) (ER-alpha) (Estradiol receptor) (Nuclear receptor subfamily 3 group A member 1)	ESR1	2099
Morinda officinalis (Bajitian)	MOL009495	2-hydroxy-1,5-dimethoxy-6-(methoxymethyl)-9,10-anthraquinone	Q92731	Estrogen receptor beta (ER-beta) (Nuclear receptor subfamily 3 group A member 2)	ESR2	2100
Morinda officinalis (Bajitian)	MOL009495	2-hydroxy-1,5-dimethoxy-6-(methoxymethyl)-9,10-anthraquinone	O00142	Thymidine kinase 2, mitochondrial (EC 2.7.1.21) (Mt-TK)	TK2	7084
Morinda officinalis (Bajitian)	MOL009495	2-hydroxy-1,5-dimethoxy-6-(methoxymethyl)-9,10-anthraquinone	P04629	High affinity nerve growth factor receptor (EC 2.7.10.1) (Neurotrophic tyrosine kinase receptor type 1) (TRK1-transforming tyrosine kinase protein) (Tropomyosin-related kinase A) (Tyrosine kinase receptor) (Tyrosine kinase receptor A) (Trk-A) (gp140trk) (p140-TrkA)	NTRK1	4914
Morinda officinalis (Bajitian)	MOL009495	2-hydroxy-1,5-dimethoxy-6-(methoxymethyl)-9,10-anthraquinone	P10275	Androgen receptor (Dihydrotestosterone receptor) (Nuclear receptor subfamily 3 group C member 4)	AR	367
Morinda officinalis (Bajitian)	MOL009495	2-hydroxy-1,5-dimethoxy-6-(methoxymethyl)-9,10-anthraquinone	P22001	Potassium voltage-gated channel subfamily A member 3 (HGK5) (HLK3) (HPCN3) (Voltage-gated K(+) channel HuKIII) (Voltage-gated potassium channel subunit Kv1.3)	KCNA3	3738
Morinda officinalis (Bajitian)	MOL009495	2-hydroxy-1,5-dimethoxy-6-(methoxymethyl)-9,10-anthraquinone	P08709	Coagulation factor VII (EC 3.4.21.21) (Proconvertin) (Serum prothrombin conversion accelerator) (SPCA) (Eptacog alfa) [Cleaved into: Factor VII light chain; Factor VII heavy chain]	F7	2155
Morinda officinalis (Bajitian)	MOL009495	2-hydroxy-1,5-dimethoxy-6-(methoxymethyl)-9,10-anthraquinone	Q15788	Nuclear receptor coactivator 1 (NCoA-1) (EC 2.3.1.48) (Class E basic helix-loop-helix protein 74) (bHLHe74) (Protein Hin-2) (RIP160) (Renal carcinoma antigen NY-REN-52) (Steroid receptor coactivator 1) (SRC-1)	NCOA1	8648
Morinda officinalis (Bajitian)	MOL009496	1,5,7-trihydroxy-6-methoxy-2-methoxymethylanthracenequinone	P53667	LIM domain kinase 1 (LIMK-1) (EC 2.7.11.1)	LIMK1	3984
Morinda officinalis (Bajitian)	MOL009496	1,5,7-trihydroxy-6-methoxy-2-methoxymethylanthracenequinone	P37231	Peroxisome proliferator-activated receptor gamma (PPAR-gamma) (Nuclear receptor subfamily 1 group C member 3)	PPARG	5468
Morinda officinalis (Bajitian)	MOL009496	1,5,7-trihydroxy-6-methoxy-2-methoxymethylanthracenequinone	P68400	Casein kinase II subunit alpha (CK II alpha) (EC 2.7.11.1)	CSNK2A1	1457
Morinda officinalis (Bajitian)	MOL009496	1,5,7-trihydroxy-6-methoxy-2-methoxymethylanthracenequinone	O75365	Protein tyrosine phosphatase type IVA 3 (EC 3.1.3.48) (PRL-R) (Protein-tyrosine phosphatase 4a3) (Protein-tyrosine phosphatase of regenerating liver 3) (PRL-3)	PTP4A3	11156
Morinda officinalis (Bajitian)	MOL009496	1,5,7-trihydroxy-6-methoxy-2-methoxymethylanthracenequinone	Q9C0B1	Alpha-ketoglutarate-dependent dioxygenase FTO (Fat mass and obesity-associated protein) (U6 small nuclear RNA (2'-O-methyladenosine-N(6)-)-demethylase FTO) (EC 1.14.11.-) (U6 small nuclear RNA N(6)-methyladenosine-demethylase FTO) (EC 1.14.11.-) (mRNA (2'-O-methyladenosine-N(6)-)-demethylase FTO) (m6A(m)-demethylase FTO) (EC 1.14.11.-) (mRNA N(6)-methyladenosine demethylase FTO) (EC 1.14.11.53) (…	FTO	79068
Morinda officinalis (Bajitian)	MOL009496	1,5,7-trihydroxy-6-methoxy-2-methoxymethylanthracenequinone	P08246	Neutrophil elastase (EC 3.4.21.37) (Bone marrow serine protease) (Elastase-2) (Human leukocyte elastase) (HLE) (Medullasin) (PMN elastase)	ELANE	1991
Morinda officinalis (Bajitian)	MOL009496	1,5,7-trihydroxy-6-methoxy-2-methoxymethylanthracenequinone	P10415	Apoptosis regulator Bcl-2	BCL2	596
Morinda officinalis (Bajitian)	MOL009496	1,5,7-trihydroxy-6-methoxy-2-methoxymethylanthracenequinone	P42574	Caspase-3 (CASP-3) (EC 3.4.22.56) (Apopain) (Cysteine protease CPP32) (CPP-32) (Protein Yama) (SREBP cleavage activity 1) (SCA-1) [Cleaved into: Caspase-3 subunit p17; Caspase-3 subunit p12]	CASP3	836
Morinda officinalis (Bajitian)	MOL009496	1,5,7-trihydroxy-6-methoxy-2-methoxymethylanthracenequinone	P0DMS8	Adenosine receptor A3	ADORA3	140
Morinda officinalis (Bajitian)	MOL009496	1,5,7-trihydroxy-6-methoxy-2-methoxymethylanthracenequinone	P23219	Prostaglandin G/H synthase 1 (EC 1.14.99.1) (Cyclooxygenase-1) (COX-1) (Prostaglandin H2 synthase 1) (PGH synthase 1) (PGHS-1) (PHS 1) (Prostaglandin-endoperoxide synthase 1)	PTGS1	5742
Morinda officinalis (Bajitian)	MOL009496	1,5,7-trihydroxy-6-methoxy-2-methoxymethylanthracenequinone	Q15596	Nuclear receptor coactivator 2 (NCoA-2) (Class E basic helix-loop-helix protein 75) (bHLHe75) (Transcriptional intermediary factor 2) (hTIF2)	NCOA2	10499
Morinda officinalis (Bajitian)	MOL009496	1,5,7-trihydroxy-6-methoxy-2-methoxymethylanthracenequinone	P08709	Coagulation factor VII (EC 3.4.21.21) (Proconvertin) (Serum prothrombin conversion accelerator) (SPCA) (Eptacog alfa) [Cleaved into: Factor VII light chain; Factor VII heavy chain]	F7	2155
Morinda officinalis (Bajitian)	MOL009496	1,5,7-trihydroxy-6-methoxy-2-methoxymethylanthracenequinone	Q15788	Nuclear receptor coactivator 1 (NCoA-1) (EC 2.3.1.48) (Class E basic helix-loop-helix protein 74) (bHLHe74) (Protein Hin-2) (RIP160) (Renal carcinoma antigen NY-REN-52) (Steroid receptor coactivator 1) (SRC-1)	NCOA1	8648
Morinda officinalis (Bajitian)	MOL009500	1,6-dihydroxy-5-methoxy-2-(methoxymethyl)-9,10-anthraquinone	P06239	Tyrosine-protein kinase Lck (EC 2.7.10.2) (Leukocyte C-terminal Src kinase) (LSK) (Lymphocyte cell-specific protein-tyrosine kinase) (Protein YT16) (Proto-oncogene Lck) (T cell-specific protein-tyrosine kinase) (p56-LCK)	LCK	3932
Morinda officinalis (Bajitian)	MOL009500	1,6-dihydroxy-5-methoxy-2-(methoxymethyl)-9,10-anthraquinone	Q9C0B1	Alpha-ketoglutarate-dependent dioxygenase FTO (Fat mass and obesity-associated protein) (U6 small nuclear RNA (2'-O-methyladenosine-N(6)-)-demethylase FTO, EC 1.14.11.-) (U6 small nuclear RNA N(6)-methyladenosine-demethylase FTO, EC 1.14.11.-) (mRNA (2'-O-methyladenosine-N(6)-)-demethylase FTO, m6A(m)-demethylase FTO, EC 1.14.11.-) (mRNA N(6)-methyladenosine demethylase FTO, EC 1.14.11.53) (tRNA …	FTO	79068
Morinda officinalis (Bajitian)	MOL009500	1,6-dihydroxy-5-methoxy-2-(methoxymethyl)-9,10-anthraquinone	P51452	Dual specificity protein phosphatase 3 (EC 3.1.3.16) (EC 3.1.3.48) (Dual specificity protein phosphatase VHR) (Vaccinia H1-related phosphatase) (VHR)	DUSP3	1845
Morinda officinalis (Bajitian)	MOL009500	1,6-dihydroxy-5-methoxy-2-(methoxymethyl)-9,10-anthraquinone	P06737	Glycogen phosphorylase, liver form (EC 2.4.1.1)	PYGL	5836
Morinda officinalis (Bajitian)	MOL009500	1,6-dihydroxy-5-methoxy-2-(methoxymethyl)-9,10-anthraquinone	P00533	Epidermal growth factor receptor (EC 2.7.10.1) (Proto-oncogene c-ErbB-1) (Receptor tyrosine-protein kinase erbB-1)	EGFR	1956
Morinda officinalis (Bajitian)	MOL009500	1,6-dihydroxy-5-methoxy-2-(methoxymethyl)-9,10-anthraquinone	P22001	Potassium voltage-gated channel subfamily A member 3 (HGK5) (HLK3) (HPCN3) (Voltage-gated K(+) channel HuKIII) (Voltage-gated potassium channel subunit Kv1.3)	KCNA3	3738
Morinda officinalis (Bajitian)	MOL009500	1,6-dihydroxy-5-methoxy-2-(methoxymethyl)-9,10-anthraquinone	P08254	Stromelysin-1 (SL-1) (EC 3.4.24.17) (Matrix metalloproteinase-3) (MMP-3) (Transin-1)	MMP3	4314
Morinda officinalis (Bajitian)	MOL009500	1,6-dihydroxy-5-methoxy-2-(methoxymethyl)-9,10-anthraquinone	P14780	Matrix metalloproteinase-9 (MMP-9) (EC 3.4.24.35) (92 kDa gelatinase) (92 kDa type IV collagenase) (Gelatinase B) (GELB) [Cleaved into: 67 kDa matrix metalloproteinase-9; 82 kDa matrix metalloproteinase-9]	MMP9	4318
Morinda officinalis (Bajitian)	MOL009500	1,6-dihydroxy-5-methoxy-2-(methoxymethyl)-9,10-anthraquinone	P03956	Interstitial collagenase (EC 3.4.24.7) (Fibroblast collagenase) (Matrix metalloproteinase-1) (MMP-1) [Cleaved into: 22 kDa interstitial collagenase; 27 kDa interstitial collagenase]	MMP1	4312
Morinda officinalis (Bajitian)	MOL009500	1,6-dihydroxy-5-methoxy-2-(methoxymethyl)-9,10-anthraquinone	P78536	Disintegrin and metalloproteinase domain-containing protein 17 (ADAM 17) (EC 3.4.24.86) (Snake venom-like protease) (TNF-alpha convertase) (TNF-alpha-converting enzyme) (CD antigen CD156b)	ADAM17	6868
Morinda officinalis (Bajitian)	MOL009500	1,6-dihydroxy-5-methoxy-2-(methoxymethyl)-9,10-anthraquinone	O75365	Protein tyrosine phosphatase type IVA 3 (EC 3.1.3.48) (PRL-R) (Protein-tyrosine phosphatase 4a3) (Protein-tyrosine phosphatase of regenerating liver 3) (PRL-3)	PTP4A3	11156
Morinda officinalis (Bajitian)	MOL009500	1,6-dihydroxy-5-methoxy-2-(methoxymethyl)-9,10-anthraquinone	P45452	Collagenase 3 (EC 3.4.24.-) (Matrix metalloproteinase-13) (MMP-13)	MMP13	4322
Morinda officinalis (Bajitian)	MOL009500	1,6-dihydroxy-5-methoxy-2-(methoxymethyl)-9,10-anthraquinone	P50281	Matrix metalloproteinase-14 (MMP-14) (EC 3.4.24.80) (MMP-X1) (Membrane-type matrix metalloproteinase 1) (MT-MMP 1) (MTMMP1) (Membrane-type-1 matrix metalloproteinase) (MT1-MMP) (MT1MMP)	MMP14	4323
Morinda officinalis (Bajitian)	MOL009500	1,6-dihydroxy-5-methoxy-2-(methoxymethyl)-9,10-anthraquinone	P09237	Matrilysin (EC 3.4.24.23) (Matrin) (Matrix metalloproteinase-7) (MMP-7) (Pump-1 protease) (Uterine metalloproteinase)	MMP7	4316
Morinda officinalis (Bajitian)	MOL009500	1,6-dihydroxy-5-methoxy-2-(methoxymethyl)-9,10-anthraquinone	P22894	Neutrophil collagenase (EC 3.4.24.34) (Matrix metalloproteinase-8) (MMP-8) (PMNL collagenase) (PMNL-CL)	MMP8	4317
Morinda officinalis (Bajitian)	MOL009500	1,6-dihydroxy-5-methoxy-2-(methoxymethyl)-9,10-anthraquinone	O14672	Disintegrin and metalloproteinase domain-containing protein 10 (ADAM 10) (EC 3.4.24.81) (CDw156) (Kuzbanian protein homolog) (Mammalian disintegrin-metalloprotease) (CD antigen CD156c)	ADAM10	102
Morinda officinalis (Bajitian)	MOL009500	1,6-dihydroxy-5-methoxy-2-(methoxymethyl)-9,10-anthraquinone	P08246	Neutrophil elastase (EC 3.4.21.37) (Bone marrow serine protease) (Elastase-2) (Human leukocyte elastase) (HLE) (Medullasin) (PMN elastase)	ELANE	1991
Morinda officinalis (Bajitian)	MOL009500	1,6-dihydroxy-5-methoxy-2-(methoxymethyl)-9,10-anthraquinone	P42574	Caspase-3 (CASP-3) (EC 3.4.22.56) (Apopain) (Cysteine protease CPP32) (CPP-32) (Protein Yama) (SREBP cleavage activity 1) (SCA-1) [Cleaved into: Caspase-3 subunit p17; Caspase-3 subunit p12]	CASP3	836
Morinda officinalis (Bajitian)	MOL009500	1,6-dihydroxy-5-methoxy-2-(methoxymethyl)-9,10-anthraquinone	P42336	Phosphatidylinositol 4,5-bisphosphate 3-kinase catalytic subunit alpha isoform (PI3-kinase subunit alpha) (PI3K-alpha) (PI3Kalpha) (PtdIns-3-kinase subunit alpha) (EC 2.7.1.153) (Phosphatidylinositol 4,5-bisphosphate 3-kinase 110 kDa catalytic subunit alpha) (PtdIns-3-kinase subunit p110-alpha) (p110alpha) (Phosphoinositide-3-kinase catalytic alpha polypeptide) (Serine/threonine protein kinase PI…	PIK3CA	5290
Morinda officinalis (Bajitian)	MOL009500	1,6-dihydroxy-5-methoxy-2-(methoxymethyl)-9,10-anthraquinone	P53667	LIM domain kinase 1 (LIMK-1) (EC 2.7.11.1)	LIMK1	3984
Morinda officinalis (Bajitian)	MOL009500	1,6-dihydroxy-5-methoxy-2-(methoxymethyl)-9,10-anthraquinone	P0DMS9	Transmembrane domain-containing protein TMIGD3	TMIGD3	57413
Morinda officinalis (Bajitian)	MOL009500	1,6-dihydroxy-5-methoxy-2-(methoxymethyl)-9,10-anthraquinone	P68400	Casein kinase II subunit alpha (CK II alpha) (EC 2.7.11.1)	CSNK2A1	1457
Morinda officinalis (Bajitian)	MOL009500	1,6-dihydroxy-5-methoxy-2-(methoxymethyl)-9,10-anthraquinone	P08238	Heat shock protein HSP 90-beta (HSP 90) (Heat shock 84 kDa) (HSP 84) (HSP84)	HSP90AB1	3326
Morinda officinalis (Bajitian)	MOL009500	1,6-dihydroxy-5-methoxy-2-(methoxymethyl)-9,10-anthraquinone	P26639	Threonine--tRNA ligase 1, cytoplasmic (EC 6.1.1.3) (Threonyl-tRNA synthetase) (ThrRS) (Threonyl-tRNA synthetase 1)	TARS	6897
Morinda officinalis (Bajitian)	MOL009500	1,6-dihydroxy-5-methoxy-2-(methoxymethyl)-9,10-anthraquinone	P17948	Vascular endothelial growth factor receptor 1 (VEGFR-1) (EC 2.7.10.1) (Fms-like tyrosine kinase 1) (FLT-1) (Tyrosine-protein kinase FRT) (Tyrosine-protein kinase receptor FLT) (FLT) (Vascular permeability factor receptor)	FLT1	2321
Morinda officinalis (Bajitian)	MOL009500	1,6-dihydroxy-5-methoxy-2-(methoxymethyl)-9,10-anthraquinone	P25025	C-X-C chemokine receptor type 2 (CXC-R2) (CXCR-2) (CDw128b) (GRO/MGSA receptor) (High affinity interleukin-8 receptor B) (IL-8R B) (IL-8 receptor type 2) (CD antigen CD182)	CXCR2	3579
Morinda officinalis (Bajitian)	MOL009500	1,6-dihydroxy-5-methoxy-2-(methoxymethyl)-9,10-anthraquinone	P0DMS8	Adenosine receptor A3	ADORA3	140
Morinda officinalis (Bajitian)	MOL009500	1,6-dihydroxy-5-methoxy-2-(methoxymethyl)-9,10-anthraquinone	O60911	Cathepsin L2 (EC 3.4.22.43) (Cathepsin U) (Cathepsin V)	CTSV	1515
Morinda officinalis (Bajitian)	MOL009500	1,6-dihydroxy-5-methoxy-2-(methoxymethyl)-9,10-anthraquinone	P25024	C-X-C chemokine receptor type 1 (CXC-R1) (CXCR-1) (CDw128a) (High affinity interleukin-8 receptor A) (IL-8R A) (IL-8 receptor type 1) (CD antigen CD181)	CXCR1	3577
Morinda officinalis (Bajitian)	MOL009500	1,6-dihydroxy-5-methoxy-2-(methoxymethyl)-9,10-anthraquinone	Q92731	Estrogen receptor beta (ER-beta) (Nuclear receptor subfamily 3 group A member 2)	ESR2	2100
Morinda officinalis (Bajitian)	MOL009500	1,6-dihydroxy-5-methoxy-2-(methoxymethyl)-9,10-anthraquinone	P03372	Estrogen receptor (ER) (ER-alpha) (Estradiol receptor) (Nuclear receptor subfamily 3 group A member 1)	ESR1	2099
Morinda officinalis (Bajitian)	MOL009500	1,6-dihydroxy-5-methoxy-2-(methoxymethyl)-9,10-anthraquinone	P24530	Endothelin receptor type B (ET-B) (ET-BR) (Endothelin receptor non-selective type)	EDNRB	1910
Morinda officinalis (Bajitian)	MOL009500	1,6-dihydroxy-5-methoxy-2-(methoxymethyl)-9,10-anthraquinone	P25101	Endothelin-1 receptor (Endothelin receptor type A) (ET-A) (ETA-R) (hET-AR)	EDNRA	1909
Morinda officinalis (Bajitian)	MOL009500	1,6-dihydroxy-5-methoxy-2-(methoxymethyl)-9,10-anthraquinone	P23219	Prostaglandin G/H synthase 1 (EC 1.14.99.1) (Cyclooxygenase-1) (COX-1) (Prostaglandin H2 synthase 1) (PGH synthase 1) (PGHS-1) (PHS 1) (Prostaglandin-endoperoxide synthase 1)	PTGS1	5742
Morinda officinalis (Bajitian)	MOL009500	1,6-dihydroxy-5-methoxy-2-(methoxymethyl)-9,10-anthraquinone	Q15596	Nuclear receptor coactivator 2 (NCoA-2) (Class E basic helix-loop-helix protein 75) (bHLHe75) (Transcriptional intermediary factor 2) (hTIF2)	NCOA2	10499
Morinda officinalis (Bajitian)	MOL009500	1,6-dihydroxy-5-methoxy-2-(methoxymethyl)-9,10-anthraquinone	P08709	Coagulation factor VII (EC 3.4.21.21) (Proconvertin) (Serum prothrombin conversion accelerator) (SPCA) (Eptacog alfa) [Cleaved into: Factor VII light chain; Factor VII heavy chain]	F7	2155
Morinda officinalis (Bajitian)	MOL009500	1,6-dihydroxy-5-methoxy-2-(methoxymethyl)-9,10-anthraquinone	Q15788	Nuclear receptor coactivator 1 (NCoA-1) (EC 2.3.1.48) (Class E basic helix-loop-helix protein 74) (bHLHe74) (Protein Hin-2) (RIP160) (Renal carcinoma antigen NY-REN-52) (Steroid receptor coactivator 1) (SRC-1)	NCOA1	8648
Morinda officinalis (Bajitian)	MOL009503	1-hydroxy-3-methoxy-9,10-anthraquinone	P08246	Neutrophil elastase (EC 3.4.21.37) (Bone marrow serine protease) (Elastase-2) (Human leukocyte elastase) (HLE) (Medullasin) (PMN elastase)	ELANE	1991
Morinda officinalis (Bajitian)	MOL009503	1-hydroxy-3-methoxy-9,10-anthraquinone	Q07820	Induced myeloid leukemia cell differentiation protein Mcl-1 (Bcl-2-like protein 3) (Bcl2-L-3) (Bcl-2-related protein EAT/mcl1) (mcl1/EAT)	MCL1	4170
Morinda officinalis (Bajitian)	MOL009503	1-hydroxy-3-methoxy-9,10-anthraquinone	P00533	Epidermal growth factor receptor (EC 2.7.10.1) (Proto-oncogene c-ErbB-1) (Receptor tyrosine-protein kinase erbB-1)	EGFR	1956
Morinda officinalis (Bajitian)	MOL009503	1-hydroxy-3-methoxy-9,10-anthraquinone	P10415	Apoptosis regulator Bcl-2	BCL2	596
Morinda officinalis (Bajitian)	MOL009503	1-hydroxy-3-methoxy-9,10-anthraquinone	P51452	Dual specificity protein phosphatase 3 (EC 3.1.3.16) (EC 3.1.3.48) (Dual specificity protein phosphatase VHR) (Vaccinia H1-related phosphatase) (VHR)	DUSP3	1845
Morinda officinalis (Bajitian)	MOL009503	1-hydroxy-3-methoxy-9,10-anthraquinone	P06239	Tyrosine-protein kinase Lck (EC 2.7.10.2) (Leukocyte C-terminal Src kinase) (LSK) (Lymphocyte cell-specific protein-tyrosine kinase) (Protein YT16) (Proto-oncogene Lck) (T cell-specific protein-tyrosine kinase) (p56-LCK)	LCK	3932
Morinda officinalis (Bajitian)	MOL009503	1-hydroxy-3-methoxy-9,10-anthraquinone	Q92731	Estrogen receptor beta (ER-beta) (Nuclear receptor subfamily 3 group A member 2)	ESR2	2100
Morinda officinalis (Bajitian)	MOL009503	1-hydroxy-3-methoxy-9,10-anthraquinone	P11309	Serine/threonine-protein kinase pim-1 (EC 2.7.11.1)	PIM1	5292
Morinda officinalis (Bajitian)	MOL009503	1-hydroxy-3-methoxy-9,10-anthraquinone	P68400	Casein kinase II subunit alpha (CK II alpha) (EC 2.7.11.1)	CSNK2A1	1457
Morinda officinalis (Bajitian)	MOL009503	1-hydroxy-3-methoxy-9,10-anthraquinone	P03372	Estrogen receptor (ER) (ER-alpha) (Estradiol receptor) (Nuclear receptor subfamily 3 group A member 1)	ESR1	2099
Morinda officinalis (Bajitian)	MOL009503	1-hydroxy-3-methoxy-9,10-anthraquinone	P53667	LIM domain kinase 1 (LIMK-1) (EC 2.7.11.1)	LIMK1	3984
Morinda officinalis (Bajitian)	MOL009503	1-hydroxy-3-methoxy-9,10-anthraquinone	P45452	Collagenase 3 (EC 3.4.24.-) (Matrix metalloproteinase-13) (MMP-13)	MMP13	4322
Morinda officinalis (Bajitian)	MOL009503	1-hydroxy-3-methoxy-9,10-anthraquinone	P08254	Stromelysin-1 (SL-1) (EC 3.4.24.17) (Matrix metalloproteinase-3) (MMP-3) (Transin-1)	MMP3	4314
Morinda officinalis (Bajitian)	MOL009503	1-hydroxy-3-methoxy-9,10-anthraquinone	P03956	Interstitial collagenase (EC 3.4.24.7) (Fibroblast collagenase) (Matrix metalloproteinase-1) (MMP-1) [Cleaved into: 22 kDa interstitial collagenase; 27 kDa interstitial collagenase]	MMP1	4312
Morinda officinalis (Bajitian)	MOL009503	1-hydroxy-3-methoxy-9,10-anthraquinone	Q9UBN7	Histone deacetylase 6 (HD6) (EC 3.5.1.98) (Tubulin-lysine deacetylase HDAC6) (EC 3.5.1.-)	HDAC6	10013
Morinda officinalis (Bajitian)	MOL009503	1-hydroxy-3-methoxy-9,10-anthraquinone	Q9BY41	Histone deacetylase 8 (HD8) (EC 3.5.1.98)	HDAC8	55869
Morinda officinalis (Bajitian)	MOL009503	1-hydroxy-3-methoxy-9,10-anthraquinone	Q13547	Histone deacetylase 1 (HD1) (EC 3.5.1.98)	HDAC1	3065
Morinda officinalis (Bajitian)	MOL009503	1-hydroxy-3-methoxy-9,10-anthraquinone	Q9Y294	Histone chaperone ASF1A (Anti-silencing function protein 1 homolog A) (hAsf1) (hAsf1a) (CCG1-interacting factor A) (CIA) (hCIA)	ASF1A	25842
Morinda officinalis (Bajitian)	MOL009503	1-hydroxy-3-methoxy-9,10-anthraquinone	P51512	Matrix metalloproteinase-16 (MMP-16) (EC 3.4.24.-) (MMP-X2) (Membrane-type matrix metalloproteinase 3) (MT-MMP 3) (MTMMP3) (Membrane-type-3 matrix metalloproteinase) (MT3-MMP) (MT3MMP)	MMP16	4325
Morinda officinalis (Bajitian)	MOL009503	1-hydroxy-3-methoxy-9,10-anthraquinone	P04406	Glyceraldehyde-3-phosphate dehydrogenase (GAPDH) (EC 1.2.1.12) (Peptidyl-cysteine S-nitrosylase GAPDH) (EC 2.6.99.-)	GAPDH	2597
Morinda officinalis (Bajitian)	MOL009503	1-hydroxy-3-methoxy-9,10-anthraquinone	P14780	Matrix metalloproteinase-9 (MMP-9) (EC 3.4.24.35) (92 kDa gelatinase) (92 kDa type IV collagenase) (Gelatinase B) (GELB) [Cleaved into: 67 kDa matrix metalloproteinase-9; 82 kDa matrix metalloproteinase-9]	MMP9	4318
Morinda officinalis (Bajitian)	MOL009503	1-hydroxy-3-methoxy-9,10-anthraquinone	P08253	72 kDa type IV collagenase (EC 3.4.24.24) (72 kDa gelatinase) (Gelatinase A) (Matrix metalloproteinase-2) (MMP-2) (TBE-1) [Cleaved into: PEX]	MMP2	4313
Morinda officinalis (Bajitian)	MOL009503	1-hydroxy-3-methoxy-9,10-anthraquinone	P50281	Matrix metalloproteinase-14 (MMP-14) (EC 3.4.24.80) (MMP-X1) (Membrane-type matrix metalloproteinase 1) (MT-MMP 1) (MTMMP1) (Membrane-type-1 matrix metalloproteinase) (MT1-MMP) (MT1MMP)	MMP14	4323
Morinda officinalis (Bajitian)	MOL009503	1-hydroxy-3-methoxy-9,10-anthraquinone	P39900	Macrophage metalloelastase (MME) (EC 3.4.24.65) (Macrophage elastase) (ME) (hME) (Matrix metalloproteinase-12) (MMP-12)	MMP12	4321
Morinda officinalis (Bajitian)	MOL009503	1-hydroxy-3-methoxy-9,10-anthraquinone	P22894	Neutrophil collagenase (EC 3.4.24.34) (Matrix metalloproteinase-8) (MMP-8) (PMNL collagenase) (PMNL-CL)	MMP8	4317
Morinda officinalis (Bajitian)	MOL009503	1-hydroxy-3-methoxy-9,10-anthraquinone	P04035	3-hydroxy-3-methylglutaryl-coenzyme A reductase (HMG-CoA reductase) (EC 1.1.1.34)	HMGCR	3156
Morinda officinalis (Bajitian)	MOL009503	1-hydroxy-3-methoxy-9,10-anthraquinone	Q9NZ45	CDGSH iron-sulfur domain-containing protein 1 (MitoNEET)	CISD1	55847
Morinda officinalis (Bajitian)	MOL009503	1-hydroxy-3-methoxy-9,10-anthraquinone	P48736	Phosphatidylinositol 4,5-bisphosphate 3-kinase catalytic subunit gamma isoform (PI3-kinase subunit gamma) (PI3K-gamma) (PI3Kgamma) (PtdIns-3-kinase subunit gamma) (EC 2.7.1.153) (Phosphatidylinositol 4,5-bisphosphate 3-kinase 110 kDa catalytic subunit gamma) (PtdIns-3-kinase subunit p110-gamma) (p110gamma) (Phosphoinositide-3-kinase catalytic gamma polypeptide) (Serine/threonine protein kinase PI…	PIK3CG	5294
Morinda officinalis (Bajitian)	MOL009503	1-hydroxy-3-methoxy-9,10-anthraquinone	P78536	Disintegrin and metalloproteinase domain-containing protein 17 (ADAM 17) (EC 3.4.24.86) (Snake venom-like protease) (TNF-alpha convertase) (TNF-alpha-converting enzyme) (CD antigen CD156b)	ADAM17	6868
Morinda officinalis (Bajitian)	MOL009503	1-hydroxy-3-methoxy-9,10-anthraquinone	P17948	Vascular endothelial growth factor receptor 1 (VEGFR-1) (EC 2.7.10.1) (Fms-like tyrosine kinase 1) (FLT-1) (Tyrosine-protein kinase FRT) (Tyrosine-protein kinase receptor FLT) (FLT) (Vascular permeability factor receptor)	FLT1	2321
Morinda officinalis (Bajitian)	MOL009503	1-hydroxy-3-methoxy-9,10-anthraquinone	P07949	Proto-oncogene tyrosine-protein kinase receptor Ret (EC 2.7.10.1) (Cadherin family member 12) (Proto-oncogene c-Ret) [Cleaved into: Soluble RET kinase fragment; Extracellular cell-membrane anchored RET cadherin 120 kDa fragment]	RET	5979
Morinda officinalis (Bajitian)	MOL009503	1-hydroxy-3-methoxy-9,10-anthraquinone	P29275	Adenosine receptor A2b	ADORA2B	136
Morinda officinalis (Bajitian)	MOL009503	1-hydroxy-3-methoxy-9,10-anthraquinone	P35968	Vascular endothelial growth factor receptor 2 (VEGFR-2) (EC 2.7.10.1) (Fetal liver kinase 1) (FLK-1) (Kinase insert domain receptor) (KDR) (Protein-tyrosine kinase receptor flk-1) (CD antigen CD309)	KDR	3791
Morinda officinalis (Bajitian)	MOL009503	1-hydroxy-3-methoxy-9,10-anthraquinone	P11362	Fibroblast growth factor receptor 1 (FGFR-1) (EC 2.7.10.1) (Basic fibroblast growth factor receptor 1) (BFGFR) (bFGF-R-1) (Fms-like tyrosine kinase 2) (FLT-2) (N-sam) (Proto-oncogene c-Fgr) (CD antigen CD331)	FGFR1	2260
Morinda officinalis (Bajitian)	MOL009503	1-hydroxy-3-methoxy-9,10-anthraquinone	P08473	Neprilysin (EC 3.4.24.11) (Atriopeptidase) (Common acute lymphocytic leukemia antigen) (CALLA) (Enkephalinase) (Neutral endopeptidase 24.11) (NEP) (Neutral endopeptidase) (Skin fibroblast elastase) (SFE) (CD antigen CD10)	MME	4311
Morinda officinalis (Bajitian)	MOL009503	1-hydroxy-3-methoxy-9,10-anthraquinone	Q9NPH5	NADPH oxidase 4 (EC 1.6.3.-) (Kidney oxidase-1) (KOX-1) (Kidney superoxide-producing NADPH oxidase) (Renal NAD(P)H-oxidase)	NOX4	50507
Morinda officinalis (Bajitian)	MOL009503	1-hydroxy-3-methoxy-9,10-anthraquinone	P36888	Receptor-type tyrosine-protein kinase FLT3 (EC 2.7.10.1) (FL cytokine receptor) (Fetal liver kinase-2) (FLK-2) (Fms-like tyrosine kinase 3) (FLT-3) (Stem cell tyrosine kinase 1) (STK-1) (CD antigen CD135)	FLT3	2322
Morinda officinalis (Bajitian)	MOL009503	1-hydroxy-3-methoxy-9,10-anthraquinone	O75365	Protein tyrosine phosphatase type IVA 3 (EC 3.1.3.48) (PRL-R) (Protein-tyrosine phosphatase 4a3) (Protein-tyrosine phosphatase of regenerating liver 3) (PRL-3)	PTP4A3	11156
Morinda officinalis (Bajitian)	MOL009503	1-hydroxy-3-methoxy-9,10-anthraquinone	Q02750	Dual specificity mitogen-activated protein kinase kinase 1 (MAP kinase kinase 1) (MAPKK 1) (MKK1) (EC 2.7.12.2) (ERK activator kinase 1) (MAPK/ERK kinase 1) (MEK 1)	MAP2K1	5604
Morinda officinalis (Bajitian)	MOL009503	1-hydroxy-3-methoxy-9,10-anthraquinone	P19525	Interferon-induced, double-stranded RNA-activated protein kinase (EC 2.7.11.1) (Eukaryotic translation initiation factor 2-alpha kinase 2) (eIF-2A protein kinase 2) (Interferon-inducible RNA-dependent protein kinase) (P1/eIF-2A protein kinase) (Protein kinase RNA-activated) (PKR) (Protein kinase R) (Tyrosine-protein kinase EIF2AK2) (EC 2.7.10.2) (p68 kinase)	EIF2AK2	5610
Morinda officinalis (Bajitian)	MOL009503	1-hydroxy-3-methoxy-9,10-anthraquinone	P08236	Beta-glucuronidase (EC 3.2.1.31) (Beta-G1)	GUSB	2990
Morinda officinalis (Bajitian)	MOL009503	1-hydroxy-3-methoxy-9,10-anthraquinone	O60911	Cathepsin L2 (EC 3.4.22.43) (Cathepsin U) (Cathepsin V)	CTSV	1515
Morinda officinalis (Bajitian)	MOL009503	1-hydroxy-3-methoxy-9,10-anthraquinone	P41594	Metabotropic glutamate receptor 5 (mGluR5)	GRM5	2915
Morinda officinalis (Bajitian)	MOL009503	1-hydroxy-3-methoxy-9,10-anthraquinone	P12931	Proto-oncogene tyrosine-protein kinase Src (EC 2.7.10.2) (Proto-oncogene c-Src) (pp60c-src) (p60-Src)	SRC	6714
Morinda officinalis (Bajitian)	MOL009503	1-hydroxy-3-methoxy-9,10-anthraquinone	O00418	Eukaryotic elongation factor 2 kinase (eEF-2 kinase) (eEF-2K) (EC 2.7.11.20) (Calcium/calmodulin-dependent eukaryotic elongation factor 2 kinase)	EEF2K	29904
Morinda officinalis (Bajitian)	MOL009503	1-hydroxy-3-methoxy-9,10-anthraquinone	P09237	Matrilysin (EC 3.4.24.23) (Matrin) (Matrix metalloproteinase-7) (MMP-7) (Pump-1 protease) (Uterine metalloproteinase)	MMP7	4316
Morinda officinalis (Bajitian)	MOL009503	1-hydroxy-3-methoxy-9,10-anthraquinone	Q96EB6	NAD-dependent protein deacetylase sirtuin-1 (hSIRT1) (EC 2.3.1.286) (NAD-dependent protein deacylase sirtuin-1) (EC 2.3.1.-) (Regulatory protein SIR2 homolog 1) (SIR2-like protein 1) (hSIR2) [Cleaved into: SirtT1 75 kDa fragment (75SirT1)]	SIRT1	23411
Morinda officinalis (Bajitian)	MOL009503	1-hydroxy-3-methoxy-9,10-anthraquinone	P10696	Alkaline phosphatase, germ cell type (EC 3.1.3.1) (ALP-1) (Alkaline phosphatase Nagao isozyme) (Alkaline phosphatase, placental-like) (Germ cell alkaline phosphatase) (GCAP) (Placental alkaline phosphatase-like) (PLAP-like)	ALPG	251
Morinda officinalis (Bajitian)	MOL009503	1-hydroxy-3-methoxy-9,10-anthraquinone	P28845	Corticosteroid 11-beta-dehydrogenase isozyme 1 (EC 1.1.1.146) (11-beta-hydroxysteroid dehydrogenase 1) (11-DH) (11-beta-HSD1) (Short chain dehydrogenase/reductase family 26C member 1)	HSD11B1	3290
Morinda officinalis (Bajitian)	MOL009503	1-hydroxy-3-methoxy-9,10-anthraquinone	P14920	D-amino-acid oxidase (DAAO) (DAMOX) (DAO) (EC 1.4.3.3)	DAO	1610
Morinda officinalis (Bajitian)	MOL009503	1-hydroxy-3-methoxy-9,10-anthraquinone	Q9Y263	Phospholipase A-2-activating protein (PLA2P) (PLAP)	PLAA	9373
Morinda officinalis (Bajitian)	MOL009503	1-hydroxy-3-methoxy-9,10-anthraquinone	P08581	Hepatocyte growth factor receptor (HGF receptor) (EC 2.7.10.1) (HGF/SF receptor) (Proto-oncogene c-Met) (Scatter factor receptor) (SF receptor) (Tyrosine-protein kinase Met)	MET	4233
Morinda officinalis (Bajitian)	MOL009503	1-hydroxy-3-methoxy-9,10-anthraquinone	P41595	5-hydroxytryptamine receptor 2B (5-HT-2B) (5-HT2B) (Serotonin receptor 2B)	HTR2B	3357
Morinda officinalis (Bajitian)	MOL009503	1-hydroxy-3-methoxy-9,10-anthraquinone	Q92769	Histone deacetylase 2 (HD2) (EC 3.5.1.98)	HDAC2	3066
Morinda officinalis (Bajitian)	MOL009503	1-hydroxy-3-methoxy-9,10-anthraquinone	Q16769	Glutaminyl-peptide cyclotransferase (EC 2.3.2.5) (Glutaminyl cyclase) (QC) (sQC) (Glutaminyl-tRNA cyclotransferase) (Glutamyl cyclase) (EC)	QPCT	25797
Morinda officinalis (Bajitian)	MOL009503	1-hydroxy-3-methoxy-9,10-anthraquinone	Q9P1W9	Serine/threonine-protein kinase pim-2 (EC 2.7.11.1) (Pim-2h)	PIM2	11040
Morinda officinalis (Bajitian)	MOL009503	1-hydroxy-3-methoxy-9,10-anthraquinone	P29274	Adenosine receptor A2a	ADORA2A	135
Morinda officinalis (Bajitian)	MOL009503	1-hydroxy-3-methoxy-9,10-anthraquinone	Q13093	Platelet-activating factor acetylhydrolase (PAF acetylhydrolase) (EC 3.1.1.47) (1-alkyl-2-acetylglycerophosphocholine esterase) (2-acetyl-1-alkylglycerophosphocholine esterase) (Group-VIIA phospholipase A2) (gVIIA-PLA2) (LDL-associated phospholipase A2) (LDL-PLA(2)) (PAF 2-acylhydrolase)	PLA2G7	7941
Morinda officinalis (Bajitian)	MOL009503	1-hydroxy-3-methoxy-9,10-anthraquinone	P05186	Alkaline phosphatase, tissue-nonspecific isozyme (AP-TNAP) (TNSALP) (EC 3.1.3.1) (Alkaline phosphatase liver/bone/kidney isozyme)	ALPL	249
Morinda officinalis (Bajitian)	MOL009503	1-hydroxy-3-methoxy-9,10-anthraquinone	O60341	Lysine-specific histone demethylase 1A (EC 1.-.-.-) (BRAF35-HDAC complex protein BHC110) (Flavin-containing amine oxidase domain-containing protein 2)	KDM1A	23028
Morinda officinalis (Bajitian)	MOL009503	1-hydroxy-3-methoxy-9,10-anthraquinone	P12821	Angiotensin-converting enzyme (ACE) (EC 3.2.1.-) (EC 3.4.15.1) (Dipeptidyl carboxypeptidase I) (Kininase II) (CD antigen CD143) [Cleaved into: Angiotensin-converting enzyme, soluble form]	ACE	1636
Morinda officinalis (Bajitian)	MOL009503	1-hydroxy-3-methoxy-9,10-anthraquinone	Q9UQL6	Histone deacetylase 5 (HD5) (EC 3.5.1.98) (Antigen NY-CO-9)	HDAC5	10014
Morinda officinalis (Bajitian)	MOL009503	1-hydroxy-3-methoxy-9,10-anthraquinone	Q8WUI4	Histone deacetylase 7 (HD7) (EC 3.5.1.98) (Histone deacetylase 7A) (HD7a)	HDAC7	51564
Morinda officinalis (Bajitian)	MOL009503	1-hydroxy-3-methoxy-9,10-anthraquinone	P56524	Histone deacetylase 4 (HD4) (EC 3.5.1.98)	HDAC4	9759
Morinda officinalis (Bajitian)	MOL009503	1-hydroxy-3-methoxy-9,10-anthraquinone	P00519	Tyrosine-protein kinase ABL1 (EC 2.7.10.2) (Abelson murine leukemia viral oncogene homolog 1) (Abelson tyrosine-protein kinase 1) (Proto-oncogene c-Abl) (p150)	ABL1	25
Morinda officinalis (Bajitian)	MOL009503	1-hydroxy-3-methoxy-9,10-anthraquinone	P42345	Serine/threonine-protein kinase mTOR (EC 2.7.11.1) (FK506-binding protein 12-rapamycin complex-associated protein 1) (FKBP12-rapamycin complex-associated protein) (Mammalian target of rapamycin) (mTOR) (Mechanistic target of rapamycin) (Rapamycin and FKBP12 target 1) (Rapamycin target protein 1)	MTOR	2475
Morinda officinalis (Bajitian)	MOL009503	1-hydroxy-3-methoxy-9,10-anthraquinone	O00329	Phosphatidylinositol 4,5-bisphosphate 3-kinase catalytic subunit delta isoform (PI3-kinase subunit delta) (PI3K-delta) (PI3Kdelta) (PtdIns-3-kinase subunit delta) (EC 2.7.1.153) (Phosphatidylinositol 4,5-bisphosphate 3-kinase 110 kDa catalytic subunit delta) (PtdIns-3-kinase subunit p110-delta) (p110delta)	PIK3CD	5293
Morinda officinalis (Bajitian)	MOL009503	1-hydroxy-3-methoxy-9,10-anthraquinone	P78527	DNA-dependent protein kinase catalytic subunit (DNA-PK catalytic subunit) (DNA-PKcs) (EC 2.7.11.1) (DNPK1) (p460)	PRKDC	5591
Morinda officinalis (Bajitian)	MOL009503	1-hydroxy-3-methoxy-9,10-anthraquinone	P42338	Phosphatidylinositol 4,5-bisphosphate 3-kinase catalytic subunit beta isoform (PI3-kinase subunit beta) (PI3K-beta) (PI3Kbeta) (PtdIns-3-kinase subunit beta) (EC 2.7.1.153) (Phosphatidylinositol 4,5-bisphosphate 3-kinase 110 kDa catalytic subunit beta) (PtdIns-3-kinase subunit p110-beta) (p110beta)	PIK3CB	5291
Morinda officinalis (Bajitian)	MOL009503	1-hydroxy-3-methoxy-9,10-anthraquinone	P08631	Tyrosine-protein kinase HCK (EC 2.7.10.2) (Hematopoietic cell kinase) (Hemopoietic cell kinase) (p59-HCK/p60-HCK) (p59Hck) (p61Hck)	HCK	3055
Morinda officinalis (Bajitian)	MOL009503	1-hydroxy-3-methoxy-9,10-anthraquinone	P42336	Phosphatidylinositol 4,5-bisphosphate 3-kinase catalytic subunit alpha isoform (PI3-kinase subunit alpha) (PI3K-alpha) (PI3Kalpha) (PtdIns-3-kinase subunit alpha) (EC 2.7.1.153) (Phosphatidylinositol 4,5-bisphosphate 3-kinase 110 kDa catalytic subunit alpha) (PtdIns-3-kinase subunit p110-alpha) (p110alpha) (Phosphoinositide-3-kinase catalytic alpha polypeptide) (Serine/threonine protein kinase PI…	PIK3CA	5290
Morinda officinalis (Bajitian)	MOL009503	1-hydroxy-3-methoxy-9,10-anthraquinone	Q12791	Calcium-activated potassium channel subunit alpha-1 (BK channel) (BKCA alpha) (Calcium-activated potassium channel, subfamily M subunit alpha-1) (K(VCA)alpha) (KCa1.1) (Maxi K channel) (MaxiK) (Slo-alpha) (Slo1) (Slowpoke homolog) (Slo homolog) (hSlo)	KCNMA1	3778
Morinda officinalis (Bajitian)	MOL009503	1-hydroxy-3-methoxy-9,10-anthraquinone	P54760	Ephrin type-B receptor 4 (EC 2.7.10.1) (Hepatoma transmembrane kinase) (Tyrosine-protein kinase TYRO11)	EPHB4	2050
Morinda officinalis (Bajitian)	MOL009503	1-hydroxy-3-methoxy-9,10-anthraquinone	Q12884	Prolyl endopeptidase FAP (EC 3.4.21.26) (170 kDa melanoma membrane-bound gelatinase) (Dipeptidyl peptidase FAP) (EC 3.4.14.5) (Fibroblast activation protein alpha) (FAPalpha) (Gelatine degradation protease FAP) (EC 3.4.21.-) (Integral membrane serine protease) (Post-proline cleaving enzyme) (Serine integral membrane protease) (SIMP) (Surface-expressed protease) (Seprase) [Cleaved into: Antiplasmi…	FAP	2191
Morinda officinalis (Bajitian)	MOL009503	1-hydroxy-3-methoxy-9,10-anthraquinone	P22001	Potassium voltage-gated channel subfamily A member 3 (HGK5) (HLK3) (HPCN3) (Voltage-gated K(+) channel HuKIII) (Voltage-gated potassium channel subunit Kv1.3)	KCNA3	3738
Morinda officinalis (Bajitian)	MOL009503	1-hydroxy-3-methoxy-9,10-anthraquinone	P24941	Cyclin-dependent kinase 2 (EC 2.7.11.22) (Cell division protein kinase 2) (p33 protein kinase)	CDK2	1017
Morinda officinalis (Bajitian)	MOL009503	1-hydroxy-3-methoxy-9,10-anthraquinone	P78396	Cyclin-A1	CCNA1	8900
Morinda officinalis (Bajitian)	MOL009503	1-hydroxy-3-methoxy-9,10-anthraquinone	P20248	Cyclin-A2 (Cyclin-A) (Cyclin A)	CCNA2	890
Morinda officinalis (Bajitian)	MOL009503	1-hydroxy-3-methoxy-9,10-anthraquinone	P56817	Beta-secretase 1 (EC 3.4.23.46) (Aspartyl protease 2) (ASP2) (Asp 2) (Beta-site amyloid precursor protein cleaving enzyme 1) (Beta-site APP cleaving enzyme 1) (Memapsin-2) (Membrane-associated aspartic protease 2)	BACE1	23621
Morinda officinalis (Bajitian)	MOL009503	1-hydroxy-3-methoxy-9,10-anthraquinone	P15144	Aminopeptidase N (AP-N) (hAPN) (EC 3.4.11.2) (Alanyl aminopeptidase) (Aminopeptidase M) (AP-M) (Microsomal aminopeptidase) (Myeloid plasma membrane glycoprotein CD13) (gp150) (CD antigen CD13)	ANPEP	290
Morinda officinalis (Bajitian)	MOL009503	1-hydroxy-3-methoxy-9,10-anthraquinone	O76074	cGMP-specific 3',5'-cyclic phosphodiesterase (EC 3.1.4.35) (cGMP-binding cGMP-specific phosphodiesterase) (CGB-PDE)	PDE5A	8654
Morinda officinalis (Bajitian)	MOL009503	1-hydroxy-3-methoxy-9,10-anthraquinone	P24385	G1/S-specific cyclin-D1 (B-cell lymphoma 1 protein) (BCL-1) (BCL-1 oncogene) (PRAD1 oncogene)	CCND1	595
Morinda officinalis (Bajitian)	MOL009503	1-hydroxy-3-methoxy-9,10-anthraquinone	P11802	Cyclin-dependent kinase 4 (EC 2.7.11.22) (Cell division protein kinase 4) (PSK-J3)	CDK4	1019
Morinda officinalis (Bajitian)	MOL009503	1-hydroxy-3-methoxy-9,10-anthraquinone	O96020	G1/S-specific cyclin-E2	CCNE2	9134
Morinda officinalis (Bajitian)	MOL009503	1-hydroxy-3-methoxy-9,10-anthraquinone	P24864	G1/S-specific cyclin-E1	CCNE1	898
Morinda officinalis (Bajitian)	MOL009503	1-hydroxy-3-methoxy-9,10-anthraquinone	Q92934	Bcl2-associated agonist of cell death (BAD) (Bcl-2-binding component 6) (Bcl-2-like protein 8) (Bcl2-L-8) (Bcl-xL/Bcl-2-associated death promoter) (Bcl2 antagonist of cell death)	BAD	572
Morinda officinalis (Bajitian)	MOL009503	1-hydroxy-3-methoxy-9,10-anthraquinone	Q14833	Metabotropic glutamate receptor 4 (mGluR4)	GRM4	2914
Morinda officinalis (Bajitian)	MOL009503	1-hydroxy-3-methoxy-9,10-anthraquinone	Q5S007	Leucine-rich repeat serine/threonine-protein kinase 2 (EC 2.7.11.1) (EC 3.6.5.-) (Dardarin)	LRRK2	120892
Morinda officinalis (Bajitian)	MOL009503	1-hydroxy-3-methoxy-9,10-anthraquinone	O14757	Serine/threonine-protein kinase Chk1 (EC 2.7.11.1) (CHK1 checkpoint homolog) (Cell cycle checkpoint kinase) (Checkpoint kinase-1)	CHEK1	1111
Morinda officinalis (Bajitian)	MOL009503	1-hydroxy-3-methoxy-9,10-anthraquinone	P18440	Arylamine N-acetyltransferase 1 (EC 2.3.1.5) (Arylamide acetylase 1) (Monomorphic arylamine N-acetyltransferase) (MNAT) (N-acetyltransferase type 1) (NAT-1)	NAT1	9
Morinda officinalis (Bajitian)	MOL009503	1-hydroxy-3-methoxy-9,10-anthraquinone	P49327	Fatty acid synthase (EC 2.3.1.85) [Includes: [Acyl-carrier-protein] S-acetyltransferase (EC 2.3.1.38); [Acyl-carrier-protein] S-malonyltransferase (EC 2.3.1.39); 3-oxoacyl-[acyl-carrier-protein] synthase (EC 2.3.1.41); 3-oxoacyl-[acyl-carrier-protein] reductase (EC 1.1.1.100); 3-hydroxyacyl-[acyl-carrier-protein] dehydratase (EC 4.2.1.59); Enoyl-[acyl-carrier-protein] reductase (EC 1.3.1.39); Ole…	FASN	2194
Morinda officinalis (Bajitian)	MOL009503	1-hydroxy-3-methoxy-9,10-anthraquinone	P52333	Tyrosine-protein kinase JAK3 (EC 2.7.10.2) (Janus kinase 3) (JAK-3) (Leukocyte janus kinase) (L-JAK)	JAK3	3718
Morinda officinalis (Bajitian)	MOL009503	1-hydroxy-3-methoxy-9,10-anthraquinone	P45983	Mitogen-activated protein kinase 8 (MAP kinase 8) (MAPK 8) (EC 2.7.11.24) (JNK-46) (Stress-activated protein kinase 1c) (SAPK1c) (Stress-activated protein kinase JNK1) (c-Jun N-terminal kinase 1)	MAPK8	5599
Morinda officinalis (Bajitian)	MOL009503	1-hydroxy-3-methoxy-9,10-anthraquinone	P05164	Myeloperoxidase (MPO) (EC 1.11.2.2) [Cleaved into: Myeloperoxidase; 89 kDa myeloperoxidase; 84 kDa myeloperoxidase; Myeloperoxidase light chain; Myeloperoxidase heavy chain]	MPO	4353
Morinda officinalis (Bajitian)	MOL009503	1-hydroxy-3-methoxy-9,10-anthraquinone	O60674	Tyrosine-protein kinase JAK2 (EC 2.7.10.2) (Janus kinase 2) (JAK-2)	JAK2	3717
Morinda officinalis (Bajitian)	MOL009503	1-hydroxy-3-methoxy-9,10-anthraquinone	Q13946	High affinity cAMP-specific 3',5'-cyclic phosphodiesterase 7A (EC 3.1.4.53) (HCP1) (TM22)	PDE7A	5150
Morinda officinalis (Bajitian)	MOL009504	1-hydroxy-6-hydroxymethylanthracenequinone	P08575	Receptor-type tyrosine-protein phosphatase C (EC 3.1.3.48) (Leukocyte common antigen) (L-CA) (T200) (CD antigen CD45)	PTPRC	5788
Morinda officinalis (Bajitian)	MOL009504	1-hydroxy-6-hydroxymethylanthracenequinone	O43826	Glucose-6-phosphate exchanger SLC37A4 (Glucose-5-phosphate transporter) (Glucose-6-phosphate translocase) (Solute carrier family 37 member 4) (Transformation-related gene 19 protein) (TRG-19)	SLC37A4	2542
Morinda officinalis (Bajitian)	MOL009504	1-hydroxy-6-hydroxymethylanthracenequinone	P18669	Phosphoglycerate mutase 1 (EC 5.4.2.11) (EC 5.4.2.4) (BPG-dependent PGAM 1) (Phosphoglycerate mutase isozyme B) (PGAM-B)	PGAM1	5223
Morinda officinalis (Bajitian)	MOL009504	1-hydroxy-6-hydroxymethylanthracenequinone	Q12923	Tyrosine-protein phosphatase non-receptor type 13 (EC 3.1.3.48) (Fas-associated protein-tyrosine phosphatase 1) (FAP-1) (PTP-BAS) (Protein-tyrosine phosphatase 1E) (PTP-E1) (hPTPE1) (Protein-tyrosine phosphatase PTPL1)	PTPN13	5783
Morinda officinalis (Bajitian)	MOL009504	1-hydroxy-6-hydroxymethylanthracenequinone	O14746	Telomerase reverse transcriptase (EC 2.7.7.49) (HEST2) (Telomerase catalytic subunit) (Telomerase-associated protein 2) (TP2)	TERT	7015
Morinda officinalis (Bajitian)	MOL009504	1-hydroxy-6-hydroxymethylanthracenequinone	P29372	DNA-3-methyladenine glycosylase (EC 3.2.2.21) (3-alkyladenine DNA glycosylase) (3-methyladenine DNA glycosidase) (ADPG) (N-methylpurine-DNA glycosylase)	MPG	4350
Morinda officinalis (Bajitian)	MOL009504	1-hydroxy-6-hydroxymethylanthracenequinone	Q6ZVD8	PH domain leucine-rich repeat-containing protein phosphatase 2 (EC 3.1.3.16) (PH domain leucine-rich repeat-containing protein phosphatase-like) (PHLPP-like)	PHLPP2	23035
Morinda officinalis (Bajitian)	MOL009504	1-hydroxy-6-hydroxymethylanthracenequinone	P19174	1-phosphatidylinositol 4,5-bisphosphate phosphodiesterase gamma-1 (EC 3.1.4.11) (PLC-148) (Phosphoinositide phospholipase C-gamma-1) (Phospholipase C-II) (PLC-II) (Phospholipase C-gamma-1) (PLC-gamma-1)	PLCG1	5335
Morinda officinalis (Bajitian)	MOL009504	1-hydroxy-6-hydroxymethylanthracenequinone	P84022	Mothers against decapentaplegic homolog 3 (MAD homolog 3) (Mad3) (Mothers against DPP homolog 3) (hMAD-3) (JV15-2) (SMAD family member 3) (SMAD 3) (Smad3) (hSMAD3)	SMAD3	4088
Morinda officinalis (Bajitian)	MOL009504	1-hydroxy-6-hydroxymethylanthracenequinone	P15884	Transcription factor 4 (TCF-4) (Class B basic helix-loop-helix protein 19) (bHLHb19) (Immunoglobulin transcription factor 2) (ITF-2) (SL3-3 enhancer factor 2) (SEF-2)	TCF4	6925
Morinda officinalis (Bajitian)	MOL009504	1-hydroxy-6-hydroxymethylanthracenequinone	P02675	Fibrinogen beta chain [Cleaved into: Fibrinopeptide B; Fibrinogen beta chain]	FGB	2244
Morinda officinalis (Bajitian)	MOL009504	1-hydroxy-6-hydroxymethylanthracenequinone	P51531	Probable global transcription activator SNF2L2 (EC 3.6.4.-) (ATP-dependent helicase SMARCA2) (BRG1-associated factor 190B) (BAF190B) (Protein brahma homolog) (hBRM) (SNF2-alpha) (SWI/SNF-related matrix-associated actin-dependent regulator of chromatin subfamily A member 2)	SMARCA2	6595
Morinda officinalis (Bajitian)	MOL009504	1-hydroxy-6-hydroxymethylanthracenequinone	P00390	Glutathione reductase, mitochondrial (GR) (GRase) (EC 1.8.1.7)	GSR	2936
Morinda officinalis (Bajitian)	MOL009504	1-hydroxy-6-hydroxymethylanthracenequinone	O96028	Histone-lysine N-methyltransferase NSD2 (EC 2.1.1.356) (Multiple myeloma SET domain-containing protein) (MMSET) (Nuclear SET domain-containing protein 2) (Protein trithorax-5) (Wolf-Hirschhorn syndrome candidate 1 protein)	NSD2	7468
Morinda officinalis (Bajitian)	MOL009504	1-hydroxy-6-hydroxymethylanthracenequinone	P16152	Carbonyl reductase [NADPH] 1 (EC 1.1.1.184) (15-hydroxyprostaglandin dehydrogenase [NADP(+)]) (EC 1.1.1.197) (NADPH-dependent carbonyl reductase 1) (Prostaglandin 9-ketoreductase) (Prostaglandin-E(2) 9-reductase) (EC 1.1.1.189) (Short chain dehydrogenase/reductase family 21C member 1)	CBR1	873
Morinda officinalis (Bajitian)	MOL009504	1-hydroxy-6-hydroxymethylanthracenequinone	P51582	P2Y purinoceptor 4 (P2Y4) (P2P) (Uridine nucleotide receptor) (UNR)	P2RY4	5030
Morinda officinalis (Bajitian)	MOL009504	1-hydroxy-6-hydroxymethylanthracenequinone	Q86VL8	Multidrug and toxin extrusion protein 2 (MATE-2) (hMATE-2) (Kidney-specific H(+)/organic cation antiporter) (Solute carrier family 47 member 2)	SLC47A2	146802
Morinda officinalis (Bajitian)	MOL009504	1-hydroxy-6-hydroxymethylanthracenequinone	Q9NXA8	NAD-dependent protein deacylase sirtuin-5, mitochondrial (EC 2.3.1.-) (Regulatory protein SIR2 homolog 5) (SIR2-like protein 5)	SIRT5	23408
Morinda officinalis (Bajitian)	MOL009504	1-hydroxy-6-hydroxymethylanthracenequinone	P62873	Guanine nucleotide-binding protein G(I)/G(S)/G(T) subunit beta-1 (Transducin beta chain 1)	GNB1	2782
Morinda officinalis (Bajitian)	MOL009504	1-hydroxy-6-hydroxymethylanthracenequinone	P59768	Guanine nucleotide-binding protein G(I)/G(S)/G(O) subunit gamma-2 (G gamma-I)	GNG2	54331
Morinda officinalis (Bajitian)	MOL009504	1-hydroxy-6-hydroxymethylanthracenequinone	Q9UBC3	DNA (cytosine-5)-methyltransferase 3B (Dnmt3b) (EC 2.1.1.37) (DNA methyltransferase HsaIIIB) (DNA MTase HsaIIIB) (M.HsaIIIB)	DNMT3B	1789
Morinda officinalis (Bajitian)	MOL009504	1-hydroxy-6-hydroxymethylanthracenequinone	P23219	Prostaglandin G/H synthase 1 (EC 1.14.99.1) (Cyclooxygenase-1) (COX-1) (Prostaglandin H2 synthase 1) (PGH synthase 1) (PGHS-1) (PHS 1) (Prostaglandin-endoperoxide synthase 1)	PTGS1	5742
Morinda officinalis (Bajitian)	MOL009504	1-hydroxy-6-hydroxymethylanthracenequinone	P14867	Gamma-aminobutyric acid receptor subunit alpha-1 (GABA(A) receptor subunit alpha-1)	GABRA1	2554
Morinda officinalis (Bajitian)	MOL009504	1-hydroxy-6-hydroxymethylanthracenequinone	Q15596	Nuclear receptor coactivator 2 (NCoA-2) (Class E basic helix-loop-helix protein 75) (bHLHe75) (Transcriptional intermediary factor 2) (hTIF2)	NCOA2	10499
Morinda officinalis (Bajitian)	MOL009513	2-hydroxy-1,8-dimethoxy-7-methoxymethylanthracenequinone	O43826	Glucose-6-phosphate exchanger SLC37A4 (Glucose-5-phosphate transporter) (Glucose-6-phosphate translocase) (Solute carrier family 37 member 4) (Transformation-related gene 19 protein) (TRG-19)	SLC37A4	2542
Morinda officinalis (Bajitian)	MOL009513	2-hydroxy-1,8-dimethoxy-7-methoxymethylanthracenequinone	P29372	DNA-3-methyladenine glycosylase (EC 3.2.2.21) (3-alkyladenine DNA glycosylase) (3-methyladenine DNA glycosidase) (ADPG) (N-methylpurine-DNA glycosylase)	MPG	4350
Morinda officinalis (Bajitian)	MOL009513	2-hydroxy-1,8-dimethoxy-7-methoxymethylanthracenequinone	Q86VL8	Multidrug and toxin extrusion protein 2 (MATE-2) (hMATE-2) (Kidney-specific H(+)/organic cation antiporter) (Solute carrier family 47 member 2)	SLC47A2	146802
Morinda officinalis (Bajitian)	MOL009513	2-hydroxy-1,8-dimethoxy-7-methoxymethylanthracenequinone	O75365	Protein tyrosine phosphatase type IVA 3 (EC 3.1.3.48) (PRL-R) (Protein-tyrosine phosphatase 4a3) (Protein-tyrosine phosphatase of regenerating liver 3) (PRL-3)	PTP4A3	11156
Morinda officinalis (Bajitian)	MOL009513	2-hydroxy-1,8-dimethoxy-7-methoxymethylanthracenequinone	P23219	Prostaglandin G/H synthase 1 (EC 1.14.99.1) (Cyclooxygenase-1) (COX-1) (Prostaglandin H2 synthase 1) (PGH synthase 1) (PGHS-1) (PHS 1) (Prostaglandin-endoperoxide synthase 1)	PTGS1	5742
Morinda officinalis (Bajitian)	MOL009513	2-hydroxy-1,8-dimethoxy-7-methoxymethylanthracenequinone	Q15596	Nuclear receptor coactivator 2 (NCoA-2) (Class E basic helix-loop-helix protein 75) (bHLHe75) (Transcriptional intermediary factor 2) (hTIF2)	NCOA2	10499
Morinda officinalis (Bajitian)	MOL009513	2-hydroxy-1,8-dimethoxy-7-methoxymethylanthracenequinone	P08709	Coagulation factor VII (EC 3.4.21.21) (Proconvertin) (Serum prothrombin conversion accelerator) (SPCA) (Eptacog alfa) [Cleaved into: Factor VII light chain; Factor VII heavy chain]	F7	2155
Morinda officinalis (Bajitian)	MOL009519	(2R,3S)-(+)-3',5-Dihydroxy-4 ,7-dimethoxydihydroflavonol	P59538	Taste receptor type 2 member 31 (T2R31) (Taste receptor type 2 member 44) (T2R44) (Taste receptor type 2 member 53) (T2R53)	TAS2R31	259290
Morinda officinalis (Bajitian)	MOL009519	(2R,3S)-(+)-3',5-Dihydroxy-4 ,7-dimethoxydihydroflavonol	P08183	ATP-dependent translocase ABCB1 (ATP-binding cassette sub-family B member 1) (Multidrug resistance protein 1) (EC 7.6.2.2) (P-glycoprotein 1) (Phospholipid transporter ABCB1) (EC 7.6.2.1) (CD antigen CD243)	ABCB1	5243
Morinda officinalis (Bajitian)	MOL009519	(2R,3S)-(+)-3',5-Dihydroxy-4 ,7-dimethoxydihydroflavonol	Q16678	Cytochrome P450 1B1 (EC 1.14.14.1) (CYPIB1) (Hydroperoxy icosatetraenoate dehydratase) (EC 4.2.1.152)	CYP1B1	1545
Morinda officinalis (Bajitian)	MOL009519	(2R,3S)-(+)-3',5-Dihydroxy-4 ,7-dimethoxydihydroflavonol	Q9H4B7	Tubulin beta-1 chain	TUBB1	81027
Morinda officinalis (Bajitian)	MOL009519	(2R,3S)-(+)-3',5-Dihydroxy-4 ,7-dimethoxydihydroflavonol	P11926	Ornithine decarboxylase (ODC) (EC 4.1.1.17)	ODC1	4953
Morinda officinalis (Bajitian)	MOL009519	(2R,3S)-(+)-3',5-Dihydroxy-4 ,7-dimethoxydihydroflavonol	Q9UNQ0	Broad substrate specificity ATP-binding cassette transporter ABCG2 (EC 7.6.2.2) (ATP-binding cassette sub-family G member 2) (Breast cancer resistance protein) (CDw338) (Mitoxantrone resistance-associated protein) (Placenta-specific ATP-binding cassette transporter) (Urate exporter) (CD antigen CD338)	ABCG2	9429
Morinda officinalis (Bajitian)	MOL009519	(2R,3S)-(+)-3',5-Dihydroxy-4 ,7-dimethoxydihydroflavonol	P60842	Eukaryotic initiation factor 4A-I (eIF-4A-I) (eIF4A-I) (EC 3.6.4.13) (ATP-dependent RNA helicase eIF4A-1)	EIF4A1	1973
Morinda officinalis (Bajitian)	MOL009519	(2R,3S)-(+)-3',5-Dihydroxy-4 ,7-dimethoxydihydroflavonol	Q9Y263	Phospholipase A-2-activating protein (PLA2P) (PLAP)	PLAA	9373
Morinda officinalis (Bajitian)	MOL009519	(2R,3S)-(+)-3',5-Dihydroxy-4 ,7-dimethoxydihydroflavonol	Q13509	Tubulin beta-3 chain (Tubulin beta-4 chain) (Tubulin beta-III)	TUBB3	10381
Morinda officinalis (Bajitian)	MOL009519	(2R,3S)-(+)-3',5-Dihydroxy-4 ,7-dimethoxydihydroflavonol	P52209	6-phosphogluconate dehydrogenase, decarboxylating (EC 1.1.1.44)	PGD	5226
Morinda officinalis (Bajitian)	MOL009519	(2R,3S)-(+)-3',5-Dihydroxy-4 ,7-dimethoxydihydroflavonol	P16152	Carbonyl reductase [NADPH] 1 (EC 1.1.1.184) (15-hydroxyprostaglandin dehydrogenase [NADP(+)]) (EC 1.1.1.197) (NADPH-dependent carbonyl reductase 1) (Prostaglandin 9-ketoreductase) (Prostaglandin-E(2) 9-reductase) (EC 1.1.1.189) (Short chain dehydrogenase/reductase family 21C member 1)	CBR1	873
Morinda officinalis (Bajitian)	MOL009519	(2R,3S)-(+)-3',5-Dihydroxy-4 ,7-dimethoxydihydroflavonol	O43318	Mitogen-activated protein kinase kinase kinase 7 (EC 2.7.11.25) (Transforming growth factor-beta-activated kinase 1) (TGF-beta-activated kinase 1)	MAP3K7	6885
Morinda officinalis (Bajitian)	MOL009519	(2R,3S)-(+)-3',5-Dihydroxy-4 ,7-dimethoxydihydroflavonol	P20151	Kallikrein-2 (EC 3.4.21.35) (Glandular kallikrein-1) (hGK-1) (Tissue kallikrein-2)	KLK2	3817
Morinda officinalis (Bajitian)	MOL009519	(2R,3S)-(+)-3',5-Dihydroxy-4 ,7-dimethoxydihydroflavonol	Q9UK17	Potassium voltage-gated channel subfamily D member 3 (Voltage-gated potassium channel subunit Kv4.3)	KCND3	3752
Morinda officinalis (Bajitian)	MOL009519	(2R,3S)-(+)-3',5-Dihydroxy-4 ,7-dimethoxydihydroflavonol	P33527	Multidrug resistance-associated protein 1 (EC 7.6.2.2) (ATP-binding cassette sub-family C member 1) (Glutathione-S-conjugate-translocating ATPase ABCC1) (EC 7.6.2.3) (Leukotriene C(4) transporter) (LTC4 transporter)	ABCC1	4363
Morinda officinalis (Bajitian)	MOL009519	(2R,3S)-(+)-3',5-Dihydroxy-4 ,7-dimethoxydihydroflavonol	P07451	Carbonic anhydrase 3 (EC 4.2.1.1) (Carbonate dehydratase III) (Carbonic anhydrase III) (CA-III)	CA3	761
Morinda officinalis (Bajitian)	MOL009519	(2R,3S)-(+)-3',5-Dihydroxy-4 ,7-dimethoxydihydroflavonol	Q92887	Canalicular multispecific organic anion transporter 1 (ATP-binding cassette sub-family C member 2) (Canalicular multidrug resistance protein) (Multidrug resistance-associated protein 2) (EC 7.6.2.2)	ABCC2	1244
Morinda officinalis (Bajitian)	MOL009519	(2R,3S)-(+)-3',5-Dihydroxy-4 ,7-dimethoxydihydroflavonol	P37023	Serine/threonine-protein kinase receptor R3 (SKR3) (EC 2.7.11.30) (Activin receptor-like kinase 1) (ALK-1) (TGF-B superfamily receptor type I) (TSR-I)	ACVRL1	94
Morinda officinalis (Bajitian)	MOL009519	(2R,3S)-(+)-3',5-Dihydroxy-4 ,7-dimethoxydihydroflavonol	P43166	Carbonic anhydrase 7 (EC 4.2.1.1) (Carbonate dehydratase VII) (Carbonic anhydrase VII) (CA-VII)	CA7	766
Morinda officinalis (Bajitian)	MOL009519	(2R,3S)-(+)-3',5-Dihydroxy-4 ,7-dimethoxydihydroflavonol	P22748	Carbonic anhydrase 4 (EC 4.2.1.1) (Carbonate dehydratase IV) (Carbonic anhydrase IV) (CA-IV)	CA4	762
Morinda officinalis (Bajitian)	MOL009519	(2R,3S)-(+)-3',5-Dihydroxy-4 ,7-dimethoxydihydroflavonol	Q8N1Q1	Carbonic anhydrase 13 (EC 4.2.1.1) (Carbonate dehydratase XIII) (Carbonic anhydrase XIII) (CA-XIII)	CA13	377677
Morinda officinalis (Bajitian)	MOL009519	(2R,3S)-(+)-3',5-Dihydroxy-4 ,7-dimethoxydihydroflavonol	P19838	Nuclear factor NF-kappa-B p105 subunit (DNA-binding factor KBF1) (EBP-1) (Nuclear factor of kappa light polypeptide gene enhancer in B-cells 1) [Cleaved into: Nuclear factor NF-kappa-B p50 subunit]	NFKB1	4790
Morinda officinalis (Bajitian)	MOL009519	(2R,3S)-(+)-3',5-Dihydroxy-4 ,7-dimethoxydihydroflavonol	P52564	Dual specificity mitogen-activated protein kinase kinase 6 (MAP kinase kinase 6) (MAPKK 6) (EC 2.7.12.2) (MAPK/ERK kinase 6) (MEK 6) (Stress-activated protein kinase kinase 3) (SAPK kinase 3) (SAPKK-3) (SAPKK3)	MAP2K6	5608
Morinda officinalis (Bajitian)	MOL009519	(2R,3S)-(+)-3',5-Dihydroxy-4 ,7-dimethoxydihydroflavonol	Q92731	Estrogen receptor beta (ER-beta) (Nuclear receptor subfamily 3 group A member 2)	ESR2	2100
Morinda officinalis (Bajitian)	MOL009519	(2R,3S)-(+)-3',5-Dihydroxy-4 ,7-dimethoxydihydroflavonol	P16234	Platelet-derived growth factor receptor alpha (PDGF-R-alpha) (PDGFR-alpha) (EC 2.7.10.1) (Alpha platelet-derived growth factor receptor) (Alpha-type platelet-derived growth factor receptor) (CD140 antigen-like family member A) (CD140a antigen) (Platelet-derived growth factor alpha receptor) (Platelet-derived growth factor receptor 2) (PDGFR-2) (CD antigen CD140a)	PDGFRA	5156
Morinda officinalis (Bajitian)	MOL009519	(2R,3S)-(+)-3',5-Dihydroxy-4 ,7-dimethoxydihydroflavonol	P23219	Prostaglandin G/H synthase 1 (EC 1.14.99.1) (Cyclooxygenase-1) (COX-1) (Prostaglandin H2 synthase 1) (PGH synthase 1) (PGHS-1) (PHS 1) (Prostaglandin-endoperoxide synthase 1)	PTGS1	5742
Morinda officinalis (Bajitian)	MOL009519	(2R,3S)-(+)-3',5-Dihydroxy-4 ,7-dimethoxydihydroflavonol	Q15596	Nuclear receptor coactivator 2 (NCoA-2) (Class E basic helix-loop-helix protein 75) (bHLHe75) (Transcriptional intermediary factor 2) (hTIF2)	NCOA2	10499
Morinda officinalis (Bajitian)	MOL009524	3beta,20(R),5-alkenyl-stigmastol	P10275	Androgen receptor (Dihydrotestosterone receptor) (Nuclear receptor subfamily 3 group C member 4)	AR	367
Morinda officinalis (Bajitian)	MOL009524	3beta,20(R),5-alkenyl-stigmastol	P04035	3-hydroxy-3-methylglutaryl-coenzyme A reductase (HMG-CoA reductase) (EC 1.1.1.34)	HMGCR	3156
Morinda officinalis (Bajitian)	MOL009524	3beta,20(R),5-alkenyl-stigmastol	Q16850	Lanosterol 14-alpha demethylase (LDM) (EC 1.14.14.154) (CYPLI) (Cytochrome P450 51A1) (Cytochrome P450-14DM) (Cytochrome P45014DM) (Cytochrome P450LI) (Sterol 14-alpha demethylase)	CYP51A1	1595
Morinda officinalis (Bajitian)	MOL009524	3beta,20(R),5-alkenyl-stigmastol	Q9UHC9	NPC1-like intracellular cholesterol transporter 1 (Niemann-Pick C1-like protein 1)	NPC1L1	29881
Morinda officinalis (Bajitian)	MOL009524	3beta,20(R),5-alkenyl-stigmastol	Q13133	Oxysterols receptor LXR-alpha (Liver X receptor alpha) (Nuclear receptor subfamily 1 group H member 3)	NR1H3	10062
Morinda officinalis (Bajitian)	MOL009524	3beta,20(R),5-alkenyl-stigmastol	P11511	Aromatase (EC 1.14.14.14) (CYPXIX) (Cytochrome P-450AROM) (Cytochrome P450 19A1) (Estrogen synthase)	CYP19A1	1588
Morinda officinalis (Bajitian)	MOL009524	3beta,20(R),5-alkenyl-stigmastol	P05093	Steroid 17-alpha-hydroxylase/17,20 lyase (EC 1.14.14.19) (17-alpha-hydroxyprogesterone aldolase) (EC 1.14.14.32) (CYPXVII) (Cytochrome P450 17A1) (Cytochrome P450-C17) (Cytochrome P450c17) (Steroid 17-alpha-monooxygenase)	CYP17A1	1586
Morinda officinalis (Bajitian)	MOL009524	3beta,20(R),5-alkenyl-stigmastol	P51449	Nuclear receptor ROR-gamma (Nuclear receptor RZR-gamma) (Nuclear receptor subfamily 1 group F member 3) (RAR-related orphan receptor C) (Retinoid-related orphan receptor-gamma)	RORC	6097
Morinda officinalis (Bajitian)	MOL009524	3beta,20(R),5-alkenyl-stigmastol	P03372	Estrogen receptor (ER) (ER-alpha) (Estradiol receptor) (Nuclear receptor subfamily 3 group A member 1)	ESR1	2099
Morinda officinalis (Bajitian)	MOL009524	3beta,20(R),5-alkenyl-stigmastol	Q92731	Estrogen receptor beta (ER-beta) (Nuclear receptor subfamily 3 group A member 2)	ESR2	2100
Morinda officinalis (Bajitian)	MOL009524	3beta,20(R),5-alkenyl-stigmastol	Q12772	Sterol regulatory element-binding protein 2 (SREBP-2) (Class D basic helix-loop-helix protein 2) (bHLHd2) (Sterol regulatory element-binding transcription factor 2) [Cleaved into: Processed sterol regulatory element-binding protein 2]	SREBF2	6721
Morinda officinalis (Bajitian)	MOL009524	3beta,20(R),5-alkenyl-stigmastol	P04278	Sex hormone-binding globulin (SHBG) (Sex steroid-binding protein) (SBP) (Testis-specific androgen-binding protein) (ABP) (Testosterone-estradiol-binding globulin) (TeBG) (Testosterone-estrogen-binding globulin)	SHBG	6462
Morinda officinalis (Bajitian)	MOL009524	3beta,20(R),5-alkenyl-stigmastol	P23975	Sodium-dependent noradrenaline transporter (Norepinephrine transporter) (NET) (Solute carrier family 6 member 2)	SLC6A2	6530
Morinda officinalis (Bajitian)	MOL009524	3beta,20(R),5-alkenyl-stigmastol	P33261	Cytochrome P450 2C19 (EC 1.14.14.1) ((R)-limonene 6-monooxygenase) (EC 1.14.14.53) ((S)-limonene 6-monooxygenase) (EC 1.14.14.51) ((S)-limonene 7-monooxygenase) (EC 1.14.14.52) (CYPIIC17) (CYPIIC19) (Cytochrome P450-11A) (Cytochrome P450-254C) (Fenbendazole monooxygenase (4'-hydroxylating)) (EC 1.14.14.75) (Mephenytoin 4-hydroxylase)	CYP2C19	1557
Morinda officinalis (Bajitian)	MOL009524	3beta,20(R),5-alkenyl-stigmastol	P35398	Nuclear receptor ROR-alpha (Nuclear receptor RZR-alpha) (Nuclear receptor subfamily 1 group F member 1) (RAR-related orphan receptor A) (Retinoid-related orphan receptor-alpha)	RORA	6095
Morinda officinalis (Bajitian)	MOL009524	3beta,20(R),5-alkenyl-stigmastol	P18031	Tyrosine-protein phosphatase non-receptor type 1 (EC 3.1.3.48) (Protein-tyrosine phosphatase 1B) (PTP-1B)	PTPN1	5770
Morinda officinalis (Bajitian)	MOL009524	3beta,20(R),5-alkenyl-stigmastol	P06276	Cholinesterase (EC 3.1.1.8) (Acylcholine acylhydrolase) (Butyrylcholine esterase) (Choline esterase II) (Pseudocholinesterase)	BCHE	590
Morinda officinalis (Bajitian)	MOL009524	3beta,20(R),5-alkenyl-stigmastol	P08185	Corticosteroid-binding globulin (CBG) (Serpin A6) (Transcortin)	SERPINA6	866
Morinda officinalis (Bajitian)	MOL009524	3beta,20(R),5-alkenyl-stigmastol	P31645	Sodium-dependent serotonin transporter (SERT) (5HT transporter) (5HTT) (Solute carrier family 6 member 4)	SLC6A4	6532
Morinda officinalis (Bajitian)	MOL009524	3beta,20(R),5-alkenyl-stigmastol	P08172	Muscarinic acetylcholine receptor M2	CHRM2	1129
Morinda officinalis (Bajitian)	MOL009524	3beta,20(R),5-alkenyl-stigmastol	P11473	Vitamin D3 receptor (VDR) (1,25-dihydroxyvitamin D3 receptor) (Nuclear receptor subfamily 1 group I member 1)	VDR	7421
Morinda officinalis (Bajitian)	MOL009524	3beta,20(R),5-alkenyl-stigmastol	P22303	Acetylcholinesterase (AChE) (EC 3.1.1.7)	ACHE	43
Morinda officinalis (Bajitian)	MOL009524	3beta,20(R),5-alkenyl-stigmastol	P11413	Glucose-6-phosphate 1-dehydrogenase (G6PD) (EC 1.1.1.49)	G6PD	2539
Morinda officinalis (Bajitian)	MOL009524	3beta,20(R),5-alkenyl-stigmastol	P55055	Oxysterols receptor LXR-beta (Liver X receptor beta) (Nuclear receptor NER) (Nuclear receptor subfamily 1 group H member 2) (Ubiquitously-expressed nuclear receptor)	NR1H2	7376
Morinda officinalis (Bajitian)	MOL009524	3beta,20(R),5-alkenyl-stigmastol	P23415	Glycine receptor subunit alpha-1 (Glycine receptor 48 kDa subunit) (Glycine receptor strychnine-binding subunit)	GLRA1	2741
Morinda officinalis (Bajitian)	MOL009524	3beta,20(R),5-alkenyl-stigmastol	O00748	Cocaine esterase (EC 3.1.1.84) (Carboxylesterase 2) (CE-2) (hCE-2) (EC 3.1.1.1) (Methylumbelliferyl-acetate deacetylase 2) (EC 3.1.1.56)	CES2	8824
Morinda officinalis (Bajitian)	MOL009524	3beta,20(R),5-alkenyl-stigmastol	P34995	Prostaglandin E2 receptor EP1 subtype (PGE receptor EP1 subtype) (PGE2 receptor EP1 subtype) (Prostanoid EP1 receptor)	PTGER1	5731
Morinda officinalis (Bajitian)	MOL009524	3beta,20(R),5-alkenyl-stigmastol	P43116	Prostaglandin E2 receptor EP2 subtype (PGE receptor EP2 subtype) (PGE2 receptor EP2 subtype) (Prostanoid EP2 receptor)	PTGER2	5732
Morinda officinalis (Bajitian)	MOL009524	3beta,20(R),5-alkenyl-stigmastol	P28845	Corticosteroid 11-beta-dehydrogenase isozyme 1 (EC 1.1.1.146) (11-beta-hydroxysteroid dehydrogenase 1) (11-DH) (11-beta-HSD1) (Short chain dehydrogenase/reductase family 26C member 1)	HSD11B1	3290
Morinda officinalis (Bajitian)	MOL009524	3beta,20(R),5-alkenyl-stigmastol	O14684	Prostaglandin E synthase (EC 5.3.99.3) (Microsomal glutathione S-transferase 1-like 1) (MGST1-L1) (Microsomal prostaglandin E synthase 1) (MPGES-1) (p53-induced gene 12 protein)	PTGES	9536
Morinda officinalis (Bajitian)	MOL009524	3beta,20(R),5-alkenyl-stigmastol	P30304	M-phase inducer phosphatase 1 (EC 3.1.3.48) (Dual specificity phosphatase Cdc25A)	CDC25A	993
Morinda officinalis (Bajitian)	MOL009524	3beta,20(R),5-alkenyl-stigmastol	Q07869	Peroxisome proliferator-activated receptor alpha (PPAR-alpha) (Nuclear receptor subfamily 1 group C member 1)	PPARA	5465
Morinda officinalis (Bajitian)	MOL009524	3beta,20(R),5-alkenyl-stigmastol	Q03181	Peroxisome proliferator-activated receptor delta (PPAR-delta) (NUCI) (Nuclear hormone receptor 1) (NUC1) (Nuclear receptor subfamily 1 group C member 2) (Peroxisome proliferator-activated receptor beta) (PPAR-beta)	PPARD	5467
Morinda officinalis (Bajitian)	MOL009524	3beta,20(R),5-alkenyl-stigmastol	Q9UBM7	7-dehydrocholesterol reductase (7-DHC reductase) (EC 1.3.1.21) (Delta7-sterol reductase) (Sterol Delta(7)-reductase) (Sterol reductase SR-2)	DHCR7	1717
Morinda officinalis (Bajitian)	MOL009524	3beta,20(R),5-alkenyl-stigmastol	Q14534	Squalene monooxygenase (EC 1.14.14.17) (Squalene epoxidase) (SE)	SQLE	6713
Morinda officinalis (Bajitian)	MOL009524	3beta,20(R),5-alkenyl-stigmastol	P29350	Tyrosine-protein phosphatase non-receptor type 6 (EC 3.1.3.48) (Hematopoietic cell protein-tyrosine phosphatase) (Protein-tyrosine phosphatase 1C) (PTP-1C) (Protein-tyrosine phosphatase SHP-1) (SH-PTP1)	PTPN6	5777
Morinda officinalis (Bajitian)	MOL009524	3beta,20(R),5-alkenyl-stigmastol	Q14994	Nuclear receptor subfamily 1 group I member 3 (Constitutive activator of retinoid response) (Constitutive active response) (Constitutive androstane receptor) (CAR) (Orphan nuclear receptor MB67)	NR1I3	9970
Morinda officinalis (Bajitian)	MOL009524	3beta,20(R),5-alkenyl-stigmastol	P37268	Squalene synthase (SQS) (SS) (EC 2.5.1.21) (FPP:FPP farnesyltransferase) (Farnesyl-diphosphate farnesyltransferase)	FDFT1	2222
Morinda officinalis (Bajitian)	MOL009524	3beta,20(R),5-alkenyl-stigmastol	Q99720	Sigma non-opioid intracellular receptor 1 (Aging-associated gene 8 protein) (SR31747-binding protein) (SR-BP) (Sigma 1-type opioid receptor) (SIG-1R) (Sigma1-receptor) (Sigma1R) (hSigmaR1)	SIGMAR1	10280
Morinda officinalis (Bajitian)	MOL009524	3beta,20(R),5-alkenyl-stigmastol	P35228	Nitric oxide synthase, inducible (EC 1.14.13.39) (Hepatocyte NOS) (HEP-NOS) (Inducible NO synthase) (Inducible NOS) (iNOS) (NOS type II) (Peptidyl-cysteine S-nitrosylase NOS2)	NOS2	4843
Morinda officinalis (Bajitian)	MOL009524	3beta,20(R),5-alkenyl-stigmastol	P04150	Glucocorticoid receptor (GR) (Nuclear receptor subfamily 3 group C member 1)	NR3C1	2908
Morinda officinalis (Bajitian)	MOL009524	3beta,20(R),5-alkenyl-stigmastol	P37231	Peroxisome proliferator-activated receptor gamma (PPAR-gamma) (Nuclear receptor subfamily 1 group C member 3)	PPARG	5468
Morinda officinalis (Bajitian)	MOL009524	3beta,20(R),5-alkenyl-stigmastol	P30305	M-phase inducer phosphatase 2 (EC 3.1.3.48) (Dual specificity phosphatase Cdc25B)	CDC25B	994
Morinda officinalis (Bajitian)	MOL009524	3beta,20(R),5-alkenyl-stigmastol	P16662	UDP-glucuronosyltransferase 2B7 (UDPGT 2B7) (EC 2.4.1.17) (3,4-catechol estrogen-specific UDPGT) (UDP-glucuronosyltransferase 2B9) (UDPGT 2B9) (UDPGTh-2)	UGT2B7	7364
Morinda officinalis (Bajitian)	MOL009524	3beta,20(R),5-alkenyl-stigmastol	P80365	Corticosteroid 11-beta-dehydrogenase isozyme 2 (EC 1.1.1.-) (11-beta-hydroxysteroid dehydrogenase type 2) (11-DH2) (11-beta-HSD2) (11-beta-hydroxysteroid dehydrogenase type II) (11-HSD type II) (11-beta-HSD type II) (NAD-dependent 11-beta-hydroxysteroid dehydrogenase) (11-beta-HSD) (Short chain dehydrogenase/reductase family 9C member 3)	HSD11B2	3291
Morinda officinalis (Bajitian)	MOL009524	3beta,20(R),5-alkenyl-stigmastol	P06746	DNA polymerase beta (EC 2.7.7.7) (EC 4.2.99.-)	POLB	5423
Morinda officinalis (Bajitian)	MOL009524	3beta,20(R),5-alkenyl-stigmastol	P06401	Progesterone receptor (PR) (Nuclear receptor subfamily 3 group C member 3)	PGR	5241
Morinda officinalis (Bajitian)	MOL009525	3beta-24S(R)-butyl-5-alkenyl-cholestol	P10275	Androgen receptor (Dihydrotestosterone receptor) (Nuclear receptor subfamily 3 group C member 4)	AR	367
Morinda officinalis (Bajitian)	MOL009525	3beta-24S(R)-butyl-5-alkenyl-cholestol	Q13133	Oxysterols receptor LXR-alpha (Liver X receptor alpha) (Nuclear receptor subfamily 1 group H member 3)	NR1H3	10062
Morinda officinalis (Bajitian)	MOL009525	3beta-24S(R)-butyl-5-alkenyl-cholestol	P04035	3-hydroxy-3-methylglutaryl-coenzyme A reductase (HMG-CoA reductase) (EC 1.1.1.34)	HMGCR	3156
Morinda officinalis (Bajitian)	MOL009525	3beta-24S(R)-butyl-5-alkenyl-cholestol	Q16850	Lanosterol 14-alpha demethylase (LDM) (EC 1.14.14.154) (CYPLI) (Cytochrome P450 51A1) (Cytochrome P450-14DM) (Cytochrome P45014DM) (Cytochrome P450LI) (Sterol 14-alpha demethylase)	CYP51A1	1595
Morinda officinalis (Bajitian)	MOL009525	3beta-24S(R)-butyl-5-alkenyl-cholestol	Q9UHC9	NPC1-like intracellular cholesterol transporter 1 (Niemann-Pick C1-like protein 1)	NPC1L1	29881
Morinda officinalis (Bajitian)	MOL009525	3beta-24S(R)-butyl-5-alkenyl-cholestol	P51449	Nuclear receptor ROR-gamma (Nuclear receptor RZR-gamma) (Nuclear receptor subfamily 1 group F member 3) (RAR-related orphan receptor C) (Retinoid-related orphan receptor-gamma)	RORC	6097
Morinda officinalis (Bajitian)	MOL009525	3beta-24S(R)-butyl-5-alkenyl-cholestol	P05093	Steroid 17-alpha-hydroxylase/17,20 lyase (EC 1.14.14.19) (17-alpha-hydroxyprogesterone aldolase) (EC 1.14.14.32) (CYPXVII) (Cytochrome P450 17A1) (Cytochrome P450-C17) (Cytochrome P450c17) (Steroid 17-alpha-monooxygenase)	CYP17A1	1586
Morinda officinalis (Bajitian)	MOL009525	3beta-24S(R)-butyl-5-alkenyl-cholestol	Q12772	Sterol regulatory element-binding protein 2 (SREBP-2) (Class D basic helix-loop-helix protein 2) (bHLHd2) (Sterol regulatory element-binding transcription factor 2) [Cleaved into: Processed sterol regulatory element-binding protein 2]	SREBF2	6721
Morinda officinalis (Bajitian)	MOL009525	3beta-24S(R)-butyl-5-alkenyl-cholestol	P03372	Estrogen receptor (ER) (ER-alpha) (Estradiol receptor) (Nuclear receptor subfamily 3 group A member 1)	ESR1	2099
Morinda officinalis (Bajitian)	MOL009525	3beta-24S(R)-butyl-5-alkenyl-cholestol	P04278	Sex hormone-binding globulin (SHBG) (Sex steroid-binding protein) (SBP) (Testis-specific androgen-binding protein) (ABP) (Testosterone-estradiol-binding globulin) (TeBG) (Testosterone-estrogen-binding globulin)	SHBG	6462
Morinda officinalis (Bajitian)	MOL009525	3beta-24S(R)-butyl-5-alkenyl-cholestol	Q92731	Estrogen receptor beta (ER-beta) (Nuclear receptor subfamily 3 group A member 2)	ESR2	2100
Morinda officinalis (Bajitian)	MOL009525	3beta-24S(R)-butyl-5-alkenyl-cholestol	P11511	Aromatase (EC 1.14.14.14) (CYPXIX) (Cytochrome P-450AROM) (Cytochrome P450 19A1) (Estrogen synthase)	CYP19A1	1588
Morinda officinalis (Bajitian)	MOL009525	3beta-24S(R)-butyl-5-alkenyl-cholestol	P35398	Nuclear receptor ROR-alpha (Nuclear receptor RZR-alpha) (Nuclear receptor subfamily 1 group F member 1) (RAR-related orphan receptor A) (Retinoid-related orphan receptor-alpha)	RORA	6095
Morinda officinalis (Bajitian)	MOL009525	3beta-24S(R)-butyl-5-alkenyl-cholestol	P18031	Tyrosine-protein phosphatase non-receptor type 1 (EC 3.1.3.48) (Protein-tyrosine phosphatase 1B) (PTP-1B)	PTPN1	5770
Morinda officinalis (Bajitian)	MOL009525	3beta-24S(R)-butyl-5-alkenyl-cholestol	P23975	Sodium-dependent noradrenaline transporter (Norepinephrine transporter) (NET) (Solute carrier family 6 member 2)	SLC6A2	6530
Morinda officinalis (Bajitian)	MOL009525	3beta-24S(R)-butyl-5-alkenyl-cholestol	P08185	Corticosteroid-binding globulin (CBG) (Serpin A6) (Transcortin)	SERPINA6	866
Morinda officinalis (Bajitian)	MOL009525	3beta-24S(R)-butyl-5-alkenyl-cholestol	P06276	Cholinesterase (EC 3.1.1.8) (Acylcholine acylhydrolase) (Butyrylcholine esterase) (Choline esterase II) (Pseudocholinesterase)	BCHE	590
Morinda officinalis (Bajitian)	MOL009525	3beta-24S(R)-butyl-5-alkenyl-cholestol	P31645	Sodium-dependent serotonin transporter (SERT) (5HT transporter) (5HTT) (Solute carrier family 6 member 4)	SLC6A4	6532
Morinda officinalis (Bajitian)	MOL009525	3beta-24S(R)-butyl-5-alkenyl-cholestol	P22303	Acetylcholinesterase (AChE) (EC 3.1.1.7)	ACHE	43
Morinda officinalis (Bajitian)	MOL009525	3beta-24S(R)-butyl-5-alkenyl-cholestol	P08172	Muscarinic acetylcholine receptor M2	CHRM2	1129
Morinda officinalis (Bajitian)	MOL009525	3beta-24S(R)-butyl-5-alkenyl-cholestol	P33261	Cytochrome P450 2C19 (EC 1.14.14.1) ((R)-limonene 6-monooxygenase) (EC 1.14.14.53) ((S)-limonene 6-monooxygenase) (EC 1.14.14.51) ((S)-limonene 7-monooxygenase) (EC 1.14.14.52) (CYPIIC17) (CYPIIC19) (Cytochrome P450-11A) (Cytochrome P450-254C) (Fenbendazole monooxygenase (4'-hydroxylating)) (EC 1.14.14.75) (Mephenytoin 4-hydroxylase)	CYP2C19	1557
Morinda officinalis (Bajitian)	MOL009525	3beta-24S(R)-butyl-5-alkenyl-cholestol	Q14994	Nuclear receptor subfamily 1 group I member 3 (Constitutive activator of retinoid response) (Constitutive active response) (Constitutive androstane receptor) (CAR) (Orphan nuclear receptor MB67)	NR1I3	9970
Morinda officinalis (Bajitian)	MOL009525	3beta-24S(R)-butyl-5-alkenyl-cholestol	P55055	Oxysterols receptor LXR-beta (Liver X receptor beta) (Nuclear receptor NER) (Nuclear receptor subfamily 1 group H member 2) (Ubiquitously-expressed nuclear receptor)	NR1H2	7376
Morinda officinalis (Bajitian)	MOL009525	3beta-24S(R)-butyl-5-alkenyl-cholestol	P11473	Vitamin D3 receptor (VDR) (1,25-dihydroxyvitamin D3 receptor) (Nuclear receptor subfamily 1 group I member 1)	VDR	7421
Morinda officinalis (Bajitian)	MOL009525	3beta-24S(R)-butyl-5-alkenyl-cholestol	P11413	Glucose-6-phosphate 1-dehydrogenase (G6PD) (EC 1.1.1.49)	G6PD	2539
Morinda officinalis (Bajitian)	MOL009525	3beta-24S(R)-butyl-5-alkenyl-cholestol	O00748	Cocaine esterase (EC 3.1.1.84) (Carboxylesterase 2) (CE-2) (hCE-2) (EC 3.1.1.1) (Methylumbelliferyl-acetate deacetylase 2) (EC 3.1.1.56)	CES2	8824
Morinda officinalis (Bajitian)	MOL009525	3beta-24S(R)-butyl-5-alkenyl-cholestol	P34995	Prostaglandin E2 receptor EP1 subtype (PGE receptor EP1 subtype) (PGE2 receptor EP1 subtype) (Prostanoid EP1 receptor)	PTGER1	5731
Morinda officinalis (Bajitian)	MOL009525	3beta-24S(R)-butyl-5-alkenyl-cholestol	P43116	Prostaglandin E2 receptor EP2 subtype (PGE receptor EP2 subtype) (PGE2 receptor EP2 subtype) (Prostanoid EP2 receptor)	PTGER2	5732
Morinda officinalis (Bajitian)	MOL009525	3beta-24S(R)-butyl-5-alkenyl-cholestol	P23415	Glycine receptor subunit alpha-1 (Glycine receptor 48 kDa subunit) (Glycine receptor strychnine-binding subunit)	GLRA1	2741
Morinda officinalis (Bajitian)	MOL009525	3beta-24S(R)-butyl-5-alkenyl-cholestol	O14684	Prostaglandin E synthase (EC 5.3.99.3) (Microsomal glutathione S-transferase 1-like 1) (MGST1-L1) (Microsomal prostaglandin E synthase 1) (MPGES-1) (p53-induced gene 12 protein)	PTGES	9536
Morinda officinalis (Bajitian)	MOL009525	3beta-24S(R)-butyl-5-alkenyl-cholestol	P28845	Corticosteroid 11-beta-dehydrogenase isozyme 1 (EC 1.1.1.146) (11-beta-hydroxysteroid dehydrogenase 1) (11-DH) (11-beta-HSD1) (Short chain dehydrogenase/reductase family 26C member 1)	HSD11B1	3290
Morinda officinalis (Bajitian)	MOL009525	3beta-24S(R)-butyl-5-alkenyl-cholestol	Q9UBM7	7-dehydrocholesterol reductase (7-DHC reductase) (EC 1.3.1.21) (Delta7-sterol reductase) (Sterol Delta(7)-reductase) (Sterol reductase SR-2)	DHCR7	1717
Morinda officinalis (Bajitian)	MOL009525	3beta-24S(R)-butyl-5-alkenyl-cholestol	Q07869	Peroxisome proliferator-activated receptor alpha (PPAR-alpha) (Nuclear receptor subfamily 1 group C member 1)	PPARA	5465
Morinda officinalis (Bajitian)	MOL009525	3beta-24S(R)-butyl-5-alkenyl-cholestol	Q03181	Peroxisome proliferator-activated receptor delta (PPAR-delta) (NUCI) (Nuclear hormone receptor 1) (NUC1) (Nuclear receptor subfamily 1 group C member 2) (Peroxisome proliferator-activated receptor beta) (PPAR-beta)	PPARD	5467
Morinda officinalis (Bajitian)	MOL009525	3beta-24S(R)-butyl-5-alkenyl-cholestol	Q14534	Squalene monooxygenase (EC 1.14.14.17) (Squalene epoxidase) (SE)	SQLE	6713
Morinda officinalis (Bajitian)	MOL009525	3beta-24S(R)-butyl-5-alkenyl-cholestol	P29350	Tyrosine-protein phosphatase non-receptor type 6 (EC 3.1.3.48) (Hematopoietic cell protein-tyrosine phosphatase) (Protein-tyrosine phosphatase 1C) (PTP-1C) (Protein-tyrosine phosphatase SHP-1) (SH-PTP1)	PTPN6	5777
Morinda officinalis (Bajitian)	MOL009525	3beta-24S(R)-butyl-5-alkenyl-cholestol	P37268	Squalene synthase (SQS) (SS) (EC 2.5.1.21) (FPP:FPP farnesyltransferase) (Farnesyl-diphosphate farnesyltransferase)	FDFT1	2222
Morinda officinalis (Bajitian)	MOL009525	3beta-24S(R)-butyl-5-alkenyl-cholestol	P35228	Nitric oxide synthase, inducible (EC 1.14.13.39) (Hepatocyte NOS) (HEP-NOS) (Inducible NO synthase) (Inducible NOS) (iNOS) (NOS type II) (Peptidyl-cysteine S-nitrosylase NOS2)	NOS2	4843
Morinda officinalis (Bajitian)	MOL009525	3beta-24S(R)-butyl-5-alkenyl-cholestol	Q99720	Sigma non-opioid intracellular receptor 1 (Aging-associated gene 8 protein) (SR31747-binding protein) (SR-BP) (Sigma 1-type opioid receptor) (SIG-1R) (Sigma1-receptor) (Sigma1R) (hSigmaR1)	SIGMAR1	10280
Morinda officinalis (Bajitian)	MOL009525	3beta-24S(R)-butyl-5-alkenyl-cholestol	P16662	UDP-glucuronosyltransferase 2B7 (UDPGT 2B7) (EC 2.4.1.17) (3,4-catechol estrogen-specific UDPGT) (UDP-glucuronosyltransferase 2B9) (UDPGT 2B9) (UDPGTh-2)	UGT2B7	7364
Morinda officinalis (Bajitian)	MOL009525	3beta-24S(R)-butyl-5-alkenyl-cholestol	P06746	DNA polymerase beta (EC 2.7.7.7) (EC 4.2.99.-)	POLB	5423
Morinda officinalis (Bajitian)	MOL009525	3beta-24S(R)-butyl-5-alkenyl-cholestol	P48147	Prolyl endopeptidase (PE) (EC 3.4.21.26) (Post-proline cleaving enzyme)	PREP	5550
Morinda officinalis (Bajitian)	MOL009525	3beta-24S(R)-butyl-5-alkenyl-cholestol	P06401	Progesterone receptor (PR) (Nuclear receptor subfamily 3 group C member 3)	PGR	5241
Morinda officinalis (Bajitian)	MOL009537	americanin A	P35354	Prostaglandin G/H synthase 2 (EC 1.14.99.1) (Cyclooxygenase-2) (COX-2) (PHS II) (Prostaglandin H2 synthase 2) (PGH synthase 2) (PGHS-2) (Prostaglandin-endoperoxide synthase 2)	PTGS2	5743
Morinda officinalis (Bajitian)	MOL009537	americanin A	P14780	Matrix metalloproteinase-9 (MMP-9) (EC 3.4.24.35) (92 kDa gelatinase) (92 kDa type IV collagenase) (Gelatinase B) (GELB) [Cleaved into: 67 kDa matrix metalloproteinase-9; 82 kDa matrix metalloproteinase-9]	MMP9	4318
Morinda officinalis (Bajitian)	MOL009537	americanin A	P45452	Collagenase 3 (EC 3.4.24.-) (Matrix metalloproteinase-13) (MMP-13)	MMP13	4322
Morinda officinalis (Bajitian)	MOL009537	americanin A	P03956	Interstitial collagenase (EC 3.4.24.7) (Fibroblast collagenase) (Matrix metalloproteinase-1) (MMP-1) [Cleaved into: 22 kDa interstitial collagenase; 27 kDa interstitial collagenase]	MMP1	4312
Morinda officinalis (Bajitian)	MOL009537	americanin A	P39900	Macrophage metalloelastase (MME) (EC 3.4.24.65) (Macrophage elastase) (ME) (hME) (Matrix metalloproteinase-12) (MMP-12)	MMP12	4321
Morinda officinalis (Bajitian)	MOL009537	americanin A	P08254	Stromelysin-1 (SL-1) (EC 3.4.24.17) (Matrix metalloproteinase-3) (MMP-3) (Transin-1)	MMP3	4314
Morinda officinalis (Bajitian)	MOL009537	americanin A	P08253	72 kDa type IV collagenase (EC 3.4.24.24) (72 kDa gelatinase) (Gelatinase A) (Matrix metalloproteinase-2) (MMP-2) (TBE-1) [Cleaved into: PEX]	MMP2	4313
Morinda officinalis (Bajitian)	MOL009537	americanin A	P09237	Matrilysin (EC 3.4.24.23) (Matrin) (Matrix metalloproteinase-7) (MMP-7) (Pump-1 protease) (Uterine metalloproteinase)	MMP7	4316
Morinda officinalis (Bajitian)	MOL009537	americanin A	P22894	Neutrophil collagenase (EC 3.4.24.34) (Matrix metalloproteinase-8) (MMP-8) (PMNL collagenase) (PMNL-CL)	MMP8	4317
Morinda officinalis (Bajitian)	MOL009537	americanin A	P42330	Aldo-keto reductase family 1 member C3 (EC 1.-.-.-) (17-beta-hydroxysteroid dehydrogenase type 5) (17-beta-HSD 5) (3-alpha-HSD type II, brain) (3-alpha-hydroxysteroid dehydrogenase type 2) (3-alpha-HSD type 2) (EC 1.1.1.357) (Chlordecone reductase homolog HAKRb) (Dihydrodiol dehydrogenase 3) (DD-3) (DD3) (Dihydrodiol dehydrogenase type I) (HA1753) (Indanol dehydrogenase) (EC 1.1.1.112) (Prostagla…	AKR1C3	8644
Morinda officinalis (Bajitian)	MOL009537	americanin A	P78536	Disintegrin and metalloproteinase domain-containing protein 17 (ADAM 17) (EC 3.4.24.86) (Snake venom-like protease) (TNF-alpha convertase) (TNF-alpha-converting enzyme) (CD antigen CD156b)	ADAM17	6868
Morinda officinalis (Bajitian)	MOL009537	americanin A	O75173	A disintegrin and metalloproteinase with thrombospondin motifs 4 (ADAM-TS 4) (ADAM-TS4) (ADAMTS-4) (EC 3.4.24.82) (ADMP-1) (Aggrecanase-1)	ADAMTS4	9507
Morinda officinalis (Bajitian)	MOL009537	americanin A	Q9HBH9	MAP kinase-interacting serine/threonine-protein kinase 2 (EC 2.7.11.1) (MAP kinase signal-integrating kinase 2) (MAPK signal-integrating kinase 2) (Mnk2)	MKNK2	2872
Morinda officinalis (Bajitian)	MOL009537	americanin A	O14672	Disintegrin and metalloproteinase domain-containing protein 10 (ADAM 10) (EC 3.4.24.81) (CDw156) (Kuzbanian protein homolog) (Mammalian disintegrin-metalloprotease) (CD antigen CD156c)	ADAM10	102
Morinda officinalis (Bajitian)	MOL009537	americanin A	P11309	Serine/threonine-protein kinase pim-1 (EC 2.7.11.1)	PIM1	5292
Morinda officinalis (Bajitian)	MOL009537	americanin A	P42345	Serine/threonine-protein kinase mTOR (EC 2.7.11.1) (FK506-binding protein 12-rapamycin complex-associated protein 1) (FKBP12-rapamycin complex-associated protein) (Mammalian target of rapamycin) (mTOR) (Mechanistic target of rapamycin) (Rapamycin and FKBP12 target 1) (Rapamycin target protein 1)	MTOR	2475
Morinda officinalis (Bajitian)	MOL009537	americanin A	P22001	Potassium voltage-gated channel subfamily A member 3 (HGK5) (HLK3) (HPCN3) (Voltage-gated K(+) channel HuKIII) (Voltage-gated potassium channel subunit Kv1.3)	KCNA3	3738
Morinda officinalis (Bajitian)	MOL009537	americanin A	P05186	Alkaline phosphatase, tissue-nonspecific isozyme (AP-TNAP) (TNSALP) (EC 3.1.3.1) (Alkaline phosphatase liver/bone/kidney isozyme)	ALPL	249
Morinda officinalis (Bajitian)	MOL009537	americanin A	Q9Y263	Phospholipase A-2-activating protein (PLA2P) (PLAP)	PLAA	9373
Morinda officinalis (Bajitian)	MOL009537	americanin A	P0DMS8	Adenosine receptor A3	ADORA3	140
Morinda officinalis (Bajitian)	MOL009537	americanin A	P56373	P2X purinoceptor 3 (P2X3) (ATP receptor) (Purinergic receptor)	P2RX3	5024
Morinda officinalis (Bajitian)	MOL009537	americanin A	P42336	Phosphatidylinositol 4,5-bisphosphate 3-kinase catalytic subunit alpha isoform (PI3-kinase subunit alpha) (PI3K-alpha) (PI3Kalpha) (PtdIns-3-kinase subunit alpha) (EC 2.7.1.153) (Phosphatidylinositol 4,5-bisphosphate 3-kinase 110 kDa catalytic subunit alpha) (PtdIns-3-kinase subunit p110-alpha) (p110alpha) (Phosphoinositide-3-kinase catalytic alpha polypeptide) (Serine/threonine protein kinase PI…	PIK3CA	5290
Morinda officinalis (Bajitian)	MOL009537	americanin A	P31749	RAC-alpha serine/threonine-protein kinase (EC 2.7.11.1) (Protein kinase B) (PKB) (Protein kinase B alpha) (PKB alpha) (Proto-oncogene c-Akt) (RAC-PK-alpha)	AKT1	207
Morinda officinalis (Bajitian)	MOL009537	americanin A	P48736	Phosphatidylinositol 4,5-bisphosphate 3-kinase catalytic subunit gamma isoform (PI3-kinase subunit gamma) (PI3K-gamma) (PI3Kgamma) (PtdIns-3-kinase subunit gamma) (EC 2.7.1.153) (Phosphatidylinositol 4,5-bisphosphate 3-kinase 110 kDa catalytic subunit gamma) (PtdIns-3-kinase subunit p110-gamma) (p110gamma) (Phosphoinositide-3-kinase catalytic gamma polypeptide) (Serine/threonine protein kinase PI…	PIK3CG	5294
Morinda officinalis (Bajitian)	MOL009537	americanin A	P37058	Testosterone 17-beta-dehydrogenase 3 (EC 1.1.1.64) (17-beta-hydroxysteroid dehydrogenase type 3) (17-beta-HSD 3) (Short chain dehydrogenase/reductase family 12C member 2) (Testicular 17-beta-hydroxysteroid dehydrogenase)	HSD17B3	3293
Morinda officinalis (Bajitian)	MOL009537	americanin A	P41143	Delta-type opioid receptor (D-OR-1) (DOR-1)	OPRD1	4985
Morinda officinalis (Bajitian)	MOL009537	americanin A	P08183	ATP-dependent translocase ABCB1 (ATP-binding cassette sub-family B member 1) (Multidrug resistance protein 1) (EC 7.6.2.2) (P-glycoprotein 1) (Phospholipid transporter ABCB1) (EC 7.6.2.1) (CD antigen CD243)	ABCB1	5243
Morinda officinalis (Bajitian)	MOL009537	americanin A	P43405	Tyrosine-protein kinase SYK (EC 2.7.10.2) (Spleen tyrosine kinase) (p72-Syk)	SYK	6850
Morinda officinalis (Bajitian)	MOL009537	americanin A	P06737	Glycogen phosphorylase, liver form (EC 2.4.1.1)	PYGL	5836
Morinda officinalis (Bajitian)	MOL009537	americanin A	P12268	Inosine-5'-monophosphate dehydrogenase 2 (IMP dehydrogenase 2) (IMPD 2) (IMPDH 2) (EC 1.1.1.205) (IMPDH-II)	IMPDH2	3615
Morinda officinalis (Bajitian)	MOL009537	americanin A	Q02750	Dual specificity mitogen-activated protein kinase kinase 1 (MAP kinase kinase 1) (MAPKK 1) (MKK1) (EC 2.7.12.2) (ERK activator kinase 1) (MAPK/ERK kinase 1) (MEK 1)	MAP2K1	5604
Morinda officinalis (Bajitian)	MOL009537	americanin A	P15121	Aldo-keto reductase family 1 member B1 (EC 1.1.1.300) (EC 1.1.1.372) (EC 1.1.1.54) (Aldehyde reductase) (Aldose reductase) (AR) (EC 1.1.1.21)	AKR1B1	231
Morinda officinalis (Bajitian)	MOL009537	americanin A	P03372	Estrogen receptor (ER) (ER-alpha) (Estradiol receptor) (Nuclear receptor subfamily 3 group A member 1)	ESR1	2099
Morinda officinalis (Bajitian)	MOL009537	americanin A	P49841	Glycogen synthase kinase-3 beta (GSK-3 beta) (EC 2.7.11.26) (Serine/threonine-protein kinase GSK3B) (EC 2.7.11.1)	GSK3B	2932
Morinda officinalis (Bajitian)	MOL009537	americanin A	P07477	Trypsin-1 (EC 3.4.21.4) (Beta-trypsin) (Cationic trypsinogen) (Serine protease 1) (Trypsin I) [Cleaved into: Alpha-trypsin chain 1; Alpha-trypsin chain 2]	PRSS1	5644
Morinda officinalis (Bajitian)	MOL009541	Asperuloside tetraacetate	Q99814	Endothelial PAS domain-containing protein 1 (EPAS-1) (Basic-helix-loop-helix-PAS protein MOP2) (Class E basic helix-loop-helix protein 73) (bHLHe73) (HIF-1-alpha-like factor) (HLF) (Hypoxia-inducible factor 2-alpha) (HIF-2-alpha) (HIF2-alpha) (Member of PAS protein 2) (PAS domain-containing protein 2)	EPAS1	2034
Morinda officinalis (Bajitian)	MOL009541	Asperuloside tetraacetate	P29274	Adenosine receptor A2a	ADORA2A	135
Morinda officinalis (Bajitian)	MOL009541	Asperuloside tetraacetate	P21452	Substance-K receptor (SKR) (NK-2 receptor) (NK-2R) (Neurokinin A receptor) (Tachykinin receptor 2)	TACR2	6865
Morinda officinalis (Bajitian)	MOL009541	Asperuloside tetraacetate	P0DMS8	Adenosine receptor A3	ADORA3	140
Morinda officinalis (Bajitian)	MOL009541	Asperuloside tetraacetate	Q99808	Equilibrative nucleoside transporter 1 (Equilibrative nitrobenzylmercaptopurine riboside-sensitive nucleoside transporter) (Equilibrative NBMPR-sensitive nucleoside transporter) (Nucleoside transporter, es-type) (Solute carrier family 29 member 1)	SLC29A1	2030
Morinda officinalis (Bajitian)	MOL009541	Asperuloside tetraacetate	Q07817	Bcl-2-like protein 1 (Bcl2-L-1) (Apoptosis regulator Bcl-X)	BCL2L1	598
Morinda officinalis (Bajitian)	MOL009541	Asperuloside tetraacetate	P13866	Sodium/glucose cotransporter 1 (Na(+)/glucose cotransporter 1) (High affinity sodium-glucose cotransporter) (Solute carrier family 5 member 1)	SLC5A1	6523
Morinda officinalis (Bajitian)	MOL009551	isoprincepin	Q16665	Hypoxia-inducible factor 1-alpha (HIF-1-alpha) (HIF1-alpha) (ARNT-interacting protein) (Basic-helix-loop-helix-PAS protein MOP1) (Class E basic helix-loop-helix protein 78) (bHLHe78) (Member of PAS protein 1) (PAS domain-containing protein 8)	HIF1A	3091
Morinda officinalis (Bajitian)	MOL009551	isoprincepin	O75908	Sterol O-acyltransferase 2 (EC 2.3.1.26) (Acyl-coenzyme A:cholesterol acyltransferase 2) (ACAT-2) (Cholesterol acyltransferase 2)	SOAT2	8435
Morinda officinalis (Bajitian)	MOL009551	isoprincepin	P35610	Sterol O-acyltransferase 1 (EC 2.3.1.26) (Acyl-coenzyme A:cholesterol acyltransferase 1) (ACAT-1) (Cholesterol acyltransferase 1)	SOAT1	6646
Morinda officinalis (Bajitian)	MOL009551	isoprincepin	P31639	Sodium/glucose cotransporter 2 (Na(+)/glucose cotransporter 2) (Low affinity sodium-glucose cotransporter) (Solute carrier family 5 member 2)	SLC5A2	6524
Morinda officinalis (Bajitian)	MOL009551	isoprincepin	Q07820	Induced myeloid leukemia cell differentiation protein Mcl-1 (Bcl-2-like protein 3) (Bcl2-L-3) (Bcl-2-related protein EAT/mcl1) (mcl1/EAT)	MCL1	4170
Morinda officinalis (Bajitian)	MOL009551	isoprincepin	P35354	Prostaglandin G/H synthase 2 (EC 1.14.99.1) (Cyclooxygenase-2) (COX-2) (PHS II) (Prostaglandin H2 synthase 2) (PGH synthase 2) (PGHS-2) (Prostaglandin-endoperoxide synthase 2)	PTGS2	5743
Morinda officinalis (Bajitian)	MOL009551	isoprincepin	P25105	Platelet-activating factor receptor (PAF-R) (PAFr)	PTAFR	5724
Morinda officinalis (Bajitian)	MOL009551	isoprincepin	Q9ULX7	Carbonic anhydrase 14 (EC 4.2.1.1) (Carbonate dehydratase XIV) (Carbonic anhydrase XIV) (CA-XIV)	CA14	23632
Morinda officinalis (Bajitian)	MOL009551	isoprincepin	P30542	Adenosine receptor A1	ADORA1	134
Morinda officinalis (Bajitian)	MOL009551	isoprincepin	P14867	Gamma-aminobutyric acid receptor subunit alpha-1 (GABA(A) receptor subunit alpha-1)	GABRA1	2554
Morinda officinalis (Bajitian)	MOL009551	isoprincepin	P47870	Gamma-aminobutyric acid receptor subunit beta-2 (GABA(A) receptor subunit beta-2)	GABRB2	2561
Morinda officinalis (Bajitian)	MOL009551	isoprincepin	P18507	Gamma-aminobutyric acid receptor subunit gamma-2 (GABA(A) receptor subunit gamma-2)	GABRG2	2566
Morinda officinalis (Bajitian)	MOL009551	isoprincepin	Q9NWZ3	Interleukin-1 receptor-associated kinase 4 (IRAK-4) (EC 2.7.11.1) (Renal carcinoma antigen NY-REN-64)	IRAK4	51135
Morinda officinalis (Bajitian)	MOL009551	isoprincepin	P22303	Acetylcholinesterase (AChE) (EC 3.1.1.7)	ACHE	43
Morinda officinalis (Bajitian)	MOL009551	isoprincepin	P07477	Trypsin-1 (EC 3.4.21.4) (Beta-trypsin) (Cationic trypsinogen) (Serine protease 1) (Trypsin I) [Cleaved into: Alpha-trypsin chain 1; Alpha-trypsin chain 2]	PRSS1	5644
Morinda officinalis (Bajitian)	MOL009558	2-hydroxyethyl 5-hydroxy-2-(2-hydroxybenzoyl)-4-(hydroxymethyl)benzoate	P08263	Glutathione S-transferase A1 (EC 2.5.1.18) (13-hydroperoxyoctadecadienoate peroxidase) (EC 1.11.1.-) (Androst-5-ene-3,17-dione isomerase) (EC 5.3.3.-) (GST HA subunit 1) (GST class-alpha member 1) (GST-epsilon) (GSTA1-1) (GTH1) [Cleaved into: Glutathione S-transferase A1, N-terminally processed]	GSTA1	2938
Morinda officinalis (Bajitian)	MOL009558	2-hydroxyethyl 5-hydroxy-2-(2-hydroxybenzoyl)-4-(hydroxymethyl)benzoate	P23921	Ribonucleoside-diphosphate reductase large subunit (EC 1.17.4.1) (Ribonucleoside-diphosphate reductase subunit M1) (Ribonucleotide reductase large subunit)	RRM1	6240
Morinda officinalis (Bajitian)	MOL009558	2-hydroxyethyl 5-hydroxy-2-(2-hydroxybenzoyl)-4-(hydroxymethyl)benzoate	P24158	Myeloblastin (EC 3.4.21.76) (AGP7) (C-ANCA antigen) (Leukocyte proteinase 3) (PR-3) (PR3) (Neutrophil proteinase 4) (NP-4) (P29) (Wegener autoantigen)	PRTN3	5657
Morinda officinalis (Bajitian)	MOL009562	Ohioensin-A	P18031	Tyrosine-protein phosphatase non-receptor type 1 (EC 3.1.3.48) (Protein-tyrosine phosphatase 1B) (PTP-1B)	PTPN1	5770
Morinda officinalis (Bajitian)	MOL009562	Ohioensin-A	P47871	Glucagon receptor (GL-R)	GCGR	2642
Morinda officinalis (Bajitian)	MOL009562	Ohioensin-A	P30291	Wee1-like protein kinase (WEE1hu) (EC 2.7.10.2) (Wee1A kinase)	WEE1	7465
Morinda officinalis (Bajitian)	MOL009562	Ohioensin-A	P35462	D(3) dopamine receptor (Dopamine D3 receptor)	DRD3	1814
Morinda officinalis (Bajitian)	MOL009562	Ohioensin-A	Q99720	Sigma non-opioid intracellular receptor 1 (Aging-associated gene 8 protein) (SR31747-binding protein) (SR-BP) (Sigma 1-type opioid receptor) (SIG-1R) (Sigma1-receptor) (Sigma1R) (hSigmaR1)	SIGMAR1	10280
Morinda officinalis (Bajitian)	MOL009562	Ohioensin-A	P49759	Dual specificity protein kinase CLK1 (EC 2.7.12.1) (CDC-like kinase 1)	CLK1	1195
Morinda officinalis (Bajitian)	MOL009562	Ohioensin-A	Q9Y463	Dual specificity tyrosine-phosphorylation-regulated kinase 1B (EC 2.7.12.1) (Minibrain-related kinase) (Mirk protein kinase)	DYRK1B	9149
Morinda officinalis (Bajitian)	MOL009562	Ohioensin-A	P15056	Serine/threonine-protein kinase B-raf (EC 2.7.11.1) (Proto-oncogene B-Raf) (p94) (v-Raf murine sarcoma viral oncogene homolog B1)	BRAF	673
Morinda officinalis (Bajitian)	MOL009562	Ohioensin-A	P03956	Interstitial collagenase (EC 3.4.24.7) (Fibroblast collagenase) (Matrix metalloproteinase-1) (MMP-1) [Cleaved into: 22 kDa interstitial collagenase; 27 kDa interstitial collagenase]	MMP1	4312
Morinda officinalis (Bajitian)	MOL009562	Ohioensin-A	Q9NPH5	NADPH oxidase 4 (EC 1.6.3.-) (Kidney oxidase-1) (KOX-1) (Kidney superoxide-producing NADPH oxidase) (Renal NAD(P)H-oxidase)	NOX4	50507
Morinda officinalis (Bajitian)	MOL009562	Ohioensin-A	P37059	Estradiol 17-beta-dehydrogenase 2 (EC 1.1.1.62) (17-beta-hydroxysteroid dehydrogenase type 2) (17-beta-HSD 2) (20 alpha-hydroxysteroid dehydrogenase) (20-alpha-HSD) (E2DH) (Microsomal 17-beta-hydroxysteroid dehydrogenase) (Short chain dehydrogenase/reductase family 9C member 2) (Testosterone 17-beta-dehydrogenase) (EC 1.1.1.239)	HSD17B2	3294
Morinda officinalis (Bajitian)	MOL009562	Ohioensin-A	P48039	Melatonin receptor type 1A (Mel-1A-R) (Mel1a receptor)	MTNR1A	4543
Morinda officinalis (Bajitian)	MOL009562	Ohioensin-A	P49286	Melatonin receptor type 1B (Mel-1B-R) (Mel1b receptor)	MTNR1B	4544
Morinda officinalis (Bajitian)	MOL009562	Ohioensin-A	P04049	RAF proto-oncogene serine/threonine-protein kinase (EC 2.7.11.1) (Proto-oncogene c-RAF) (cRaf) (Raf-1)	RAF1	5894
Morinda officinalis (Bajitian)	MOL009562	Ohioensin-A	P07384	Calpain-1 catalytic subunit (EC 3.4.22.52) (Calcium-activated neutral proteinase 1) (CANP 1) (Calpain mu-type) (Calpain-1 large subunit) (Cell proliferation-inducing gene 30 protein) (Micromolar-calpain) (muCANP)	CAPN1	823
Morinda officinalis (Bajitian)	MOL009562	Ohioensin-A	P52732	Kinesin-like protein KIF11 (Kinesin-like protein 1) (Kinesin-like spindle protein HKSP) (Kinesin-related motor protein Eg5) (Thyroid receptor-interacting protein 5) (TR-interacting protein 5) (TRIP-5)	KIF11	3832
Morinda officinalis (Bajitian)	MOL009562	Ohioensin-A	Q9UM73	ALK tyrosine kinase receptor (EC 2.7.10.1) (Anaplastic lymphoma kinase) (CD antigen CD246)	ALK	238
Morinda officinalis (Bajitian)	MOL009562	Ohioensin-A	O14965	Aurora kinase A (EC 2.7.11.1) (Aurora 2) (Aurora/IPL1-related kinase 1) (ARK-1) (Aurora-related kinase 1) (hARK1) (Breast tumor-amplified kinase) (Serine/threonine-protein kinase 15) (Serine/threonine-protein kinase 6) (Serine/threonine-protein kinase aurora-A)	AURKA	6790
Morinda officinalis (Bajitian)	MOL009562	Ohioensin-A	P51452	Dual specificity protein phosphatase 3 (EC 3.1.3.16) (EC 3.1.3.48) (Dual specificity protein phosphatase VHR) (Vaccinia H1-related phosphatase) (VHR)	DUSP3	1845
Morinda officinalis (Bajitian)	MOL009562	Ohioensin-A	P08069	Insulin-like growth factor 1 receptor (EC 2.7.10.1) (Insulin-like growth factor I receptor) (IGF-I receptor) (CD antigen CD221) [Cleaved into: Insulin-like growth factor 1 receptor alpha chain; Insulin-like growth factor 1 receptor beta chain]	IGF1R	3480
Morinda officinalis (Bajitian)	MOL009562	Ohioensin-A	P07900	Heat shock protein HSP 90-alpha (Heat shock 86 kDa) (HSP 86) (HSP86) (Lipopolysaccharide-associated protein 2) (LAP-2) (LPS-associated protein 2) (Renal carcinoma antigen NY-REN-38)	HSP90AA1	3320
Morinda officinalis (Bajitian)	MOL009562	Ohioensin-A	P49841	Glycogen synthase kinase-3 beta (GSK-3 beta) (EC 2.7.11.26) (Serine/threonine-protein kinase GSK3B) (EC 2.7.11.1)	GSK3B	2932
Morinda officinalis (Bajitian)	MOL009562	Ohioensin-A	P02766	Transthyretin (ATTR) (Prealbumin) (TBPA)	TTR	7276
Morinda officinalis (Bajitian)	MOL009562	Ohioensin-A	Q13464	Rho-associated protein kinase 1 (EC 2.7.11.1) (Renal carcinoma antigen NY-REN-35) (Rho-associated, coiled-coil-containing protein kinase 1) (Rho-associated, coiled-coil-containing protein kinase I) (ROCK-I) (p160 ROCK-1) (p160ROCK)	ROCK1	6093
Morinda officinalis (Bajitian)	MOL009562	Ohioensin-A	P17612	cAMP-dependent protein kinase catalytic subunit alpha (PKA C-alpha) (EC 2.7.11.11)	PRKACA	5566
Morinda officinalis (Bajitian)	MOL009562	Ohioensin-A	O60341	Lysine-specific histone demethylase 1A (EC 1.-.-.-) (BRAF35-HDAC complex protein BHC110) (Flavin-containing amine oxidase domain-containing protein 2)	KDM1A	23028
Morinda officinalis (Bajitian)	MOL009562	Ohioensin-A	P12268	Inosine-5'-monophosphate dehydrogenase 2 (IMP dehydrogenase 2) (IMPD 2) (IMPDH 2) (EC 1.1.1.205) (IMPDH-II)	IMPDH2	3615
Morinda officinalis (Bajitian)	MOL009562	Ohioensin-A	P48736	Phosphatidylinositol 4,5-bisphosphate 3-kinase catalytic subunit gamma isoform (PI3-kinase subunit gamma) (PI3K-gamma) (PI3Kgamma) (PtdIns-3-kinase subunit gamma) (EC 2.7.1.153) (Phosphatidylinositol 4,5-bisphosphate 3-kinase 110 kDa catalytic subunit gamma) (PtdIns-3-kinase subunit p110-gamma) (p110gamma) (Phosphoinositide-3-kinase catalytic gamma polypeptide) (Serine/threonine protein kinase PI…	PIK3CG	5294
Morinda officinalis (Bajitian)	MOL009562	Ohioensin-A	P78536	Disintegrin and metalloproteinase domain-containing protein 17 (ADAM 17) (EC 3.4.24.86) (Snake venom-like protease) (TNF-alpha convertase) (TNF-alpha-converting enzyme) (CD antigen CD156b)	ADAM17	6868
Morinda officinalis (Bajitian)	MOL009562	Ohioensin-A	P06239	Tyrosine-protein kinase Lck (EC 2.7.10.2) (Leukocyte C-terminal Src kinase) (LSK) (Lymphocyte cell-specific protein-tyrosine kinase) (Protein YT16) (Proto-oncogene Lck) (T cell-specific protein-tyrosine kinase) (p56-LCK)	LCK	3932
Morinda officinalis (Bajitian)	MOL009562	Ohioensin-A	Q9ULX7	Carbonic anhydrase 14 (EC 4.2.1.1) (Carbonate dehydratase XIV) (Carbonic anhydrase XIV) (CA-XIV)	CA14	23632
Morinda officinalis (Bajitian)	MOL009562	Ohioensin-A	O75582	Ribosomal protein S6 kinase alpha-5 (S6K-alpha-5) (EC 2.7.11.1) (90 kDa ribosomal protein S6 kinase 5) (Nuclear mitogen- and stress-activated protein kinase 1) (RSK-like protein kinase) (RSKL)	RPS6KA5	9252
Morinda officinalis (Bajitian)	MOL009562	Ohioensin-A	Q9UBN7	Histone deacetylase 6 (HD6) (EC 3.5.1.98) (Tubulin-lysine deacetylase HDAC6) (EC 3.5.1.-)	HDAC6	10013
Morinda officinalis (Bajitian)	MOL009562	Ohioensin-A	P00533	Epidermal growth factor receptor (EC 2.7.10.1) (Proto-oncogene c-ErbB-1) (Receptor tyrosine-protein kinase erbB-1)	EGFR	1956
Morinda officinalis (Bajitian)	MOL009562	Ohioensin-A	Q9BY41	Histone deacetylase 8 (HD8) (EC 3.5.1.98)	HDAC8	55869
Morinda officinalis (Bajitian)	MOL009562	Ohioensin-A	O75460	Serine/threonine-protein kinase/endoribonuclease IRE1 (Endoplasmic reticulum-to-nucleus signaling 1) (Inositol-requiring protein 1) (hIRE1p) (Ire1-alpha) (IRE1a) [Includes: Serine/threonine-protein kinase (EC 2.7.11.1); Endoribonuclease (EC 3.1.26.-)]	ERN1	2081
Morinda officinalis (Bajitian)	MOL009562	Ohioensin-A	O00141	Serine/threonine-protein kinase Sgk1 (EC 2.7.11.1) (Serum/glucocorticoid-regulated kinase 1)	SGK1	6446
Morinda officinalis (Bajitian)	MOL009562	Ohioensin-A	P14679	Tyrosinase (EC 1.14.18.1) (LB24-AB) (Monophenol monooxygenase) (SK29-AB) (Tumor rejection antigen AB)	TYR	7299
Morinda officinalis (Bajitian)	MOL009562	Ohioensin-A	P45983	Mitogen-activated protein kinase 8 (MAP kinase 8) (MAPK 8) (EC 2.7.11.24) (JNK-46) (Stress-activated protein kinase 1c) (SAPK1c) (Stress-activated protein kinase JNK1) (c-Jun N-terminal kinase 1)	MAPK8	5599
Morinda officinalis (Bajitian)	MOL009562	Ohioensin-A	P24941	Cyclin-dependent kinase 2 (EC 2.7.11.22) (Cell division protein kinase 2) (p33 protein kinase)	CDK2	1017
Morinda officinalis (Bajitian)	MOL009562	Ohioensin-A	P53350	Serine/threonine-protein kinase PLK1 (EC 2.7.11.21) (Polo-like kinase 1) (PLK-1) (Serine/threonine-protein kinase 13) (STPK13)	PLK1	5347
Morinda officinalis (Bajitian)	MOL009562	Ohioensin-A	Q02750	Dual specificity mitogen-activated protein kinase kinase 1 (MAP kinase kinase 1) (MAPKK 1) (MKK1) (EC 2.7.12.2) (ERK activator kinase 1) (MAPK/ERK kinase 1) (MEK 1)	MAP2K1	5604
Morinda officinalis (Bajitian)	MOL009562	Ohioensin-A	O96013	Serine/threonine-protein kinase PAK 4 (EC 2.7.11.1) (p21-activated kinase 4) (PAK-4)	PAK4	10298
Morinda officinalis (Bajitian)	MOL009562	Ohioensin-A	O14757	Serine/threonine-protein kinase Chk1 (EC 2.7.11.1) (CHK1 checkpoint homolog) (Cell cycle checkpoint kinase) (Checkpoint kinase-1)	CHEK1	1111
Morinda officinalis (Bajitian)	MOL009562	Ohioensin-A	P43681	Neuronal acetylcholine receptor subunit alpha-4	CHRNA4	1137
Morinda officinalis (Bajitian)	MOL009562	Ohioensin-A	P17787	Neuronal acetylcholine receptor subunit beta-2	CHRNB2	1141
Morinda officinalis (Bajitian)	MOL009562	Ohioensin-A	P04818	Thymidylate synthase (TS) (TSase) (EC 2.1.1.45)	TYMS	7298
Morinda officinalis (Bajitian)	MOL009562	Ohioensin-A	P06213	Insulin receptor (IR) (EC 2.7.10.1) (CD antigen CD220) [Cleaved into: Insulin receptor subunit alpha; Insulin receptor subunit beta]	INSR	3643
Morinda officinalis (Bajitian)	MOL009562	Ohioensin-A	P08908	5-hydroxytryptamine receptor 1A (5-HT-1A) (5-HT1A) (G-21) (Serotonin receptor 1A)	HTR1A	3350
Morinda officinalis (Bajitian)	MOL009562	Ohioensin-A	Q15078	Cyclin-dependent kinase 5 activator 1 (CDK5 activator 1) (Cyclin-dependent kinase 5 regulatory subunit 1) (TPKII regulatory subunit) [Cleaved into: Cyclin-dependent kinase 5 activator 1, p35 (p35); Cyclin-dependent kinase 5 activator 1, p25 (p25) (Tau protein kinase II 23 kDa subunit) (p23)]	CDK5R1	8851
Morinda officinalis (Bajitian)	MOL009562	Ohioensin-A	Q00535	Cyclin-dependent-like kinase 5 (EC 2.7.11.1) (Cell division protein kinase 5) (Serine/threonine-protein kinase PSSALRE) (Tau protein kinase II catalytic subunit) (TPKII catalytic subunit)	CDK5	1020
Morinda officinalis (Bajitian)	MOL009562	Ohioensin-A	P11802	Cyclin-dependent kinase 4 (EC 2.7.11.22) (Cell division protein kinase 4) (PSK-J3)	CDK4	1019
Morinda officinalis (Bajitian)	MOL009562	Ohioensin-A	P11474	Steroid hormone receptor ERR1 (Estrogen receptor-like 1) (Estrogen-related receptor alpha) (ERR-alpha) (Nuclear receptor subfamily 3 group B member 1)	ESRRA	2101
Morinda officinalis (Bajitian)	MOL009562	Ohioensin-A	O95718	Steroid hormone receptor ERR2 (ERR beta-2) (Estrogen receptor-like 2) (Estrogen-related receptor beta) (ERR-beta) (Nuclear receptor subfamily 3 group B member 2)	ESRRB	2103
Morinda officinalis (Bajitian)	MOL009562	Ohioensin-A	P00519	Tyrosine-protein kinase ABL1 (EC 2.7.10.2) (Abelson murine leukemia viral oncogene homolog 1) (Abelson tyrosine-protein kinase 1) (Proto-oncogene c-Abl) (p150)	ABL1	25
Morinda officinalis (Bajitian)	MOL009562	Ohioensin-A	P08254	Stromelysin-1 (SL-1) (EC 3.4.24.17) (Matrix metalloproteinase-3) (MMP-3) (Transin-1)	MMP3	4314
Morinda officinalis (Bajitian)	MOL009562	Ohioensin-A	P06276	Cholinesterase (EC 3.1.1.8) (Acylcholine acylhydrolase) (Butyrylcholine esterase) (Choline esterase II) (Pseudocholinesterase)	BCHE	590
Morinda officinalis (Bajitian)	MOL009562	Ohioensin-A	P35348	Alpha-1A adrenergic receptor (Alpha-1A adrenoreceptor) (Alpha-1A adrenoceptor) (Alpha-1C adrenergic receptor) (Alpha-adrenergic receptor 1c)	ADRA1A	148
Morinda officinalis (Bajitian)	MOL009562	Ohioensin-A	P43405	Tyrosine-protein kinase SYK (EC 2.7.10.2) (Spleen tyrosine kinase) (p72-Syk)	SYK	6850
Morinda officinalis (Bajitian)	MOL009562	Ohioensin-A	Q9H4B7	Tubulin beta-1 chain	TUBB1	81027
Morinda officinalis (Bajitian)	MOL009562	Ohioensin-A	Q15118	[Pyruvate dehydrogenase (acetyl-transferring)] kinase isozyme 1, mitochondrial (EC 2.7.11.2) (Pyruvate dehydrogenase kinase isoform 1) (PDH kinase 1)	PDK1	5163
Morinda officinalis (Bajitian)	MOL009562	Ohioensin-A	Q05193	Dynamin-1 (EC 3.6.5.5)	DNM1	1759
Morinda officinalis (Bajitian)	MOL009562	Ohioensin-A	P11309	Serine/threonine-protein kinase pim-1 (EC 2.7.11.1)	PIM1	5292
Morinda officinalis (Bajitian)	MOL009562	Ohioensin-A	Q9P1W9	Serine/threonine-protein kinase pim-2 (EC 2.7.11.1) (Pim-2h)	PIM2	11040
Morinda officinalis (Bajitian)	MOL009562	Ohioensin-A	P08473	Neprilysin (EC 3.4.24.11) (Atriopeptidase) (Common acute lymphocytic leukemia antigen) (CALLA) (Enkephalinase) (Neutral endopeptidase 24.11) (NEP) (Neutral endopeptidase) (Skin fibroblast elastase) (SFE) (CD antigen CD10)	MME	4311
Morinda officinalis (Bajitian)	MOL009562	Ohioensin-A	P51512	Matrix metalloproteinase-16 (MMP-16) (EC 3.4.24.-) (MMP-X2) (Membrane-type matrix metalloproteinase 3) (MT-MMP 3) (MTMMP3) (Membrane-type-3 matrix metalloproteinase) (MT3-MMP) (MT3MMP)	MMP16	4325
Morinda officinalis (Bajitian)	MOL009562	Ohioensin-A	P51511	Matrix metalloproteinase-15 (MMP-15) (EC 3.4.24.-) (Membrane-type matrix metalloproteinase 2) (MT-MMP 2) (MTMMP2) (Membrane-type-2 matrix metalloproteinase) (MT2-MMP) (MT2MMP) (SMCP-2)	MMP15	4324
Morinda officinalis (Bajitian)	MOL009562	Ohioensin-A	Q9NRE1	Matrix metalloproteinase-26 (MMP-26) (EC 3.4.24.-) (Endometase) (Matrilysin-2)	MMP26	56547
Morinda officinalis (Bajitian)	MOL009562	Ohioensin-A	P23458	Tyrosine-protein kinase JAK1 (EC 2.7.10.2) (Janus kinase 1) (JAK-1)	JAK1	3716
Morinda officinalis (Bajitian)	MOL009562	Ohioensin-A	O60674	Tyrosine-protein kinase JAK2 (EC 2.7.10.2) (Janus kinase 2) (JAK-2)	JAK2	3717
Morinda officinalis (Bajitian)	MOL009562	Ohioensin-A	P09417	Dihydropteridine reductase (EC 1.5.1.34) (HDHPR) (Quinoid dihydropteridine reductase) (Short chain dehydrogenase/reductase family 33C member 1)	QDPR	5860
Morinda officinalis (Bajitian)	MOL009562	Ohioensin-A	P06241	Tyrosine-protein kinase Fyn (EC 2.7.10.2) (Proto-oncogene Syn) (Proto-oncogene c-Fyn) (Src-like kinase) (SLK) (p59-Fyn)	FYN	2534
Morinda officinalis (Bajitian)	MOL009562	Ohioensin-A	P29317	Ephrin type-A receptor 2 (EC 2.7.10.1) (Epithelial cell kinase) (Tyrosine-protein kinase receptor ECK)	EPHA2	1969
Morinda officinalis (Bajitian)	MOL009562	Ohioensin-A	P07947	Tyrosine-protein kinase Yes (EC 2.7.10.2) (Proto-oncogene c-Yes) (p61-Yes)	YES1	7525
Morinda officinalis (Bajitian)	MOL009562	Ohioensin-A	P51451	Tyrosine-protein kinase Blk (EC 2.7.10.2) (B lymphocyte kinase) (p55-Blk)	BLK	640
Morinda officinalis (Bajitian)	MOL009562	Ohioensin-A	P41240	Tyrosine-protein kinase CSK (EC 2.7.10.2) (C-Src kinase) (Protein-tyrosine kinase CYL)	CSK	1445
Morinda officinalis (Bajitian)	MOL009562	Ohioensin-A	Q9UIQ6	Leucyl-cystinyl aminopeptidase (Cystinyl aminopeptidase) (EC 3.4.11.3) (Insulin-regulated membrane aminopeptidase) (Insulin-responsive aminopeptidase) (IRAP) (Oxytocinase) (OTase) (Placental leucine aminopeptidase) (P-LAP) [Cleaved into: Leucyl-cystinyl aminopeptidase, pregnancy serum form]	LNPEP	4012
Morinda officinalis (Bajitian)	MOL009562	Ohioensin-A	Q13547	Histone deacetylase 1 (HD1) (EC 3.5.1.98)	HDAC1	3065
Morinda officinalis (Bajitian)	MOL009562	Ohioensin-A	P29323	Ephrin type-B receptor 2 (EC 2.7.10.1) (Developmentally-regulated Eph-related tyrosine kinase) (ELK-related tyrosine kinase) (EPH tyrosine kinase 3) (EPH-like kinase 5) (EK5) (hEK5) (Renal carcinoma antigen NY-REN-47) (Tyrosine-protein kinase TYRO5) (Tyrosine-protein kinase receptor EPH-3) [Cleaved into: EphB2/CTF1; EphB2/CTF2]	EPHB2	2048
Morinda officinalis (Bajitian)	MOL009562	Ohioensin-A	P51813	Cytoplasmic tyrosine-protein kinase BMX (EC 2.7.10.2) (Bone marrow tyrosine kinase gene in chromosome X protein) (Epithelial and endothelial tyrosine kinase) (ETK) (NTK38)	BMX	660
Morinda officinalis (Bajitian)	MOL009562	Ohioensin-A	P07948	Tyrosine-protein kinase Lyn (EC 2.7.10.2) (Lck/Yes-related novel protein tyrosine kinase) (V-yes-1 Yamaguchi sarcoma viral related oncogene homolog) (p53Lyn) (p56Lyn)	LYN	4067
Morinda officinalis (Bajitian)	MOL009562	Ohioensin-A	P54756	Ephrin type-A receptor 5 (EC 2.7.10.1) (Brain-specific kinase) (EPH homology kinase 1) (EHK-1) (EPH-like kinase 7) (EK7) (hEK7)	EPHA5	2044
Morinda officinalis (Bajitian)	MOL009562	Ohioensin-A	P54764	Ephrin type-A receptor 4 (EC 2.7.10.1) (EPH-like kinase 8) (EK8) (hEK8) (Tyrosine-protein kinase TYRO1) (Tyrosine-protein kinase receptor SEK)	EPHA4	2043
Morinda officinalis (Bajitian)	MOL009562	Ohioensin-A	P42681	Tyrosine-protein kinase TXK (EC 2.7.10.2) (Protein-tyrosine kinase 4) (Resting lymphocyte kinase)	TXK	7294
Morinda officinalis (Bajitian)	MOL009562	Ohioensin-A	P09769	Tyrosine-protein kinase Fgr (EC 2.7.10.2) (Gardner-Rasheed feline sarcoma viral (v-fgr) oncogene homolog) (Proto-oncogene c-Fgr) (p55-Fgr) (p58-Fgr) (p58c-Fgr)	FGR	2268
Morinda officinalis (Bajitian)	MOL009562	Ohioensin-A	Q9UF33	Ephrin type-A receptor 6 (EC 2.7.10.1) (EPH homology kinase 2) (EHK-2) (EPH-like kinase 12) (EK12)	EPHA6	285220
Morinda officinalis (Bajitian)	MOL009562	Ohioensin-A	Q13882	Protein-tyrosine kinase 6 (EC 2.7.10.2) (Breast tumor kinase) (Tyrosine-protein kinase BRK)	PTK6	5753
Morinda officinalis (Bajitian)	MOL009562	Ohioensin-A	P54753	Ephrin type-B receptor 3 (EC 2.7.10.1) (EPH-like tyrosine kinase 2) (EPH-like kinase 2) (Embryonic kinase 2) (EK2) (hEK2) (Tyrosine-protein kinase TYRO6)	EPHB3	2049
Morinda officinalis (Bajitian)	MOL009562	Ohioensin-A	P29320	Ephrin type-A receptor 3 (EC 2.7.10.1) (EPH-like kinase 4) (EK4) (hEK4) (HEK) (Human embryo kinase) (Tyrosine-protein kinase TYRO4) (Tyrosine-protein kinase receptor ETK1) (Eph-like tyrosine kinase 1)	EPHA3	2042
Morinda officinalis (Bajitian)	MOL009562	Ohioensin-A	Q06187	Tyrosine-protein kinase BTK (EC 2.7.10.2) (Agammaglobulinemia tyrosine kinase) (ATK) (B-cell progenitor kinase) (BPK) (Bruton tyrosine kinase)	BTK	695
Morinda officinalis (Bajitian)	MOL009562	Ohioensin-A	Q06418	Tyrosine-protein kinase receptor TYRO3 (EC 2.7.10.1) (Tyrosine-protein kinase BYK) (Tyrosine-protein kinase DTK) (Tyrosine-protein kinase RSE) (Tyrosine-protein kinase SKY) (Tyrosine-protein kinase TIF)	TYRO3	7301
Morinda officinalis (Bajitian)	MOL009562	Ohioensin-A	Q96D53	Atypical kinase COQ8B, mitochondrial (EC 2.7.-.-) (AarF domain-containing protein kinase 4) (Coenzyme Q protein 8B)	COQ8B	79934
Morinda officinalis (Bajitian)	MOL009562	Ohioensin-A	P21709	Ephrin type-A receptor 1 (hEpha1) (EC 2.7.10.1) (EPH tyrosine kinase) (EPH tyrosine kinase 1) (Erythropoietin-producing hepatoma receptor) (Tyrosine-protein kinase receptor EPH)	EPHA1	2041
Morinda officinalis (Bajitian)	MOL009562	Ohioensin-A	P28845	Corticosteroid 11-beta-dehydrogenase isozyme 1 (EC 1.1.1.146) (11-beta-hydroxysteroid dehydrogenase 1) (11-DH) (11-beta-HSD1) (Short chain dehydrogenase/reductase family 26C member 1)	HSD11B1	3290
Morinda officinalis (Bajitian)	MOL009562	Ohioensin-A	P10827	Thyroid hormone receptor alpha (Nuclear receptor subfamily 1 group A member 1) (V-erbA-related protein 7) (EAR-7) (c-erbA-1) (c-erbA-alpha)	THRA	7067
Morinda officinalis (Bajitian)	MOL009562	Ohioensin-A	P10828	Thyroid hormone receptor beta (Nuclear receptor subfamily 1 group A member 2) (c-erbA-2) (c-erbA-beta)	THRB	7068
Morinda officinalis (Bajitian)	MOL009562	Ohioensin-A	P07949	Proto-oncogene tyrosine-protein kinase receptor Ret (EC 2.7.10.1) (Cadherin family member 12) (Proto-oncogene c-Ret) [Cleaved into: Soluble RET kinase fragment; Extracellular cell-membrane anchored RET cadherin 120 kDa fragment]	RET	5979
Morinda officinalis (Bajitian)	MOL009562	Ohioensin-A	P30307	M-phase inducer phosphatase 3 (EC 3.1.3.48) (Dual specificity phosphatase Cdc25C)	CDC25C	995
Morinda officinalis (Bajitian)	MOL009562	Ohioensin-A	P30304	M-phase inducer phosphatase 1 (EC 3.1.3.48) (Dual specificity phosphatase Cdc25A)	CDC25A	993
Morinda officinalis (Bajitian)	MOL009562	Ohioensin-A	P30305	M-phase inducer phosphatase 2 (EC 3.1.3.48) (Dual specificity phosphatase Cdc25B)	CDC25B	994
Morinda officinalis (Bajitian)	MOL009562	Ohioensin-A	P0DP23	Calmodulin-1	CALM1	801, 805, 808
Morinda officinalis (Bajitian)	MOL009562	Ohioensin-A	P34969	5-hydroxytryptamine receptor 7 (5-HT-7) (5-HT7) (5-HT-X) (Serotonin receptor 7)	HTR7	3363
Morinda officinalis (Bajitian)	MOL009562	Ohioensin-A	P23219	Prostaglandin G/H synthase 1 (EC 1.14.99.1) (Cyclooxygenase-1) (COX-1) (Prostaglandin H2 synthase 1) (PGH synthase 1) (PGHS-1) (PHS 1) (Prostaglandin-endoperoxide synthase 1)	PTGS1	5742

## Sheet: Lycium barbarum (47)
Bioactive components of Herba Lycium barbarum and their potential targets
Herb_name	Mol ID	Molecule Name	Uniprot ID	Protein names	Genename	Gene ID
Lycium barbarum (Gouqizi)	MOL000098	quercetin	Q9NPH5	NADPH oxidase 4 (EC 1.6.3.-) (Kidney oxidase-1) (KOX-1) (Kidney superoxide-producing NADPH oxidase) (Renal NAD(P)H-oxidase)	NOX4	50507
Lycium barbarum (Gouqizi)	MOL000098	quercetin	P30518	Vasopressin V2 receptor (V2R) (AVPR V2) (Antidiuretic hormone receptor) (Renal-type arginine vasopressin receptor)	AVPR2	554
Lycium barbarum (Gouqizi)	MOL000098	quercetin	P15121	Aldo-keto reductase family 1 member B1 (EC 1.1.1.300) (EC 1.1.1.372) (EC 1.1.1.54) (Aldehyde reductase) (Aldose reductase) (AR) (EC 1.1.1.21)	AKR1B1	231
Lycium barbarum (Gouqizi)	MOL000098	quercetin	P47989	Xanthine dehydrogenase/oxidase [Includes: Xanthine dehydrogenase (XD) (EC 1.17.1.4); Xanthine oxidase (XO) (EC 1.17.3.2) (Xanthine oxidoreductase) (XOR)]	XDH	7498
Lycium barbarum (Gouqizi)	MOL000098	quercetin	P21397	Amine oxidase [flavin-containing] A (EC 1.4.3.4) (Monoamine oxidase type A) (MAO-A)	MAOA	4128
Lycium barbarum (Gouqizi)	MOL000098	quercetin	P08069	Insulin-like growth factor 1 receptor (EC 2.7.10.1) (Insulin-like growth factor I receptor) (IGF-I receptor) (CD antigen CD221) [Cleaved into: Insulin-like growth factor 1 receptor alpha chain; Insulin-like growth factor 1 receptor beta chain]	IGF1R	3480
Lycium barbarum (Gouqizi)	MOL000098	quercetin	P36888	Receptor-type tyrosine-protein kinase FLT3 (EC 2.7.10.1) (FL cytokine receptor) (Fetal liver kinase-2) (FLK-2) (Fms-like tyrosine kinase 3) (FLT-3) (Stem cell tyrosine kinase 1) (STK-1) (CD antigen CD135)	FLT3	2322
Lycium barbarum (Gouqizi)	MOL000098	quercetin	P11511	Aromatase (EC 1.14.14.14) (CYPXIX) (Cytochrome P-450AROM) (Cytochrome P450 19A1) (Estrogen synthase)	CYP19A1	1588
Lycium barbarum (Gouqizi)	MOL000098	quercetin	P00533	Epidermal growth factor receptor (EC 2.7.10.1) (Proto-oncogene c-ErbB-1) (Receptor tyrosine-protein kinase erbB-1)	EGFR	1956
Lycium barbarum (Gouqizi)	MOL000098	quercetin	P00734	Prothrombin (EC 3.4.21.5) (Coagulation factor II) [Cleaved into: Activation peptide fragment 1; Activation peptide fragment 2; Thrombin light chain; Thrombin heavy chain]	F2	2147
Lycium barbarum (Gouqizi)	MOL000098	quercetin	P00918	Carbonic anhydrase 2 (EC 4.2.1.1) (Carbonate dehydratase II) (Carbonic anhydrase C) (CAC) (Carbonic anhydrase II) (CA-II)	CA2	760
Lycium barbarum (Gouqizi)	MOL000098	quercetin	P11309	Serine/threonine-protein kinase pim-1 (EC 2.7.11.1)	PIM1	5292
Lycium barbarum (Gouqizi)	MOL000098	quercetin	P09917	Arachidonate 5-lipoxygenase (5-LO) (5-lipoxygenase) (EC 1.13.11.34)	ALOX5	240
Lycium barbarum (Gouqizi)	MOL000098	quercetin	Q96GD4	Aurora kinase B (EC 2.7.11.1) (Aurora 1) (Aurora- and IPL1-like midbody-associated protein 1) (AIM-1) (Aurora/IPL1-related kinase 2) (ARK-2) (Aurora-related kinase 2) (STK-1) (Serine/threonine-protein kinase 12) (Serine/threonine-protein kinase 5) (Serine/threonine-protein kinase aurora-B)	AURKB	9212
Lycium barbarum (Gouqizi)	MOL000098	quercetin	P21917	D(4) dopamine receptor (D(2C) dopamine receptor) (Dopamine D4 receptor)	DRD4	1815
Lycium barbarum (Gouqizi)	MOL000098	quercetin	P30542	Adenosine receptor A1	ADORA1	134
Lycium barbarum (Gouqizi)	MOL000098	quercetin	P43166	Carbonic anhydrase 7 (EC 4.2.1.1) (Carbonate dehydratase VII) (Carbonic anhydrase VII) (CA-VII)	CA7	766
Lycium barbarum (Gouqizi)	MOL000098	quercetin	Q04760	Lactoylglutathione lyase (EC 4.4.1.5) (Aldoketomutase) (Glyoxalase I) (Glx I) (Ketone-aldehyde mutase) (Methylglyoxalase) (S-D-lactoylglutathione methylglyoxal lyase)	GLO1	2739
Lycium barbarum (Gouqizi)	MOL000098	quercetin	P05164	Myeloperoxidase (MPO) (EC 1.11.2.2) [Cleaved into: Myeloperoxidase; 89 kDa myeloperoxidase; 84 kDa myeloperoxidase; Myeloperoxidase light chain; Myeloperoxidase heavy chain]	MPO	4353
Lycium barbarum (Gouqizi)	MOL000098	quercetin	P27986	Phosphatidylinositol 3-kinase regulatory subunit alpha (PI3-kinase regulatory subunit alpha) (PI3K regulatory subunit alpha) (PtdIns-3-kinase regulatory subunit alpha) (Phosphatidylinositol 3-kinase 85 kDa regulatory subunit alpha) (PI3-kinase subunit p85-alpha) (PtdIns-3-kinase regulatory subunit p85-alpha)	PIK3R1	5295
Lycium barbarum (Gouqizi)	MOL000098	quercetin	P29274	Adenosine receptor A2a	ADORA2A	135
Lycium barbarum (Gouqizi)	MOL000098	quercetin	P53355	Death-associated protein kinase 1 (DAP kinase 1) (EC 2.7.11.1)	DAPK1	1612
Lycium barbarum (Gouqizi)	MOL000098	quercetin	P06737	Glycogen phosphorylase, liver form (EC 2.4.1.1)	PYGL	5836
Lycium barbarum (Gouqizi)	MOL000098	quercetin	P00915	Carbonic anhydrase 1 (EC 4.2.1.1) (Carbonate dehydratase I) (Carbonic anhydrase B) (CAB) (Carbonic anhydrase I) (CA-I)	CA1	759
Lycium barbarum (Gouqizi)	MOL000098	quercetin	P49841	Glycogen synthase kinase-3 beta (GSK-3 beta) (EC 2.7.11.26) (Serine/threonine-protein kinase GSK3B) (EC 2.7.11.1)	GSK3B	2932
Lycium barbarum (Gouqizi)	MOL000098	quercetin	P12931	Proto-oncogene tyrosine-protein kinase Src (EC 2.7.10.2) (Proto-oncogene c-Src) (pp60c-src) (p60-Src)	SRC	6714
Lycium barbarum (Gouqizi)	MOL000098	quercetin	Q05397	Focal adhesion kinase 1 (FADK 1) (EC 2.7.10.2) (Focal adhesion kinase-related nonkinase) (FRNK) (Protein phosphatase 1 regulatory subunit 71) (PPP1R71) (Protein-tyrosine kinase 2) (p125FAK) (pp125FAK)	PTK2	5747
Lycium barbarum (Gouqizi)	MOL000098	quercetin	P37059	Estradiol 17-beta-dehydrogenase 2 (EC 1.1.1.62) (17-beta-hydroxysteroid dehydrogenase type 2) (17-beta-HSD 2) (20 alpha-hydroxysteroid dehydrogenase) (20-alpha-HSD) (E2DH) (Microsomal 17-beta-hydroxysteroid dehydrogenase) (Short chain dehydrogenase/reductase family 9C member 2) (Testosterone 17-beta-dehydrogenase) (EC 1.1.1.239)	HSD17B2	3294
Lycium barbarum (Gouqizi)	MOL000098	quercetin	P35968	Vascular endothelial growth factor receptor 2 (VEGFR-2) (EC 2.7.10.1) (Fetal liver kinase 1) (FLK-1) (Kinase insert domain receptor) (KDR) (Protein-tyrosine kinase receptor flk-1) (CD antigen CD309)	KDR	3791
Lycium barbarum (Gouqizi)	MOL000098	quercetin	P45452	Collagenase 3 (EC 3.4.24.-) (Matrix metalloproteinase-13) (MMP-13)	MMP13	4322
Lycium barbarum (Gouqizi)	MOL000098	quercetin	P08254	Stromelysin-1 (SL-1) (EC 3.4.24.17) (Matrix metalloproteinase-3) (MMP-3) (Transin-1)	MMP3	4314
Lycium barbarum (Gouqizi)	MOL000098	quercetin	P07451	Carbonic anhydrase 3 (EC 4.2.1.1) (Carbonate dehydratase III) (Carbonic anhydrase III) (CA-III)	CA3	761
Lycium barbarum (Gouqizi)	MOL000098	quercetin	P16050	Arachidonate 15-lipoxygenase (15-LOX) (15-LOX-1) (EC 1.13.11.33) (12/15-lipoxygenase) (Arachidonate 12-lipoxygenase, leukocyte-type) (12-LOX) (EC 1.13.11.31) (Arachidonate omega-6 lipoxygenase)	ALOX15	246
Lycium barbarum (Gouqizi)	MOL000098	quercetin	P33527	Multidrug resistance-associated protein 1 (EC 7.6.2.2) (ATP-binding cassette sub-family C member 1) (Glutathione-S-conjugate-translocating ATPase ABCC1) (EC 7.6.2.3) (Leukotriene C(4) transporter) (LTC4 transporter)	ABCC1	4363
Lycium barbarum (Gouqizi)	MOL000098	quercetin	P53350	Serine/threonine-protein kinase PLK1 (EC 2.7.11.21) (Polo-like kinase 1) (PLK-1) (Serine/threonine-protein kinase 13) (STPK13)	PLK1	5347
Lycium barbarum (Gouqizi)	MOL000098	quercetin	P23280	Carbonic anhydrase 6 (EC 4.2.1.1) (Carbonate dehydratase VI) (Carbonic anhydrase VI) (CA-VI) (Salivary carbonic anhydrase) (Secreted carbonic anhydrase)	CA6	765
Lycium barbarum (Gouqizi)	MOL000098	quercetin	P06493	Cyclin-dependent kinase 1 (CDK1) (EC 2.7.11.22) (EC 2.7.11.23) (Cell division control protein 2 homolog) (Cell division protein kinase 1) (p34 protein kinase)	CDK1	983
Lycium barbarum (Gouqizi)	MOL000098	quercetin	P14780	Matrix metalloproteinase-9 (MMP-9) (EC 3.4.24.35) (92 kDa gelatinase) (92 kDa type IV collagenase) (Gelatinase B) (GELB) [Cleaved into: 67 kDa matrix metalloproteinase-9; 82 kDa matrix metalloproteinase-9]	MMP9	4318
Lycium barbarum (Gouqizi)	MOL000098	quercetin	O43570	Carbonic anhydrase 12 (EC 4.2.1.1) (Carbonate dehydratase XII) (Carbonic anhydrase XII) (CA-XII) (Tumor antigen HOM-RCC-3.1.3)	CA12	771
Lycium barbarum (Gouqizi)	MOL000098	quercetin	P08253	72 kDa type IV collagenase (EC 3.4.24.24) (72 kDa gelatinase) (Gelatinase A) (Matrix metalloproteinase-2) (MMP-2) (TBE-1) [Cleaved into: PEX]	MMP2	4313
Lycium barbarum (Gouqizi)	MOL000098	quercetin	Q16512	Serine/threonine-protein kinase N1 (EC 2.7.11.13) (Protease-activated kinase 1) (PAK-1) (Protein kinase C-like 1) (Protein kinase C-like PKN) (Protein kinase PKN-alpha) (Protein-kinase C-related kinase 1) (Serine-threonine protein kinase N)	PKN1	5585
Lycium barbarum (Gouqizi)	MOL000098	quercetin	Q9ULX7	Carbonic anhydrase 14 (EC 4.2.1.1) (Carbonate dehydratase XIV) (Carbonic anhydrase XIV) (CA-XIV)	CA14	23632
Lycium barbarum (Gouqizi)	MOL000098	quercetin	Q16790	Carbonic anhydrase 9 (EC 4.2.1.1) (Carbonate dehydratase IX) (Carbonic anhydrase IX) (CA-IX) (CAIX) (Membrane antigen MN) (P54/58N) (Renal cell carcinoma-associated antigen G250) (RCC-associated antigen G250) (pMW1)	CA9	768
Lycium barbarum (Gouqizi)	MOL000098	quercetin	P68400	Casein kinase II subunit alpha (CK II alpha) (EC 2.7.11.1)	CSNK2A1	1457
Lycium barbarum (Gouqizi)	MOL000098	quercetin	P18054	Arachidonate 12-lipoxygenase, 12S-type (12S-LOX) (12S-lipoxygenase) (EC 1.13.11.31) (Arachidonate 15-lipoxygenase,15S-type) (EC 1.13.11.33) (Linoleate 13S-lipoxygenase) (EC 1.13.11.12) (Lipoxin synthase 12-LO) (EC 3.3.2.-) (Platelet-type lipoxygenase 12)	ALOX12	239
Lycium barbarum (Gouqizi)	MOL000098	quercetin	P08581	Hepatocyte growth factor receptor (HGF receptor) (EC 2.7.10.1) (HGF/SF receptor) (Proto-oncogene c-Met) (Scatter factor receptor) (SF receptor) (Tyrosine-protein kinase Met)	MET	4233
Lycium barbarum (Gouqizi)	MOL000098	quercetin	P22748	Carbonic anhydrase 4 (EC 4.2.1.1) (Carbonate dehydratase IV) (Carbonic anhydrase IV) (CA-IV)	CA4	762
Lycium barbarum (Gouqizi)	MOL000098	quercetin	P51955	Serine/threonine-protein kinase Nek2 (EC 2.7.11.1) (HSPK 21) (Never in mitosis A-related kinase 2) (NimA-related protein kinase 2) (NimA-like protein kinase 1)	NEK2	4751
Lycium barbarum (Gouqizi)	MOL000098	quercetin	P25024	C-X-C chemokine receptor type 1 (CXC-R1) (CXCR-1) (CDw128a) (High affinity interleukin-8 receptor A) (IL-8R A) (IL-8 receptor type 1) (CD antigen CD181)	CXCR1	3577
Lycium barbarum (Gouqizi)	MOL000098	quercetin	Q13554	Calcium/calmodulin-dependent protein kinase type II subunit beta (CaM kinase II subunit beta) (CaMK-II subunit beta) (EC 2.7.11.17)	CAMK2B	816
Lycium barbarum (Gouqizi)	MOL000098	quercetin	Q9UM73	ALK tyrosine kinase receptor (EC 2.7.10.1) (Anaplastic lymphoma kinase) (CD antigen CD246)	ALK	238
Lycium barbarum (Gouqizi)	MOL000098	quercetin	P31749	RAC-alpha serine/threonine-protein kinase (EC 2.7.11.1) (Protein kinase B) (PKB) (Protein kinase B alpha) (PKB alpha) (Proto-oncogene c-Akt) (RAC-PK-alpha)	AKT1	207
Lycium barbarum (Gouqizi)	MOL000098	quercetin	P08183	ATP-dependent translocase ABCB1 (ATP-binding cassette sub-family B member 1) (Multidrug resistance protein 1) (EC 7.6.2.2) (P-glycoprotein 1) (Phospholipid transporter ABCB1) (EC 7.6.2.1) (CD antigen CD243)	ABCB1	5243
Lycium barbarum (Gouqizi)	MOL000098	quercetin	Q9HC98	Serine/threonine-protein kinase Nek6 (EC 2.7.11.1) (Never in mitosis A-related kinase 6) (NimA-related protein kinase 6) (Protein kinase SID6-1512)	NEK6	10783
Lycium barbarum (Gouqizi)	MOL000098	quercetin	P04054	Phospholipase A2 (EC 3.1.1.4) (Group IB phospholipase A2) (Phosphatidylcholine 2-acylhydrolase 1B)	PLA2G1B	5319
Lycium barbarum (Gouqizi)	MOL000098	quercetin	P35218	Carbonic anhydrase 5A, mitochondrial (EC 4.2.1.1) (Carbonate dehydratase VA) (Carbonic anhydrase VA) (CA-VA)	CA5A	763
Lycium barbarum (Gouqizi)	MOL000098	quercetin	P56817	Beta-secretase 1 (EC 3.4.23.46) (Aspartyl protease 2) (ASP2) (Asp 2) (Beta-site amyloid precursor protein cleaving enzyme 1) (Beta-site APP cleaving enzyme 1) (Memapsin-2) (Membrane-associated aspartic protease 2)	BACE1	23621
Lycium barbarum (Gouqizi)	MOL000098	quercetin	Q16678	Cytochrome P450 1B1 (EC 1.14.14.1) (CYPIB1) (Hydroperoxy icosatetraenoate dehydratase) (EC 4.2.1.152)	CYP1B1	1545
Lycium barbarum (Gouqizi)	MOL000098	quercetin	P30530	Tyrosine-protein kinase receptor UFO (EC 2.7.10.1) (AXL oncogene)	AXL	558
Lycium barbarum (Gouqizi)	MOL000098	quercetin	Q9UNQ0	Broad substrate specificity ATP-binding cassette transporter ABCG2 (EC 7.6.2.2) (ATP-binding cassette sub-family G member 2) (Breast cancer resistance protein) (CDw338) (Mitoxantrone resistance-associated protein) (Placenta-specific ATP-binding cassette transporter) (Urate exporter) (CD antigen CD338)	ABCG2	9429
Lycium barbarum (Gouqizi)	MOL000098	quercetin	O60285	NUAK family SNF1-like kinase 1 (EC 2.7.11.1) (AMPK-related protein kinase 5) (ARK5) (Omphalocele kinase 1)	NUAK1	9891
Lycium barbarum (Gouqizi)	MOL000098	quercetin	P52895	Aldo-keto reductase family 1 member C2 (EC 1.-.-.-) (3-alpha-HSD3) (Chlordecone reductase homolog HAKRD) (Dihydrodiol dehydrogenase 2) (DD-2) (DD2) (Dihydrodiol dehydrogenase/bile acid-binding protein) (DD/BABP) (Trans-1,2-dihydrobenzene-1,2-diol dehydrogenase) (EC 1.3.1.20) (Type III 3-alpha-hydroxysteroid dehydrogenase) (EC 1.1.1.357)	AKR1C2	1646
Lycium barbarum (Gouqizi)	MOL000098	quercetin	Q04828	Aldo-keto reductase family 1 member C1 (EC 1.1.1.-) (20-alpha-hydroxysteroid dehydrogenase) (20-alpha-HSD) (EC 1.1.1.149) (Chlordecone reductase homolog HAKRC) (Dihydrodiol dehydrogenase 1/2) (DD1/DD2) (High-affinity hepatic bile acid-binding protein) (HBAB) (Indanol dehydrogenase) (EC 1.1.1.112) (Trans-1,2-dihydrobenzene-1,2-diol dehydrogenase) (EC 1.3.1.20)	AKR1C1	1645
Lycium barbarum (Gouqizi)	MOL000098	quercetin	P42330	Aldo-keto reductase family 1 member C3 (EC 1.-.-.-) (17-beta-hydroxysteroid dehydrogenase type 5) (17-beta-HSD 5) (3-alpha-HSD type II, brain) (3-alpha-hydroxysteroid dehydrogenase type 2) (3-alpha-HSD type 2) (EC 1.1.1.357) (Chlordecone reductase homolog HAKRb) (Dihydrodiol dehydrogenase 3) (DD-3) (DD3) (Dihydrodiol dehydrogenase type I) (HA1753) (Indanol dehydrogenase) (EC 1.1.1.112) (Prostagla…	AKR1C3	8644
Lycium barbarum (Gouqizi)	MOL000098	quercetin	P17516	Aldo-keto reductase family 1 member C4 (EC 1.1.1.-) (3-alpha-HSD1) (3-alpha-hydroxysteroid dehydrogenase type I) (EC 1.1.1.357) (Chlordecone reductase) (CDR) (EC 1.1.1.225) (Dihydrodiol dehydrogenase 4) (DD-4) (DD4) (HAKRA)	AKR1C4	1109
Lycium barbarum (Gouqizi)	MOL000098	quercetin	Q8N1Q1	Carbonic anhydrase 13 (EC 4.2.1.1) (Carbonate dehydratase XIII) (Carbonic anhydrase XIII) (CA-XIII)	CA13	377677
Lycium barbarum (Gouqizi)	MOL000098	quercetin	P14550	Aldo-keto reductase family 1 member A1 (EC 1.1.1.2) (EC 1.1.1.372) (EC 1.1.1.54) (Alcohol dehydrogenase [NADP(+)]) (Aldehyde reductase) (Glucuronate reductase) (EC 1.1.1.19) (Glucuronolactone reductase) (EC 1.1.1.20)	AKR1A1	10327
Lycium barbarum (Gouqizi)	MOL000098	quercetin	Q9HC97	G-protein coupled receptor 35 (Kynurenic acid receptor) (KYNA receptor)	GPR35	2859
Lycium barbarum (Gouqizi)	MOL000098	quercetin	P43405	Tyrosine-protein kinase SYK (EC 2.7.10.2) (Spleen tyrosine kinase) (p72-Syk)	SYK	6850
Lycium barbarum (Gouqizi)	MOL000098	quercetin	P10636	Microtubule-associated protein tau (Neurofibrillary tangle protein) (Paired helical filament-tau) (PHF-tau)	MAPT	4137
Lycium barbarum (Gouqizi)	MOL000098	quercetin	B2RXH2	Lysine-specific demethylase 4E (EC 1.14.11.-) (KDM4D-like protein) (Lysine-specific demethylase 4D-like)	KDM4E	390245
Lycium barbarum (Gouqizi)	MOL000098	quercetin	P11388	DNA topoisomerase 2-alpha (EC 5.6.2.2) (DNA topoisomerase II, alpha isozyme)	TOP2A	7153
Lycium barbarum (Gouqizi)	MOL000098	quercetin	P06213	Insulin receptor (IR) (EC 2.7.10.1) (CD antigen CD220) [Cleaved into: Insulin receptor subunit alpha; Insulin receptor subunit beta]	INSR	3643
Lycium barbarum (Gouqizi)	MOL000098	quercetin	P22303	Acetylcholinesterase (AChE) (EC 3.1.1.7)	ACHE	43
Lycium barbarum (Gouqizi)	MOL000098	quercetin	Q15746	Myosin light chain kinase, smooth muscle (MLCK) (smMLCK) (EC 2.7.11.18) (Kinase-related protein) (KRP) (Telokin) [Cleaved into: Myosin light chain kinase, smooth muscle, deglutamylated form]	MYLK	4638
Lycium barbarum (Gouqizi)	MOL000098	quercetin	P48736	Phosphatidylinositol 4,5-bisphosphate 3-kinase catalytic subunit gamma isoform (PI3-kinase subunit gamma) (PI3K-gamma) (PI3Kgamma) (PtdIns-3-kinase subunit gamma) (EC 2.7.1.153) (Phosphatidylinositol 4,5-bisphosphate 3-kinase 110 kDa catalytic subunit gamma) (PtdIns-3-kinase subunit p110-gamma) (p110gamma) (Phosphoinositide-3-kinase catalytic gamma polypeptide) (Serine/threonine protein kinase PI…	PIK3CG	5294
Lycium barbarum (Gouqizi)	MOL000098	quercetin	P27695	DNA-(apurinic or apyrimidinic site) lyase (EC 3.1.-.-) (EC 4.2.99.18) (APEX nuclease) (APEN) (Apurinic-apyrimidinic endonuclease 1) (AP endonuclease 1) (APE-1) (REF-1) (Redox factor-1) [Cleaved into: DNA-(apurinic or apyrimidinic site) lyase, mitochondrial]	APEX1	328
Lycium barbarum (Gouqizi)	MOL000098	quercetin	Q15078	Cyclin-dependent kinase 5 activator 1 (CDK5 activator 1) (Cyclin-dependent kinase 5 regulatory subunit 1) (TPKII regulatory subunit) [Cleaved into: Cyclin-dependent kinase 5 activator 1, p35 (p35); Cyclin-dependent kinase 5 activator 1, p25 (p25) (Tau protein kinase II 23 kDa subunit) (p23)]	CDK5R1	8851
Lycium barbarum (Gouqizi)	MOL000098	quercetin	Q00535	Cyclin-dependent-like kinase 5 (EC 2.7.11.1) (Cell division protein kinase 5) (Serine/threonine-protein kinase PSSALRE) (Tau protein kinase II catalytic subunit) (TPKII catalytic subunit)	CDK5	1020
Lycium barbarum (Gouqizi)	MOL000098	quercetin	Q8WWL7	G2/mitotic-specific cyclin-B3	CCNB3	85417
Lycium barbarum (Gouqizi)	MOL000098	quercetin	P06493	Cyclin-dependent kinase 1, CDK1, EC 2.7.11.22, EC 2.7.11.23 (Cell division control protein 2 homolog) (Cell division protein kinase 1) (p34 protein kinase)	CDK1	983
Lycium barbarum (Gouqizi)	MOL000098	quercetin	P14635	G2/mitotic-specific cyclin-B1	CCNB1	891
Lycium barbarum (Gouqizi)	MOL000098	quercetin	O95067	G2/mitotic-specific cyclin-B2	CCNB2	9133
Lycium barbarum (Gouqizi)	MOL000098	quercetin	P05089	Arginase-1 (EC 3.5.3.1) (Liver-type arginase) (Type I arginase)	ARG1	383
Lycium barbarum (Gouqizi)	MOL000098	quercetin	Q13332	Receptor-type tyrosine-protein phosphatase S (R-PTP-S) (EC 3.1.3.48) (Receptor-type tyrosine-protein phosphatase sigma) (R-PTP-sigma)	PTPRS	5802
Lycium barbarum (Gouqizi)	MOL000098	quercetin	Q92731	Estrogen receptor beta (ER-beta) (Nuclear receptor subfamily 3 group A member 2)	ESR2	2100
Lycium barbarum (Gouqizi)	MOL000098	quercetin	P29372	DNA-3-methyladenine glycosylase (EC 3.2.2.21) (3-alkyladenine DNA glycosylase) (3-methyladenine DNA glycosidase) (ADPG) (N-methylpurine-DNA glycosylase)	MPG	4350
Lycium barbarum (Gouqizi)	MOL000098	quercetin	Q96S37	Solute carrier family 22 member 12 (Organic anion transporter 4-like protein) (Renal-specific transporter) (RST) (Urate anion exchanger 1)	SLC22A12	116085
Lycium barbarum (Gouqizi)	MOL000098	quercetin	Q00534	Cyclin-dependent kinase 6 (EC 2.7.11.22) (Cell division protein kinase 6) (Serine/threonine-protein kinase PLSTIRE)	CDK6	1021
Lycium barbarum (Gouqizi)	MOL000098	quercetin	P24941	Cyclin-dependent kinase 2 (EC 2.7.11.22) (Cell division protein kinase 2) (p33 protein kinase)	CDK2	1017
Lycium barbarum (Gouqizi)	MOL000098	quercetin	P14679	Tyrosinase (EC 1.14.18.1) (LB24-AB) (Monophenol monooxygenase) (SK29-AB) (Tumor rejection antigen AB)	TYR	7299
Lycium barbarum (Gouqizi)	MOL000098	quercetin	P14061	Estradiol 17-beta-dehydrogenase 1 (EC 1.1.1.62) (17-beta-hydroxysteroid dehydrogenase type 1) (17-beta-HSD 1) (20 alpha-hydroxysteroid dehydrogenase) (20-alpha-HSD) (E2DH) (Placental 17-beta-hydroxysteroid dehydrogenase) (Short chain dehydrogenase/reductase family 28C member 1)	HSD17B1	3292
Lycium barbarum (Gouqizi)	MOL000098	quercetin	P35869	Aryl hydrocarbon receptor (Ah receptor) (AhR) (Class E basic helix-loop-helix protein 76) (bHLHe76)	AHR	196
Lycium barbarum (Gouqizi)	MOL000098	quercetin	P11474	Steroid hormone receptor ERR1 (Estrogen receptor-like 1) (Estrogen-related receptor alpha) (ERR-alpha) (Nuclear receptor subfamily 3 group B member 1)	ESRRA	2101
Lycium barbarum (Gouqizi)	MOL000098	quercetin	P05067	Amyloid-beta precursor protein (APP) (ABPP) (APPI) (Alzheimer disease amyloid protein) (Amyloid precursor protein) (Amyloid-beta A4 protein) (Cerebral vascular amyloid peptide) (CVAP) (PreA4) (Protease nexin-II) (PN-II) [Cleaved into: N-APP; Soluble APP-alpha (S-APP-alpha); Soluble APP-beta (S-APP-beta); C99 (Beta-secretase C-terminal fragment) (Beta-CTF); Amyloid-beta protein 42 (Abeta42) (Beta-…	APP	351
Lycium barbarum (Gouqizi)	MOL000098	quercetin	P09874	Poly [ADP-ribose] polymerase 1 (PARP-1) (EC 2.4.2.30) (ADP-ribosyltransferase diphtheria toxin-like 1) (ARTD1) (DNA ADP-ribosyltransferase PARP1) (EC 2.4.2.-) (NAD(+) ADP-ribosyltransferase 1) (ADPRT 1) (Poly[ADP-ribose] synthase 1) (Protein poly-ADP-ribosyltransferase PARP1) (EC 2.4.2.-)	PARP1	142
Lycium barbarum (Gouqizi)	MOL000098	quercetin	P02766	Transthyretin (ATTR) (Prealbumin) (TBPA)	TTR	7276
Lycium barbarum (Gouqizi)	MOL000098	quercetin	P39900	Macrophage metalloelastase (MME) (EC 3.4.24.65) (Macrophage elastase) (ME) (hME) (Matrix metalloproteinase-12) (MMP-12)	MMP12	4321
Lycium barbarum (Gouqizi)	MOL000098	quercetin	P28907	ADP-ribosyl cyclase/cyclic ADP-ribose hydrolase 1 (EC 3.2.2.6) (2'-phospho-ADP-ribosyl cyclase) (2'-phospho-ADP-ribosyl cyclase/2'-phospho-cyclic-ADP-ribose transferase) (EC 2.4.99.20) (2'-phospho-cyclic-ADP-ribose transferase) (ADP-ribosyl cyclase 1) (ADPRC 1) (Cyclic ADP-ribose hydrolase 1) (cADPr hydrolase 1) (T10) (CD antigen CD38)	CD38	952
Lycium barbarum (Gouqizi)	MOL000098	quercetin	O60218	Aldo-keto reductase family 1 member B10 (EC 1.1.1.300) (EC 1.1.1.54) (ARL-1) (Aldose reductase-like) (Aldose reductase-related protein) (ARP) (hARP) (Small intestine reductase) (SI reductase)	AKR1B10	57016
Lycium barbarum (Gouqizi)	MOL000098	quercetin	Q9H2K2	Poly [ADP-ribose] polymerase tankyrase-2 (EC 2.4.2.30) (ADP-ribosyltransferase diphtheria toxin-like 6) (ARTD6) (Poly [ADP-ribose] polymerase 5B) (Protein poly-ADP-ribosyltransferase tankyrase-2) (EC 2.4.2.-) (TNKS-2) (TRF1-interacting ankyrin-related ADP-ribose polymerase 2) (Tankyrase II) (Tankyrase-2) (TANK2) (Tankyrase-like protein) (Tankyrase-related protein)	TNKS2	80351
Lycium barbarum (Gouqizi)	MOL000098	quercetin	O95271	Poly [ADP-ribose] polymerase tankyrase-1 (EC 2.4.2.30) (ADP-ribosyltransferase diphtheria toxin-like 5) (ARTD5) (Poly [ADP-ribose] polymerase 5A) (Protein poly-ADP-ribosyltransferase tankyrase-1) (EC 2.4.2.-) (TNKS-1) (TRF1-interacting ankyrin-related ADP-ribose polymerase) (Tankyrase I) (Tankyrase-1) (TANK1)	TNKS	8658
Lycium barbarum (Gouqizi)	MOL000098	quercetin	P11387	DNA topoisomerase 1 (EC 5.6.2.1) (DNA topoisomerase I)	TOP1	7150
Lycium barbarum (Gouqizi)	MOL000098	quercetin	O14746	Telomerase reverse transcriptase (EC 2.7.7.49) (HEST2) (Telomerase catalytic subunit) (Telomerase-associated protein 2) (TP2)	TERT	7015
Lycium barbarum (Gouqizi)	MOL000098	quercetin	P23219	Prostaglandin G/H synthase 1 (EC 1.14.99.1) (Cyclooxygenase-1) (COX-1) (Prostaglandin H2 synthase 1) (PGH synthase 1) (PGHS-1) (PHS 1) (Prostaglandin-endoperoxide synthase 1)	PTGS1	5742
Lycium barbarum (Gouqizi)	MOL000098	quercetin	P14867	Gamma-aminobutyric acid receptor subunit alpha-1 (GABA(A) receptor subunit alpha-1)	GABRA1	2554
Lycium barbarum (Gouqizi)	MOL000098	quercetin	P00749	Urokinase-type plasminogen activator (U-plasminogen activator) (uPA) (EC 3.4.21.73) [Cleaved into: Urokinase-type plasminogen activator long chain A; Urokinase-type plasminogen activator short chain A; Urokinase-type plasminogen activator chain B]	PLAU	5328
Lycium barbarum (Gouqizi)	MOL000098	quercetin	P29474	Nitric oxide synthase, endothelial (EC 1.14.13.39) (Constitutive NOS) (cNOS) (EC-NOS) (Endothelial NOS) (eNOS) (NOS type III) (NOSIII)	NOS3	4846
Lycium barbarum (Gouqizi)	MOL000098	quercetin	O43451	Maltase-glucoamylase, intestinal [Includes: Maltase (EC 3.2.1.20) (Alpha-glucosidase); Glucoamylase (EC 3.2.1.3) (Glucan 1,4-alpha-glucosidase)]	MGAM	8972
Lycium barbarum (Gouqizi)	MOL000098	quercetin	P27169	Serum paraoxonase/arylesterase 1 (PON 1) (EC 3.1.1.2) (EC 3.1.1.81) (EC 3.1.8.1) (Aromatic esterase 1) (A-esterase 1) (K-45) (Serum aryldialkylphosphatase 1)	PON1	5444
Lycium barbarum (Gouqizi)	MOL000098	quercetin	P17936	Insulin-like growth factor-binding protein 3 (IBP-3) (IGF-binding protein 3) (IGFBP-3)	IGFBP3	3486
Lycium barbarum (Gouqizi)	MOL000098	quercetin	P08684	Cytochrome P450 3A4 (EC 1.14.14.1) (1,4-cineole 2-exo-monooxygenase) (1,8-cineole 2-exo-monooxygenase) (EC 1.14.14.56) (Albendazole monooxygenase (sulfoxide-forming)) (EC 1.14.14.73) (Albendazole sulfoxidase) (CYPIIIA3) (CYPIIIA4) (Cholesterol 25-hydroxylase) (Cytochrome P450 3A3) (Cytochrome P450 HLp) (Cytochrome P450 NF-25) (Cytochrome P450-PCN1) (Nifedipine oxidase) (Quinine 3-monooxygenase) (…	CYP3A4	1576
Lycium barbarum (Gouqizi)	MOL000098	quercetin	P10275	Androgen receptor (Dihydrotestosterone receptor) (Nuclear receptor subfamily 3 group C member 4)	AR	367
Lycium barbarum (Gouqizi)	MOL000098	quercetin	Q14994	Nuclear receptor subfamily 1 group I member 3 (Constitutive activator of retinoid response) (Constitutive active response) (Constitutive androstane receptor) (CAR) (Orphan nuclear receptor MB67)	NR1I3	9970
Lycium barbarum (Gouqizi)	MOL000098	quercetin	P17252	Protein kinase C alpha type (PKC-A) (PKC-alpha) (EC 2.7.11.13)	PRKCA	5578
Lycium barbarum (Gouqizi)	MOL000098	quercetin	P10415	Apoptosis regulator Bcl-2	BCL2	596
Lycium barbarum (Gouqizi)	MOL000098	quercetin	P04049	RAF proto-oncogene serine/threonine-protein kinase (EC 2.7.11.1) (Proto-oncogene c-RAF) (cRaf) (Raf-1)	RAF1	5894
Lycium barbarum (Gouqizi)	MOL000098	quercetin	P42574	Caspase-3 (CASP-3) (EC 3.4.22.56) (Apopain) (Cysteine protease CPP32) (CPP-32) (Protein Yama) (SREBP cleavage activity 1) (SCA-1) [Cleaved into: Caspase-3 subunit p17; Caspase-3 subunit p12]	CASP3	836
Lycium barbarum (Gouqizi)	MOL000098	quercetin	P52789	Hexokinase-2 (EC 2.7.1.1) (Hexokinase type II) (HK II) (Hexokinase-B) (Muscle form hexokinase)	HK2	3099
Lycium barbarum (Gouqizi)	MOL000098	quercetin	Q16665	Hypoxia-inducible factor 1-alpha (HIF-1-alpha) (HIF1-alpha) (ARNT-interacting protein) (Basic-helix-loop-helix-PAS protein MOP1) (Class E basic helix-loop-helix protein 78) (bHLHe78) (Member of PAS protein 1) (PAS domain-containing protein 8)	HIF1A	3091
Lycium barbarum (Gouqizi)	MOL000098	quercetin	Q15596	Nuclear receptor coactivator 2 (NCoA-2) (Class E basic helix-loop-helix protein 75) (bHLHe75) (Transcriptional intermediary factor 2) (hTIF2)	NCOA2	10499
Lycium barbarum (Gouqizi)	MOL000098	quercetin	P55211	Caspase-9 (CASP-9) (EC 3.4.22.62) (Apoptotic protease Mch-6) (Apoptotic protease-activating factor 3) (APAF-3) (ICE-like apoptotic protease 6) (ICE-LAP6) [Cleaved into: Caspase-9 subunit p35; Caspase-9 subunit p10]	CASP9	842
Lycium barbarum (Gouqizi)	MOL000098	quercetin	Q14790	Caspase-8 (CASP-8) (EC 3.4.22.61) (Apoptotic cysteine protease) (Apoptotic protease Mch-5) (CAP4) (FADD-homologous ICE/ced-3-like protease) (FADD-like ICE) (FLICE) (ICE-like apoptotic protease 5) (MORT1-associated ced-3 homolog) (MACH) [Cleaved into: Caspase-8 subunit p18; Caspase-8 subunit p10]	CASP8	841
Lycium barbarum (Gouqizi)	MOL000098	quercetin	P08709	Coagulation factor VII (EC 3.4.21.21) (Proconvertin) (Serum prothrombin conversion accelerator) (SPCA) (Eptacog alfa) [Cleaved into: Factor VII light chain; Factor VII heavy chain]	F7	2155
Lycium barbarum (Gouqizi)	MOL000098	quercetin	P07477	Trypsin-1 (EC 3.4.21.4) (Beta-trypsin) (Cationic trypsinogen) (Serine protease 1) (Trypsin I) [Cleaved into: Alpha-trypsin chain 1; Alpha-trypsin chain 2]	PRSS1	5644
Lycium barbarum (Gouqizi)	MOL000098	quercetin	Q04206	Transcription factor p65 (Nuclear factor NF-kappa-B p65 subunit) (Nuclear factor of kappa light polypeptide gene enhancer in B-cells 3)	RELA	5970
Lycium barbarum (Gouqizi)	MOL000098	quercetin	P15692	Vascular endothelial growth factor A (VEGF-A) (Vascular permeability factor) (VPF)	VEGFA	7422
Lycium barbarum (Gouqizi)	MOL000098	quercetin	P24385	G1/S-specific cyclin-D1 (B-cell lymphoma 1 protein) (BCL-1) (BCL-1 oncogene) (PRAD1 oncogene)	CCND1	595
Lycium barbarum (Gouqizi)	MOL000098	quercetin	P01100	Proto-oncogene c-Fos (Cellular oncogene fos) (G0/G1 switch regulatory protein 7)	FOS	2353
Lycium barbarum (Gouqizi)	MOL000098	quercetin	P56537	Eukaryotic translation initiation factor 6 (eIF-6) (B(2)GCN homolog) (B4 integrin interactor) (CAB) (p27(BBP))	EIF6	3692
Lycium barbarum (Gouqizi)	MOL000098	quercetin	P06400	Retinoblastoma-associated protein (p105-Rb) (p110-RB1) (pRb) (Rb) (pp110)	RB1	5925
Lycium barbarum (Gouqizi)	MOL000098	quercetin	P05231	Interleukin-6 (IL-6) (B-cell stimulatory factor 2) (BSF-2) (CTL differentiation factor) (CDF) (Hybridoma growth factor) (Interferon beta-2) (IFN-beta-2)	IL6	3569
Lycium barbarum (Gouqizi)	MOL000098	quercetin	O95433	Activator of 90 kDa heat shock protein ATPase homolog 1 (AHA1) (p38)	AHSA1	10598
Lycium barbarum (Gouqizi)	MOL000098	quercetin	Q9H3D4	Tumor protein 63 (p63) (Chronic ulcerative stomatitis protein) (CUSP) (Keratinocyte transcription factor KET) (Transformation-related protein 63) (TP63) (Tumor protein p73-like) (p73L) (p40) (p51)	TP63	8626
Lycium barbarum (Gouqizi)	MOL000098	quercetin	P19419	ETS domain-containing protein Elk-1	ELK1	2002
Lycium barbarum (Gouqizi)	MOL000098	quercetin	P25963	NF-kappa-B inhibitor alpha (I-kappa-B-alpha) (IkB-alpha) (IkappaBalpha) (Major histocompatibility complex enhancer-binding protein MAD3)	NFKBIA	4792
Lycium barbarum (Gouqizi)	MOL000098	quercetin	P16435	NADPH--cytochrome P450 reductase (CPR) (P450R) (EC 1.6.2.4)	POR	5447
Lycium barbarum (Gouqizi)	MOL000098	quercetin	Q06455	Protein CBFA2T1 (Cyclin-D-related protein) (Eight twenty one protein) (Protein ETO) (Protein MTG8) (Zinc finger MYND domain-containing protein 2)	RUNX1T1	862
Lycium barbarum (Gouqizi)	MOL000098	quercetin	P04626	Receptor tyrosine-protein kinase erbB-2 (EC 2.7.10.1) (Metastatic lymph node gene 19 protein) (MLN 19) (Proto-oncogene Neu) (Proto-oncogene c-ErbB-2) (Tyrosine kinase-type cell surface receptor HER2) (p185erbB2) (CD antigen CD340)	ERBB2	2064
Lycium barbarum (Gouqizi)	MOL000098	quercetin	Q13085	Acetyl-CoA carboxylase 1 (ACC1) (EC 6.4.1.2) (Acetyl-Coenzyme A carboxylase alpha) (ACC-alpha)	ACACA	31
Lycium barbarum (Gouqizi)	MOL000098	quercetin	Q03135	Caveolin-1	CAV1	857
Lycium barbarum (Gouqizi)	MOL000098	quercetin	P01106	Myc proto-oncogene protein (Class E basic helix-loop-helix protein 39) (bHLHe39) (Proto-oncogene c-Myc) (Transcription factor p64)	MYC	4609
Lycium barbarum (Gouqizi)	MOL000098	quercetin	P04798	Cytochrome P450 1A1 (CYPIA1) (EC 1.14.14.1) (Cytochrome P450 form 6) (Cytochrome P450-C) (Cytochrome P450-P1) (Hydroperoxy icosatetraenoate dehydratase) (EC 4.2.1.152)	CYP1A1	1543
Lycium barbarum (Gouqizi)	MOL000098	quercetin	P05362	Intercellular adhesion molecule 1 (ICAM-1) (Major group rhinovirus receptor) (CD antigen CD54)	ICAM1	3383
Lycium barbarum (Gouqizi)	MOL000098	quercetin	P16581	E-selectin (CD62 antigen-like family member E) (Endothelial leukocyte adhesion molecule 1) (ELAM-1) (Leukocyte-endothelial cell adhesion molecule 2) (LECAM2) (CD antigen CD62E)	SELE	6401
Lycium barbarum (Gouqizi)	MOL000098	quercetin	P19320	Vascular cell adhesion protein 1 (V-CAM 1) (VCAM-1) (INCAM-100) (CD antigen CD106)	VCAM1	7412
Lycium barbarum (Gouqizi)	MOL000098	quercetin	P43115	Prostaglandin E2 receptor EP3 subtype (PGE receptor EP3 subtype) (PGE2 receptor EP3 subtype) (PGE2-R) (Prostanoid EP3 receptor)	PTGER3	5733
Lycium barbarum (Gouqizi)	MOL000098	quercetin	O15392	Baculoviral IAP repeat-containing protein 5 (Apoptosis inhibitor 4) (Apoptosis inhibitor survivin)	BIRC5	332
Lycium barbarum (Gouqizi)	MOL000098	quercetin	Q9NRD8	Dual oxidase 2 (EC 1.11.1.-) (EC 1.6.3.1) (Large NOX 2) (Long NOX 2) (NADH/NADPH thyroid oxidase p138-tox) (NADPH oxidase/peroxidase DUOX2) (NADPH thyroid oxidase 2) (Thyroid oxidase 2) (p138 thyroid oxidase)	DUOX2	50506
Lycium barbarum (Gouqizi)	MOL000098	quercetin	P04792	Heat shock protein beta-1 (HspB1) (28 kDa heat shock protein) (Estrogen-regulated 24 kDa protein) (Heat shock 27 kDa protein) (HSP 27) (Stress-responsive protein 27) (SRP27)	HSPB1	3315
Lycium barbarum (Gouqizi)	MOL000098	quercetin	P09211	Glutathione S-transferase P (EC 2.5.1.18) (GST class-pi) (GSTP1-1)	GSTP1	2950
Lycium barbarum (Gouqizi)	MOL000098	quercetin	Q16236	Nuclear factor erythroid 2-related factor 2 (NF-E2-related factor 2) (NFE2-related factor 2) (Nrf-2) (HEBP1) (Nuclear factor, erythroid derived 2, like 2)	NFE2L2	4780
Lycium barbarum (Gouqizi)	MOL000098	quercetin	P15559	NAD(P)H dehydrogenase [quinone] 1 (EC 1.6.5.2) (Azoreductase) (DT-diaphorase) (DTD) (Menadione reductase) (NAD(P)H:quinone oxidoreductase 1) (Phylloquinone reductase) (Quinone reductase 1) (QR1)	NQO1	1728
Lycium barbarum (Gouqizi)	MOL000098	quercetin	O43242	26S proteasome non-ATPase regulatory subunit 3 (26S proteasome regulatory subunit RPN3) (26S proteasome regulatory subunit S3) (Proteasome subunit p58)	PSMD3	5709
Lycium barbarum (Gouqizi)	MOL000098	quercetin	P14672	Solute carrier family 2, facilitated glucose transporter member 4 (Glucose transporter type 4, insulin-responsive) (GLUT-4)	SLC2A4	6517
Lycium barbarum (Gouqizi)	MOL000098	quercetin	P02461	Collagen alpha-1(III) chain	COL3A1	1281
Lycium barbarum (Gouqizi)	MOL000098	quercetin	Q96JK2	DDB1- and CUL4-associated factor 5 (Breakpoint cluster region protein 2) (BCRP2) (WD repeat-containing protein 22)	DCAF5	8816
Lycium barbarum (Gouqizi)	MOL000098	quercetin	O96017	Serine/threonine-protein kinase Chk2 (EC 2.7.11.1) (CHK2 checkpoint homolog) (Cds1 homolog) (Hucds1) (hCds1) (Checkpoint kinase 2)	CHEK2	11200
Lycium barbarum (Gouqizi)	MOL000098	quercetin	Q00613	Heat shock factor protein 1 (HSF 1) (Heat shock transcription factor 1) (HSTF 1)	HSF1	3297
Lycium barbarum (Gouqizi)	MOL000098	quercetin	P02741	C-reactive protein [Cleaved into: C-reactive protein(1-205)]	CRP	1401
Lycium barbarum (Gouqizi)	MOL000098	quercetin	Q13950	Runt-related transcription factor 2 (Acute myeloid leukemia 3 protein) (Core-binding factor subunit alpha-1) (CBF-alpha-1) (Oncogene AML-3) (Osteoblast-specific transcription factor 2) (OSF-2) (Polyomavirus enhancer-binding protein 2 alpha A subunit) (PEA2-alpha A) (PEBP2-alpha A) (SL3-3 enhancer factor 1 alpha A subunit) (SL3/AKV core-binding factor alpha A subunit)	RUNX2	860
Lycium barbarum (Gouqizi)	MOL000098	quercetin	Q9NS23	Ras association domain-containing protein 1	RASSF1	11186
Lycium barbarum (Gouqizi)	MOL000098	quercetin	P07339	Cathepsin D (EC 3.4.23.5) [Cleaved into: Cathepsin D light chain; Cathepsin D heavy chain]	CTSD	1509
Lycium barbarum (Gouqizi)	MOL000098	quercetin	P01344	Insulin-like growth factor II (IGF-II) (Somatomedin-A) (T3M-11-derived growth factor) [Cleaved into: Insulin-like growth factor II; Insulin-like growth factor II Ala-25 Del; Preptin]	IGF2	3481
Lycium barbarum (Gouqizi)	MOL000098	quercetin	P10914	Interferon regulatory factor 1 (IRF-1)	IRF1	3659
Lycium barbarum (Gouqizi)	MOL000098	quercetin	P21860	Receptor tyrosine-protein kinase erbB-3 (EC 2.7.10.1) (Proto-oncogene-like protein c-ErbB-3) (Tyrosine kinase-type cell surface receptor HER3)	ERBB3	2065
Lycium barbarum (Gouqizi)	MOL000098	quercetin	P49895	Type I iodothyronine deiodinase (EC 1.21.99.4) (5DI) (DIOI) (Type 1 DI) (Type-I 5'-deiodinase)	DIO1	1733
Lycium barbarum (Gouqizi)	MOL000098	quercetin	P55786	Puromycin-sensitive aminopeptidase (PSA) (EC 3.4.11.14) (Cytosol alanyl aminopeptidase) (AAP-S)	NPEPPS	9520
Lycium barbarum (Gouqizi)	MOL000098	quercetin	P20936	Ras GTPase-activating protein 1 (GAP) (GTPase-activating protein) (RasGAP) (Ras p21 protein activator) (p120GAP)	RASA1	5921
Lycium barbarum (Gouqizi)	MOL000098	quercetin	P09488	Glutathione S-transferase Mu 1 (EC 2.5.1.18) (GST HB subunit 4) (GST class-mu 1) (GSTM1-1) (GSTM1a-1a) (GSTM1b-1b) (GTH4)	GSTM1	2944
Lycium barbarum (Gouqizi)	MOL000098	quercetin	P28161	Glutathione S-transferase Mu 2 (EC 2.5.1.18) (GST class-mu 2) (GSTM2-2)	GSTM2	2946
Lycium barbarum (Gouqizi)	MOL000358	beta-sitosterol	P10275	Androgen receptor (Dihydrotestosterone receptor) (Nuclear receptor subfamily 3 group C member 4)	AR	367
Lycium barbarum (Gouqizi)	MOL000358	beta-sitosterol	P04035	3-hydroxy-3-methylglutaryl-coenzyme A reductase (HMG-CoA reductase) (EC 1.1.1.34)	HMGCR	3156
Lycium barbarum (Gouqizi)	MOL000358	beta-sitosterol	Q16850	Lanosterol 14-alpha demethylase (LDM) (EC 1.14.14.154) (CYPLI) (Cytochrome P450 51A1) (Cytochrome P450-14DM) (Cytochrome P45014DM) (Cytochrome P450LI) (Sterol 14-alpha demethylase)	CYP51A1	1595
Lycium barbarum (Gouqizi)	MOL000358	beta-sitosterol	Q9UHC9	NPC1-like intracellular cholesterol transporter 1 (Niemann-Pick C1-like protein 1)	NPC1L1	29881
Lycium barbarum (Gouqizi)	MOL000358	beta-sitosterol	Q13133	Oxysterols receptor LXR-alpha (Liver X receptor alpha) (Nuclear receptor subfamily 1 group H member 3)	NR1H3	10062
Lycium barbarum (Gouqizi)	MOL000358	beta-sitosterol	P11511	Aromatase (EC 1.14.14.14) (CYPXIX) (Cytochrome P-450AROM) (Cytochrome P450 19A1) (Estrogen synthase)	CYP19A1	1588
Lycium barbarum (Gouqizi)	MOL000358	beta-sitosterol	P05093	Steroid 17-alpha-hydroxylase/17,20 lyase (EC 1.14.14.19) (17-alpha-hydroxyprogesterone aldolase) (EC 1.14.14.32) (CYPXVII) (Cytochrome P450 17A1) (Cytochrome P450-C17) (Cytochrome P450c17) (Steroid 17-alpha-monooxygenase)	CYP17A1	1586
Lycium barbarum (Gouqizi)	MOL000358	beta-sitosterol	P51449	Nuclear receptor ROR-gamma (Nuclear receptor RZR-gamma) (Nuclear receptor subfamily 1 group F member 3) (RAR-related orphan receptor C) (Retinoid-related orphan receptor-gamma)	RORC	6097
Lycium barbarum (Gouqizi)	MOL000358	beta-sitosterol	P03372	Estrogen receptor (ER) (ER-alpha) (Estradiol receptor) (Nuclear receptor subfamily 3 group A member 1)	ESR1	2099
Lycium barbarum (Gouqizi)	MOL000358	beta-sitosterol	Q92731	Estrogen receptor beta (ER-beta) (Nuclear receptor subfamily 3 group A member 2)	ESR2	2100
Lycium barbarum (Gouqizi)	MOL000358	beta-sitosterol	Q12772	Sterol regulatory element-binding protein 2 (SREBP-2) (Class D basic helix-loop-helix protein 2) (bHLHd2) (Sterol regulatory element-binding transcription factor 2) [Cleaved into: Processed sterol regulatory element-binding protein 2]	SREBF2	6721
Lycium barbarum (Gouqizi)	MOL000358	beta-sitosterol	P04278	Sex hormone-binding globulin (SHBG) (Sex steroid-binding protein) (SBP) (Testis-specific androgen-binding protein) (ABP) (Testosterone-estradiol-binding globulin) (TeBG) (Testosterone-estrogen-binding globulin)	SHBG	6462
Lycium barbarum (Gouqizi)	MOL000358	beta-sitosterol	P23975	Sodium-dependent noradrenaline transporter (Norepinephrine transporter) (NET) (Solute carrier family 6 member 2)	SLC6A2	6530
Lycium barbarum (Gouqizi)	MOL000358	beta-sitosterol	P33261	Cytochrome P450 2C19 (EC 1.14.14.1) ((R)-limonene 6-monooxygenase) (EC 1.14.14.53) ((S)-limonene 6-monooxygenase) (EC 1.14.14.51) ((S)-limonene 7-monooxygenase) (EC 1.14.14.52) (CYPIIC17) (CYPIIC19) (Cytochrome P450-11A) (Cytochrome P450-254C) (Fenbendazole monooxygenase (4'-hydroxylating)) (EC 1.14.14.75) (Mephenytoin 4-hydroxylase)	CYP2C19	1557
Lycium barbarum (Gouqizi)	MOL000358	beta-sitosterol	P35398	Nuclear receptor ROR-alpha (Nuclear receptor RZR-alpha) (Nuclear receptor subfamily 1 group F member 1) (RAR-related orphan receptor A) (Retinoid-related orphan receptor-alpha)	RORA	6095
Lycium barbarum (Gouqizi)	MOL000358	beta-sitosterol	P18031	Tyrosine-protein phosphatase non-receptor type 1 (EC 3.1.3.48) (Protein-tyrosine phosphatase 1B) (PTP-1B)	PTPN1	5770
Lycium barbarum (Gouqizi)	MOL000358	beta-sitosterol	P06276	Cholinesterase (EC 3.1.1.8) (Acylcholine acylhydrolase) (Butyrylcholine esterase) (Choline esterase II) (Pseudocholinesterase)	BCHE	590
Lycium barbarum (Gouqizi)	MOL000358	beta-sitosterol	P08185	Corticosteroid-binding globulin (CBG) (Serpin A6) (Transcortin)	SERPINA6	866
Lycium barbarum (Gouqizi)	MOL000358	beta-sitosterol	P31645	Sodium-dependent serotonin transporter (SERT) (5HT transporter) (5HTT) (Solute carrier family 6 member 4)	SLC6A4	6532
Lycium barbarum (Gouqizi)	MOL000358	beta-sitosterol	P08172	Muscarinic acetylcholine receptor M2	CHRM2	1129
Lycium barbarum (Gouqizi)	MOL000358	beta-sitosterol	P11473	Vitamin D3 receptor (VDR) (1,25-dihydroxyvitamin D3 receptor) (Nuclear receptor subfamily 1 group I member 1)	VDR	7421
Lycium barbarum (Gouqizi)	MOL000358	beta-sitosterol	P22303	Acetylcholinesterase (AChE) (EC 3.1.1.7)	ACHE	43
Lycium barbarum (Gouqizi)	MOL000358	beta-sitosterol	P11413	Glucose-6-phosphate 1-dehydrogenase (G6PD) (EC 1.1.1.49)	G6PD	2539
Lycium barbarum (Gouqizi)	MOL000358	beta-sitosterol	P55055	Oxysterols receptor LXR-beta (Liver X receptor beta) (Nuclear receptor NER) (Nuclear receptor subfamily 1 group H member 2) (Ubiquitously-expressed nuclear receptor)	NR1H2	7376
Lycium barbarum (Gouqizi)	MOL000358	beta-sitosterol	P23415	Glycine receptor subunit alpha-1 (Glycine receptor 48 kDa subunit) (Glycine receptor strychnine-binding subunit)	GLRA1	2741
Lycium barbarum (Gouqizi)	MOL000358	beta-sitosterol	O00748	Cocaine esterase (EC 3.1.1.84) (Carboxylesterase 2) (CE-2) (hCE-2) (EC 3.1.1.1) (Methylumbelliferyl-acetate deacetylase 2) (EC 3.1.1.56)	CES2	8824
Lycium barbarum (Gouqizi)	MOL000358	beta-sitosterol	P34995	Prostaglandin E2 receptor EP1 subtype (PGE receptor EP1 subtype) (PGE2 receptor EP1 subtype) (Prostanoid EP1 receptor)	PTGER1	5731
Lycium barbarum (Gouqizi)	MOL000358	beta-sitosterol	P43116	Prostaglandin E2 receptor EP2 subtype (PGE receptor EP2 subtype) (PGE2 receptor EP2 subtype) (Prostanoid EP2 receptor)	PTGER2	5732
Lycium barbarum (Gouqizi)	MOL000358	beta-sitosterol	P28845	Corticosteroid 11-beta-dehydrogenase isozyme 1 (EC 1.1.1.146) (11-beta-hydroxysteroid dehydrogenase 1) (11-DH) (11-beta-HSD1) (Short chain dehydrogenase/reductase family 26C member 1)	HSD11B1	3290
Lycium barbarum (Gouqizi)	MOL000358	beta-sitosterol	O14684	Prostaglandin E synthase (EC 5.3.99.3) (Microsomal glutathione S-transferase 1-like 1) (MGST1-L1) (Microsomal prostaglandin E synthase 1) (MPGES-1) (p53-induced gene 12 protein)	PTGES	9536
Lycium barbarum (Gouqizi)	MOL000358	beta-sitosterol	P30304	M-phase inducer phosphatase 1 (EC 3.1.3.48) (Dual specificity phosphatase Cdc25A)	CDC25A	993
Lycium barbarum (Gouqizi)	MOL000358	beta-sitosterol	Q07869	Peroxisome proliferator-activated receptor alpha (PPAR-alpha) (Nuclear receptor subfamily 1 group C member 1)	PPARA	5465
Lycium barbarum (Gouqizi)	MOL000358	beta-sitosterol	Q03181	Peroxisome proliferator-activated receptor delta (PPAR-delta) (NUCI) (Nuclear hormone receptor 1) (NUC1) (Nuclear receptor subfamily 1 group C member 2) (Peroxisome proliferator-activated receptor beta) (PPAR-beta)	PPARD	5467
Lycium barbarum (Gouqizi)	MOL000358	beta-sitosterol	Q9UBM7	7-dehydrocholesterol reductase (7-DHC reductase) (EC 1.3.1.21) (Delta7-sterol reductase) (Sterol Delta(7)-reductase) (Sterol reductase SR-2)	DHCR7	1717
Lycium barbarum (Gouqizi)	MOL000358	beta-sitosterol	Q14534	Squalene monooxygenase (EC 1.14.14.17) (Squalene epoxidase) (SE)	SQLE	6713
Lycium barbarum (Gouqizi)	MOL000358	beta-sitosterol	P29350	Tyrosine-protein phosphatase non-receptor type 6 (EC 3.1.3.48) (Hematopoietic cell protein-tyrosine phosphatase) (Protein-tyrosine phosphatase 1C) (PTP-1C) (Protein-tyrosine phosphatase SHP-1) (SH-PTP1)	PTPN6	5777
Lycium barbarum (Gouqizi)	MOL000358	beta-sitosterol	Q14994	Nuclear receptor subfamily 1 group I member 3 (Constitutive activator of retinoid response) (Constitutive active response) (Constitutive androstane receptor) (CAR) (Orphan nuclear receptor MB67)	NR1I3	9970
Lycium barbarum (Gouqizi)	MOL000358	beta-sitosterol	P37268	Squalene synthase (SQS) (SS) (EC 2.5.1.21) (FPP:FPP farnesyltransferase) (Farnesyl-diphosphate farnesyltransferase)	FDFT1	2222
Lycium barbarum (Gouqizi)	MOL000358	beta-sitosterol	Q99720	Sigma non-opioid intracellular receptor 1 (Aging-associated gene 8 protein) (SR31747-binding protein) (SR-BP) (Sigma 1-type opioid receptor) (SIG-1R) (Sigma1-receptor) (Sigma1R) (hSigmaR1)	SIGMAR1	10280
Lycium barbarum (Gouqizi)	MOL000358	beta-sitosterol	P35228	Nitric oxide synthase, inducible (EC 1.14.13.39) (Hepatocyte NOS) (HEP-NOS) (Inducible NO synthase) (Inducible NOS) (iNOS) (NOS type II) (Peptidyl-cysteine S-nitrosylase NOS2)	NOS2	4843
Lycium barbarum (Gouqizi)	MOL000358	beta-sitosterol	P04150	Glucocorticoid receptor (GR) (Nuclear receptor subfamily 3 group C member 1)	NR3C1	2908
Lycium barbarum (Gouqizi)	MOL000358	beta-sitosterol	P37231	Peroxisome proliferator-activated receptor gamma (PPAR-gamma) (Nuclear receptor subfamily 1 group C member 3)	PPARG	5468
Lycium barbarum (Gouqizi)	MOL000358	beta-sitosterol	P30305	M-phase inducer phosphatase 2 (EC 3.1.3.48) (Dual specificity phosphatase Cdc25B)	CDC25B	994
Lycium barbarum (Gouqizi)	MOL000358	beta-sitosterol	P16662	UDP-glucuronosyltransferase 2B7 (UDPGT 2B7) (EC 2.4.1.17) (3,4-catechol estrogen-specific UDPGT) (UDP-glucuronosyltransferase 2B9) (UDPGT 2B9) (UDPGTh-2)	UGT2B7	7364
Lycium barbarum (Gouqizi)	MOL000358	beta-sitosterol	P80365	Corticosteroid 11-beta-dehydrogenase isozyme 2 (EC 1.1.1.-) (11-beta-hydroxysteroid dehydrogenase type 2) (11-DH2) (11-beta-HSD2) (11-beta-hydroxysteroid dehydrogenase type II) (11-HSD type II) (11-beta-HSD type II) (NAD-dependent 11-beta-hydroxysteroid dehydrogenase) (11-beta-HSD) (Short chain dehydrogenase/reductase family 9C member 3)	HSD11B2	3291
Lycium barbarum (Gouqizi)	MOL000358	beta-sitosterol	P06746	DNA polymerase beta (EC 2.7.7.7) (EC 4.2.99.-)	POLB	5423
Lycium barbarum (Gouqizi)	MOL000358	beta-sitosterol	P23219	Prostaglandin G/H synthase 1 (EC 1.14.99.1) (Cyclooxygenase-1) (COX-1) (Prostaglandin H2 synthase 1) (PGH synthase 1) (PGHS-1) (PHS 1) (Prostaglandin-endoperoxide synthase 1)	PTGS1	5742
Lycium barbarum (Gouqizi)	MOL000358	beta-sitosterol	P14867	Gamma-aminobutyric acid receptor subunit alpha-1 (GABA(A) receptor subunit alpha-1)	GABRA1	2554
Lycium barbarum (Gouqizi)	MOL000358	beta-sitosterol	P08173	Muscarinic acetylcholine receptor M4	CHRM4	1132
Lycium barbarum (Gouqizi)	MOL000358	beta-sitosterol	P11229	Muscarinic acetylcholine receptor M1	CHRM1	1128
Lycium barbarum (Gouqizi)	MOL000358	beta-sitosterol	P20309	Muscarinic acetylcholine receptor M3	CHRM3	1131
Lycium barbarum (Gouqizi)	MOL000358	beta-sitosterol	P27169	Serum paraoxonase/arylesterase 1 (PON 1) (EC 3.1.1.2) (EC 3.1.1.81) (EC 3.1.8.1) (Aromatic esterase 1) (A-esterase 1) (K-45) (Serum aryldialkylphosphatase 1)	PON1	5444
Lycium barbarum (Gouqizi)	MOL000358	beta-sitosterol	P17252	Protein kinase C alpha type (PKC-A) (PKC-alpha) (EC 2.7.11.13)	PRKCA	5578
Lycium barbarum (Gouqizi)	MOL000358	beta-sitosterol	P06401	Progesterone receptor (PR) (Nuclear receptor subfamily 3 group C member 3)	PGR	5241
Lycium barbarum (Gouqizi)	MOL000358	beta-sitosterol	P10415	Apoptosis regulator Bcl-2	BCL2	596
Lycium barbarum (Gouqizi)	MOL000358	beta-sitosterol	P42574	Caspase-3 (CASP-3) (EC 3.4.22.56) (Apopain) (Cysteine protease CPP32) (CPP-32) (Protein Yama) (SREBP cleavage activity 1) (SCA-1) [Cleaved into: Caspase-3 subunit p17; Caspase-3 subunit p12]	CASP3	836
Lycium barbarum (Gouqizi)	MOL000358	beta-sitosterol	P35348	Alpha-1A adrenergic receptor (Alpha-1A adrenoreceptor) (Alpha-1A adrenoceptor) (Alpha-1C adrenergic receptor) (Alpha-adrenergic receptor 1c)	ADRA1A	148
Lycium barbarum (Gouqizi)	MOL000358	beta-sitosterol	Q15596	Nuclear receptor coactivator 2 (NCoA-2) (Class E basic helix-loop-helix protein 75) (bHLHe75) (Transcriptional intermediary factor 2) (hTIF2)	NCOA2	10499
Lycium barbarum (Gouqizi)	MOL000358	beta-sitosterol	Q15822	Neuronal acetylcholine receptor subunit alpha-2	CHRNA2	1135
Lycium barbarum (Gouqizi)	MOL000358	beta-sitosterol	P55211	Caspase-9 (CASP-9) (EC 3.4.22.62) (Apoptotic protease Mch-6) (Apoptotic protease-activating factor 3) (APAF-3) (ICE-like apoptotic protease 6) (ICE-LAP6) [Cleaved into: Caspase-9 subunit p35; Caspase-9 subunit p10]	CASP9	842
Lycium barbarum (Gouqizi)	MOL000358	beta-sitosterol	Q14790	Caspase-8 (CASP-8) (EC 3.4.22.61) (Apoptotic cysteine protease) (Apoptotic protease Mch-5) (CAP4) (FADD-homologous ICE/ced-3-like protease) (FADD-like ICE) (FLICE) (ICE-like apoptotic protease 5) (MORT1-associated ced-3 homolog) (MACH) [Cleaved into: Caspase-8 subunit p18; Caspase-8 subunit p10]	CASP8	841
Lycium barbarum (Gouqizi)	MOL000449	Stigmasterol	P10275	Androgen receptor (Dihydrotestosterone receptor) (Nuclear receptor subfamily 3 group C member 4)	AR	367
Lycium barbarum (Gouqizi)	MOL000449	Stigmasterol	Q9UHC9	NPC1-like intracellular cholesterol transporter 1 (Niemann-Pick C1-like protein 1)	NPC1L1	29881
Lycium barbarum (Gouqizi)	MOL000449	Stigmasterol	P04035	3-hydroxy-3-methylglutaryl-coenzyme A reductase (HMG-CoA reductase) (EC 1.1.1.34)	HMGCR	3156
Lycium barbarum (Gouqizi)	MOL000449	Stigmasterol	Q16850	Lanosterol 14-alpha demethylase (LDM) (EC 1.14.14.154) (CYPLI) (Cytochrome P450 51A1) (Cytochrome P450-14DM) (Cytochrome P45014DM) (Cytochrome P450LI) (Sterol 14-alpha demethylase)	CYP51A1	1595
Lycium barbarum (Gouqizi)	MOL000449	Stigmasterol	P11511	Aromatase (EC 1.14.14.14) (CYPXIX) (Cytochrome P-450AROM) (Cytochrome P450 19A1) (Estrogen synthase)	CYP19A1	1588
Lycium barbarum (Gouqizi)	MOL000449	Stigmasterol	Q13133	Oxysterols receptor LXR-alpha (Liver X receptor alpha) (Nuclear receptor subfamily 1 group H member 3)	NR1H3	10062
Lycium barbarum (Gouqizi)	MOL000449	Stigmasterol	P05093	Steroid 17-alpha-hydroxylase/17,20 lyase (EC 1.14.14.19) (17-alpha-hydroxyprogesterone aldolase) (EC 1.14.14.32) (CYPXVII) (Cytochrome P450 17A1) (Cytochrome P450-C17) (Cytochrome P450c17) (Steroid 17-alpha-monooxygenase)	CYP17A1	1586
Lycium barbarum (Gouqizi)	MOL000449	Stigmasterol	P51449	Nuclear receptor ROR-gamma (Nuclear receptor RZR-gamma) (Nuclear receptor subfamily 1 group F member 3) (RAR-related orphan receptor C) (Retinoid-related orphan receptor-gamma)	RORC	6097
Lycium barbarum (Gouqizi)	MOL000449	Stigmasterol	P03372	Estrogen receptor (ER) (ER-alpha) (Estradiol receptor) (Nuclear receptor subfamily 3 group A member 1)	ESR1	2099
Lycium barbarum (Gouqizi)	MOL000449	Stigmasterol	Q92731	Estrogen receptor beta (ER-beta) (Nuclear receptor subfamily 3 group A member 2)	ESR2	2100
Lycium barbarum (Gouqizi)	MOL000449	Stigmasterol	P04278	Sex hormone-binding globulin (SHBG) (Sex steroid-binding protein) (SBP) (Testis-specific androgen-binding protein) (ABP) (Testosterone-estradiol-binding globulin) (TeBG) (Testosterone-estrogen-binding globulin)	SHBG	6462
Lycium barbarum (Gouqizi)	MOL000449	Stigmasterol	Q12772	Sterol regulatory element-binding protein 2 (SREBP-2) (Class D basic helix-loop-helix protein 2) (bHLHd2) (Sterol regulatory element-binding transcription factor 2) [Cleaved into: Processed sterol regulatory element-binding protein 2]	SREBF2	6721
Lycium barbarum (Gouqizi)	MOL000449	Stigmasterol	P22303	Acetylcholinesterase (AChE) (EC 3.1.1.7)	ACHE	43
Lycium barbarum (Gouqizi)	MOL000449	Stigmasterol	P33261	Cytochrome P450 2C19 (EC 1.14.14.1) ((R)-limonene 6-monooxygenase) (EC 1.14.14.53) ((S)-limonene 6-monooxygenase) (EC 1.14.14.51) ((S)-limonene 7-monooxygenase) (EC 1.14.14.52) (CYPIIC17) (CYPIIC19) (Cytochrome P450-11A) (Cytochrome P450-254C) (Fenbendazole monooxygenase (4'-hydroxylating)) (EC 1.14.14.75) (Mephenytoin 4-hydroxylase)	CYP2C19	1557
Lycium barbarum (Gouqizi)	MOL000449	Stigmasterol	P18031	Tyrosine-protein phosphatase non-receptor type 1 (EC 3.1.3.48) (Protein-tyrosine phosphatase 1B) (PTP-1B)	PTPN1	5770
Lycium barbarum (Gouqizi)	MOL000449	Stigmasterol	P23975	Sodium-dependent noradrenaline transporter (Norepinephrine transporter) (NET) (Solute carrier family 6 member 2)	SLC6A2	6530
Lycium barbarum (Gouqizi)	MOL000449	Stigmasterol	P06276	Cholinesterase (EC 3.1.1.8) (Acylcholine acylhydrolase) (Butyrylcholine esterase) (Choline esterase II) (Pseudocholinesterase)	BCHE	590
Lycium barbarum (Gouqizi)	MOL000449	Stigmasterol	P35398	Nuclear receptor ROR-alpha (Nuclear receptor RZR-alpha) (Nuclear receptor subfamily 1 group F member 1) (RAR-related orphan receptor A) (Retinoid-related orphan receptor-alpha)	RORA	6095
Lycium barbarum (Gouqizi)	MOL000449	Stigmasterol	P08185	Corticosteroid-binding globulin (CBG) (Serpin A6) (Transcortin)	SERPINA6	866
Lycium barbarum (Gouqizi)	MOL000449	Stigmasterol	P31645	Sodium-dependent serotonin transporter (SERT) (5HT transporter) (5HTT) (Solute carrier family 6 member 4)	SLC6A4	6532
Lycium barbarum (Gouqizi)	MOL000449	Stigmasterol	P08172	Muscarinic acetylcholine receptor M2	CHRM2	1129
Lycium barbarum (Gouqizi)	MOL000449	Stigmasterol	P11413	Glucose-6-phosphate 1-dehydrogenase (G6PD) (EC 1.1.1.49)	G6PD	2539
Lycium barbarum (Gouqizi)	MOL000449	Stigmasterol	P11473	Vitamin D3 receptor (VDR) (1,25-dihydroxyvitamin D3 receptor) (Nuclear receptor subfamily 1 group I member 1)	VDR	7421
Lycium barbarum (Gouqizi)	MOL000449	Stigmasterol	P55055	Oxysterols receptor LXR-beta (Liver X receptor beta) (Nuclear receptor NER) (Nuclear receptor subfamily 1 group H member 2) (Ubiquitously-expressed nuclear receptor)	NR1H2	7376
Lycium barbarum (Gouqizi)	MOL000449	Stigmasterol	P28845	Corticosteroid 11-beta-dehydrogenase isozyme 1 (EC 1.1.1.146) (11-beta-hydroxysteroid dehydrogenase 1) (11-DH) (11-beta-HSD1) (Short chain dehydrogenase/reductase family 26C member 1)	HSD11B1	3290
Lycium barbarum (Gouqizi)	MOL000449	Stigmasterol	P34995	Prostaglandin E2 receptor EP1 subtype (PGE receptor EP1 subtype) (PGE2 receptor EP1 subtype) (Prostanoid EP1 receptor)	PTGER1	5731
Lycium barbarum (Gouqizi)	MOL000449	Stigmasterol	P43116	Prostaglandin E2 receptor EP2 subtype (PGE receptor EP2 subtype) (PGE2 receptor EP2 subtype) (Prostanoid EP2 receptor)	PTGER2	5732
Lycium barbarum (Gouqizi)	MOL000449	Stigmasterol	P30304	M-phase inducer phosphatase 1 (EC 3.1.3.48) (Dual specificity phosphatase Cdc25A)	CDC25A	993
Lycium barbarum (Gouqizi)	MOL000449	Stigmasterol	P23415	Glycine receptor subunit alpha-1 (Glycine receptor 48 kDa subunit) (Glycine receptor strychnine-binding subunit)	GLRA1	2741
Lycium barbarum (Gouqizi)	MOL000449	Stigmasterol	O00748	Cocaine esterase (EC 3.1.1.84) (Carboxylesterase 2) (CE-2) (hCE-2) (EC 3.1.1.1) (Methylumbelliferyl-acetate deacetylase 2) (EC 3.1.1.56)	CES2	8824
Lycium barbarum (Gouqizi)	MOL000449	Stigmasterol	O14684	Prostaglandin E synthase (EC 5.3.99.3) (Microsomal glutathione S-transferase 1-like 1) (MGST1-L1) (Microsomal prostaglandin E synthase 1) (MPGES-1) (p53-induced gene 12 protein)	PTGES	9536
Lycium barbarum (Gouqizi)	MOL000449	Stigmasterol	Q07869	Peroxisome proliferator-activated receptor alpha (PPAR-alpha) (Nuclear receptor subfamily 1 group C member 1)	PPARA	5465
Lycium barbarum (Gouqizi)	MOL000449	Stigmasterol	Q03181	Peroxisome proliferator-activated receptor delta (PPAR-delta) (NUCI) (Nuclear hormone receptor 1) (NUC1) (Nuclear receptor subfamily 1 group C member 2) (Peroxisome proliferator-activated receptor beta) (PPAR-beta)	PPARD	5467
Lycium barbarum (Gouqizi)	MOL000449	Stigmasterol	Q14534	Squalene monooxygenase (EC 1.14.14.17) (Squalene epoxidase) (SE)	SQLE	6713
Lycium barbarum (Gouqizi)	MOL000449	Stigmasterol	Q9UBM7	7-dehydrocholesterol reductase (7-DHC reductase) (EC 1.3.1.21) (Delta7-sterol reductase) (Sterol Delta(7)-reductase) (Sterol reductase SR-2)	DHCR7	1717
Lycium barbarum (Gouqizi)	MOL000449	Stigmasterol	Q14994	Nuclear receptor subfamily 1 group I member 3 (Constitutive activator of retinoid response) (Constitutive active response) (Constitutive androstane receptor) (CAR) (Orphan nuclear receptor MB67)	NR1I3	9970
Lycium barbarum (Gouqizi)	MOL000449	Stigmasterol	P29350	Tyrosine-protein phosphatase non-receptor type 6 (EC 3.1.3.48) (Hematopoietic cell protein-tyrosine phosphatase) (Protein-tyrosine phosphatase 1C) (PTP-1C) (Protein-tyrosine phosphatase SHP-1) (SH-PTP1)	PTPN6	5777
Lycium barbarum (Gouqizi)	MOL000449	Stigmasterol	P04150	Glucocorticoid receptor (GR) (Nuclear receptor subfamily 3 group C member 1)	NR3C1	2908
Lycium barbarum (Gouqizi)	MOL000449	Stigmasterol	P30305	M-phase inducer phosphatase 2 (EC 3.1.3.48) (Dual specificity phosphatase Cdc25B)	CDC25B	994
Lycium barbarum (Gouqizi)	MOL000449	Stigmasterol	P35228	Nitric oxide synthase, inducible (EC 1.14.13.39) (Hepatocyte NOS) (HEP-NOS) (Inducible NO synthase) (Inducible NOS) (iNOS) (NOS type II) (Peptidyl-cysteine S-nitrosylase NOS2)	NOS2	4843
Lycium barbarum (Gouqizi)	MOL000449	Stigmasterol	P80365	Corticosteroid 11-beta-dehydrogenase isozyme 2 (EC 1.1.1.-) (11-beta-hydroxysteroid dehydrogenase type 2) (11-DH2) (11-beta-HSD2) (11-beta-hydroxysteroid dehydrogenase type II) (11-HSD type II) (11-beta-HSD type II) (NAD-dependent 11-beta-hydroxysteroid dehydrogenase) (11-beta-HSD) (Short chain dehydrogenase/reductase family 9C member 3)	HSD11B2	3291
Lycium barbarum (Gouqizi)	MOL000449	Stigmasterol	P24557	Thromboxane-A synthase (TXA synthase) (TXS) (EC 5.3.99.5) (Cytochrome P450 5A1)	TBXAS1	6916
Lycium barbarum (Gouqizi)	MOL000449	Stigmasterol	P37231	Peroxisome proliferator-activated receptor gamma (PPAR-gamma) (Nuclear receptor subfamily 1 group C member 3)	PPARG	5468
Lycium barbarum (Gouqizi)	MOL000449	Stigmasterol	P16662	UDP-glucuronosyltransferase 2B7 (UDPGT 2B7) (EC 2.4.1.17) (3,4-catechol estrogen-specific UDPGT) (UDP-glucuronosyltransferase 2B9) (UDPGT 2B9) (UDPGTh-2)	UGT2B7	7364
Lycium barbarum (Gouqizi)	MOL000449	Stigmasterol	P06746	DNA polymerase beta (EC 2.7.7.7) (EC 4.2.99.-)	POLB	5423
Lycium barbarum (Gouqizi)	MOL000449	Stigmasterol	P23219	Prostaglandin G/H synthase 1 (EC 1.14.99.1) (Cyclooxygenase-1) (COX-1) (Prostaglandin H2 synthase 1) (PGH synthase 1) (PGHS-1) (PHS 1) (Prostaglandin-endoperoxide synthase 1)	PTGS1	5742
Lycium barbarum (Gouqizi)	MOL000449	Stigmasterol	P14867	Gamma-aminobutyric acid receptor subunit alpha-1 (GABA(A) receptor subunit alpha-1)	GABRA1	2554
Lycium barbarum (Gouqizi)	MOL000449	Stigmasterol	P08235	Mineralocorticoid receptor (MR) (Nuclear receptor subfamily 3 group C member 2)	NR3C2	4306
Lycium barbarum (Gouqizi)	MOL000449	Stigmasterol	P00749	Urokinase-type plasminogen activator (U-plasminogen activator) (uPA) (EC 3.4.21.73) [Cleaved into: Urokinase-type plasminogen activator long chain A; Urokinase-type plasminogen activator short chain A; Urokinase-type plasminogen activator chain B]	PLAU	5328
Lycium barbarum (Gouqizi)	MOL000449	Stigmasterol	P11229	Muscarinic acetylcholine receptor M1	CHRM1	1128
Lycium barbarum (Gouqizi)	MOL000449	Stigmasterol	P20309	Muscarinic acetylcholine receptor M3	CHRM3	1131
Lycium barbarum (Gouqizi)	MOL000449	Stigmasterol	P08172	Muscarinic acetylcholine receptor M2	CHRM2	1129
Lycium barbarum (Gouqizi)	MOL000449	Stigmasterol	P06401	Progesterone receptor (PR) (Nuclear receptor subfamily 3 group C member 3)	PGR	5241
Lycium barbarum (Gouqizi)	MOL000449	Stigmasterol	P15121	Aldo-keto reductase family 1 member B1 (EC 1.1.1.300) (EC 1.1.1.372) (EC 1.1.1.54) (Aldehyde reductase) (Aldose reductase) (AR) (EC 1.1.1.21)	AKR1B1	231
Lycium barbarum (Gouqizi)	MOL000449	Stigmasterol	P35348	Alpha-1A adrenergic receptor (Alpha-1A adrenoreceptor) (Alpha-1A adrenoceptor) (Alpha-1C adrenergic receptor) (Alpha-adrenergic receptor 1c)	ADRA1A	148
Lycium barbarum (Gouqizi)	MOL000449	Stigmasterol	Q15596	Nuclear receptor coactivator 2 (NCoA-2) (Class E basic helix-loop-helix protein 75) (bHLHe75) (Transcriptional intermediary factor 2) (hTIF2)	NCOA2	10499
Lycium barbarum (Gouqizi)	MOL000449	Stigmasterol	Q15788	Nuclear receptor coactivator 1 (NCoA-1) (EC 2.3.1.48) (Class E basic helix-loop-helix protein 74) (bHLHe74) (Protein Hin-2) (RIP160) (Renal carcinoma antigen NY-REN-52) (Steroid receptor coactivator 1) (SRC-1)	NCOA1	8648
Lycium barbarum (Gouqizi)	MOL000953	CLR	P17538	Chymotrypsinogen B (EC 3.4.21.1) [Cleaved into: Chymotrypsin B chain A; Chymotrypsin B chain B; Chymotrypsin B chain C]	CTRB1	1504
Lycium barbarum (Gouqizi)	MOL000953	CLR	Q9UHC9	NPC1-like intracellular cholesterol transporter 1 (Niemann-Pick C1-like protein 1)	NPC1L1	29881
Lycium barbarum (Gouqizi)	MOL000953	CLR	P05093	Steroid 17-alpha-hydroxylase/17,20 lyase (EC 1.14.14.19) (17-alpha-hydroxyprogesterone aldolase) (EC 1.14.14.32) (CYPXVII) (Cytochrome P450 17A1) (Cytochrome P450-C17) (Cytochrome P450c17) (Steroid 17-alpha-monooxygenase)	CYP17A1	1586
Lycium barbarum (Gouqizi)	MOL000953	CLR	Q13133	Oxysterols receptor LXR-alpha (Liver X receptor alpha) (Nuclear receptor subfamily 1 group H member 3)	NR1H3	10062
Lycium barbarum (Gouqizi)	MOL000953	CLR	P04035	3-hydroxy-3-methylglutaryl-coenzyme A reductase (HMG-CoA reductase) (EC 1.1.1.34)	HMGCR	3156
Lycium barbarum (Gouqizi)	MOL000953	CLR	Q16850	Lanosterol 14-alpha demethylase (LDM) (EC 1.14.14.154) (CYPLI) (Cytochrome P450 51A1) (Cytochrome P450-14DM) (Cytochrome P45014DM) (Cytochrome P450LI) (Sterol 14-alpha demethylase)	CYP51A1	1595
Lycium barbarum (Gouqizi)	MOL000953	CLR	Q12772	Sterol regulatory element-binding protein 2 (SREBP-2) (Class D basic helix-loop-helix protein 2) (bHLHd2) (Sterol regulatory element-binding transcription factor 2) [Cleaved into: Processed sterol regulatory element-binding protein 2]	SREBF2	6721
Lycium barbarum (Gouqizi)	MOL000953	CLR	P11511	Aromatase (EC 1.14.14.14) (CYPXIX) (Cytochrome P-450AROM) (Cytochrome P450 19A1) (Estrogen synthase)	CYP19A1	1588
Lycium barbarum (Gouqizi)	MOL000953	CLR	Q92731	Estrogen receptor beta (ER-beta) (Nuclear receptor subfamily 3 group A member 2)	ESR2	2100
Lycium barbarum (Gouqizi)	MOL000953	CLR	P03372	Estrogen receptor (ER) (ER-alpha) (Estradiol receptor) (Nuclear receptor subfamily 3 group A member 1)	ESR1	2099
Lycium barbarum (Gouqizi)	MOL000953	CLR	P04278	Sex hormone-binding globulin (SHBG) (Sex steroid-binding protein) (SBP) (Testis-specific androgen-binding protein) (ABP) (Testosterone-estradiol-binding globulin) (TeBG) (Testosterone-estrogen-binding globulin)	SHBG	6462
Lycium barbarum (Gouqizi)	MOL000953	CLR	P51449	Nuclear receptor ROR-gamma (Nuclear receptor RZR-gamma) (Nuclear receptor subfamily 1 group F member 3) (RAR-related orphan receptor C) (Retinoid-related orphan receptor-gamma)	RORC	6097
Lycium barbarum (Gouqizi)	MOL000953	CLR	P23975	Sodium-dependent noradrenaline transporter (Norepinephrine transporter) (NET) (Solute carrier family 6 member 2)	SLC6A2	6530
Lycium barbarum (Gouqizi)	MOL000953	CLR	P31645	Sodium-dependent serotonin transporter (SERT) (5HT transporter) (5HTT) (Solute carrier family 6 member 4)	SLC6A4	6532
Lycium barbarum (Gouqizi)	MOL000953	CLR	P18031	Tyrosine-protein phosphatase non-receptor type 1 (EC 3.1.3.48) (Protein-tyrosine phosphatase 1B) (PTP-1B)	PTPN1	5770
Lycium barbarum (Gouqizi)	MOL000953	CLR	P06276	Cholinesterase (EC 3.1.1.8) (Acylcholine acylhydrolase) (Butyrylcholine esterase) (Choline esterase II) (Pseudocholinesterase)	BCHE	590
Lycium barbarum (Gouqizi)	MOL000953	CLR	P11413	Glucose-6-phosphate 1-dehydrogenase (G6PD) (EC 1.1.1.49)	G6PD	2539
Lycium barbarum (Gouqizi)	MOL000953	CLR	P35398	Nuclear receptor ROR-alpha (Nuclear receptor RZR-alpha) (Nuclear receptor subfamily 1 group F member 1) (RAR-related orphan receptor A) (Retinoid-related orphan receptor-alpha)	RORA	6095
Lycium barbarum (Gouqizi)	MOL000953	CLR	P08172	Muscarinic acetylcholine receptor M2	CHRM2	1129
Lycium barbarum (Gouqizi)	MOL000953	CLR	P22303	Acetylcholinesterase (AChE) (EC 3.1.1.7)	ACHE	43
Lycium barbarum (Gouqizi)	MOL000953	CLR	P08185	Corticosteroid-binding globulin (CBG) (Serpin A6) (Transcortin)	SERPINA6	866
Lycium barbarum (Gouqizi)	MOL000953	CLR	P33261	Cytochrome P450 2C19 (EC 1.14.14.1) ((R)-limonene 6-monooxygenase) (EC 1.14.14.53) ((S)-limonene 6-monooxygenase) (EC 1.14.14.51) ((S)-limonene 7-monooxygenase) (EC 1.14.14.52) (CYPIIC17) (CYPIIC19) (Cytochrome P450-11A) (Cytochrome P450-254C) (Fenbendazole monooxygenase (4'-hydroxylating)) (EC 1.14.14.75) (Mephenytoin 4-hydroxylase)	CYP2C19	1557
Lycium barbarum (Gouqizi)	MOL000953	CLR	P55055	Oxysterols receptor LXR-beta (Liver X receptor beta) (Nuclear receptor NER) (Nuclear receptor subfamily 1 group H member 2) (Ubiquitously-expressed nuclear receptor)	NR1H2	7376
Lycium barbarum (Gouqizi)	MOL000953	CLR	P11473	Vitamin D3 receptor (VDR) (1,25-dihydroxyvitamin D3 receptor) (Nuclear receptor subfamily 1 group I member 1)	VDR	7421
Lycium barbarum (Gouqizi)	MOL000953	CLR	Q14994	Nuclear receptor subfamily 1 group I member 3 (Constitutive activator of retinoid response) (Constitutive active response) (Constitutive androstane receptor) (CAR) (Orphan nuclear receptor MB67)	NR1I3	9970
Lycium barbarum (Gouqizi)	MOL000953	CLR	P34995	Prostaglandin E2 receptor EP1 subtype (PGE receptor EP1 subtype) (PGE2 receptor EP1 subtype) (Prostanoid EP1 receptor)	PTGER1	5731
Lycium barbarum (Gouqizi)	MOL000953	CLR	P43116	Prostaglandin E2 receptor EP2 subtype (PGE receptor EP2 subtype) (PGE2 receptor EP2 subtype) (Prostanoid EP2 receptor)	PTGER2	5732
Lycium barbarum (Gouqizi)	MOL000953	CLR	P30304	M-phase inducer phosphatase 1 (EC 3.1.3.48) (Dual specificity phosphatase Cdc25A)	CDC25A	993
Lycium barbarum (Gouqizi)	MOL000953	CLR	O00748	Cocaine esterase (EC 3.1.1.84) (Carboxylesterase 2) (CE-2) (hCE-2) (EC 3.1.1.1) (Methylumbelliferyl-acetate deacetylase 2) (EC 3.1.1.56)	CES2	8824
Lycium barbarum (Gouqizi)	MOL000953	CLR	P28845	Corticosteroid 11-beta-dehydrogenase isozyme 1 (EC 1.1.1.146) (11-beta-hydroxysteroid dehydrogenase 1) (11-DH) (11-beta-HSD1) (Short chain dehydrogenase/reductase family 26C member 1)	HSD11B1	3290
Lycium barbarum (Gouqizi)	MOL000953	CLR	Q03181	Peroxisome proliferator-activated receptor delta (PPAR-delta) (NUCI) (Nuclear hormone receptor 1) (NUC1) (Nuclear receptor subfamily 1 group C member 2) (Peroxisome proliferator-activated receptor beta) (PPAR-beta)	PPARD	5467
Lycium barbarum (Gouqizi)	MOL000953	CLR	P23415	Glycine receptor subunit alpha-1 (Glycine receptor 48 kDa subunit) (Glycine receptor strychnine-binding subunit)	GLRA1	2741
Lycium barbarum (Gouqizi)	MOL000953	CLR	Q14534	Squalene monooxygenase (EC 1.14.14.17) (Squalene epoxidase) (SE)	SQLE	6713
Lycium barbarum (Gouqizi)	MOL000953	CLR	Q9UBM7	7-dehydrocholesterol reductase (7-DHC reductase) (EC 1.3.1.21) (Delta7-sterol reductase) (Sterol Delta(7)-reductase) (Sterol reductase SR-2)	DHCR7	1717
Lycium barbarum (Gouqizi)	MOL000953	CLR	P29350	Tyrosine-protein phosphatase non-receptor type 6 (EC 3.1.3.48) (Hematopoietic cell protein-tyrosine phosphatase) (Protein-tyrosine phosphatase 1C) (PTP-1C) (Protein-tyrosine phosphatase SHP-1) (SH-PTP1)	PTPN6	5777
Lycium barbarum (Gouqizi)	MOL000953	CLR	P30305	M-phase inducer phosphatase 2 (EC 3.1.3.48) (Dual specificity phosphatase Cdc25B)	CDC25B	994
Lycium barbarum (Gouqizi)	MOL000953	CLR	P17706	Tyrosine-protein phosphatase non-receptor type 2 (EC 3.1.3.48) (T-cell protein-tyrosine phosphatase) (TCPTP)	PTPN2	5771
Lycium barbarum (Gouqizi)	MOL000953	CLR	P04150	Glucocorticoid receptor (GR) (Nuclear receptor subfamily 3 group C member 1)	NR3C1	2908
Lycium barbarum (Gouqizi)	MOL000953	CLR	Q99720	Sigma non-opioid intracellular receptor 1 (Aging-associated gene 8 protein) (SR31747-binding protein) (SR-BP) (Sigma 1-type opioid receptor) (SIG-1R) (Sigma1-receptor) (Sigma1R) (hSigmaR1)	SIGMAR1	10280
Lycium barbarum (Gouqizi)	MOL000953	CLR	P14416	D(2) dopamine receptor (Dopamine D2 receptor)	DRD2	1813
Lycium barbarum (Gouqizi)	MOL000953	CLR	Q15465	Sonic hedgehog protein (SHH) (HHG-1) (Shh unprocessed N-terminal signaling and C-terminal autoprocessing domains) (ShhNC) [Cleaved into: Sonic hedgehog protein N-product (ShhN) (Shh N-terminal processed signaling domains) (ShhNp)]	SHH	6469
Lycium barbarum (Gouqizi)	MOL000953	CLR	O14684	Prostaglandin E synthase (EC 5.3.99.3) (Microsomal glutathione S-transferase 1-like 1) (MGST1-L1) (Microsomal prostaglandin E synthase 1) (MPGES-1) (p53-induced gene 12 protein)	PTGES	9536
Lycium barbarum (Gouqizi)	MOL000953	CLR	P06746	DNA polymerase beta (EC 2.7.7.7) (EC 4.2.99.-)	POLB	5423
Lycium barbarum (Gouqizi)	MOL000953	CLR	P48147	Prolyl endopeptidase (PE) (EC 3.4.21.26) (Post-proline cleaving enzyme)	PREP	5550
Lycium barbarum (Gouqizi)	MOL000953	CLR	P08235	Mineralocorticoid receptor (MR) (Nuclear receptor subfamily 3 group C member 2)	NR3C2	4306
Lycium barbarum (Gouqizi)	MOL000953	CLR	P06401	Progesterone receptor (PR) (Nuclear receptor subfamily 3 group C member 3)	PGR	5241
Lycium barbarum (Gouqizi)	MOL000953	CLR	Q15596	Nuclear receptor coactivator 2 (NCoA-2) (Class E basic helix-loop-helix protein 75) (bHLHe75) (Transcriptional intermediary factor 2) (hTIF2)	NCOA2	10499
Lycium barbarum (Gouqizi)	MOL001323	Sitosterol alpha1	P10275	Androgen receptor (Dihydrotestosterone receptor) (Nuclear receptor subfamily 3 group C member 4)	AR	367
Lycium barbarum (Gouqizi)	MOL001323	Sitosterol alpha1	P04035	3-hydroxy-3-methylglutaryl-coenzyme A reductase (HMG-CoA reductase) (EC 1.1.1.34)	HMGCR	3156
Lycium barbarum (Gouqizi)	MOL001323	Sitosterol alpha1	Q16850	Lanosterol 14-alpha demethylase (LDM) (EC 1.14.14.154) (CYPLI) (Cytochrome P450 51A1) (Cytochrome P450-14DM) (Cytochrome P45014DM) (Cytochrome P450LI) (Sterol 14-alpha demethylase)	CYP51A1	1595
Lycium barbarum (Gouqizi)	MOL001323	Sitosterol alpha1	P23975	Sodium-dependent noradrenaline transporter (Norepinephrine transporter) (NET) (Solute carrier family 6 member 2)	SLC6A2	6530
Lycium barbarum (Gouqizi)	MOL001323	Sitosterol alpha1	P18031	Tyrosine-protein phosphatase non-receptor type 1 (EC 3.1.3.48) (Protein-tyrosine phosphatase 1B) (PTP-1B)	PTPN1	5770
Lycium barbarum (Gouqizi)	MOL001323	Sitosterol alpha1	P03372	Estrogen receptor (ER) (ER-alpha) (Estradiol receptor) (Nuclear receptor subfamily 3 group A member 1)	ESR1	2099
Lycium barbarum (Gouqizi)	MOL001323	Sitosterol alpha1	P31645	Sodium-dependent serotonin transporter (SERT) (5HT transporter) (5HTT) (Solute carrier family 6 member 4)	SLC6A4	6532
Lycium barbarum (Gouqizi)	MOL001323	Sitosterol alpha1	P51449	Nuclear receptor ROR-gamma (Nuclear receptor RZR-gamma) (Nuclear receptor subfamily 1 group F member 3) (RAR-related orphan receptor C) (Retinoid-related orphan receptor-gamma)	RORC	6097
Lycium barbarum (Gouqizi)	MOL001323	Sitosterol alpha1	Q13133	Oxysterols receptor LXR-alpha (Liver X receptor alpha) (Nuclear receptor subfamily 1 group H member 3)	NR1H3	10062
Lycium barbarum (Gouqizi)	MOL001323	Sitosterol alpha1	Q12772	Sterol regulatory element-binding protein 2 (SREBP-2) (Class D basic helix-loop-helix protein 2) (bHLHd2) (Sterol regulatory element-binding transcription factor 2) [Cleaved into: Processed sterol regulatory element-binding protein 2]	SREBF2	6721
Lycium barbarum (Gouqizi)	MOL001323	Sitosterol alpha1	Q9UHC9	NPC1-like intracellular cholesterol transporter 1 (Niemann-Pick C1-like protein 1)	NPC1L1	29881
Lycium barbarum (Gouqizi)	MOL001323	Sitosterol alpha1	P06276	Cholinesterase (EC 3.1.1.8) (Acylcholine acylhydrolase) (Butyrylcholine esterase) (Choline esterase II) (Pseudocholinesterase)	BCHE	590
Lycium barbarum (Gouqizi)	MOL001323	Sitosterol alpha1	P11511	Aromatase (EC 1.14.14.14) (CYPXIX) (Cytochrome P-450AROM) (Cytochrome P450 19A1) (Estrogen synthase)	CYP19A1	1588
Lycium barbarum (Gouqizi)	MOL001323	Sitosterol alpha1	P08172	Muscarinic acetylcholine receptor M2	CHRM2	1129
Lycium barbarum (Gouqizi)	MOL001323	Sitosterol alpha1	P04278	Sex hormone-binding globulin (SHBG) (Sex steroid-binding protein) (SBP) (Testis-specific androgen-binding protein) (ABP) (Testosterone-estradiol-binding globulin) (TeBG) (Testosterone-estrogen-binding globulin)	SHBG	6462
Lycium barbarum (Gouqizi)	MOL001323	Sitosterol alpha1	P05093	Steroid 17-alpha-hydroxylase/17,20 lyase (EC 1.14.14.19) (17-alpha-hydroxyprogesterone aldolase) (EC 1.14.14.32) (CYPXVII) (Cytochrome P450 17A1) (Cytochrome P450-C17) (Cytochrome P450c17) (Steroid 17-alpha-monooxygenase)	CYP17A1	1586
Lycium barbarum (Gouqizi)	MOL001323	Sitosterol alpha1	P33261	Cytochrome P450 2C19 (EC 1.14.14.1) ((R)-limonene 6-monooxygenase) (EC 1.14.14.53) ((S)-limonene 6-monooxygenase) (EC 1.14.14.51) ((S)-limonene 7-monooxygenase) (EC 1.14.14.52) (CYPIIC17) (CYPIIC19) (Cytochrome P450-11A) (Cytochrome P450-254C) (Fenbendazole monooxygenase (4'-hydroxylating)) (EC 1.14.14.75) (Mephenytoin 4-hydroxylase)	CYP2C19	1557
Lycium barbarum (Gouqizi)	MOL001323	Sitosterol alpha1	Q14994	Nuclear receptor subfamily 1 group I member 3 (Constitutive activator of retinoid response) (Constitutive active response) (Constitutive androstane receptor) (CAR) (Orphan nuclear receptor MB67)	NR1I3	9970
Lycium barbarum (Gouqizi)	MOL001323	Sitosterol alpha1	P22303	Acetylcholinesterase (AChE) (EC 3.1.1.7)	ACHE	43
Lycium barbarum (Gouqizi)	MOL001323	Sitosterol alpha1	Q92731	Estrogen receptor beta (ER-beta) (Nuclear receptor subfamily 3 group A member 2)	ESR2	2100
Lycium barbarum (Gouqizi)	MOL001323	Sitosterol alpha1	O00748	Cocaine esterase (EC 3.1.1.84) (Carboxylesterase 2) (CE-2) (hCE-2) (EC 3.1.1.1) (Methylumbelliferyl-acetate deacetylase 2) (EC 3.1.1.56)	CES2	8824
Lycium barbarum (Gouqizi)	MOL001323	Sitosterol alpha1	Q14534	Squalene monooxygenase (EC 1.14.14.17) (Squalene epoxidase) (SE)	SQLE	6713
Lycium barbarum (Gouqizi)	MOL001323	Sitosterol alpha1	P08185	Corticosteroid-binding globulin (CBG) (Serpin A6) (Transcortin)	SERPINA6	866
Lycium barbarum (Gouqizi)	MOL001323	Sitosterol alpha1	P35398	Nuclear receptor ROR-alpha (Nuclear receptor RZR-alpha) (Nuclear receptor subfamily 1 group F member 1) (RAR-related orphan receptor A) (Retinoid-related orphan receptor-alpha)	RORA	6095
Lycium barbarum (Gouqizi)	MOL001323	Sitosterol alpha1	P29350	Tyrosine-protein phosphatase non-receptor type 6 (EC 3.1.3.48) (Hematopoietic cell protein-tyrosine phosphatase) (Protein-tyrosine phosphatase 1C) (PTP-1C) (Protein-tyrosine phosphatase SHP-1) (SH-PTP1)	PTPN6	5777
Lycium barbarum (Gouqizi)	MOL001323	Sitosterol alpha1	P30304	M-phase inducer phosphatase 1 (EC 3.1.3.48) (Dual specificity phosphatase Cdc25A)	CDC25A	993
Lycium barbarum (Gouqizi)	MOL001323	Sitosterol alpha1	Q9UBM7	7-dehydrocholesterol reductase (7-DHC reductase) (EC 1.3.1.21) (Delta7-sterol reductase) (Sterol Delta(7)-reductase) (Sterol reductase SR-2)	DHCR7	1717
Lycium barbarum (Gouqizi)	MOL001323	Sitosterol alpha1	P28845	Corticosteroid 11-beta-dehydrogenase isozyme 1 (EC 1.1.1.146) (11-beta-hydroxysteroid dehydrogenase 1) (11-DH) (11-beta-HSD1) (Short chain dehydrogenase/reductase family 26C member 1)	HSD11B1	3290
Lycium barbarum (Gouqizi)	MOL001323	Sitosterol alpha1	P11473	Vitamin D3 receptor (VDR) (1,25-dihydroxyvitamin D3 receptor) (Nuclear receptor subfamily 1 group I member 1)	VDR	7421
Lycium barbarum (Gouqizi)	MOL001323	Sitosterol alpha1	P23415	Glycine receptor subunit alpha-1 (Glycine receptor 48 kDa subunit) (Glycine receptor strychnine-binding subunit)	GLRA1	2741
Lycium barbarum (Gouqizi)	MOL001323	Sitosterol alpha1	P80365	Corticosteroid 11-beta-dehydrogenase isozyme 2 (EC 1.1.1.-) (11-beta-hydroxysteroid dehydrogenase type 2) (11-DH2) (11-beta-HSD2) (11-beta-hydroxysteroid dehydrogenase type II) (11-HSD type II) (11-beta-HSD type II) (NAD-dependent 11-beta-hydroxysteroid dehydrogenase) (11-beta-HSD) (Short chain dehydrogenase/reductase family 9C member 3)	HSD11B2	3291
Lycium barbarum (Gouqizi)	MOL001323	Sitosterol alpha1	P48147	Prolyl endopeptidase (PE) (EC 3.4.21.26) (Post-proline cleaving enzyme)	PREP	5550
Lycium barbarum (Gouqizi)	MOL001323	Sitosterol alpha1	P17706	Tyrosine-protein phosphatase non-receptor type 2 (EC 3.1.3.48) (T-cell protein-tyrosine phosphatase) (TCPTP)	PTPN2	5771
Lycium barbarum (Gouqizi)	MOL001323	Sitosterol alpha1	P06746	DNA polymerase beta (EC 2.7.7.7) (EC 4.2.99.-)	POLB	5423
Lycium barbarum (Gouqizi)	MOL001323	Sitosterol alpha1	P54707	Potassium-transporting ATPase alpha chain 2 (EC 7.2.2.19) (Non-gastric H(+)/K(+) ATPase subunit alpha) (Proton pump)	ATP12A	479
Lycium barbarum (Gouqizi)	MOL001323	Sitosterol alpha1	P49354	Protein farnesyltransferase/geranylgeranyltransferase type-1 subunit alpha (EC 2.5.1.58) (EC 2.5.1.59) (CAAX farnesyltransferase subunit alpha) (FTase-alpha) (Ras proteins prenyltransferase subunit alpha) (Type I protein geranyl-geranyltransferase subunit alpha) (GGTase-I-alpha)	FNTA	2339
Lycium barbarum (Gouqizi)	MOL001323	Sitosterol alpha1	P49356	Protein farnesyltransferase subunit beta (FTase-beta) (EC 2.5.1.58) (CAAX farnesyltransferase subunit beta) (Ras proteins prenyltransferase subunit beta)	FNTB	100529261, 2342
Lycium barbarum (Gouqizi)	MOL001323	Sitosterol alpha1	P55055	Oxysterols receptor LXR-beta (Liver X receptor beta) (Nuclear receptor NER) (Nuclear receptor subfamily 1 group H member 2) (Ubiquitously-expressed nuclear receptor)	NR1H2	7376
Lycium barbarum (Gouqizi)	MOL001323	Sitosterol alpha1	P15090	Fatty acid-binding protein, adipocyte (Adipocyte lipid-binding protein) (ALBP) (Adipocyte-type fatty acid-binding protein) (A-FABP) (AFABP) (Fatty acid-binding protein 4)	FABP4	2167
Lycium barbarum (Gouqizi)	MOL001323	Sitosterol alpha1	P37231	Peroxisome proliferator-activated receptor gamma (PPAR-gamma) (Nuclear receptor subfamily 1 group C member 3)	PPARG	5468
Lycium barbarum (Gouqizi)	MOL001323	Sitosterol alpha1	Q07869	Peroxisome proliferator-activated receptor alpha (PPAR-alpha) (Nuclear receptor subfamily 1 group C member 1)	PPARA	5465
Lycium barbarum (Gouqizi)	MOL001323	Sitosterol alpha1	O14746	Telomerase reverse transcriptase (EC 2.7.7.49) (HEST2) (Telomerase catalytic subunit) (Telomerase-associated protein 2) (TP2)	TERT	7015
Lycium barbarum (Gouqizi)	MOL001323	Sitosterol alpha1	P05413	Fatty acid-binding protein, heart (Fatty acid-binding protein 3) (Heart-type fatty acid-binding protein) (H-FABP) (Mammary-derived growth inhibitor) (MDGI) (Muscle fatty acid-binding protein) (M-FABP)	FABP3	2170
Lycium barbarum (Gouqizi)	MOL001323	Sitosterol alpha1	Q01469	Fatty acid-binding protein 5 (Epidermal-type fatty acid-binding protein) (E-FABP) (Fatty acid-binding protein, epidermal) (Psoriasis-associated fatty acid-binding protein homolog) (PA-FABP)	FABP5	2171
Lycium barbarum (Gouqizi)	MOL001323	Sitosterol alpha1	Q03181	Peroxisome proliferator-activated receptor delta (PPAR-delta) (NUCI) (Nuclear hormone receptor 1) (NUC1) (Nuclear receptor subfamily 1 group C member 2) (Peroxisome proliferator-activated receptor beta) (PPAR-beta)	PPARD	5467
Lycium barbarum (Gouqizi)	MOL001323	Sitosterol alpha1	P07148	Fatty acid-binding protein, liver (Fatty acid-binding protein 1) (Liver-type fatty acid-binding protein) (L-FABP)	FABP1	2168
Lycium barbarum (Gouqizi)	MOL001323	Sitosterol alpha1	P35228	Nitric oxide synthase, inducible (EC 1.14.13.39) (Hepatocyte NOS) (HEP-NOS) (Inducible NO synthase) (Inducible NOS) (iNOS) (NOS type II) (Peptidyl-cysteine S-nitrosylase NOS2)	NOS2	4843
Lycium barbarum (Gouqizi)	MOL001323	Sitosterol alpha1	O14684	Prostaglandin E synthase (EC 5.3.99.3) (Microsomal glutathione S-transferase 1-like 1) (MGST1-L1) (Microsomal prostaglandin E synthase 1) (MPGES-1) (p53-induced gene 12 protein)	PTGES	9536
Lycium barbarum (Gouqizi)	MOL001323	Sitosterol alpha1	P0DMS8	Adenosine receptor A3	ADORA3	140
Lycium barbarum (Gouqizi)	MOL001323	Sitosterol alpha1	P27361	Mitogen-activated protein kinase 3 (MAP kinase 3) (MAPK 3) (EC 2.7.11.24) (ERT2) (Extracellular signal-regulated kinase 1) (ERK-1) (Insulin-stimulated MAP2 kinase) (MAP kinase isoform p44) (p44-MAPK) (Microtubule-associated protein 2 kinase) (p44-ERK1)	MAPK3	5595
Lycium barbarum (Gouqizi)	MOL001323	Sitosterol alpha1	Q06124	Tyrosine-protein phosphatase non-receptor type 11 (EC 3.1.3.48) (Protein-tyrosine phosphatase 1D) (PTP-1D) (Protein-tyrosine phosphatase 2C) (PTP-2C) (SH-PTP2) (SHP-2) (Shp2) (SH-PTP3)	PTPN11	5781
Lycium barbarum (Gouqizi)	MOL001323	Sitosterol alpha1	O60218	Aldo-keto reductase family 1 member B10 (EC 1.1.1.300) (EC 1.1.1.54) (ARL-1) (Aldose reductase-like) (Aldose reductase-related protein) (ARP) (hARP) (Small intestine reductase) (SI reductase)	AKR1B10	57016
Lycium barbarum (Gouqizi)	MOL001323	Sitosterol alpha1	Q08499	cAMP-specific 3',5'-cyclic phosphodiesterase 4D (EC 3.1.4.53) (DPDE3) (PDE43)	PDE4D	5144
Lycium barbarum (Gouqizi)	MOL001323	Sitosterol alpha1	P10586	Receptor-type tyrosine-protein phosphatase F (EC 3.1.3.48) (Leukocyte common antigen related) (LAR)	PTPRF	5792
Lycium barbarum (Gouqizi)	MOL001323	Sitosterol alpha1	P16662	UDP-glucuronosyltransferase 2B7 (UDPGT 2B7) (EC 2.4.1.17) (3,4-catechol estrogen-specific UDPGT) (UDP-glucuronosyltransferase 2B9) (UDPGT 2B9) (UDPGTh-2)	UGT2B7	7364
Lycium barbarum (Gouqizi)	MOL001323	Sitosterol alpha1	P04054	Phospholipase A2 (EC 3.1.1.4) (Group IB phospholipase A2) (Phosphatidylcholine 2-acylhydrolase 1B)	PLA2G1B	5319
Lycium barbarum (Gouqizi)	MOL001323	Sitosterol alpha1	P24666	Low molecular weight phosphotyrosine protein phosphatase (LMW-PTP) (LMW-PTPase) (EC 3.1.3.48) (Adipocyte acid phosphatase) (Low molecular weight cytosolic acid phosphatase) (EC 3.1.3.2) (Red cell acid phosphatase 1)	ACP1	52
Lycium barbarum (Gouqizi)	MOL001323	Sitosterol alpha1	O00767	Acyl-CoA desaturase (EC 1.14.19.1) (Delta(9)-desaturase) (Delta-9 desaturase) (Fatty acid desaturase) (Stearoyl-CoA desaturase) (hSCD1)	SCD	6319
Lycium barbarum (Gouqizi)	MOL001323	Sitosterol alpha1	P21554	Cannabinoid receptor 1 (CB-R) (CB1) (CANN6)	CNR1	1268
Lycium barbarum (Gouqizi)	MOL001323	Sitosterol alpha1	P11413	Glucose-6-phosphate 1-dehydrogenase (G6PD) (EC 1.1.1.49)	G6PD	2539
Lycium barbarum (Gouqizi)	MOL001323	Sitosterol alpha1	P04150	Glucocorticoid receptor (GR) (Nuclear receptor subfamily 3 group C member 1)	NR3C1	2908
Lycium barbarum (Gouqizi)	MOL001323	Sitosterol alpha1	P24723	Protein kinase C eta type (EC 2.7.11.13) (PKC-L) (nPKC-eta)	PRKCH	5583
Lycium barbarum (Gouqizi)	MOL001323	Sitosterol alpha1	P11388	DNA topoisomerase 2-alpha (EC 5.6.2.2) (DNA topoisomerase II, alpha isozyme)	TOP2A	7153
Lycium barbarum (Gouqizi)	MOL001323	Sitosterol alpha1	P34995	Prostaglandin E2 receptor EP1 subtype (PGE receptor EP1 subtype) (PGE2 receptor EP1 subtype) (Prostanoid EP1 receptor)	PTGER1	5731
Lycium barbarum (Gouqizi)	MOL001323	Sitosterol alpha1	P43116	Prostaglandin E2 receptor EP2 subtype (PGE receptor EP2 subtype) (PGE2 receptor EP2 subtype) (Prostanoid EP2 receptor)	PTGER2	5732
Lycium barbarum (Gouqizi)	MOL001323	Sitosterol alpha1	P14867	Gamma-aminobutyric acid receptor subunit alpha-1 (GABA(A) receptor subunit alpha-1)	GABRA1	2554
Lycium barbarum (Gouqizi)	MOL001323	Sitosterol alpha1	P08235	Mineralocorticoid receptor (MR) (Nuclear receptor subfamily 3 group C member 2)	NR3C2	4306
Lycium barbarum (Gouqizi)	MOL001323	Sitosterol alpha1	P06401	Progesterone receptor (PR) (Nuclear receptor subfamily 3 group C member 3)	PGR	5241
Lycium barbarum (Gouqizi)	MOL001494	Mandenol	O00519	Fatty-acid amide hydrolase 1 (EC 3.5.1.99) (Anandamide amidohydrolase 1) (Oleamide hydrolase 1)	FAAH	2166
Lycium barbarum (Gouqizi)	MOL001494	Mandenol	P21554	Cannabinoid receptor 1, CB-R, CB1 (CANN6)	CNR1	1268
Lycium barbarum (Gouqizi)	MOL001494	Mandenol	P34972	Cannabinoid receptor 2 (CB-2) (CB2) (hCB2) (CX5)	CNR2	1269
Lycium barbarum (Gouqizi)	MOL001494	Mandenol	P11511	Aromatase (EC 1.14.14.14) (CYPXIX) (Cytochrome P-450AROM) (Cytochrome P450 19A1) (Estrogen synthase)	CYP19A1	1588
Lycium barbarum (Gouqizi)	MOL001494	Mandenol	P05093	Steroid 17-alpha-hydroxylase/17,20 lyase (EC 1.14.14.19) (17-alpha-hydroxyprogesterone aldolase) (EC 1.14.14.32) (CYPXVII) (Cytochrome P450 17A1) (Cytochrome P450-C17) (Cytochrome P450c17) (Steroid 17-alpha-monooxygenase)	CYP17A1	1586
Lycium barbarum (Gouqizi)	MOL001494	Mandenol	O00748	Cocaine esterase (EC 3.1.1.84) (Carboxylesterase 2) (CE-2) (hCE-2) (EC 3.1.1.1) (Methylumbelliferyl-acetate deacetylase 2) (EC 3.1.1.56)	CES2	8824
Lycium barbarum (Gouqizi)	MOL001494	Mandenol	P15090	Fatty acid-binding protein, adipocyte (Adipocyte lipid-binding protein) (ALBP) (Adipocyte-type fatty acid-binding protein) (A-FABP) (AFABP) (Fatty acid-binding protein 4)	FABP4	2167
Lycium barbarum (Gouqizi)	MOL001494	Mandenol	P05413	Fatty acid-binding protein, heart (Fatty acid-binding protein 3) (Heart-type fatty acid-binding protein) (H-FABP) (Mammary-derived growth inhibitor) (MDGI) (Muscle fatty acid-binding protein) (M-FABP)	FABP3	2170
Lycium barbarum (Gouqizi)	MOL001494	Mandenol	O14684	Prostaglandin E synthase (EC 5.3.99.3) (Microsomal glutathione S-transferase 1-like 1) (MGST1-L1) (Microsomal prostaglandin E synthase 1) (MPGES-1) (p53-induced gene 12 protein)	PTGES	9536
Lycium barbarum (Gouqizi)	MOL001494	Mandenol	P28845	Corticosteroid 11-beta-dehydrogenase isozyme 1 (EC 1.1.1.146) (11-beta-hydroxysteroid dehydrogenase 1) (11-DH) (11-beta-HSD1) (Short chain dehydrogenase/reductase family 26C member 1)	HSD11B1	3290
Lycium barbarum (Gouqizi)	MOL001494	Mandenol	P10275	Androgen receptor (Dihydrotestosterone receptor) (Nuclear receptor subfamily 3 group C member 4)	AR	367
Lycium barbarum (Gouqizi)	MOL001494	Mandenol	P23219	Prostaglandin G/H synthase 1 (EC 1.14.99.1) (Cyclooxygenase-1) (COX-1) (Prostaglandin H2 synthase 1) (PGH synthase 1) (PGHS-1) (PHS 1) (Prostaglandin-endoperoxide synthase 1)	PTGS1	5742
Lycium barbarum (Gouqizi)	MOL001494	Mandenol	P37231	Peroxisome proliferator-activated receptor gamma (PPAR-gamma) (Nuclear receptor subfamily 1 group C member 3)	PPARG	5468
Lycium barbarum (Gouqizi)	MOL001494	Mandenol	P35354	Prostaglandin G/H synthase 2 (EC 1.14.99.1) (Cyclooxygenase-2) (COX-2) (PHS II) (Prostaglandin H2 synthase 2) (PGH synthase 2) (PGHS-2) (Prostaglandin-endoperoxide synthase 2)	PTGS2	5743
Lycium barbarum (Gouqizi)	MOL001494	Mandenol	P18031	Tyrosine-protein phosphatase non-receptor type 1 (EC 3.1.3.48) (Protein-tyrosine phosphatase 1B) (PTP-1B)	PTPN1	5770
Lycium barbarum (Gouqizi)	MOL001494	Mandenol	P21730	C5a anaphylatoxin chemotactic receptor 1 (C5a anaphylatoxin chemotactic receptor) (C5a-R) (C5aR) (CD antigen CD88)	C5AR1	728
Lycium barbarum (Gouqizi)	MOL001494	Mandenol	P37059	Estradiol 17-beta-dehydrogenase 2 (EC 1.1.1.62) (17-beta-hydroxysteroid dehydrogenase type 2) (17-beta-HSD 2) (20 alpha-hydroxysteroid dehydrogenase) (20-alpha-HSD) (E2DH) (Microsomal 17-beta-hydroxysteroid dehydrogenase) (Short chain dehydrogenase/reductase family 9C member 2) (Testosterone 17-beta-dehydrogenase) (EC 1.1.1.239)	HSD17B2	3294
Lycium barbarum (Gouqizi)	MOL001494	Mandenol	P25116	Proteinase-activated receptor 1 (PAR-1) (Coagulation factor II receptor) (Thrombin receptor)	F2R	2149
Lycium barbarum (Gouqizi)	MOL001494	Mandenol	Q04759	Protein kinase C theta type (EC 2.7.11.13) (nPKC-theta)	PRKCQ	5588
Lycium barbarum (Gouqizi)	MOL001494	Mandenol	P04150	Glucocorticoid receptor (GR) (Nuclear receptor subfamily 3 group C member 1)	NR3C1	2908
Lycium barbarum (Gouqizi)	MOL001494	Mandenol	P06401	Progesterone receptor (PR) (Nuclear receptor subfamily 3 group C member 3)	PGR	5241
Lycium barbarum (Gouqizi)	MOL001494	Mandenol	O95271	Poly [ADP-ribose] polymerase tankyrase-1 (EC 2.4.2.30) (ADP-ribosyltransferase diphtheria toxin-like 5) (ARTD5) (Poly [ADP-ribose] polymerase 5A) (Protein poly-ADP-ribosyltransferase tankyrase-1) (EC 2.4.2.-) (TNKS-1) (TRF1-interacting ankyrin-related ADP-ribose polymerase) (Tankyrase I) (Tankyrase-1) (TANK1)	TNKS	8658
Lycium barbarum (Gouqizi)	MOL001494	Mandenol	P53671	LIM domain kinase 2 (LIMK-2) (EC 2.7.11.1)	LIMK2	3985
Lycium barbarum (Gouqizi)	MOL001494	Mandenol	P04035	3-hydroxy-3-methylglutaryl-coenzyme A reductase (HMG-CoA reductase) (EC 1.1.1.34)	HMGCR	3156
Lycium barbarum (Gouqizi)	MOL001494	Mandenol	Q16875	6-phosphofructo-2-kinase/fructose-2,6-bisphosphatase 3 (6PF-2-K/Fru-2,6-P2ase 3) (PFK/FBPase 3) (6PF-2-K/Fru-2,6-P2ase brain/placenta-type isozyme) (Renal carcinoma antigen NY-REN-56) (iPFK-2) [Includes: 6-phosphofructo-2-kinase (EC 2.7.1.105); Fructose-2,6-bisphosphatase (EC 3.1.3.46)]	PFKFB3	5209
Lycium barbarum (Gouqizi)	MOL001494	Mandenol	P42330	Aldo-keto reductase family 1 member C3 (EC 1.-.-.-) (17-beta-hydroxysteroid dehydrogenase type 5) (17-beta-HSD 5) (3-alpha-HSD type II, brain) (3-alpha-hydroxysteroid dehydrogenase type 2) (3-alpha-HSD type 2) (EC 1.1.1.357) (Chlordecone reductase homolog HAKRb) (Dihydrodiol dehydrogenase 3) (DD-3) (DD3) (Dihydrodiol dehydrogenase type I) (HA1753) (Indanol dehydrogenase) (EC 1.1.1.112) (Prostagla…	AKR1C3	8644
Lycium barbarum (Gouqizi)	MOL001494	Mandenol	P17948	Vascular endothelial growth factor receptor 1 (VEGFR-1) (EC 2.7.10.1) (Fms-like tyrosine kinase 1) (FLT-1) (Tyrosine-protein kinase FRT) (Tyrosine-protein kinase receptor FLT) (FLT) (Vascular permeability factor receptor)	FLT1	2321
Lycium barbarum (Gouqizi)	MOL001494	Mandenol	P09619	Platelet-derived growth factor receptor beta (PDGF-R-beta) (PDGFR-beta) (EC 2.7.10.1) (Beta platelet-derived growth factor receptor) (Beta-type platelet-derived growth factor receptor) (CD140 antigen-like family member B) (Platelet-derived growth factor receptor 1) (PDGFR-1) (CD antigen CD140b)	PDGFRB	5159
Lycium barbarum (Gouqizi)	MOL001494	Mandenol	P10721	Mast/stem cell growth factor receptor Kit (SCFR) (EC 2.7.10.1) (Piebald trait protein) (PBT) (Proto-oncogene c-Kit) (Tyrosine-protein kinase Kit) (p145 c-kit) (v-kit Hardy-Zuckerman 4 feline sarcoma viral oncogene homolog) (CD antigen CD117)	KIT	3815
Lycium barbarum (Gouqizi)	MOL001494	Mandenol	P35968	Vascular endothelial growth factor receptor 2 (VEGFR-2) (EC 2.7.10.1) (Fetal liver kinase 1) (FLK-1) (Kinase insert domain receptor) (KDR) (Protein-tyrosine kinase receptor flk-1) (CD antigen CD309)	KDR	3791
Lycium barbarum (Gouqizi)	MOL001494	Mandenol	O14842	Free fatty acid receptor 1 (G-protein coupled receptor 40)	FFAR1	2864
Lycium barbarum (Gouqizi)	MOL001494	Mandenol	Q9H3N8	Histamine H4 receptor (H4R) (HH4R) (AXOR35) (G-protein coupled receptor 105) (GPRv53) (Pfi-013) (SP9144)	HRH4	59340
Lycium barbarum (Gouqizi)	MOL001494	Mandenol	Q07869	Peroxisome proliferator-activated receptor alpha (PPAR-alpha) (Nuclear receptor subfamily 1 group C member 1)	PPARA	5465
Lycium barbarum (Gouqizi)	MOL001494	Mandenol	P52895	Aldo-keto reductase family 1 member C2 (EC 1.-.-.-) (3-alpha-HSD3) (Chlordecone reductase homolog HAKRD) (Dihydrodiol dehydrogenase 2) (DD-2) (DD2) (Dihydrodiol dehydrogenase/bile acid-binding protein) (DD/BABP) (Trans-1,2-dihydrobenzene-1,2-diol dehydrogenase) (EC 1.3.1.20) (Type III 3-alpha-hydroxysteroid dehydrogenase) (EC 1.1.1.357)	AKR1C2	1646
Lycium barbarum (Gouqizi)	MOL001494	Mandenol	Q04828	Aldo-keto reductase family 1 member C1 (EC 1.1.1.-) (20-alpha-hydroxysteroid dehydrogenase) (20-alpha-HSD) (EC 1.1.1.149) (Chlordecone reductase homolog HAKRC) (Dihydrodiol dehydrogenase 1/2) (DD1/DD2) (High-affinity hepatic bile acid-binding protein) (HBAB) (Indanol dehydrogenase) (EC 1.1.1.112) (Trans-1,2-dihydrobenzene-1,2-diol dehydrogenase) (EC 1.3.1.20)	AKR1C1	1645
Lycium barbarum (Gouqizi)	MOL001494	Mandenol	P20292	Arachidonate 5-lipoxygenase-activating protein (FLAP) (MK-886-binding protein)	ALOX5AP	241
Lycium barbarum (Gouqizi)	MOL001494	Mandenol	O00311	Cell division cycle 7-related protein kinase (CDC7-related kinase) (HsCdc7) (huCdc7) (EC 2.7.11.1)	CDC7	8317
Lycium barbarum (Gouqizi)	MOL001494	Mandenol	Q13133	Oxysterols receptor LXR-alpha (Liver X receptor alpha) (Nuclear receptor subfamily 1 group H member 3)	NR1H3	10062
Lycium barbarum (Gouqizi)	MOL001494	Mandenol	P28472	Gamma-aminobutyric acid receptor subunit beta-3 (GABA(A) receptor subunit beta-3)	GABRB3	2562
Lycium barbarum (Gouqizi)	MOL001494	Mandenol	P34903	Gamma-aminobutyric acid receptor subunit alpha-3 (GABA(A) receptor subunit alpha-3)	GABRA3	2556
Lycium barbarum (Gouqizi)	MOL001494	Mandenol	P18507	Gamma-aminobutyric acid receptor subunit gamma-2 (GABA(A) receptor subunit gamma-2)	GABRG2	2566
Lycium barbarum (Gouqizi)	MOL001494	Mandenol	P14867	Gamma-aminobutyric acid receptor subunit alpha-1 (GABA(A) receptor subunit alpha-1)	GABRA1	2554
Lycium barbarum (Gouqizi)	MOL001494	Mandenol	P31644	Gamma-aminobutyric acid receptor subunit alpha-5 (GABA(A) receptor subunit alpha-5)	GABRA5	2558
Lycium barbarum (Gouqizi)	MOL001494	Mandenol	P47869	Gamma-aminobutyric acid receptor subunit alpha-2 (GABA(A) receptor subunit alpha-2)	GABRA2	2555
Lycium barbarum (Gouqizi)	MOL001494	Mandenol	O00763	Acetyl-CoA carboxylase 2 (EC 6.4.1.2) (ACC-beta)	ACACB	32
Lycium barbarum (Gouqizi)	MOL001494	Mandenol	Q9Y5N1	Histamine H3 receptor (H3R) (HH3R) (G-protein coupled receptor 97)	HRH3	11255
Lycium barbarum (Gouqizi)	MOL001494	Mandenol	Q01469	Fatty acid-binding protein 5 (Epidermal-type fatty acid-binding protein) (E-FABP) (Fatty acid-binding protein, epidermal) (Psoriasis-associated fatty acid-binding protein homolog) (PA-FABP)	FABP5	2171
Lycium barbarum (Gouqizi)	MOL001494	Mandenol	P07148	Fatty acid-binding protein, liver (Fatty acid-binding protein 1) (Liver-type fatty acid-binding protein) (L-FABP)	FABP1	2168
Lycium barbarum (Gouqizi)	MOL001494	Mandenol	P13631	Retinoic acid receptor gamma (RAR-gamma) (Nuclear receptor subfamily 1 group B member 3)	RARG	5916
Lycium barbarum (Gouqizi)	MOL001494	Mandenol	P10826	Retinoic acid receptor beta (RAR-beta) (HBV-activated protein) (Nuclear receptor subfamily 1 group B member 2) (RAR-epsilon)	RARB	5915
Lycium barbarum (Gouqizi)	MOL001494	Mandenol	P10276	Retinoic acid receptor alpha (RAR-alpha) (Nuclear receptor subfamily 1 group B member 1)	RARA	5914
Lycium barbarum (Gouqizi)	MOL001494	Mandenol	P19793	Retinoic acid receptor RXR-alpha (Nuclear receptor subfamily 2 group B member 1) (Retinoid X receptor alpha)	RXRA	6256
Lycium barbarum (Gouqizi)	MOL001494	Mandenol	P48443	Retinoic acid receptor RXR-gamma (Nuclear receptor subfamily 2 group B member 3) (Retinoid X receptor gamma)	RXRG	6258
Lycium barbarum (Gouqizi)	MOL001494	Mandenol	P08235	Mineralocorticoid receptor (MR) (Nuclear receptor subfamily 3 group C member 2)	NR3C2	4306
Lycium barbarum (Gouqizi)	MOL001494	Mandenol	P49354	Protein farnesyltransferase/geranylgeranyltransferase type-1 subunit alpha (EC 2.5.1.58) (EC 2.5.1.59) (CAAX farnesyltransferase subunit alpha) (FTase-alpha) (Ras proteins prenyltransferase subunit alpha) (Type I protein geranyl-geranyltransferase subunit alpha) (GGTase-I-alpha)	FNTA	2339
Lycium barbarum (Gouqizi)	MOL001494	Mandenol	P49356	Protein farnesyltransferase subunit beta (FTase-beta) (EC 2.5.1.58) (CAAX farnesyltransferase subunit beta) (Ras proteins prenyltransferase subunit beta)	FNTB	100529261, 2342
Lycium barbarum (Gouqizi)	MOL001494	Mandenol	Q05655	Protein kinase C delta type (EC 2.7.11.13) (Tyrosine-protein kinase PRKCD) (EC 2.7.10.2) (nPKC-delta) [Cleaved into: Protein kinase C delta type regulatory subunit; Protein kinase C delta type catalytic subunit (Sphingosine-dependent protein kinase-1) (SDK1)]	PRKCD	5580
Lycium barbarum (Gouqizi)	MOL001494	Mandenol	O43924	Retinal rod rhodopsin-sensitive cGMP 3',5'-cyclic phosphodiesterase subunit delta (GMP-PDE delta) (Protein p17)	PDE6D	5147
Lycium barbarum (Gouqizi)	MOL001494	Mandenol	Q03181	Peroxisome proliferator-activated receptor delta (PPAR-delta) (NUCI) (Nuclear hormone receptor 1) (NUC1) (Nuclear receptor subfamily 1 group C member 2) (Peroxisome proliferator-activated receptor beta) (PPAR-beta)	PPARD	5467
Lycium barbarum (Gouqizi)	MOL001494	Mandenol	P06493	Cyclin-dependent kinase 1 (CDK1) (EC 2.7.11.22) (EC 2.7.11.23) (Cell division control protein 2 homolog) (Cell division protein kinase 1) (p34 protein kinase)	CDK1	983
Lycium barbarum (Gouqizi)	MOL001494	Mandenol	P49146	Neuropeptide Y receptor type 2 (NPY2-R) (NPY-Y2 receptor) (Y2 receptor)	NPY2R	4887
Lycium barbarum (Gouqizi)	MOL001494	Mandenol	Q13224	Glutamate receptor ionotropic, NMDA 2B (GluN2B) (Glutamate [NMDA] receptor subunit epsilon-2) (N-methyl D-aspartate receptor subtype 2B) (NMDAR2B) (NR2B) (N-methyl-D-aspartate receptor subunit 3) (NR3) (hNR3)	GRIN2B	2904
Lycium barbarum (Gouqizi)	MOL001494	Mandenol	Q10469	Alpha-1,6-mannosyl-glycoprotein 2-beta-N-acetylglucosaminyltransferase (EC 2.4.1.143) (Beta-1,2-N-acetylglucosaminyltransferase II) (GlcNAc-T II) (GNT-II) (Mannoside acetylglucosaminyltransferase 2) (N-glycosyl-oligosaccharide-glycoprotein N-acetylglucosaminyltransferase II)	MGAT2	4247
Lycium barbarum (Gouqizi)	MOL001494	Mandenol	P43235	Cathepsin K (EC 3.4.22.38) (Cathepsin O) (Cathepsin O2) (Cathepsin X)	CTSK	1513
Lycium barbarum (Gouqizi)	MOL001494	Mandenol	P23458	Tyrosine-protein kinase JAK1 (EC 2.7.10.2) (Janus kinase 1) (JAK-1)	JAK1	3716
Lycium barbarum (Gouqizi)	MOL001494	Mandenol	P17252	Protein kinase C alpha type (PKC-A) (PKC-alpha) (EC 2.7.11.13)	PRKCA	5578
Lycium barbarum (Gouqizi)	MOL001494	Mandenol	P48067	Sodium- and chloride-dependent glycine transporter 1 (GlyT-1) (GlyT1) (Solute carrier family 6 member 9)	SLC6A9	6536
Lycium barbarum (Gouqizi)	MOL001494	Mandenol	P35557	Hexokinase-4 (HK4) (EC 2.7.1.1) (Glucokinase) (Hexokinase type IV) (HK IV) (Hexokinase-D)	GCK	2645
Lycium barbarum (Gouqizi)	MOL001494	Mandenol	Q15761	Neuropeptide Y receptor type 5 (NPY5-R) (NPY-Y5 receptor) (NPYY5-R) (Y5 receptor)	NPY5R	4889
Lycium barbarum (Gouqizi)	MOL001494	Mandenol	Q13510	Acid ceramidase (AC) (ACDase) (Acid CDase) (EC 3.5.1.23) (Acylsphingosine deacylase) (N-acylethanolamine hydrolase ASAH1) (EC 3.5.1.-) (N-acylsphingosine amidohydrolase) (Putative 32 kDa heart protein) (PHP32) [Cleaved into: Acid ceramidase subunit alpha; Acid ceramidase subunit beta]	ASAH1	427
Lycium barbarum (Gouqizi)	MOL001494	Mandenol	Q16769	Glutaminyl-peptide cyclotransferase (EC 2.3.2.5) (Glutaminyl cyclase) (QC) (sQC) (Glutaminyl-tRNA cyclotransferase) (Glutamyl cyclase) (EC)	QPCT	25797
Lycium barbarum (Gouqizi)	MOL001494	Mandenol	P25103	Substance-P receptor (SPR) (NK-1 receptor) (NK-1R) (Tachykinin receptor 1)	TACR1	6869
Lycium barbarum (Gouqizi)	MOL001494	Mandenol	P43119	Prostacyclin receptor (Prostaglandin I2 receptor) (PGI receptor) (PGI2 receptor) (Prostanoid IP receptor)	PTGIR	5739
Lycium barbarum (Gouqizi)	MOL001494	Mandenol	P00519	Tyrosine-protein kinase ABL1 (EC 2.7.10.2) (Abelson murine leukemia viral oncogene homolog 1) (Abelson tyrosine-protein kinase 1) (Proto-oncogene c-Abl) (p150)	ABL1	25
Lycium barbarum (Gouqizi)	MOL001494	Mandenol	P48039	Melatonin receptor type 1A (Mel-1A-R) (Mel1a receptor)	MTNR1A	4543
Lycium barbarum (Gouqizi)	MOL001494	Mandenol	P49286	Melatonin receptor type 1B (Mel-1B-R) (Mel1b receptor)	MTNR1B	4544
Lycium barbarum (Gouqizi)	MOL001494	Mandenol	O14649	Potassium channel subfamily K member 3 (Acid-sensitive potassium channel protein TASK-1) (TWIK-related acid-sensitive K(+) channel 1) (Two pore potassium channel KT3.1) (Two pore K(+) channel KT3.1)	KCNK3	3777
Lycium barbarum (Gouqizi)	MOL001494	Mandenol	P12931	Proto-oncogene tyrosine-protein kinase Src (EC 2.7.10.2) (Proto-oncogene c-Src) (pp60c-src) (p60-Src)	SRC	6714
Lycium barbarum (Gouqizi)	MOL001494	Mandenol	P09917	Arachidonate 5-lipoxygenase (5-LO) (5-lipoxygenase) (EC 1.13.11.34)	ALOX5	240
Lycium barbarum (Gouqizi)	MOL001494	Mandenol	Q99683	Mitogen-activated protein kinase kinase kinase 5 (EC 2.7.11.25) (Apoptosis signal-regulating kinase 1) (ASK-1) (MAPK/ERK kinase kinase 5) (MEK kinase 5) (MEKK 5)	MAP3K5	4217
Lycium barbarum (Gouqizi)	MOL001494	Mandenol	O43525	Potassium voltage-gated channel subfamily KQT member 3 (KQT-like 3) (Potassium channel subunit alpha KvLQT3) (Voltage-gated potassium channel subunit Kv7.3)	KCNQ3	3786
Lycium barbarum (Gouqizi)	MOL001494	Mandenol	O43526	Potassium voltage-gated channel subfamily KQT member 2 (KQT-like 2) (Neuroblastoma-specific potassium channel subunit alpha KvLQT2) (Voltage-gated potassium channel subunit Kv7.2)	KCNQ2	3785
Lycium barbarum (Gouqizi)	MOL001494	Mandenol	O60674	Tyrosine-protein kinase JAK2 (EC 2.7.10.2) (Janus kinase 2) (JAK-2)	JAK2	3717
Lycium barbarum (Gouqizi)	MOL001494	Mandenol	P02753	Retinol-binding protein 4 (Plasma retinol-binding protein) (PRBP) (RBP) [Cleaved into: Plasma retinol-binding protein(1-182); Plasma retinol-binding protein(1-181); Plasma retinol-binding protein(1-179); Plasma retinol-binding protein(1-176)]	RBP4	5950
Lycium barbarum (Gouqizi)	MOL001494	Mandenol	P21731	Thromboxane A2 receptor (TXA2-R) (Prostanoid TP receptor)	TBXA2R	6915
Lycium barbarum (Gouqizi)	MOL001494	Mandenol	P06746	DNA polymerase beta (EC 2.7.7.7) (EC 4.2.99.-)	POLB	5423
Lycium barbarum (Gouqizi)	MOL001494	Mandenol	P25105	Platelet-activating factor receptor (PAF-R) (PAFr)	PTAFR	5724
Lycium barbarum (Gouqizi)	MOL001494	Mandenol	Q9Y233	cAMP and cAMP-inhibited cGMP 3',5'-cyclic phosphodiesterase 10A (EC 3.1.4.17) (EC 3.1.4.35)	PDE10A	10846
Lycium barbarum (Gouqizi)	MOL001494	Mandenol	P80365	Corticosteroid 11-beta-dehydrogenase isozyme 2 (EC 1.1.1.-) (11-beta-hydroxysteroid dehydrogenase type 2) (11-DH2) (11-beta-HSD2) (11-beta-hydroxysteroid dehydrogenase type II) (11-HSD type II) (11-beta-HSD type II) (NAD-dependent 11-beta-hydroxysteroid dehydrogenase) (11-beta-HSD) (Short chain dehydrogenase/reductase family 9C member 3)	HSD11B2	3291
Lycium barbarum (Gouqizi)	MOL001494	Mandenol	P11597	Cholesteryl ester transfer protein (Lipid transfer protein I)	CETP	1071
Lycium barbarum (Gouqizi)	MOL001494	Mandenol	Q05469	Hormone-sensitive lipase (HSL) (EC 3.1.1.79)	LIPE	3991
Lycium barbarum (Gouqizi)	MOL001494	Mandenol	Q9UGN5	Poly [ADP-ribose] polymerase 2 (PARP-2) (hPARP-2) (EC 2.4.2.30) (ADP-ribosyltransferase diphtheria toxin-like 2) (ARTD2) (DNA ADP-ribosyltransferase PARP2) (EC 2.4.2.-) (NAD(+) ADP-ribosyltransferase 2) (ADPRT-2) (Poly[ADP-ribose] synthase 2) (pADPRT-2) (Protein poly-ADP-ribosyltransferase PARP2) (EC 2.4.2.-)	PARP2	10038
Lycium barbarum (Gouqizi)	MOL001494	Mandenol	P33261	Cytochrome P450 2C19 (EC 1.14.14.1) ((R)-limonene 6-monooxygenase) (EC 1.14.14.53) ((S)-limonene 6-monooxygenase) (EC 1.14.14.51) ((S)-limonene 7-monooxygenase) (EC 1.14.14.52) (CYPIIC17) (CYPIIC19) (Cytochrome P450-11A) (Cytochrome P450-254C) (Fenbendazole monooxygenase (4'-hydroxylating)) (EC 1.14.14.75) (Mephenytoin 4-hydroxylase)	CYP2C19	1557
Lycium barbarum (Gouqizi)	MOL001494	Mandenol	P12268	Inosine-5'-monophosphate dehydrogenase 2 (IMP dehydrogenase 2) (IMPD 2) (IMPDH 2) (EC 1.1.1.205) (IMPDH-II)	IMPDH2	3615
Lycium barbarum (Gouqizi)	MOL001494	Mandenol	P49810	Presenilin-2 (PS-2) (EC 3.4.23.-) (AD3LP) (AD5) (E5-1) (STM-2) [Cleaved into: Presenilin-2 NTF subunit; Presenilin-2 CTF subunit]	PSEN2	5664
Lycium barbarum (Gouqizi)	MOL001494	Mandenol	Q9NZ42	Gamma-secretase subunit PEN-2 (Presenilin enhancer protein 2)	PSENEN	55851
Lycium barbarum (Gouqizi)	MOL001494	Mandenol	Q92542	Nicastrin	NCSTN	23385
Lycium barbarum (Gouqizi)	MOL001494	Mandenol	Q96BI3	Gamma-secretase subunit APH-1A (APH-1a) (Aph-1alpha) (Presenilin-stabilization factor)	APH1A	51107
Lycium barbarum (Gouqizi)	MOL001494	Mandenol	P49768	Presenilin-1 (PS-1) (EC 3.4.23.-) (Protein S182) [Cleaved into: Presenilin-1 NTF subunit; Presenilin-1 CTF subunit; Presenilin-1 CTF12 (PS1-CTF12)]	PSEN1	5663
Lycium barbarum (Gouqizi)	MOL001494	Mandenol	Q8WW43	Gamma-secretase subunit APH-1B (APH-1b) (Aph-1beta) (Presenilin-stabilization factor-like)	APH1B	83464
Lycium barbarum (Gouqizi)	MOL001494	Mandenol	P35610	Sterol O-acyltransferase 1 (EC 2.3.1.26) (Acyl-coenzyme A:cholesterol acyltransferase 1) (ACAT-1) (Cholesterol acyltransferase 1)	SOAT1	6646
Lycium barbarum (Gouqizi)	MOL001494	Mandenol	Q08881	Tyrosine-protein kinase ITK/TSK (EC 2.7.10.2) (Interleukin-2-inducible T-cell kinase) (IL-2-inducible T-cell kinase) (Kinase EMT) (T-cell-specific kinase) (Tyrosine-protein kinase Lyk)	ITK	3702
Lycium barbarum (Gouqizi)	MOL001494	Mandenol	Q16853	Membrane primary amine oxidase (EC 1.4.3.21) (Copper amine oxidase) (HPAO) (Semicarbazide-sensitive amine oxidase) (SSAO) (Vascular adhesion protein 1) (VAP-1)	AOC3	8639
Lycium barbarum (Gouqizi)	MOL001494	Mandenol	O75908	Sterol O-acyltransferase 2 (EC 2.3.1.26) (Acyl-coenzyme A:cholesterol acyltransferase 2) (ACAT-2) (Cholesterol acyltransferase 2)	SOAT2	8435
Lycium barbarum (Gouqizi)	MOL001494	Mandenol	P52732	Kinesin-like protein KIF11 (Kinesin-like protein 1) (Kinesin-like spindle protein HKSP) (Kinesin-related motor protein Eg5) (Thyroid receptor-interacting protein 5) (TR-interacting protein 5) (TRIP-5)	KIF11	3832
Lycium barbarum (Gouqizi)	MOL001494	Mandenol	P41180	Extracellular calcium-sensing receptor (CaR) (CaSR) (hCasR) (Parathyroid cell calcium-sensing receptor 1) (PCaR1)	CASR	846
Lycium barbarum (Gouqizi)	MOL001494	Mandenol	P41594	Metabotropic glutamate receptor 5 (mGluR5)	GRM5	2915
Lycium barbarum (Gouqizi)	MOL001494	Mandenol	Q13464	Rho-associated protein kinase 1 (EC 2.7.11.1) (Renal carcinoma antigen NY-REN-35) (Rho-associated, coiled-coil-containing protein kinase 1) (Rho-associated, coiled-coil-containing protein kinase I) (ROCK-I) (p160 ROCK-1) (p160ROCK)	ROCK1	6093
Lycium barbarum (Gouqizi)	MOL001494	Mandenol	P41279	Mitogen-activated protein kinase kinase kinase 8 (EC 2.7.11.25) (Cancer Osaka thyroid oncogene) (Proto-oncogene c-Cot) (Serine/threonine-protein kinase cot) (Tumor progression locus 2) (TPL-2)	MAP3K8	1326
Lycium barbarum (Gouqizi)	MOL001494	Mandenol	Q15596	Nuclear receptor coactivator 2 (NCoA-2) (Class E basic helix-loop-helix protein 75) (bHLHe75) (Transcriptional intermediary factor 2) (hTIF2)	NCOA2	10499
Lycium barbarum (Gouqizi)	MOL001495	Ethyl linolenate	O00519	Fatty-acid amide hydrolase 1 (EC 3.5.1.99) (Anandamide amidohydrolase 1) (Oleamide hydrolase 1)	FAAH	2166
Lycium barbarum (Gouqizi)	MOL001495	Ethyl linolenate	P34972	Cannabinoid receptor 2 (CB-2) (CB2) (hCB2) (CX5)	CNR2	1269
Lycium barbarum (Gouqizi)	MOL001495	Ethyl linolenate	P21554	Cannabinoid receptor 1 (CB-R) (CB1) (CANN6)	CNR1	1268
Lycium barbarum (Gouqizi)	MOL001495	Ethyl linolenate	P11511	Aromatase (EC 1.14.14.14) (CYPXIX) (Cytochrome P-450AROM) (Cytochrome P450 19A1) (Estrogen synthase)	CYP19A1	1588
Lycium barbarum (Gouqizi)	MOL001495	Ethyl linolenate	O00748	Cocaine esterase (EC 3.1.1.84) (Carboxylesterase 2) (CE-2) (hCE-2) (EC 3.1.1.1) (Methylumbelliferyl-acetate deacetylase 2) (EC 3.1.1.56)	CES2	8824
Lycium barbarum (Gouqizi)	MOL001495	Ethyl linolenate	O14684	Prostaglandin E synthase (EC 5.3.99.3) (Microsomal glutathione S-transferase 1-like 1) (MGST1-L1) (Microsomal prostaglandin E synthase 1) (MPGES-1) (p53-induced gene 12 protein)	PTGES	9536
Lycium barbarum (Gouqizi)	MOL001495	Ethyl linolenate	P15090	Fatty acid-binding protein, adipocyte (Adipocyte lipid-binding protein) (ALBP) (Adipocyte-type fatty acid-binding protein) (A-FABP) (AFABP) (Fatty acid-binding protein 4)	FABP4	2167
Lycium barbarum (Gouqizi)	MOL001495	Ethyl linolenate	P05413	Fatty acid-binding protein, heart (Fatty acid-binding protein 3) (Heart-type fatty acid-binding protein) (H-FABP) (Mammary-derived growth inhibitor) (MDGI) (Muscle fatty acid-binding protein) (M-FABP)	FABP3	2170
Lycium barbarum (Gouqizi)	MOL001495	Ethyl linolenate	O14842	Free fatty acid receptor 1 (G-protein coupled receptor 40)	FFAR1	2864
Lycium barbarum (Gouqizi)	MOL001495	Ethyl linolenate	P05093	Steroid 17-alpha-hydroxylase/17,20 lyase (EC 1.14.14.19) (17-alpha-hydroxyprogesterone aldolase) (EC 1.14.14.32) (CYPXVII) (Cytochrome P450 17A1) (Cytochrome P450-C17) (Cytochrome P450c17) (Steroid 17-alpha-monooxygenase)	CYP17A1	1586
Lycium barbarum (Gouqizi)	MOL001495	Ethyl linolenate	P10275	Androgen receptor (Dihydrotestosterone receptor) (Nuclear receptor subfamily 3 group C member 4)	AR	367
Lycium barbarum (Gouqizi)	MOL001495	Ethyl linolenate	P35354	Prostaglandin G/H synthase 2 (EC 1.14.99.1) (Cyclooxygenase-2) (COX-2) (PHS II) (Prostaglandin H2 synthase 2) (PGH synthase 2) (PGHS-2) (Prostaglandin-endoperoxide synthase 2)	PTGS2	5743
Lycium barbarum (Gouqizi)	MOL001495	Ethyl linolenate	P28845	Corticosteroid 11-beta-dehydrogenase isozyme 1 (EC 1.1.1.146) (11-beta-hydroxysteroid dehydrogenase 1) (11-DH) (11-beta-HSD1) (Short chain dehydrogenase/reductase family 26C member 1)	HSD11B1	3290
Lycium barbarum (Gouqizi)	MOL001495	Ethyl linolenate	P37231	Peroxisome proliferator-activated receptor gamma (PPAR-gamma) (Nuclear receptor subfamily 1 group C member 3)	PPARG	5468
Lycium barbarum (Gouqizi)	MOL001495	Ethyl linolenate	Q07869	Peroxisome proliferator-activated receptor alpha (PPAR-alpha) (Nuclear receptor subfamily 1 group C member 1)	PPARA	5465
Lycium barbarum (Gouqizi)	MOL001495	Ethyl linolenate	P23219	Prostaglandin G/H synthase 1 (EC 1.14.99.1) (Cyclooxygenase-1) (COX-1) (Prostaglandin H2 synthase 1) (PGH synthase 1) (PGHS-1) (PHS 1) (Prostaglandin-endoperoxide synthase 1)	PTGS1	5742
Lycium barbarum (Gouqizi)	MOL001495	Ethyl linolenate	Q03181	Peroxisome proliferator-activated receptor delta (PPAR-delta) (NUCI) (Nuclear hormone receptor 1) (NUC1) (Nuclear receptor subfamily 1 group C member 2) (Peroxisome proliferator-activated receptor beta) (PPAR-beta)	PPARD	5467
Lycium barbarum (Gouqizi)	MOL001495	Ethyl linolenate	O95271	Poly [ADP-ribose] polymerase tankyrase-1 (EC 2.4.2.30) (ADP-ribosyltransferase diphtheria toxin-like 5) (ARTD5) (Poly [ADP-ribose] polymerase 5A) (Protein poly-ADP-ribosyltransferase tankyrase-1) (EC 2.4.2.-) (TNKS-1) (TRF1-interacting ankyrin-related ADP-ribose polymerase) (Tankyrase I) (Tankyrase-1) (TANK1)	TNKS	8658
Lycium barbarum (Gouqizi)	MOL001495	Ethyl linolenate	P18031	Tyrosine-protein phosphatase non-receptor type 1 (EC 3.1.3.48) (Protein-tyrosine phosphatase 1B) (PTP-1B)	PTPN1	5770
Lycium barbarum (Gouqizi)	MOL001495	Ethyl linolenate	P80365	Corticosteroid 11-beta-dehydrogenase isozyme 2 (EC 1.1.1.-) (11-beta-hydroxysteroid dehydrogenase type 2) (11-DH2) (11-beta-HSD2) (11-beta-hydroxysteroid dehydrogenase type II) (11-HSD type II) (11-beta-HSD type II) (NAD-dependent 11-beta-hydroxysteroid dehydrogenase) (11-beta-HSD) (Short chain dehydrogenase/reductase family 9C member 3)	HSD11B2	3291
Lycium barbarum (Gouqizi)	MOL001495	Ethyl linolenate	Q13224	Glutamate receptor ionotropic, NMDA 2B (GluN2B) (Glutamate [NMDA] receptor subunit epsilon-2) (N-methyl D-aspartate receptor subtype 2B) (NMDAR2B) (NR2B) (N-methyl-D-aspartate receptor subunit 3) (NR3) (hNR3)	GRIN2B	2904
Lycium barbarum (Gouqizi)	MOL001495	Ethyl linolenate	P04035	3-hydroxy-3-methylglutaryl-coenzyme A reductase (HMG-CoA reductase) (EC 1.1.1.34)	HMGCR	3156
Lycium barbarum (Gouqizi)	MOL001495	Ethyl linolenate	P49354	Protein farnesyltransferase/geranylgeranyltransferase type-1 subunit alpha (EC 2.5.1.58) (EC 2.5.1.59) (CAAX farnesyltransferase subunit alpha) (FTase-alpha) (Ras proteins prenyltransferase subunit alpha) (Type I protein geranyl-geranyltransferase subunit alpha) (GGTase-I-alpha)	FNTA	2339
Lycium barbarum (Gouqizi)	MOL001495	Ethyl linolenate	P49356	Protein farnesyltransferase subunit beta (FTase-beta) (EC 2.5.1.58) (CAAX farnesyltransferase subunit beta) (Ras proteins prenyltransferase subunit beta)	FNTB	100529261, 2342
Lycium barbarum (Gouqizi)	MOL001495	Ethyl linolenate	P09917	Arachidonate 5-lipoxygenase (5-LO) (5-lipoxygenase) (EC 1.13.11.34)	ALOX5	240
[truncated: 1,855 more rows]
