# Supplementary material for: Network pharmacology integrated molecular docking reveals the bioactive components and potential targets of Morinda officinalis–Lycium barbarum coupled-herbs against oligoasthenozoospermia
Source: Sci Rep. 2021 Jan 26;11:2220. doi: 10.1038/s41598-020-80780-6 (PMC7838196; doi:10.1038/s41598-020-80780-6)
Supplement: Supplementary file 5 — Supplementary Table S4. [file 41598_2020_80780_MOESM5_ESM.xlsx]

## Sheet: OA
Supplementary Table S4. Known OA-related targets
Gene ID	Gene name	Uniprot ID	Entry name	Status	Protein names	Gene names	Organism	Length	Source			Source	Number
2488	FSHB	P01225	FSHB_HUMAN	reviewed	Follitropin subunit beta (Follicle-stimulating hormone beta subunit) (FSH-B) (FSH-beta) (Follitropin beta chain)	FSHB	Homo sapiens (Human)	129	DisGeNET; CTD; GeneCards; OMIM			DisGeNET	51
1081	CGA	P01215	GLHA_HUMAN	reviewed	Glycoprotein hormones alpha chain (Anterior pituitary glycoprotein hormones common subunit alpha) (Choriogonadotropin alpha chain) (Chorionic gonadotrophin subunit alpha) (CG-alpha) (Follicle-stimulating hormone alpha chain) (FSH-alpha) (Follitropin alpha chain) (Luteinizing hormone alpha chain) (LSH-alpha) (Lutropin alpha chain) (Thyroid-stimulating hormone alpha chain) (TSH-alpha) (Thyrotropin …	CGA	Homo sapiens (Human)	116	DisGeNET; CTD; GeneCards; NCBI			CTD	415
26580	BSCL2	Q96G97	BSCL2_HUMAN	reviewed	Seipin (Bernardinelli-Seip congenital lipodystrophy type 2 protein)	BSCL2	Homo sapiens (Human)	398	DisGeNET			OMIM	36
2099	ESR1	P03372	ESR1_HUMAN	reviewed	Estrogen receptor (ER) (ER-alpha) (Estradiol receptor) (Nuclear receptor subfamily 3 group A member 1)	ESR1 ESR NR3A1	Homo sapiens (Human)	595	DisGeNET; CTD; GeneCards			GeneCards	78
8287	USP9Y	O00507	USP9Y_HUMAN	reviewed	Probable ubiquitin carboxyl-terminal hydrolase FAF-Y (EC 3.4.19.12) (Deubiquitinating enzyme FAF-Y) (Fat facets protein-related, Y-linked) (Ubiquitin thioesterase FAF-Y) (Ubiquitin-specific protease 9, Y chromosome) (Ubiquitin-specific-processing protease FAF-Y)	USP9Y DFFRY	Homo sapiens (Human)	2555	DisGeNET; GeneCards; OMIM; NCBI			NCBI	30
5940,378949	RBMY1A1	P0DJD3	RBY1A_HUMAN	reviewed	RNA-binding motif protein, Y chromosome, family 1 member A1 (RNA-binding motif protein 1) (RNA-binding motif protein 2) (Y chromosome RNA recognition motif 1) (hRBMY)	RBMY1A1 RBM1 RBM2 YRRM1 YRRM2	Homo sapiens (Human)	496	DisGeNET; OMIM; GeneCards; NCBI
117155	CATSPER2	Q96P56	CTSR2_HUMAN	reviewed	Cation channel sperm-associated protein 2 (CatSper2)	CATSPER2	Homo sapiens (Human)	530	DisGeNET; GeneCards
117144	CATSPER1	Q8NEC5	CTSR1_HUMAN	reviewed	Cation channel sperm-associated protein 1 (CatSper1) (hCatSper)	CATSPER1	Homo sapiens (Human)	780	DisGeNET; GeneCards; OMIM
161497	STRC	Q7RTU9	STRC_HUMAN	reviewed	Stereocilin	STRC	Homo sapiens (Human)	1775	DisGeNET; GeneCards
1080	CFTR	P13569	CFTR_HUMAN	reviewed	Cystic fibrosis transmembrane conductance regulator (CFTR) (ATP-binding cassette sub-family C member 7) (Channel conductance-controlling ATPase) (EC 5.6.1.6) (cAMP-dependent chloride channel)	CFTR ABCC7	Homo sapiens (Human)	1480	DisGeNET; GeneCards; OMIIM; NCBI
367	AR	P10275	ANDR_HUMAN	reviewed	Androgen receptor (Dihydrotestosterone receptor) (Nuclear receptor subfamily 3 group C member 4)	AR DHTR NR3C4	Homo sapiens (Human)	920	DisGeNET; CTD; GeneCards; OMIM; NCBI
1618	DAZL	Q92904	DAZL_HUMAN	reviewed	Deleted in azoospermia-like (DAZ homolog) (DAZ-like autosomal) (Deleted in azoospermia-like 1) (SPGY-like-autosomal)	DAZL DAZH DAZL1 DAZLA SPGYLA	Homo sapiens (Human)	295	DisGeNET; GeneCards; OMIM; NCBI
356	FASLG	P48023	TNFL6_HUMAN	reviewed	Tumor necrosis factor ligand superfamily member 6 (Apoptosis antigen ligand) (APTL) (CD95 ligand) (CD95-L) (Fas antigen ligand) (Fas ligand) (FasL) (CD antigen CD178) [Cleaved into: Tumor necrosis factor ligand superfamily member 6, membrane form; Tumor necrosis factor ligand superfamily member 6, soluble form (Receptor-binding FasL ectodomain) (Soluble Fas ligand) (sFasL); ADAM10-processed FasL …	FASLG APT1LG1 CD95L FASL TNFSF6	Homo sapiens (Human)	281	DisGeNET; CTD; NCBI
1950	EGF	P01133	EGF_HUMAN	reviewed	Pro-epidermal growth factor (EGF) [Cleaved into: Epidermal growth factor (Urogastrone)]	EGF	Homo sapiens (Human)	1207	DisGeNET; CTD; OMIM
1191	CLU	P10909	CLUS_HUMAN	reviewed	Clusterin (Aging-associated gene 4 protein) (Apolipoprotein J) (Apo-J) (Complement cytolysis inhibitor) (CLI) (Complement-associated protein SP-40,40) (Ku70-binding protein 1) (NA1/NA2) (Sulfated glycoprotein 2) (SGP-2) (Testosterone-repressed prostate message 2) (TRPM-2) [Cleaved into: Clusterin beta chain (ApoJalpha) (Complement cytolysis inhibitor a chain); Clusterin alpha chain (ApoJbeta) (Co…	CLU APOJ CLI KUB1 AAG4	Homo sapiens (Human)	449	DisGeNET; CTD
2194	FAS	P49327	FAS_HUMAN	reviewed	Fatty acid synthase (EC 2.3.1.85) [Includes: [Acyl-carrier-protein] S-acetyltransferase (EC 2.3.1.38); [Acyl-carrier-protein] S-malonyltransferase (EC 2.3.1.39); 3-oxoacyl-[acyl-carrier-protein] synthase (EC 2.3.1.41); 3-oxoacyl-[acyl-carrier-protein] reductase (EC 1.1.1.100); 3-hydroxyacyl-[acyl-carrier-protein] dehydratase (EC 4.2.1.59); Enoyl-[acyl-carrier-protein] reductase (EC 1.3.1.39); Ole…	FASN FAS	Homo sapiens (Human)	2511	DisGeNET; CTD; NCBI
221400	TDRD6	O60522	TDRD6_HUMAN	reviewed	Tudor domain-containing protein 6 (Antigen NY-CO-45) (Cancer/testis antigen 41.2) (CT41.2)	TDRD6	Homo sapiens (Human)	2096	DisGeNET; GeneCards
91833	WDR20	Q8TBZ3	WDR20_HUMAN	reviewed	WD repeat-containing protein 20 (Protein DMR)	WDR20	Homo sapiens (Human)	569	DisGeNET
5620	PRM2	P04554	PRM2_HUMAN	reviewed	Protamine-2 (Sperm histone P2) (Sperm protamine P2) [Cleaved into: Basic nuclear protein HPI1; Basic nuclear protein HPI2; Basic nuclear protein HPS1; Basic nuclear protein HPS2; Sperm histone HP4 (Sperm protamine P4); Sperm histone HP2 (Sperm protamine P2) (P2'); Sperm histone HP3 (P2'') (Sperm protamine P3)]	PRM2	Homo sapiens (Human)	102	DisGeNET; GeneCards
5241	PGR	P06401	PRGR_HUMAN	reviewed	Progesterone receptor (PR) (Nuclear receptor subfamily 3 group C member 3)	PGR NR3C3	Homo sapiens (Human)	933	DisGeNET; CTD
3558	IL2	P60568	IL2_HUMAN	reviewed	Interleukin-2 (IL-2) (T-cell growth factor) (TCGF) (Aldesleukin)	IL2	Homo sapiens (Human)	153	DisGeNET;CTD
3481	IGF2	P01344	IGF2_HUMAN	reviewed	Insulin-like growth factor II (IGF-II) (Somatomedin-A) (T3M-11-derived growth factor) [Cleaved into: Insulin-like growth factor II; Insulin-like growth factor II Ala-25 Del; Preptin]	IGF2 PP1446	Homo sapiens (Human)	180	DisGeNET;CTD
11158	RABL2B	Q9UNT1	RBL2B_HUMAN	reviewed	Rab-like protein 2B	RABL2B	Homo sapiens (Human)	228	DisGeNET; GeneCards
10664	CTCF	P49711	CTCF_HUMAN	reviewed	Transcriptional repressor CTCF (11-zinc finger protein) (CCCTC-binding factor) (CTCFL paralog)	CTCF	Homo sapiens (Human)	727	DisGeNET
10300	KATNB1	Q9BVA0	KTNB1_HUMAN	reviewed	Katanin p80 WD40 repeat-containing subunit B1 (Katanin p80 subunit B1) (p80 katanin)	KATNB1	Homo sapiens (Human)	655	DisGeNET; GeneCards
1786	DNMT1	P26358	DNMT1_HUMAN	reviewed	DNA (cytosine-5)-methyltransferase 1 (Dnmt1) (EC 2.1.1.37) (CXXC-type zinc finger protein 9) (DNA methyltransferase HsaI) (DNA MTase HsaI) (M.HsaI) (MCMT)	DNMT1 AIM CXXC9 DNMT	Homo sapiens (Human)	1616	DisGeNET; CTD; GeneCards; NCBI
7124	TNF	P01375	TNFA_HUMAN	reviewed	Tumor necrosis factor (Cachectin) (TNF-alpha) (Tumor necrosis factor ligand superfamily member 2) (TNF-a) [Cleaved into: Tumor necrosis factor, membrane form (N-terminal fragment) (NTF); Intracellular domain 1 (ICD1); Intracellular domain 2 (ICD2); C-domain 1; C-domain 2; Tumor necrosis factor, soluble form]	TNF TNFA TNFSF2	Homo sapiens (Human)	233	DisGeNET; CTD
2950	GSTP1	P09211	GSTP1_HUMAN	reviewed	Glutathione S-transferase P (EC 2.5.1.18) (GST class-pi) (GSTP1-1)	GSTP1 FAEES3 GST3	Homo sapiens (Human)	210	DisGeNET; CTD; GeneCards
847	CAT	P04040	CATA_HUMAN	reviewed	Catalase (EC 1.11.1.6)	CAT	Homo sapiens (Human)	527	CTD
6770	STAR	P49675	STAR_HUMAN	reviewed	Steroidogenic acute regulatory protein, mitochondrial (StAR) (START domain-containing protein 1) (StARD1)	STAR STARD1	Homo sapiens (Human)	285	CTD; GeneCards
581	BAX	Q07812	BAX_HUMAN	reviewed	Apoptosis regulator BAX (Bcl-2-like protein 4) (Bcl2-L-4)	BAX BCL2L4	Homo sapiens (Human)	192	CTD; GeneCards
596	BCL2	P10415	BCL2_HUMAN	reviewed	Apoptosis regulator Bcl-2	BCL2	Homo sapiens (Human)	239	CTD
2936	GSR	P00390	GSHR_HUMAN	reviewed	Glutathione reductase, mitochondrial (GR) (GRase) (EC 1.8.1.7)	GSR GLUR GRD1	Homo sapiens (Human)	522	CTD
836	CASP3	P42574	CASP3_HUMAN	reviewed	Caspase-3 (CASP-3) (EC 3.4.22.56) (Apopain) (Cysteine protease CPP32) (CPP-32) (Protein Yama) (SREBP cleavage activity 1) (SCA-1) [Cleaved into: Caspase-3 subunit p17; Caspase-3 subunit p12]	CASP3 CPP32	Homo sapiens (Human)	277	CTD
2876	GPX1	P07203	GPX1_HUMAN	reviewed	Glutathione peroxidase 1 (GPx-1) (GSHPx-1) (EC 1.11.1.9) (Cellular glutathione peroxidase)	GPX1	Homo sapiens (Human)	203	CTD
3972	LHB	P01229	LSHB_HUMAN	reviewed	Lutropin subunit beta (Lutropin beta chain) (Luteinizing hormone subunit beta) (LH-B) (LSH-B) (LSH-beta)	LHB	Homo sapiens (Human)	141	CTD; OMIM
5594	MAPK1	P28482	MK01_HUMAN	reviewed	Mitogen-activated protein kinase 1 (MAP kinase 1) (MAPK 1) (EC 2.7.11.24) (ERT1) (Extracellular signal-regulated kinase 2) (ERK-2) (MAP kinase isoform p42) (p42-MAPK) (Mitogen-activated protein kinase 2) (MAP kinase 2) (MAPK 2)	MAPK1 ERK2 PRKM1 PRKM2	Homo sapiens (Human)	360	CTD
3553	IL1B	P01584	IL1B_HUMAN	reviewed	Interleukin-1 beta (IL-1 beta) (Catabolin)	IL1B IL1F2	Homo sapiens (Human)	269	CTD
5595	MAPK3	P27361	MK03_HUMAN	reviewed	Mitogen-activated protein kinase 3 (MAP kinase 3) (MAPK 3) (EC 2.7.11.24) (ERT2) (Extracellular signal-regulated kinase 1) (ERK-1) (Insulin-stimulated MAP2 kinase) (MAP kinase isoform p44) (p44-MAPK) (Microtubule-associated protein 2 kinase) (p44-ERK1)	MAPK3 ERK1 PRKM3	Homo sapiens (Human)	379	CTD
3458	IFNG	P01579	IFNG_HUMAN	reviewed	Interferon gamma (IFN-gamma) (Immune interferon)	IFNG	Homo sapiens (Human)	166	CTD
3162	HMOX1	P09601	HMOX1_HUMAN	reviewed	Heme oxygenase 1 (HO-1) (EC 1.14.14.18)	HMOX1 HO HO1	Homo sapiens (Human)	288	CTD;NCBI
2875	GPT	P24298	ALAT1_HUMAN	reviewed	Alanine aminotransferase 1 (ALT1) (EC 2.6.1.2) (Glutamate pyruvate transaminase 1) (GPT 1) (Glutamic--alanine transaminase 1) (Glutamic--pyruvic transaminase 1)	GPT AAT1 GPT1	Homo sapiens (Human)	496	CTD
6648	SOD2	P04179	SODM_HUMAN	reviewed	Superoxide dismutase [Mn], mitochondrial (EC 1.15.1.1)	SOD2	Homo sapiens (Human)	222	CTD
7157	TP53	P04637	P53_HUMAN	reviewed	Cellular tumor antigen p53 (Antigen NY-CO-13) (Phosphoprotein p53) (Tumor suppressor p53)	TP53 P53	Homo sapiens (Human)	393	CTD; GeneCards
5970	RELA	Q04206	TF65_HUMAN	reviewed	Transcription factor p65 (Nuclear factor NF-kappa-B p65 subunit) (Nuclear factor of kappa light polypeptide gene enhancer in B-cells 3)	RELA NFKB3	Homo sapiens (Human)	551	CTD
3725	JUN	P05412	JUN_HUMAN	reviewed	Transcription factor AP-1 (Activator protein 1) (AP1) (Proto-oncogene c-Jun) (V-jun avian sarcoma virus 17 oncogene homolog) (p39)	JUN	Homo sapiens (Human)	331	CTD
1543	CYP1A1	P04798	CP1A1_HUMAN	reviewed	Cytochrome P450 1A1 (CYPIA1) (EC 1.14.14.1) (Cytochrome P450 form 6) (Cytochrome P450-C) (Cytochrome P450-P1) (Hydroperoxy icosatetraenoate dehydratase) (EC 4.2.1.152)	CYP1A1	Homo sapiens (Human)	512	CTD
3309	HSPA5	P11021	BIP_HUMAN	reviewed	Endoplasmic reticulum chaperone BiP (EC 3.6.4.10) (78 kDa glucose-regulated protein) (GRP-78) (Binding-immunoglobulin protein) (BiP) (Heat shock protein 70 family protein 5) (HSP70 family protein 5) (Heat shock protein family A member 5) (Immunoglobulin heavy chain-binding protein)	HSPA5 GRP78	Homo sapiens (Human)	654	CTD
1583	CYP11A1	P05108	CP11A_HUMAN	reviewed	Cholesterol side-chain cleavage enzyme, mitochondrial (EC 1.14.15.6) (CYPXIA1) (Cholesterol desmolase) (Cytochrome P450 11A1) (Cytochrome P450(scc))	CYP11A1 CYP11A	Homo sapiens (Human)	521	CTD; GeneCards
627	BDNF	P23560	BDNF_HUMAN	reviewed	Brain-derived neurotrophic factor (BDNF) (Abrineurin) [Cleaved into: BDNF precursor form (ProBDNF)]	BDNF	Homo sapiens (Human)	247	CTD
842	CASP9	P55211	CASP9_HUMAN	reviewed	Caspase-9 (CASP-9) (EC 3.4.22.62) (Apoptotic protease Mch-6) (Apoptotic protease-activating factor 3) (APAF-3) (ICE-like apoptotic protease 6) (ICE-LAP6) [Cleaved into: Caspase-9 subunit p35; Caspase-9 subunit p10]	CASP9 MCH6	Homo sapiens (Human)	416	CTD; NCBI
2697	GJA1	P17302	CXA1_HUMAN	reviewed	Gap junction alpha-1 protein (Connexin-43) (Cx43) (Gap junction 43 kDa heart protein)	GJA1 GJAL	Homo sapiens (Human)	382	CTD
595	CCND1	P24385	CCND1_HUMAN	reviewed	G1/S-specific cyclin-D1 (B-cell lymphoma 1 protein) (BCL-1) (BCL-1 oncogene) (PRAD1 oncogene)	CCND1 BCL1 PRAD1	Homo sapiens (Human)	295	CTD
1649	DDIT3	P35638	DDIT3_HUMAN	reviewed	DNA damage-inducible transcript 3 protein (DDIT-3) (C/EBP zeta) (C/EBP-homologous protein) (CHOP) (C/EBP-homologous protein 10) (CHOP-10) (CCAAT/enhancer-binding protein homologous protein) (Growth arrest and DNA damage-inducible protein GADD153)	DDIT3 CHOP CHOP10 GADD153	Homo sapiens (Human)	169	CTD
5468	PPARG	P37231	PPARG_HUMAN	reviewed	Peroxisome proliferator-activated receptor gamma (PPAR-gamma) (Nuclear receptor subfamily 1 group C member 3)	PPARG NR1C3	Homo sapiens (Human)	505	CTD
598	BCL2L1	Q07817	B2CL1_HUMAN	reviewed	Bcl-2-like protein 1 (Bcl2-L-1) (Apoptosis regulator Bcl-X)	BCL2L1 BCL2L BCLX	Homo sapiens (Human)	233	CTD
207	AKT1	P31749	AKT1_HUMAN	reviewed	RAC-alpha serine/threonine-protein kinase (EC 2.7.11.1) (Protein kinase B) (PKB) (Protein kinase B alpha) (PKB alpha) (Proto-oncogene c-Akt) (RAC-PK-alpha)	AKT1 PKB RAC	Homo sapiens (Human)	480	CTD; GeneCards
1026	CDKN1A	P38936	CDN1A_HUMAN	reviewed	Cyclin-dependent kinase inhibitor 1 (CDK-interacting protein 1) (Melanoma differentiation-associated protein 6) (MDA-6) (p21)	CDKN1A CAP20 CDKN1 CIP1 MDA6 PIC1 SDI1 WAF1	Homo sapiens (Human)	164	CTD; GeneCards
4843	NOS2	P35228	NOS2_HUMAN	reviewed	Nitric oxide synthase, inducible (EC 1.14.13.39) (Hepatocyte NOS) (HEP-NOS) (Inducible NO synthase) (Inducible NOS) (iNOS) (NOS type II) (Peptidyl-cysteine S-nitrosylase NOS2)	NOS2 NOS2A	Homo sapiens (Human)	1153	CTD
3586	IL10	P22301	IL10_HUMAN	reviewed	Interleukin-10 (IL-10) (Cytokine synthesis inhibitory factor) (CSIF)	IL10	Homo sapiens (Human)	178	CTD
2353	FOS	P01100	FOS_HUMAN	reviewed	Proto-oncogene c-Fos (Cellular oncogene fos) (G0/G1 switch regulatory protein 7)	FOS G0S7	Homo sapiens (Human)	380	CTD
1958	EGR1	P18146	EGR1_HUMAN	reviewed	Early growth response protein 1 (EGR-1) (AT225) (Nerve growth factor-induced protein A) (NGFI-A) (Transcription factor ETR103) (Transcription factor Zif268) (Zinc finger protein 225) (Zinc finger protein Krox-24)	EGR1 KROX24 ZNF225	Homo sapiens (Human)	543	CTD
3569	IL6	P05231	IL6_HUMAN	reviewed	Interleukin-6 (IL-6) (B-cell stimulatory factor 2) (BSF-2) (CTL differentiation factor) (CDF) (Hybridoma growth factor) (Interferon beta-2) (IFN-beta-2)	IL6 IFNB2	Homo sapiens (Human)	212	CTD
2729	GCLC	P48506	GSH1_HUMAN	reviewed	Glutamate--cysteine ligase catalytic subunit (EC 6.3.2.2) (GCS heavy chain) (Gamma-ECS) (Gamma-glutamylcysteine synthetase)	GCLC GLCL GLCLC	Homo sapiens (Human)	637	CTD
1588	CYP19A1	P11511	CP19A_HUMAN	reviewed	Aromatase (EC 1.14.14.14) (CYPXIX) (Cytochrome P-450AROM) (Cytochrome P450 19A1) (Estrogen synthase)	CYP19A1 ARO1 CYAR CYP19	Homo sapiens (Human)	503	CTD; GeneCards; OMIM
5599	MAPK8	P45983	MK08_HUMAN	reviewed	Mitogen-activated protein kinase 8 (MAP kinase 8) (MAPK 8) (EC 2.7.11.24) (JNK-46) (Stress-activated protein kinase 1c) (SAPK1c) (Stress-activated protein kinase JNK1) (c-Jun N-terminal kinase 1)	MAPK8 JNK1 PRKM8 SAPK1 SAPK1C	Homo sapiens (Human)	427	CTD
10891	PPARGC1A	Q9UBK2	PRGC1_HUMAN	reviewed	Peroxisome proliferator-activated receptor gamma coactivator 1-alpha (PGC-1-alpha) (PPAR-gamma coactivator 1-alpha) (PPARGC-1-alpha) (Ligand effect modulator 6)	PPARGC1A LEM6 PGC1 PGC1A PPARGC1	Homo sapiens (Human)	798	CTD
213	ALB	P02768	ALBU_HUMAN	reviewed	Serum albumin	ALB GIG20 GIG42 PRO0903 PRO1708 PRO2044 PRO2619 PRO2675 UNQ696/PRO1341	Homo sapiens (Human)	609	CTD
142	PARP1	P09874	PARP1_HUMAN	reviewed	Poly [ADP-ribose] polymerase 1 (PARP-1) (EC 2.4.2.30) (ADP-ribosyltransferase diphtheria toxin-like 1) (ARTD1) (DNA ADP-ribosyltransferase PARP1) (EC 2.4.2.-) (NAD(+) ADP-ribosyltransferase 1) (ADPRT 1) (Poly[ADP-ribose] synthase 1) (Protein poly-ADP-ribosyltransferase PARP1) (EC 2.4.2.-)	PARP1 ADPRT PPOL	Homo sapiens (Human)	1014	CTD;NCBI
7422	VEGFA	P15692	VEGFA_HUMAN	reviewed	Vascular endothelial growth factor A (VEGF-A) (Vascular permeability factor) (VPF)	VEGFA VEGF	Homo sapiens (Human)	232	CTD
4609	MYC	P01106	MYC_HUMAN	reviewed	Myc proto-oncogene protein (Class E basic helix-loop-helix protein 39) (bHLHe39) (Proto-oncogene c-Myc) (Transcription factor p64)	MYC BHLHE39	Homo sapiens (Human)	439	CTD
4790	NFKB1	P19838	NFKB1_HUMAN	reviewed	Nuclear factor NF-kappa-B p105 subunit (DNA-binding factor KBF1) (EBP-1) (Nuclear factor of kappa light polypeptide gene enhancer in B-cells 1) [Cleaved into: Nuclear factor NF-kappa-B p50 subunit]	NFKB1	Homo sapiens (Human)	968	CTD; GeneCards; NCBI
1571	CYP2E1	P05181	CP2E1_HUMAN	reviewed	Cytochrome P450 2E1 (EC 1.14.14.1) (4-nitrophenol 2-hydroxylase) (EC 1.14.13.n7) (CYPIIE1) (Cytochrome P450-J)	CYP2E1 CYP2E	Homo sapiens (Human)	493	CTD
5111	PCNA	P12004	PCNA_HUMAN	reviewed	Proliferating cell nuclear antigen (PCNA) (Cyclin)	PCNA	Homo sapiens (Human)	261	CTD
3315	HSPB1	P04792	HSPB1_HUMAN	reviewed	Heat shock protein beta-1 (HspB1) (28 kDa heat shock protein) (Estrogen-regulated 24 kDa protein) (Heat shock 27 kDa protein) (HSP 27) (Stress-responsive protein 27) (SRP27)	HSPB1 HSP27 HSP28	Homo sapiens (Human)	205	CTD
2878	GPX3	P22352	GPX3_HUMAN	reviewed	Glutathione peroxidase 3 (GPx-3) (GSHPx-3) (EC 1.11.1.9) (Extracellular glutathione peroxidase) (Plasma glutathione peroxidase) (GPx-P) (GSHPx-P)	GPX3 GPXP	Homo sapiens (Human)	226	CTD
840	CASP7	P55210	CASP7_HUMAN	reviewed	Caspase-7 (CASP-7) (EC 3.4.22.60) (Apoptotic protease Mch-3) (CMH-1) (ICE-like apoptotic protease 3) (ICE-LAP3) [Cleaved into: Caspase-7 subunit p20; Caspase-7 subunit p11]	CASP7 MCH3	Homo sapiens (Human)	303	CTD
1728	NQO1	P15559	NQO1_HUMAN	reviewed	NAD(P)H dehydrogenase [quinone] 1 (EC 1.6.5.2) (Azoreductase) (DT-diaphorase) (DTD) (Menadione reductase) (NAD(P)H:quinone oxidoreductase 1) (Phylloquinone reductase) (Quinone reductase 1) (QR1)	NQO1 DIA4 NMOR1	Homo sapiens (Human)	274	CTD
1050	CEBPA	P49715	CEBPA_HUMAN	reviewed	CCAAT/enhancer-binding protein alpha (C/EBP alpha)	CEBPA CEBP	Homo sapiens (Human)	358	CTD
1385	CREB1	P16220	CREB1_HUMAN	reviewed	Cyclic AMP-responsive element-binding protein 1 (CREB-1) (cAMP-responsive element-binding protein 1)	CREB1	Homo sapiens (Human)	341	CTD
9429	ABCG2	Q9UNQ0	ABCG2_HUMAN	reviewed	Broad substrate specificity ATP-binding cassette transporter ABCG2 (EC 7.6.2.2) (ATP-binding cassette sub-family G member 2) (Breast cancer resistance protein) (CDw338) (Mitoxantrone resistance-associated protein) (Placenta-specific ATP-binding cassette transporter) (Urate exporter) (CD antigen CD338)	ABCG2 ABCP BCRP BCRP1 MXR	Homo sapiens (Human)	655	CTD
5743	PTGS2	P35354	PGH2_HUMAN	reviewed	Prostaglandin G/H synthase 2 (EC 1.14.99.1) (Cyclooxygenase-2) (COX-2) (PHS II) (Prostaglandin H2 synthase 2) (PGH synthase 2) (PGHS-2) (Prostaglandin-endoperoxide synthase 2)	PTGS2 COX2	Homo sapiens (Human)	604	CTD
7431	VIM	P08670	VIME_HUMAN	reviewed	Vimentin	VIM	Homo sapiens (Human)	466	CTD
54205	CYCS	P99999	CYC_HUMAN	reviewed	Cytochrome c	CYCS CYC	Homo sapiens (Human)	105	CTD
8878	SQSTM1	Q13501	SQSTM_HUMAN	reviewed	Sequestosome-1 (EBI3-associated protein of 60 kDa) (EBIAP) (p60) (Phosphotyrosine-independent ligand for the Lck SH2 domain of 62 kDa) (Ubiquitin-binding protein p62)	SQSTM1 ORCA OSIL	Homo sapiens (Human)	440	CTD
3565	IL4	P05112	IL4_HUMAN	reviewed	Interleukin-4 (IL-4) (B-cell stimulatory factor 1) (BSF-1) (Binetrakin) (Lymphocyte stimulatory factor 1) (Pitrakinra)	IL4	Homo sapiens (Human)	153	CTD
2908	NR3C1	P04150	GCR_HUMAN	reviewed	Glucocorticoid receptor (GR) (Nuclear receptor subfamily 3 group C member 1)	NR3C1 GRL	Homo sapiens (Human)	777	CTD; GeneCards
841	CASP8	Q14790	CASP8_HUMAN	reviewed	Caspase-8 (CASP-8) (EC 3.4.22.61) (Apoptotic cysteine protease) (Apoptotic protease Mch-5) (CAP4) (FADD-homologous ICE/ced-3-like protease) (FADD-like ICE) (FLICE) (ICE-like apoptotic protease 5) (MORT1-associated ced-3 homolog) (MACH) [Cleaved into: Caspase-8 subunit p18; Caspase-8 subunit p10]	CASP8 MCH5	Homo sapiens (Human)	479	CTD
1544	CYP1A2	P05177	CP1A2_HUMAN	reviewed	Cytochrome P450 1A2 (EC 1.14.14.1) (CYPIA2) (Cholesterol 25-hydroxylase) (Cytochrome P(3)450) (Cytochrome P450 4) (Cytochrome P450-P3) (Hydroperoxy icosatetraenoate dehydratase) (EC 4.2.1.152)	CYP1A2	Homo sapiens (Human)	516	CTD
8678	BECN1	Q14457	BECN1_HUMAN	reviewed	Beclin-1 (Coiled-coil myosin-like BCL2-interacting protein) (Protein GT197) [Cleaved into: Beclin-1-C 35 kDa; Beclin-1-C 37 kDa]	BECN1 GT197	Homo sapiens (Human)	450	CTD
834	CASP1	P29466	CASP1_HUMAN	reviewed	Caspase-1 (CASP-1) (EC 3.4.22.36) (Interleukin-1 beta convertase) (IL-1BC) (Interleukin-1 beta-converting enzyme) (ICE) (IL-1 beta-converting enzyme) (p45) [Cleaved into: Caspase-1 subunit p20; Caspase-1 subunit p10]	CASP1 IL1BC IL1BCE	Homo sapiens (Human)	404	CTD
57761	TRIB3	Q96RU7	TRIB3_HUMAN	reviewed	Tribbles homolog 3 (TRB-3) (Neuronal cell death-inducible putative kinase) (SINK) (p65-interacting inhibitor of NF-kappa-B)	TRIB3 C20orf97 NIPK SKIP3 TRB3	Homo sapiens (Human)	358	CTD
3479	IGF1	P05019	IGF1_HUMAN	reviewed	Insulin-like growth factor I (IGF-I) (Mechano growth factor) (MGF) (Somatomedin-C)	IGF1 IBP1	Homo sapiens (Human)	195	CTD; GeneCards
3383	ICAM1	P05362	ICAM1_HUMAN	reviewed	Intercellular adhesion molecule 1 (ICAM-1) (Major group rhinovirus receptor) (CD antigen CD54)	ICAM1	Homo sapiens (Human)	532	CTD
4792	NFKBIA	P25963	IKBA_HUMAN	reviewed	NF-kappa-B inhibitor alpha (I-kappa-B-alpha) (IkB-alpha) (IkappaBalpha) (Major histocompatibility complex enhancer-binding protein MAD3)	NFKBIA IKBA MAD3 NFKBI	Homo sapiens (Human)	317	CTD
2932	GSK3B	P49841	GSK3B_HUMAN	reviewed	Glycogen synthase kinase-3 beta (GSK-3 beta) (EC 2.7.11.26) (Serine/threonine-protein kinase GSK3B) (EC 2.7.11.1)	GSK3B	Homo sapiens (Human)	420	CTD
1647	GADD45A	P24522	GA45A_HUMAN	reviewed	Growth arrest and DNA damage-inducible protein GADD45 alpha (DNA damage-inducible transcript 1 protein) (DDIT-1)	GADD45A DDIT1 GADD45	Homo sapiens (Human)	165	CTD
3576	CXCL8	P10145	IL8_HUMAN	reviewed	Interleukin-8 (IL-8) (C-X-C motif chemokine 8) (Chemokine (C-X-C motif) ligand 8) (Emoctakin) (Granulocyte chemotactic protein 1) (GCP-1) (Monocyte-derived neutrophil chemotactic factor) (MDNCF) (Monocyte-derived neutrophil-activating peptide) (MONAP) (Neutrophil-activating protein 1) (NAP-1) (Protein 3-10C) (T-cell chemotactic factor) [Cleaved into: MDNCF-a (GCP/IL-8 protein IV) (IL8/NAP1 form I…	CXCL8 IL8	Homo sapiens (Human)	99	CTD
60	ACTB	P60709	ACTB_HUMAN	reviewed	Actin, cytoplasmic 1 (Beta-actin) [Cleaved into: Actin, cytoplasmic 1, N-terminally processed]	ACTB	Homo sapiens (Human)	375	CTD
1000	CDH2	P19022	CADH2_HUMAN	reviewed	Cadherin-2 (CDw325) (Neural cadherin) (N-cadherin) (CD antigen CD325)	CDH2 CDHN NCAD	Homo sapiens (Human)	906	CTD
2194	FASN	P49327	FAS_HUMAN	reviewed	Fatty acid synthase (EC 2.3.1.85) [Includes: [Acyl-carrier-protein] S-acetyltransferase (EC 2.3.1.38); [Acyl-carrier-protein] S-malonyltransferase (EC 2.3.1.39); 3-oxoacyl-[acyl-carrier-protein] synthase (EC 2.3.1.41); 3-oxoacyl-[acyl-carrier-protein] reductase (EC 1.1.1.100); 3-hydroxyacyl-[acyl-carrier-protein] dehydratase (EC 4.2.1.59); Enoyl-[acyl-carrier-protein] reductase (EC 1.3.1.39); Ole…	FASN FAS	Homo sapiens (Human)	2511	CTD
4313	MMP2	P08253	MMP2_HUMAN	reviewed	72 kDa type IV collagenase (EC 3.4.24.24) (72 kDa gelatinase) (Gelatinase A) (Matrix metalloproteinase-2) (MMP-2) (TBE-1) [Cleaved into: PEX]	MMP2 CLG4A	Homo sapiens (Human)	660	CTD
5465	PPARA	Q07869	PPARA_HUMAN	reviewed	Peroxisome proliferator-activated receptor alpha (PPAR-alpha) (Nuclear receptor subfamily 1 group C member 1)	PPARA NR1C1 PPAR	Homo sapiens (Human)	468	CTD
3480	IGF1R	P08069	IGF1R_HUMAN	reviewed	Insulin-like growth factor 1 receptor (EC 2.7.10.1) (Insulin-like growth factor I receptor) (IGF-I receptor) (CD antigen CD221) [Cleaved into: Insulin-like growth factor 1 receptor alpha chain; Insulin-like growth factor 1 receptor beta chain]	IGF1R	Homo sapiens (Human)	1367	CTD
3313	HSPA9	P38646	GRP75_HUMAN	reviewed	Stress-70 protein, mitochondrial (75 kDa glucose-regulated protein) (GRP-75) (Heat shock 70 kDa protein 9) (Mortalin) (MOT) (Peptide-binding protein 74) (PBP74)	HSPA9 GRP75 HSPA9B mt-HSP70	Homo sapiens (Human)	679	CTD
7184	HSP90B1	P14625	ENPL_HUMAN	reviewed	Endoplasmin (94 kDa glucose-regulated protein) (GRP-94) (Heat shock protein 90 kDa beta member 1) (Tumor rejection antigen 1) (gp96 homolog)	HSP90B1 GRP94 TRA1	Homo sapiens (Human)	803	CTD
1027	CDKN1B	P46527	CDN1B_HUMAN	reviewed	Cyclin-dependent kinase inhibitor 1B (Cyclin-dependent kinase inhibitor p27) (p27Kip1)	CDKN1B KIP1	Homo sapiens (Human)	198	CTD
3326	HSP90AB1	P08238	HS90B_HUMAN	reviewed	Heat shock protein HSP 90-beta (HSP 90) (Heat shock 84 kDa) (HSP 84) (HSP84)	HSP90AB1 HSP90B HSPC2 HSPCB	Homo sapiens (Human)	724	CTD
6514	SLC2A2	P11168	GTR2_HUMAN	reviewed	Solute carrier family 2, facilitated glucose transporter member 2 (Glucose transporter type 2, liver) (GLUT-2)	SLC2A2 GLUT2	Homo sapiens (Human)	524	CTD
7412	VCAM1	P19320	VCAM1_HUMAN	reviewed	Vascular cell adhesion protein 1 (V-CAM 1) (VCAM-1) (INCAM-100) (CD antigen CD106)	VCAM1	Homo sapiens (Human)	739	CTD
1499	CTNNB1	P35222	CTNB1_HUMAN	reviewed	Catenin beta-1 (Beta-catenin)	CTNNB1 CTNNB OK/SW-cl.35 PRO2286	Homo sapiens (Human)	781	CTD
3329	HSPD1	P10809	CH60_HUMAN	reviewed	60 kDa heat shock protein, mitochondrial (EC 5.6.1.7) (60 kDa chaperonin) (Chaperonin 60) (CPN60) (Heat shock protein 60) (HSP-60) (Hsp60) (HuCHA60) (Mitochondrial matrix protein P1) (P60 lymphocyte protein)	HSPD1 HSP60	Homo sapiens (Human)	573	CTD
2100	ESR2	Q92731	ESR2_HUMAN	reviewed	Estrogen receptor beta (ER-beta) (Nuclear receptor subfamily 3 group A member 2)	ESR2 ESTRB NR3A2	Homo sapiens (Human)	530	CTD; GeneCards
4353	MPO	P05164	PERM_HUMAN	reviewed	Myeloperoxidase (MPO) (EC 1.11.2.2) [Cleaved into: Myeloperoxidase; 89 kDa myeloperoxidase; 84 kDa myeloperoxidase; Myeloperoxidase light chain; Myeloperoxidase heavy chain]	MPO	Homo sapiens (Human)	745	CTD
894	CCND2	P30279	CCND2_HUMAN	reviewed	G1/S-specific cyclin-D2	CCND2	Homo sapiens (Human)	289	CTD
1509	CTSD	P07339	CATD_HUMAN	reviewed	Cathepsin D (EC 3.4.23.5) [Cleaved into: Cathepsin D light chain; Cathepsin D heavy chain]	CTSD CPSD	Homo sapiens (Human)	412	CTD
467	ATF3	P18847	ATF3_HUMAN	reviewed	Cyclic AMP-dependent transcription factor ATF-3 (cAMP-dependent transcription factor ATF-3) (Activating transcription factor 3)	ATF3	Homo sapiens (Human)	181	CTD
948	CD36	P16671	CD36_HUMAN	reviewed	Platelet glycoprotein 4 (Fatty acid translocase) (FAT) (Glycoprotein IIIb) (GPIIIB) (Leukocyte differentiation antigen CD36) (PAS IV) (PAS-4) (Platelet collagen receptor) (Platelet glycoprotein IV) (GPIV) (Thrombospondin receptor) (CD antigen CD36)	CD36 GP3B GP4	Homo sapiens (Human)	472	CTD
3312	HSPA8	P11142	HSP7C_HUMAN	reviewed	Heat shock cognate 71 kDa protein (Heat shock 70 kDa protein 8) (Lipopolysaccharide-associated protein 1) (LAP-1) (LPS-associated protein 1)	HSPA8 HSC70 HSP73 HSPA10	Homo sapiens (Human)	646	CTD
6347	CCL2	P13500	CCL2_HUMAN	reviewed	C-C motif chemokine 2 (HC11) (Monocyte chemoattractant protein 1) (Monocyte chemotactic and activating factor) (MCAF) (Monocyte chemotactic protein 1) (MCP-1) (Monocyte secretory protein JE) (Small-inducible cytokine A2)	CCL2 MCP1 SCYA2	Homo sapiens (Human)	99	CTD
999	CDH1	P12830	CADH1_HUMAN	reviewed	Cadherin-1 (CAM 120/80) (Epithelial cadherin) (E-cadherin) (Uvomorulin) (CD antigen CD324) [Cleaved into: E-Cad/CTF1; E-Cad/CTF2; E-Cad/CTF3]	CDH1 CDHE UVO	Homo sapiens (Human)	882	CTD
3667	IRS1	P35568	IRS1_HUMAN	reviewed	Insulin receptor substrate 1 (IRS-1)	IRS1	Homo sapiens (Human)	1242	CTD
5728	PTEN	P60484	PTEN_HUMAN	reviewed	Phosphatidylinositol 3,4,5-trisphosphate 3-phosphatase and dual-specificity protein phosphatase PTEN (EC 3.1.3.16) (EC 3.1.3.48) (EC 3.1.3.67) (Mutated in multiple advanced cancers 1) (Phosphatase and tensin homolog)	PTEN MMAC1 TEP1	Homo sapiens (Human)	403	CTD; GeneCards
3398	ID2	Q02363	ID2_HUMAN	reviewed	DNA-binding protein inhibitor ID-2 (Class B basic helix-loop-helix protein 26) (bHLHb26) (Inhibitor of DNA binding 2) (Inhibitor of differentiation 2)	ID2 BHLHB26	Homo sapiens (Human)	134	CTD
4915	NTRK2	Q16620	NTRK2_HUMAN	reviewed	BDNF/NT-3 growth factors receptor (EC 2.7.10.1) (GP145-TrkB) (Trk-B) (Neurotrophic tyrosine kinase receptor type 2) (TrkB tyrosine kinase) (Tropomyosin-related kinase B)	NTRK2 TRKB	Homo sapiens (Human)	822	CTD
3283	HSD3B1	P14060	3BHS1_HUMAN	reviewed	3 beta-hydroxysteroid dehydrogenase/Delta 5-->4-isomerase type 1 (3 beta-hydroxysteroid dehydrogenase/Delta 5-->4-isomerase type I) (3-beta-HSD I) (3-beta-hydroxy-5-ene steroid dehydrogenase) (3-beta-hydroxy-Delta(5)-steroid dehydrogenase) (EC 1.1.1.145) (3-beta-hydroxysteroid 3-dehydrogenase) (EC 1.1.1.270) (Delta-5-3-ketosteroid isomerase) (Dihydrotestosterone oxidoreductase) (EC 1.1.1.210) (St…	HSD3B1 3BH HSDB3A	Homo sapiens (Human)	373	CTD; GeneCards
811	CALR	P27797	CALR_HUMAN	reviewed	Calreticulin (CRP55) (Calregulin) (Endoplasmic reticulum resident protein 60) (ERp60) (HACBP) (grp60)	CALR CRTC	Homo sapiens (Human)	417	CTD
2335	FN1	P02751	FINC_HUMAN	reviewed	Fibronectin (FN) (Cold-insoluble globulin) (CIG) [Cleaved into: Anastellin; Ugl-Y1; Ugl-Y2; Ugl-Y3]	FN1 FN	Homo sapiens (Human)	2477	CTD
1374	CPT1A	P50416	CPT1A_HUMAN	reviewed	Carnitine O-palmitoyltransferase 1, liver isoform (CPT1-L) (EC 2.3.1.21) (Carnitine O-palmitoyltransferase I, liver isoform) (CPT I) (CPTI-L) (Carnitine palmitoyltransferase 1A)	CPT1A CPT1	Homo sapiens (Human)	773	CTD
3156	HMGCR	P04035	HMDH_HUMAN	reviewed	3-hydroxy-3-methylglutaryl-coenzyme A reductase (HMG-CoA reductase) (EC 1.1.1.34)	HMGCR	Homo sapiens (Human)	888	CTD
4318	MMP9	P14780	MMP9_HUMAN	reviewed	Matrix metalloproteinase-9 (MMP-9) (EC 3.4.24.35) (92 kDa gelatinase) (92 kDa type IV collagenase) (Gelatinase B) (GELB) [Cleaved into: 67 kDa matrix metalloproteinase-9; 82 kDa matrix metalloproteinase-9]	MMP9 CLG4B	Homo sapiens (Human)	707	CTD
6720	SREBF1	P36956	SRBP1_HUMAN	reviewed	Sterol regulatory element-binding protein 1 (SREBP-1) (Class D basic helix-loop-helix protein 1) (bHLHd1) (Sterol regulatory element-binding transcription factor 1) [Cleaved into: Processed sterol regulatory element-binding protein 1]	SREBF1 BHLHD1 SREBP1	Homo sapiens (Human)	1147	CTD
5054	SERPINE1	P05121	PAI1_HUMAN	reviewed	Plasminogen activator inhibitor 1 (PAI) (PAI-1) (Endothelial plasminogen activator inhibitor) (Serpin E1)	SERPINE1 PAI1 PLANH1	Homo sapiens (Human)	402	CTD
23657	SLC7A11	Q9UPY5	XCT_HUMAN	reviewed	Cystine/glutamate transporter (Amino acid transport system xc-) (Calcium channel blocker resistance protein CCBR1) (Solute carrier family 7 member 11) (xCT)	SLC7A11	Homo sapiens (Human)	501	CTD
7082	TJP1	Q07157	ZO1_HUMAN	reviewed	Tight junction protein ZO-1 (Tight junction protein 1) (Zona occludens protein 1) (Zonula occludens protein 1)	TJP1 ZO1	Homo sapiens (Human)	1748	CTD
1586	CYP17A1	P05093	CP17A_HUMAN	reviewed	Steroid 17-alpha-hydroxylase/17,20 lyase (EC 1.14.14.19) (17-alpha-hydroxyprogesterone aldolase) (EC 1.14.14.32) (CYPXVII) (Cytochrome P450 17A1) (Cytochrome P450-C17) (Cytochrome P450c17) (Steroid 17-alpha-monooxygenase)	CYP17A1 CYP17 S17AH	Homo sapiens (Human)	508	CTD; GeneCards
6774	STAT3	P40763	STAT3_HUMAN	reviewed	Signal transducer and activator of transcription 3 (Acute-phase response factor)	STAT3 APRF	Homo sapiens (Human)	770	CTD
7054	TH	P07101	TY3H_HUMAN	reviewed	Tyrosine 3-monooxygenase (EC 1.14.16.2) (Tyrosine 3-hydroxylase) (TH)	TH TYH	Homo sapiens (Human)	528	CTD
960	CD44	P16070	CD44_HUMAN	reviewed	CD44 antigen (CDw44) (Epican) (Extracellular matrix receptor III) (ECMR-III) (GP90 lymphocyte homing/adhesion receptor) (HUTCH-I) (Heparan sulfate proteoglycan) (Hermes antigen) (Hyaluronate receptor) (Phagocytic glycoprotein 1) (PGP-1) (Phagocytic glycoprotein I) (PGP-I) (CD antigen CD44)	CD44 LHR MDU2 MDU3 MIC4	Homo sapiens (Human)	742	CTD
1956	EGFR	P00533	EGFR_HUMAN	reviewed	Epidermal growth factor receptor (EC 2.7.10.1) (Proto-oncogene c-ErbB-1) (Receptor tyrosine-protein kinase erbB-1)	EGFR ERBB ERBB1 HER1	Homo sapiens (Human)	1210	CTD
301	ANXA1	P04083	ANXA1_HUMAN	reviewed	Annexin A1 (Annexin I) (Annexin-1) (Calpactin II) (Calpactin-2) (Chromobindin-9) (Lipocortin I) (Phospholipase A2 inhibitory protein) (p35)	ANXA1 ANX1 LPC1	Homo sapiens (Human)	346	CTD
3726	JUNB	P17275	JUNB_HUMAN	reviewed	Transcription factor jun-B	JUNB	Homo sapiens (Human)	347	CTD
8743	TNFSF10	P50591	TNF10_HUMAN	reviewed	Tumor necrosis factor ligand superfamily member 10 (Apo-2 ligand) (Apo-2L) (TNF-related apoptosis-inducing ligand) (Protein TRAIL) (CD antigen CD253)	TNFSF10 APO2L TRAIL	Homo sapiens (Human)	281	CTD
3952	LEP	P41159	LEP_HUMAN	reviewed	Leptin (Obese protein) (Obesity factor)	LEP OB OBS	Homo sapiens (Human)	167	CTD
348	APOE	P02649	APOE_HUMAN	reviewed	Apolipoprotein E (Apo-E)	APOE	Homo sapiens (Human)	317	CTD
468	ATF4	P18848	ATF4_HUMAN	reviewed	Cyclic AMP-dependent transcription factor ATF-4 (cAMP-dependent transcription factor ATF-4) (Activating transcription factor 4) (Cyclic AMP-responsive element-binding protein 2) (CREB-2) (cAMP-responsive element-binding protein 2) (DNA-binding protein TAXREB67) (Tax-responsive enhancer element-binding protein 67) (TaxREB67)	ATF4 CREB2 TXREB	Homo sapiens (Human)	351	CTD
1788	DNMT3A	Q9Y6K1	DNM3A_HUMAN	reviewed	DNA (cytosine-5)-methyltransferase 3A (Dnmt3a) (EC 2.1.1.37) (DNA methyltransferase HsaIIIA) (DNA MTase HsaIIIA) (M.HsaIIIA)	DNMT3A	Homo sapiens (Human)	912	CTD
3397	ID1	P41134	ID1_HUMAN	reviewed	DNA-binding protein inhibitor ID-1 (Class B basic helix-loop-helix protein 24) (bHLHb24) (Inhibitor of DNA binding 1) (Inhibitor of differentiation 1)	ID1 BHLHB24 ID	Homo sapiens (Human)	155	CTD
1490	CCN2	P29279	CCN2_HUMAN	reviewed	CCN family member 2 (Cellular communication network factor 2) (Connective tissue growth factor) (Hypertrophic chondrocyte-specific protein 24) (Insulin-like growth factor-binding protein 8) (IBP-8) (IGF-binding protein 8) (IGFBP-8)	CCN2 CTGF HCS24 IGFBP8	Homo sapiens (Human)	349	CTD
1545	CYP1B1	Q16678	CP1B1_HUMAN	reviewed	Cytochrome P450 1B1 (EC 1.14.14.1) (CYPIB1) (Hydroperoxy icosatetraenoate dehydratase) (EC 4.2.1.152)	CYP1B1	Homo sapiens (Human)	543	CTD
6772	STAT1	P42224	STAT1_HUMAN	reviewed	Signal transducer and activator of transcription 1-alpha/beta (Transcription factor ISGF-3 components p91/p84)	STAT1	Homo sapiens (Human)	750	CTD
2597	GAPDH	P04406	G3P_HUMAN	reviewed	Glyceraldehyde-3-phosphate dehydrogenase (GAPDH) (EC 1.2.1.12) (Peptidyl-cysteine S-nitrosylase GAPDH) (EC 2.6.99.-)	GAPDH GAPD CDABP0047 OK/SW-cl.12	Homo sapiens (Human)	335	CTD
7832	BTG2	P78543	BTG2_HUMAN	reviewed	Protein BTG2 (BTG family member 2) (NGF-inducible anti-proliferative protein PC3)	BTG2 PC3	Homo sapiens (Human)	158	CTD
5601	MAPK9	P45984	MK09_HUMAN	reviewed	Mitogen-activated protein kinase 9 (MAP kinase 9) (MAPK 9) (EC 2.7.11.24) (JNK-55) (Stress-activated protein kinase 1a) (SAPK1a) (Stress-activated protein kinase JNK2) (c-Jun N-terminal kinase 2)	MAPK9 JNK2 PRKM9 SAPK1A	Homo sapiens (Human)	424	CTD
3486	IGFBP3	P17936	IBP3_HUMAN	reviewed	Insulin-like growth factor-binding protein 3 (IBP-3) (IGF-binding protein 3) (IGFBP-3)	IGFBP3 IBP3	Homo sapiens (Human)	291	CTD; GeneCards
1244	ABCC2	Q92887	MRP2_HUMAN	reviewed	Canalicular multispecific organic anion transporter 1 (ATP-binding cassette sub-family C member 2) (Canalicular multidrug resistance protein) (Multidrug resistance-associated protein 2) (EC 7.6.2.2)	ABCC2 CMOAT CMOAT1 CMRP MRP2	Homo sapiens (Human)	1545	CTD
1277	COL1A1	P02452	CO1A1_HUMAN	reviewed	Collagen alpha-1(I) chain (Alpha-1 type I collagen)	COL1A1	Homo sapiens (Human)	1464	CTD
6446	SGK1	O00141	SGK1_HUMAN	reviewed	Serine/threonine-protein kinase Sgk1 (EC 2.7.11.1) (Serum/glucocorticoid-regulated kinase 1)	SGK1 SGK	Homo sapiens (Human)	431	CTD
1051	CEBPB	P17676	CEBPB_HUMAN	reviewed	CCAAT/enhancer-binding protein beta (C/EBP beta) (Liver activator protein) (LAP) (Liver-enriched inhibitory protein) (LIP) (Nuclear factor NF-IL6) (Transcription factor 5) (TCF-5)	CEBPB TCF5 PP9092	Homo sapiens (Human)	345	CTD
1576	CYP3A4	P08684	CP3A4_HUMAN	reviewed	Cytochrome P450 3A4 (EC 1.14.14.1) (1,4-cineole 2-exo-monooxygenase) (1,8-cineole 2-exo-monooxygenase) (EC 1.14.14.56) (Albendazole monooxygenase (sulfoxide-forming)) (EC 1.14.14.73) (Albendazole sulfoxidase) (CYPIIIA3) (CYPIIIA4) (Cholesterol 25-hydroxylase) (Cytochrome P450 3A3) (Cytochrome P450 HLp) (Cytochrome P450 NF-25) (Cytochrome P450-PCN1) (Nifedipine oxidase) (Quinine 3-monooxygenase) (…	CYP3A4 CYP3A3	Homo sapiens (Human)	503	CTD
3014	H2AX	P16104	H2AX_HUMAN	reviewed	Histone H2AX (H2a/x) (Histone H2A.X)	H2AX H2AFX	Homo sapiens (Human)	143	CTD
2941	GSTA4	O15217	GSTA4_HUMAN	reviewed	Glutathione S-transferase A4 (EC 2.5.1.18) (GST class-alpha member 4) (Glutathione S-transferase A4-4)	GSTA4	Homo sapiens (Human)	222	CTD
7001	PRDX2	P32119	PRDX2_HUMAN	reviewed	Peroxiredoxin-2 (EC 1.11.1.15) (Natural killer cell-enhancing factor B) (NKEF-B) (PRP) (Thiol-specific antioxidant protein) (TSA) (Thioredoxin peroxidase 1) (Thioredoxin-dependent peroxide reductase 1)	PRDX2 NKEFB TDPX1	Homo sapiens (Human)	198	CTD
6696	SPP1	P10451	OSTP_HUMAN	reviewed	Osteopontin (Bone sialoprotein 1) (Nephropontin) (Secreted phosphoprotein 1) (SPP-1) (Urinary stone protein) (Uropontin)	SPP1 BNSP OPN PSEC0156	Homo sapiens (Human)	314	CTD
59	ACTA2	P62736	ACTA_HUMAN	reviewed	Actin, aortic smooth muscle (Alpha-actin-2) (Cell growth-inhibiting gene 46 protein) [Cleaved into: Actin, aortic smooth muscle, intermediate form]	ACTA2 ACTSA ACTVS GIG46	Homo sapiens (Human)	377	CTD
8061	FOSL1	P15407	FOSL1_HUMAN	reviewed	Fos-related antigen 1 (FRA-1)	FOSL1 FRA1	Homo sapiens (Human)	271	CTD
4128	MAOA	P21397	AOFA_HUMAN	reviewed	Amine oxidase [flavin-containing] A (EC 1.4.3.4) (Monoamine oxidase type A) (MAO-A)	MAOA	Homo sapiens (Human)	527	CTD
196	AHR	P35869	AHR_HUMAN	reviewed	Aryl hydrocarbon receptor (Ah receptor) (AhR) (Class E basic helix-loop-helix protein 76) (bHLHe76)	AHR BHLHE76	Homo sapiens (Human)	848	CTD
1471	CST3	P01034	CYTC_HUMAN	reviewed	Cystatin-C (Cystatin-3) (Gamma-trace) (Neuroendocrine basic polypeptide) (Post-gamma-globulin)	CST3	Homo sapiens (Human)	146	CTD
351	APP	P05067	A4_HUMAN	reviewed	Amyloid-beta precursor protein (APP) (ABPP) (APPI) (Alzheimer disease amyloid protein) (Amyloid precursor protein) (Amyloid-beta A4 protein) (Cerebral vascular amyloid peptide) (CVAP) (PreA4) (Protease nexin-II) (PN-II) [Cleaved into: N-APP; Soluble APP-alpha (S-APP-alpha); Soluble APP-beta (S-APP-beta); C99 (Beta-secretase C-terminal fragment) (Beta-CTF); Amyloid-beta protein 42 (Abeta42) (Beta-…	APP A4 AD1	Homo sapiens (Human)	770	CTD
1906	EDN1	P05305	EDN1_HUMAN	reviewed	Endothelin-1 (Preproendothelin-1) (PPET1) [Cleaved into: Endothelin-1 (ET-1); Big endothelin-1]	EDN1	Homo sapiens (Human)	212	CTD
1432	MAPK14	Q16539	MK14_HUMAN	reviewed	Mitogen-activated protein kinase 14 (MAP kinase 14) (MAPK 14) (EC 2.7.11.24) (Cytokine suppressive anti-inflammatory drug-binding protein) (CSAID-binding protein) (CSBP) (MAP kinase MXI2) (MAX-interacting protein 2) (Mitogen-activated protein kinase p38 alpha) (MAP kinase p38 alpha) (Stress-activated protein kinase 2a) (SAPK2a)	MAPK14 CSBP CSBP1 CSBP2 CSPB1 MXI2 SAPK2A	Homo sapiens (Human)	360	CTD
338	APOB	P04114	APOB_HUMAN	reviewed	Apolipoprotein B-100 (Apo B-100) [Cleaved into: Apolipoprotein B-48 (Apo B-48)]	APOB	Homo sapiens (Human)	4563	CTD
7296	TXNRD1	Q16881	TRXR1_HUMAN	reviewed	Thioredoxin reductase 1, cytoplasmic (TR) (EC 1.8.1.9) (Gene associated with retinoic and interferon-induced mortality 12 protein) (GRIM-12) (Gene associated with retinoic and IFN-induced mortality 12 protein) (KM-102-derived reductase-like factor) (Thioredoxin reductase TR1)	TXNRD1 GRIM12 KDRF	Homo sapiens (Human)	649	CTD
3157	HMGCS1	Q01581	HMCS1_HUMAN	reviewed	Hydroxymethylglutaryl-CoA synthase, cytoplasmic (HMG-CoA synthase) (EC 2.3.3.10) (3-hydroxy-3-methylglutaryl coenzyme A synthase)	HMGCS1 HMGCS	Homo sapiens (Human)	520	CTD
3488	IGFBP5	P24593	IBP5_HUMAN	reviewed	Insulin-like growth factor-binding protein 5 (IBP-5) (IGF-binding protein 5) (IGFBP-5)	IGFBP5 IBP5	Homo sapiens (Human)	272	CTD
4193	MDM2	Q00987	MDM2_HUMAN	reviewed	E3 ubiquitin-protein ligase Mdm2 (EC 2.3.2.27) (Double minute 2 protein) (Hdm2) (Oncoprotein Mdm2) (RING-type E3 ubiquitin transferase Mdm2) (p53-binding protein Mdm2)	MDM2	Homo sapiens (Human)	491	CTD
317	APAF1	O14727	APAF_HUMAN	reviewed	Apoptotic protease-activating factor 1 (APAF-1)	APAF1 KIAA0413	Homo sapiens (Human)	1248	CTD
373156	GSTK1	Q9Y2Q3	GSTK1_HUMAN	reviewed	Glutathione S-transferase kappa 1 (EC 2.5.1.18) (GST 13-13) (GST class-kappa) (GSTK1-1) (hGSTK1) (Glutathione S-transferase subunit 13)	GSTK1 HDCMD47P	Homo sapiens (Human)	226	CTD
54541	DDIT4	Q9NX09	DDIT4_HUMAN	reviewed	DNA damage-inducible transcript 4 protein (HIF-1 responsive protein RTP801) (Protein regulated in development and DNA damage response 1) (REDD-1)	DDIT4 REDD1 RTP801	Homo sapiens (Human)	232	CTD
5243	ABCB1	P08183	MDR1_HUMAN	reviewed	ATP-dependent translocase ABCB1 (ATP-binding cassette sub-family B member 1) (Multidrug resistance protein 1) (EC 7.6.2.2) (P-glycoprotein 1) (Phospholipid transporter ABCB1) (EC 7.6.2.1) (CD antigen CD243)	ABCB1 MDR1 PGY1	Homo sapiens (Human)	1280	CTD
2539	G6PD	P11413	G6PD_HUMAN	reviewed	Glucose-6-phosphate 1-dehydrogenase (G6PD) (EC 1.1.1.49)	G6PD	Homo sapiens (Human)	515	CTD
3091	HIF1A	Q16665	HIF1A_HUMAN	reviewed	Hypoxia-inducible factor 1-alpha (HIF-1-alpha) (HIF1-alpha) (ARNT-interacting protein) (Basic-helix-loop-helix-PAS protein MOP1) (Class E basic helix-loop-helix protein 78) (bHLHe78) (Member of PAS protein 1) (PAS domain-containing protein 8)	HIF1A BHLHE78 MOP1 PASD8	Homo sapiens (Human)	826	CTD
1508	CTSB	P07858	CATB_HUMAN	reviewed	Cathepsin B (EC 3.4.22.1) (APP secretase) (APPS) (Cathepsin B1) [Cleaved into: Cathepsin B light chain; Cathepsin B heavy chain]	CTSB CPSB	Homo sapiens (Human)	339	CTD
2877	GPX2	P18283	GPX2_HUMAN	reviewed	Glutathione peroxidase 2 (GPx-2) (GSHPx-2) (EC 1.11.1.9) (Gastrointestinal glutathione peroxidase) (Glutathione peroxidase-gastrointestinal) (GPx-GI) (GSHPx-GI) (Glutathione peroxidase-related protein 2) (GPRP-2)	GPX2	Homo sapiens (Human)	190	CTD
2805	GOT1	P17174	AATC_HUMAN	reviewed	Aspartate aminotransferase, cytoplasmic (cAspAT) (EC 2.6.1.1) (EC 2.6.1.3) (Cysteine aminotransferase, cytoplasmic) (Cysteine transaminase, cytoplasmic) (cCAT) (Glutamate oxaloacetate transaminase 1) (Transaminase A)	GOT1	Homo sapiens (Human)	413	CTD
6520	SLC3A2	P08195	4F2_HUMAN	reviewed	4F2 cell-surface antigen heavy chain (4F2hc) (4F2 heavy chain antigen) (Lymphocyte activation antigen 4F2 large subunit) (Solute carrier family 3 member 2) (CD antigen CD98)	SLC3A2 MDU1	Homo sapiens (Human)	630	CTD
7078	TIMP3	P35625	TIMP3_HUMAN	reviewed	Metalloproteinase inhibitor 3 (Protein MIG-5) (Tissue inhibitor of metalloproteinases 3) (TIMP-3)	TIMP3	Homo sapiens (Human)	211	CTD
10449	ACAA2	P42765	THIM_HUMAN	reviewed	3-ketoacyl-CoA thiolase, mitochondrial (EC 2.3.1.16) (Acetyl-CoA acetyltransferase) (EC 2.3.1.9) (Acetyl-CoA acyltransferase) (Acyl-CoA hydrolase, mitochondrial) (EC 3.1.2.-) (EC 3.1.2.1) (EC 3.1.2.2) (Beta-ketothiolase) (Mitochondrial 3-oxoacyl-CoA thiolase) (T1)	ACAA2	Homo sapiens (Human)	397	CTD
23411	SIRT1	Q96EB6	SIR1_HUMAN	reviewed	NAD-dependent protein deacetylase sirtuin-1 (hSIRT1) (EC 2.3.1.286) (NAD-dependent protein deacylase sirtuin-1) (EC 2.3.1.-) (Regulatory protein SIR2 homolog 1) (SIR2-like protein 1) (hSIR2) [Cleaved into: SirtT1 75 kDa fragment (75SirT1)]	SIRT1 SIR2L1	Homo sapiens (Human)	747	CTD
4489	MT1A	P04731	MT1A_HUMAN	reviewed	Metallothionein-1A (MT-1A) (Metallothionein-IA) (MT-IA)	MT1A MT1S	Homo sapiens (Human)	61	CTD
331	XIAP	P98170	XIAP_HUMAN	reviewed	E3 ubiquitin-protein ligase XIAP (EC 2.3.2.27) (Baculoviral IAP repeat-containing protein 4) (IAP-like protein) (ILP) (hILP) (Inhibitor of apoptosis protein 3) (IAP-3) (hIAP-3) (hIAP3) (RING-type E3 ubiquitin transferase XIAP) (X-linked inhibitor of apoptosis protein) (X-linked IAP)	XIAP API3 BIRC4 IAP3	Homo sapiens (Human)	497	CTD
5366	PMAIP1	Q13794	APR_HUMAN	reviewed	Phorbol-12-myristate-13-acetate-induced protein 1 (PMA-induced protein 1) (Immediate-early-response protein APR) (Protein Noxa)	PMAIP1 NOXA	Homo sapiens (Human)	54	CTD
1938	EEF2	P13639	EF2_HUMAN	reviewed	Elongation factor 2 (EF-2)	EEF2 EF2	Homo sapiens (Human)	858	CTD; GeneCards
2678	GGT1	P19440	GGT1_HUMAN	reviewed	Glutathione hydrolase 1 proenzyme (EC 3.4.19.13) (Gamma-glutamyltransferase 1) (Gamma-glutamyltranspeptidase 1) (GGT 1) (EC 2.3.2.2) (Leukotriene-C4 hydrolase) (EC 3.4.19.14) (CD antigen CD224) [Cleaved into: Glutathione hydrolase 1 heavy chain; Glutathione hydrolase 1 light chain]	GGT1 GGT	Homo sapiens (Human)	569	CTD
3552	IL1A	P01583	IL1A_HUMAN	reviewed	Interleukin-1 alpha (IL-1 alpha) (Hematopoietin-1)	IL1A IL1F1	Homo sapiens (Human)	271	CTD
6517	SLC2A4	P14672	GLUT4_HUMAN	reviewed	Solute carrier family 2, facilitated glucose transporter member 4 (Glucose transporter type 4, insulin-responsive) (GLUT-4)	SLC2A4 GLUT4	Homo sapiens (Human)	509	CTD
2149	F2R	P25116	PAR1_HUMAN	reviewed	Proteinase-activated receptor 1 (PAR-1) (Coagulation factor II receptor) (Thrombin receptor)	F2R CF2R PAR1 TR	Homo sapiens (Human)	425	CTD
3815	KIT	P10721	KIT_HUMAN	reviewed	Mast/stem cell growth factor receptor Kit (SCFR) (EC 2.7.10.1) (Piebald trait protein) (PBT) (Proto-oncogene c-Kit) (Tyrosine-protein kinase Kit) (p145 c-kit) (v-kit Hardy-Zuckerman 4 feline sarcoma viral oncogene homolog) (CD antigen CD117)	KIT SCFR	Homo sapiens (Human)	976	CTD; GeneCards; OMIM; NCBI
11343	MGLL	Q99685	MGLL_HUMAN	reviewed	Monoglyceride lipase (MGL) (EC 3.1.1.23) (HU-K5) (Lysophospholipase homolog) (Lysophospholipase-like) (Monoacylglycerol lipase) (MAGL)	MGLL	Homo sapiens (Human)	303	CTD
440	ASNS	P08243	ASNS_HUMAN	reviewed	Asparagine synthetase [glutamine-hydrolyzing] (EC 6.3.5.4) (Cell cycle control protein TS11) (Glutamine-dependent asparagine synthetase)	ASNS TS11	Homo sapiens (Human)	561	CTD
6387	CXCL12	P48061	SDF1_HUMAN	reviewed	Stromal cell-derived factor 1 (SDF-1) (hSDF-1) (C-X-C motif chemokine 12) (Intercrine reduced in hepatomas) (IRH) (hIRH) (Pre-B cell growth-stimulating factor) (PBSF) [Cleaved into: SDF-1-beta(3-72); SDF-1-alpha(3-67)]	CXCL12 SDF1 SDF1A SDF1B	Homo sapiens (Human)	93	CTD
5997	RGS2	P41220	RGS2_HUMAN	reviewed	Regulator of G-protein signaling 2 (RGS2) (Cell growth-inhibiting gene 31 protein) (G0/G1 switch regulatory protein 8)	RGS2 G0S8 GIG31	Homo sapiens (Human)	211	CTD
891	CCNB1	P14635	CCNB1_HUMAN	reviewed	G2/mitotic-specific cyclin-B1	CCNB1 CCNB	Homo sapiens (Human)	433	CTD
2939	GSTA2	P09210	GSTA2_HUMAN	reviewed	Glutathione S-transferase A2 (EC 2.5.1.18) (GST HA subunit 2) (GST class-alpha member 2) (GST-gamma) (GSTA2-2) (GTH2)	GSTA2 GST2	Homo sapiens (Human)	222	CTD
3485	IGFBP2	P18065	IBP2_HUMAN	reviewed	Insulin-like growth factor-binding protein 2 (IBP-2) (IGF-binding protein 2) (IGFBP-2)	IGFBP2 BP2 IBP2	Homo sapiens (Human)	325	CTD
5159	PDGFRB	P09619	PGFRB_HUMAN	reviewed	Platelet-derived growth factor receptor beta (PDGF-R-beta) (PDGFR-beta) (EC 2.7.10.1) (Beta platelet-derived growth factor receptor) (Beta-type platelet-derived growth factor receptor) (CD140 antigen-like family member B) (Platelet-derived growth factor receptor 1) (PDGFR-1) (CD antigen CD140b)	PDGFRB PDGFR PDGFR1	Homo sapiens (Human)	1106	CTD
2052	EPHX1	P07099	HYEP_HUMAN	reviewed	Epoxide hydrolase 1 (EC 3.3.2.9) (Epoxide hydratase) (Microsomal epoxide hydrolase) (mEH)	EPHX1 EPHX EPOX	Homo sapiens (Human)	455	CTD; NCBI
4803	NGF	P01138	NGF_HUMAN	reviewed	Beta-nerve growth factor (Beta-NGF)	NGF NGFB	Homo sapiens (Human)	241	CTD
7436	VLDLR	P98155	VLDLR_HUMAN	reviewed	Very low-density lipoprotein receptor (VLDL receptor) (VLDL-R)	VLDLR	Homo sapiens (Human)	873	CTD
3482	IGF2R	P11717	MPRI_HUMAN	reviewed	Cation-independent mannose-6-phosphate receptor (CI Man-6-P receptor) (CI-MPR) (M6PR) (300 kDa mannose 6-phosphate receptor) (MPR 300) (Insulin-like growth factor 2 receptor) (Insulin-like growth factor II receptor) (IGF-II receptor) (M6P/IGF2 receptor) (M6P/IGF2R) (CD antigen CD222)	IGF2R MPRI	Homo sapiens (Human)	2491	CTD
942	CD86	P42081	CD86_HUMAN	reviewed	T-lymphocyte activation antigen CD86 (Activation B7-2 antigen) (B70) (BU63) (CTLA-4 counter-receptor B7.2) (FUN-1) (CD antigen CD86)	CD86 CD28LG2	Homo sapiens (Human)	329	CTD
4616	GADD45B	O75293	GA45B_HUMAN	reviewed	Growth arrest and DNA damage-inducible protein GADD45 beta (Myeloid differentiation primary response protein MyD118) (Negative growth regulatory protein MyD118)	GADD45B MYD118	Homo sapiens (Human)	160	CTD
2081	ERN1	O75460	ERN1_HUMAN	reviewed	Serine/threonine-protein kinase/endoribonuclease IRE1 (Endoplasmic reticulum-to-nucleus signaling 1) (Inositol-requiring protein 1) (hIRE1p) (Ire1-alpha) (IRE1a) [Includes: Serine/threonine-protein kinase (EC 2.7.11.1); Endoribonuclease (EC 3.1.26.-)]	ERN1 IRE1	Homo sapiens (Human)	977	CTD
6667	SP1	P08047	SP1_HUMAN	reviewed	Transcription factor Sp1	SP1 TSFP1	Homo sapiens (Human)	785	CTD
6307	MSMO1	Q15800	MSMO1_HUMAN	reviewed	Methylsterol monooxygenase 1 (EC 1.14.18.9) (C-4 methylsterol oxidase)	MSMO1 DESP4 ERG25 SC4MOL	Homo sapiens (Human)	293	CTD
4137	MAPT	P10636	TAU_HUMAN	reviewed	Microtubule-associated protein tau (Neurofibrillary tangle protein) (Paired helical filament-tau) (PHF-tau)	MAPT MAPTL MTBT1 TAU	Homo sapiens (Human)	758	CTD
5604	MAP2K1	Q02750	MP2K1_HUMAN	reviewed	Dual specificity mitogen-activated protein kinase kinase 1 (MAP kinase kinase 1) (MAPKK 1) (MKK1) (EC 2.7.12.2) (ERK activator kinase 1) (MAPK/ERK kinase 1) (MEK 1)	MAP2K1 MEK1 PRKMK1	Homo sapiens (Human)	393	CTD
481	ATP1B1	P05026	AT1B1_HUMAN	reviewed	Sodium/potassium-transporting ATPase subunit beta-1 (Sodium/potassium-dependent ATPase subunit beta-1)	ATP1B1 ATP1B	Homo sapiens (Human)	303	CTD
3336	HSPE1	P61604	CH10_HUMAN	reviewed	10 kDa heat shock protein, mitochondrial (Hsp10) (10 kDa chaperonin) (Chaperonin 10) (CPN10) (Early-pregnancy factor) (EPF)	HSPE1	Homo sapiens (Human)	102	CTD
5578	PRKCA	P17252	KPCA_HUMAN	reviewed	Protein kinase C alpha type (PKC-A) (PKC-alpha) (EC 2.7.11.13)	PRKCA PKCA PRKACA	Homo sapiens (Human)	672	CTD
5156	PDGFRA	P16234	PGFRA_HUMAN	reviewed	Platelet-derived growth factor receptor alpha (PDGF-R-alpha) (PDGFR-alpha) (EC 2.7.10.1) (Alpha platelet-derived growth factor receptor) (Alpha-type platelet-derived growth factor receptor) (CD140 antigen-like family member A) (CD140a antigen) (Platelet-derived growth factor alpha receptor) (Platelet-derived growth factor receptor 2) (PDGFR-2) (CD antigen CD140a)	PDGFRA PDGFR2 RHEPDGFRA	Homo sapiens (Human)	1089	CTD
7037	TFRC	P02786	TFR1_HUMAN	reviewed	Transferrin receptor protein 1 (TR) (TfR) (TfR1) (Trfr) (T9) (p90) (CD antigen CD71) [Cleaved into: Transferrin receptor protein 1, serum form (sTfR)]	TFRC	Homo sapiens (Human)	760	CTD
7067	THRA	P10827	THA_HUMAN	reviewed	Thyroid hormone receptor alpha (Nuclear receptor subfamily 1 group A member 1) (V-erbA-related protein 7) (EAR-7) (c-erbA-1) (c-erbA-alpha)	THRA EAR7 ERBA1 NR1A1 THRA1 THRA2	Homo sapiens (Human)	490	CTD
22926	ATF6	P18850	ATF6A_HUMAN	reviewed	Cyclic AMP-dependent transcription factor ATF-6 alpha (cAMP-dependent transcription factor ATF-6 alpha) (Activating transcription factor 6 alpha) (ATF6-alpha) [Cleaved into: Processed cyclic AMP-dependent transcription factor ATF-6 alpha]	ATF6	Homo sapiens (Human)	670	CTD
6277	S100A6	P06703	S10A6_HUMAN	reviewed	Protein S100-A6 (Calcyclin) (Growth factor-inducible protein 2A9) (MLN 4) (Prolactin receptor-associated protein) (PRA) (S100 calcium-binding protein A6)	S100A6 CACY	Homo sapiens (Human)	90	CTD
7086	TKT	P29401	TKT_HUMAN	reviewed	Transketolase (TK) (EC 2.2.1.1)	TKT	Homo sapiens (Human)	623	CTD; OMIM
4088	SMAD3	P84022	SMAD3_HUMAN	reviewed	Mothers against decapentaplegic homolog 3 (MAD homolog 3) (Mad3) (Mothers against DPP homolog 3) (hMAD-3) (JV15-2) (SMAD family member 3) (SMAD 3) (Smad3) (hSMAD3)	SMAD3 MADH3	Homo sapiens (Human)	425	CTD
4502	MT2A	P02795	MT2_HUMAN	reviewed	Metallothionein-2 (MT-2) (Metallothionein-2A) (Metallothionein-II) (MT-II)	MT2A CES1 MT2	Homo sapiens (Human)	61	CTD
5105	PCK1	P35558	PCKGC_HUMAN	reviewed	Phosphoenolpyruvate carboxykinase, cytosolic [GTP] (PEPCK-C) (EC 4.1.1.32)	PCK1 PEPCK1	Homo sapiens (Human)	622	CTD
4023	LPL	P06858	LIPL_HUMAN	reviewed	Lipoprotein lipase (LPL) (EC 3.1.1.34)	LPL LIPD	Homo sapiens (Human)	475	CTD
6389	SDHA	P31040	SDHA_HUMAN	reviewed	Succinate dehydrogenase [ubiquinone] flavoprotein subunit, mitochondrial (EC 1.3.5.1) (Flavoprotein subunit of complex II) (Fp)	SDHA SDH2 SDHF	Homo sapiens (Human)	664	CTD
31	ACACA	Q13085	ACACA_HUMAN	reviewed	Acetyl-CoA carboxylase 1 (ACC1) (EC 6.4.1.2) (Acetyl-Coenzyme A carboxylase alpha) (ACC-alpha)	ACACA ACAC ACC1 ACCA	Homo sapiens (Human)	2346	CTD
3638	INSIG1	O15503	INSI1_HUMAN	reviewed	Insulin-induced gene 1 protein (INSIG-1)	INSIG1	Homo sapiens (Human)	277	CTD
7068	THRB	P10828	THB_HUMAN	reviewed	Thyroid hormone receptor beta (Nuclear receptor subfamily 1 group A member 2) (c-erbA-2) (c-erbA-beta)	THRB ERBA2 NR1A2 THR1	Homo sapiens (Human)	461	CTD
2923	PDIA3	P30101	PDIA3_HUMAN	reviewed	Protein disulfide-isomerase A3 (EC 5.3.4.1) (58 kDa glucose-regulated protein) (58 kDa microsomal protein) (p58) (Disulfide isomerase ER-60) (Endoplasmic reticulum resident protein 57) (ER protein 57) (ERp57) (Endoplasmic reticulum resident protein 60) (ER protein 60) (ERp60)	PDIA3 ERP57 ERP60 GRP58	Homo sapiens (Human)	505	CTD
7494	XBP1	P17861	XBP1_HUMAN	reviewed	X-box-binding protein 1 (XBP-1) (Tax-responsive element-binding protein 5) (TREB-5) [Cleaved into: X-box-binding protein 1, cytoplasmic form; X-box-binding protein 1, luminal form]	XBP1 TREB5 XBP2	Homo sapiens (Human)	261	CTD
7018	TF	P02787	TRFE_HUMAN	reviewed	Serotransferrin (Transferrin) (Beta-1 metal-binding globulin) (Siderophilin)	TF PRO1400	Homo sapiens (Human)	698	CTD
2170	FABP3	P05413	FABPH_HUMAN	reviewed	Fatty acid-binding protein, heart (Fatty acid-binding protein 3) (Heart-type fatty acid-binding protein) (H-FABP) (Mammary-derived growth inhibitor) (MDGI) (Muscle fatty acid-binding protein) (M-FABP)	FABP3 FABP11 MDGI	Homo sapiens (Human)	133	CTD
210	ALAD	P13716	HEM2_HUMAN	reviewed	Delta-aminolevulinic acid dehydratase (ALADH) (EC 4.2.1.24) (Porphobilinogen synthase)	ALAD	Homo sapiens (Human)	330	CTD
3146	HMGB1	P09429	HMGB1_HUMAN	reviewed	High mobility group protein B1 (High mobility group protein 1) (HMG-1)	HMGB1 HMG1	Homo sapiens (Human)	215	CTD
211	ALAS1	P13196	HEM1_HUMAN	reviewed	5-aminolevulinate synthase, nonspecific, mitochondrial (ALAS-H) (EC 2.3.1.37) (5-aminolevulinic acid synthase 1) (Delta-ALA synthase 1) (Delta-aminolevulinate synthase 1)	ALAS1 ALAS3 ALASH OK/SW-cl.121	Homo sapiens (Human)	640	CTD
183	AGT	P01019	ANGT_HUMAN	reviewed	Angiotensinogen (Serpin A8) [Cleaved into: Angiotensin-1 (Angiotensin 1-10) (Angiotensin I) (Ang I); Angiotensin-2 (Angiotensin 1-8) (Angiotensin II) (Ang II); Angiotensin-3 (Angiotensin 2-8) (Angiotensin III) (Ang III) (Des-Asp[1]-angiotensin II); Angiotensin-4 (Angiotensin 3-8) (Angiotensin IV) (Ang IV); Angiotensin 1-9; Angiotensin 1-7; Angiotensin 1-5; Angiotensin 1-4]	AGT SERPINA8	Homo sapiens (Human)	485	CTD
6414	SELENOP	P49908	SEPP1_HUMAN	reviewed	Selenoprotein P (SeP)	SELENOP SELP SEPP1	Homo sapiens (Human)	381	CTD
306	ANXA3	P12429	ANXA3_HUMAN	reviewed	Annexin A3 (35-alpha calcimedin) (Annexin III) (Annexin-3) (Inositol 1,2-cyclic phosphate 2-phosphohydrolase) (Lipocortin III) (Placental anticoagulant protein III) (PAP-III)	ANXA3 ANX3	Homo sapiens (Human)	323	CTD
249	ALPL	P05186	PPBT_HUMAN	reviewed	Alkaline phosphatase, tissue-nonspecific isozyme (AP-TNAP) (TNSALP) (EC 3.1.3.1) (Alkaline phosphatase liver/bone/kidney isozyme)	ALPL	Homo sapiens (Human)	524	CTD
10062	NR1H3	Q13133	NR1H3_HUMAN	reviewed	Oxysterols receptor LXR-alpha (Liver X receptor alpha) (Nuclear receptor subfamily 1 group H member 3)	NR1H3 LXRA	Homo sapiens (Human)	447	CTD
3164	NR4A1	P22736	NR4A1_HUMAN	reviewed	Nuclear receptor subfamily 4 group A member 1 (Early response protein NAK1) (Nuclear hormone receptor NUR/77) (Nur77) (Orphan nuclear receptor HMR) (Orphan nuclear receptor TR3) (ST-59) (Testicular receptor 3)	NR4A1 GFRP1 HMR NAK1	Homo sapiens (Human)	598	CTD
5649	RELN	P78509	RELN_HUMAN	reviewed	Reelin (EC 3.4.21.-)	RELN	Homo sapiens (Human)	3460	CTD
2064	ERBB2	P04626	ERBB2_HUMAN	reviewed	Receptor tyrosine-protein kinase erbB-2 (EC 2.7.10.1) (Metastatic lymph node gene 19 protein) (MLN 19) (Proto-oncogene Neu) (Proto-oncogene c-ErbB-2) (Tyrosine kinase-type cell surface receptor HER2) (p185erbB2) (CD antigen CD340)	ERBB2 HER2 MLN19 NEU NGL	Homo sapiens (Human)	1255	CTD
5106	PCK2	Q16822	PCKGM_HUMAN	reviewed	Phosphoenolpyruvate carboxykinase [GTP], mitochondrial (PEPCK-M) (EC 4.1.1.32)	PCK2 PEPCK2	Homo sapiens (Human)	640	CTD
5742	PTGS1	P23219	PGH1_HUMAN	reviewed	Prostaglandin G/H synthase 1 (EC 1.14.99.1) (Cyclooxygenase-1) (COX-1) (Prostaglandin H2 synthase 1) (PGH synthase 1) (PGHS-1) (PHS 1) (Prostaglandin-endoperoxide synthase 1)	PTGS1 COX1	Homo sapiens (Human)	599	CTD
3065	HDAC1	Q13547	HDAC1_HUMAN	reviewed	Histone deacetylase 1 (HD1) (EC 3.5.1.98)	HDAC1 RPD3L1	Homo sapiens (Human)	482	CTD
4953	ODC1	P11926	DCOR_HUMAN	reviewed	Ornithine decarboxylase (ODC) (EC 4.1.1.17)	ODC1	Homo sapiens (Human)	461	CTD
226	ALDOA	P04075	ALDOA_HUMAN	reviewed	Fructose-bisphosphate aldolase A (EC 4.1.2.13) (Lung cancer antigen NY-LU-1) (Muscle-type aldolase)	ALDOA ALDA	Homo sapiens (Human)	364	CTD
5315	PKM	P14618	KPYM_HUMAN	reviewed	Pyruvate kinase PKM (EC 2.7.1.40) (Cytosolic thyroid hormone-binding protein) (CTHBP) (Opa-interacting protein 3) (OIP-3) (Pyruvate kinase 2/3) (Pyruvate kinase muscle isozyme) (Thyroid hormone-binding protein 1) (THBP1) (Tumor M2-PK) (p58)	PKM OIP3 PK2 PK3 PKM2	Homo sapiens (Human)	531	CTD
590	BCHE	P06276	CHLE_HUMAN	reviewed	Cholinesterase (EC 3.1.1.8) (Acylcholine acylhydrolase) (Butyrylcholine esterase) (Choline esterase II) (Pseudocholinesterase)	BCHE CHE1	Homo sapiens (Human)	602	CTD
9588	PRDX6	P30041	PRDX6_HUMAN	reviewed	Peroxiredoxin-6 (EC 1.11.1.15) (1-Cys peroxiredoxin) (1-Cys PRX) (24 kDa protein) (Acidic calcium-independent phospholipase A2) (aiPLA2) (EC 3.1.1.4) (Antioxidant protein 2) (Liver 2D page spot 40) (Non-selenium glutathione peroxidase) (NSGPx) (Red blood cells page spot 12)	PRDX6 AOP2 KIAA0106	Homo sapiens (Human)	224	CTD
637	BID	P55957	BID_HUMAN	reviewed	BH3-interacting domain death agonist (p22 BID) (BID) [Cleaved into: BH3-interacting domain death agonist p15 (p15 BID); BH3-interacting domain death agonist p13 (p13 BID); BH3-interacting domain death agonist p11 (p11 BID)]	BID	Homo sapiens (Human)	195	CTD
7498	XDH	P47989	XDH_HUMAN	reviewed	Xanthine dehydrogenase/oxidase [Includes: Xanthine dehydrogenase (XD) (EC 1.17.1.4); Xanthine oxidase (XO) (EC 1.17.3.2) (Xanthine oxidoreductase) (XOR)]	XDH XDHA	Homo sapiens (Human)	1333	CTD
3280	HES1	Q14469	HES1_HUMAN	reviewed	Transcription factor HES-1 (Class B basic helix-loop-helix protein 39) (bHLHb39) (Hairy and enhancer of split 1) (Hairy homolog) (Hairy-like protein) (hHL)	HES1 BHLHB39 HL HRY	Homo sapiens (Human)	280	CTD
10018	BCL2L11	O43521	B2L11_HUMAN	reviewed	Bcl-2-like protein 11 (Bcl2-L-11) (Bcl2-interacting mediator of cell death)	BCL2L11 BIM	Homo sapiens (Human)	198	CTD
1848	DUSP6	Q16828	DUS6_HUMAN	reviewed	Dual specificity protein phosphatase 6 (EC 3.1.3.16) (EC 3.1.3.48) (Dual specificity protein phosphatase PYST1) (Mitogen-activated protein kinase phosphatase 3) (MAP kinase phosphatase 3) (MKP-3)	DUSP6 MKP3 PYST1	Homo sapiens (Human)	381	CTD
7077	TIMP2	P16035	TIMP2_HUMAN	reviewed	Metalloproteinase inhibitor 2 (CSC-21K) (Tissue inhibitor of metalloproteinases 2) (TIMP-2)	TIMP2	Homo sapiens (Human)	220	CTD
3308	HSPA4	P34932	HSP74_HUMAN	reviewed	Heat shock 70 kDa protein 4 (HSP70RY) (Heat shock 70-related protein APG-2)	HSPA4 APG2	Homo sapiens (Human)	840	CTD
50507	NOX4	Q9NPH5	NOX4_HUMAN	reviewed	NADPH oxidase 4 (EC 1.6.3.-) (Kidney oxidase-1) (KOX-1) (Kidney superoxide-producing NADPH oxidase) (Renal NAD(P)H-oxidase)	NOX4 RENOX	Homo sapiens (Human)	578	CTD
896	CCND3	P30281	CCND3_HUMAN	reviewed	G1/S-specific cyclin-D3	CCND3	Homo sapiens (Human)	292	CTD
2852	GPER1	Q99527	GPER1_HUMAN	reviewed	G-protein coupled estrogen receptor 1 (Chemoattractant receptor-like 2) (Flow-induced endothelial G-protein coupled receptor 1) (FEG-1) (G protein-coupled estrogen receptor 1) (G-protein coupled receptor 30) (GPCR-Br) (IL8-related receptor DRY12) (Lymphocyte-derived G-protein coupled receptor) (LYGPR) (Membrane estrogen receptor) (mER)	GPER1 CEPR CMKRL2 DRY12 GPER GPR30	Homo sapiens (Human)	375	CTD
687	KLF9	Q13886	KLF9_HUMAN	reviewed	Krueppel-like factor 9 (Basic transcription element-binding protein 1) (BTE-binding protein 1) (GC-box-binding protein 1) (Transcription factor BTEB1)	KLF9 BTEB BTEB1	Homo sapiens (Human)	244	CTD
2934	GSN	P06396	GELS_HUMAN	reviewed	Gelsolin (AGEL) (Actin-depolymerizing factor) (ADF) (Brevin)	GSN	Homo sapiens (Human)	782	CTD
1891	ECH1	Q13011	ECH1_HUMAN	reviewed	Delta(3,5)-Delta(2,4)-dienoyl-CoA isomerase, mitochondrial (EC 5.3.3.-)	ECH1	Homo sapiens (Human)	328	CTD
100506742	CASP12	Q6UXS9	CASPC_HUMAN	reviewed	Inactive caspase-12 (CASP-12)	CASP12 UNQ9415/PRO34398	Homo sapiens (Human)	341	CTD
30061	SLC40A1	Q9NP59	S40A1_HUMAN	reviewed	Solute carrier family 40 member 1 (Ferroportin-1) (Iron-regulated transporter 1)	SLC40A1 FPN1 IREG1 SLC11A3 MSTP079	Homo sapiens (Human)	571	CTD
5947	RBP1	P09455	RET1_HUMAN	reviewed	Retinol-binding protein 1 (Cellular retinol-binding protein) (CRBP) (Cellular retinol-binding protein I) (CRBP-I)	RBP1 CRBP1	Homo sapiens (Human)	135	CTD
6713	SQLE	Q14534	ERG1_HUMAN	reviewed	Squalene monooxygenase (EC 1.14.14.17) (Squalene epoxidase) (SE)	SQLE ERG1	Homo sapiens (Human)	574	CTD
3291	HSD11B2	P80365	DHI2_HUMAN	reviewed	Corticosteroid 11-beta-dehydrogenase isozyme 2 (EC 1.1.1.-) (11-beta-hydroxysteroid dehydrogenase type 2) (11-DH2) (11-beta-HSD2) (11-beta-hydroxysteroid dehydrogenase type II) (11-HSD type II) (11-beta-HSD type II) (NAD-dependent 11-beta-hydroxysteroid dehydrogenase) (11-beta-HSD) (Short chain dehydrogenase/reductase family 9C member 3)	HSD11B2 HSD11K SDR9C3	Homo sapiens (Human)	405	CTD
1019	CDK4	P11802	CDK4_HUMAN	reviewed	Cyclin-dependent kinase 4 (EC 2.7.11.22) (Cell division protein kinase 4) (PSK-J3)	CDK4	Homo sapiens (Human)	303	CTD
476	ATP1A1	P05023	AT1A1_HUMAN	reviewed	Sodium/potassium-transporting ATPase subunit alpha-1 (Na(+)/K(+) ATPase alpha-1 subunit) (EC 7.2.2.13) (Sodium pump subunit alpha-1)	ATP1A1	Homo sapiens (Human)	1023	CTD
3880	KRT19	P08727	K1C19_HUMAN	reviewed	Keratin, type I cytoskeletal 19 (Cytokeratin-19) (CK-19) (Keratin-19) (K19)	KRT19	Homo sapiens (Human)	400	CTD
8848	TSC22D1	Q15714	T22D1_HUMAN	reviewed	TSC22 domain family protein 1 (Cerebral protein 2) (Regulatory protein TSC-22) (TGFB-stimulated clone 22 homolog) (Transforming growth factor beta-1-induced transcript 4 protein)	TSC22D1 KIAA1994 TGFB1I4 TSC22 hucep-2	Homo sapiens (Human)	1073	CTD
2730	GCLM	P48507	GSH0_HUMAN	reviewed	Glutamate--cysteine ligase regulatory subunit (GCS light chain) (Gamma-ECS regulatory subunit) (Gamma-glutamylcysteine synthetase regulatory subunit) (Glutamate--cysteine ligase modifier subunit)	GCLM GLCLR	Homo sapiens (Human)	274	CTD
8714	ABCC3	O15438	MRP3_HUMAN	reviewed	Canalicular multispecific organic anion transporter 2 (ATP-binding cassette sub-family C member 3) (Multi-specific organic anion transporter D) (MOAT-D) (Multidrug resistance-associated protein 3)	ABCC3 CMOAT2 MLP2 MRP3	Homo sapiens (Human)	1527	CTD
2309	FOXO3	O43524	FOXO3_HUMAN	reviewed	Forkhead box protein O3 (AF6q21 protein) (Forkhead in rhabdomyosarcoma-like 1)	FOXO3 FKHRL1 FOXO3A	Homo sapiens (Human)	673	CTD
4256	MGP	P08493	MGP_HUMAN	reviewed	Matrix Gla protein (MGP) (Cell growth-inhibiting gene 36 protein)	MGP MGLAP GIG36	Homo sapiens (Human)	103	CTD
1717	DHCR7	Q9UBM7	DHCR7_HUMAN	reviewed	7-dehydrocholesterol reductase (7-DHC reductase) (EC 1.3.1.21) (Delta7-sterol reductase) (Sterol Delta(7)-reductase) (Sterol reductase SR-2)	DHCR7 D7SR	Homo sapiens (Human)	475	CTD
3487	IGFBP4	P22692	IBP4_HUMAN	reviewed	Insulin-like growth factor-binding protein 4 (IBP-4) (IGF-binding protein 4) (IGFBP-4)	IGFBP4 IBP4	Homo sapiens (Human)	258	CTD
7252	TSHB	P01222	TSHB_HUMAN	reviewed	Thyrotropin subunit beta (Thyroid-stimulating hormone subunit beta) (TSH-B) (TSH-beta) (Thyrotropin beta chain) (Thyrotropin alfa)	TSHB	Homo sapiens (Human)	138	CTD
1636	ACE	P12821	ACE_HUMAN	reviewed	Angiotensin-converting enzyme (ACE) (EC 3.2.1.-) (EC 3.4.15.1) (Dipeptidyl carboxypeptidase I) (Kininase II) (CD antigen CD143) [Cleaved into: Angiotensin-converting enzyme, soluble form]	ACE DCP DCP1	Homo sapiens (Human)	1306	CTD
5617	PRL	P01236	PRL_HUMAN	reviewed	Prolactin (PRL)	PRL	Homo sapiens (Human)	227	CTD; GeneCards
3688	ITGB1	P05556	ITB1_HUMAN	reviewed	Integrin beta-1 (Fibronectin receptor subunit beta) (Glycoprotein IIa) (GPIIA) (VLA-4 subunit beta) (CD antigen CD29)	ITGB1 FNRB MDF2 MSK12	Homo sapiens (Human)	798	CTD
3875	KRT18	P05783	K1C18_HUMAN	reviewed	Keratin, type I cytoskeletal 18 (Cell proliferation-inducing gene 46 protein) (Cytokeratin-18) (CK-18) (Keratin-18) (K18)	KRT18 CYK18 PIG46	Homo sapiens (Human)	430	CTD
4982	TNFRSF11B	O00300	TR11B_HUMAN	reviewed	Tumor necrosis factor receptor superfamily member 11B (Osteoclastogenesis inhibitory factor) (Osteoprotegerin)	TNFRSF11B OCIF OPG	Homo sapiens (Human)	401	CTD
81631	MAP1LC3B	Q9GZQ8	MLP3B_HUMAN	reviewed	Microtubule-associated proteins 1A/1B light chain 3B (Autophagy-related protein LC3 B) (Autophagy-related ubiquitin-like modifier LC3 B) (MAP1 light chain 3-like protein 2) (MAP1A/MAP1B light chain 3 B) (MAP1A/MAP1B LC3 B) (Microtubule-associated protein 1 light chain 3 beta)	MAP1LC3B MAP1ALC3	Homo sapiens (Human)	125	CTD
2538	G6PC	P35575	G6PC_HUMAN	reviewed	Glucose-6-phosphatase (G-6-Pase) (G6Pase) (EC 3.1.3.9) (Glucose-6-phosphatase alpha) (G6Pase-alpha)	G6PC G6PT	Homo sapiens (Human)	357	CTD
5230	PGK1	P00558	PGK1_HUMAN	reviewed	Phosphoglycerate kinase 1 (EC 2.7.2.3) (Cell migration-inducing gene 10 protein) (Primer recognition protein 2) (PRP 2)	PGK1 PGKA MIG10 OK/SW-cl.110	Homo sapiens (Human)	417	CTD
1965	EIF2S1	P05198	IF2A_HUMAN	reviewed	Eukaryotic translation initiation factor 2 subunit 1 (Eukaryotic translation initiation factor 2 subunit alpha) (eIF-2-alpha) (eIF-2A) (eIF-2alpha)	EIF2S1 EIF2A	Homo sapiens (Human)	315	CTD
5295	PIK3R1	P27986	P85A_HUMAN	reviewed	Phosphatidylinositol 3-kinase regulatory subunit alpha (PI3-kinase regulatory subunit alpha) (PI3K regulatory subunit alpha) (PtdIns-3-kinase regulatory subunit alpha) (Phosphatidylinositol 3-kinase 85 kDa regulatory subunit alpha) (PI3-kinase subunit p85-alpha) (PtdIns-3-kinase regulatory subunit p85-alpha)	PIK3R1 GRB1	Homo sapiens (Human)	724	CTD
488	ATP2A2	P16615	AT2A2_HUMAN	reviewed	Sarcoplasmic/endoplasmic reticulum calcium ATPase 2 (SERCA2) (SR Ca(2+)-ATPase 2) (EC 7.2.2.10) (Calcium pump 2) (Calcium-transporting ATPase sarcoplasmic reticulum type, slow twitch skeletal muscle isoform) (Endoplasmic reticulum class 1/2 Ca(2+) ATPase)	ATP2A2 ATP2B	Homo sapiens (Human)	1042	CTD
645	BLVRB	P30043	BLVRB_HUMAN	reviewed	Flavin reductase (NADPH) (FR) (EC 1.5.1.30) (Biliverdin reductase B) (BVR-B) (EC 1.3.1.24) (Biliverdin-IX beta-reductase) (Green heme-binding protein) (GHBP) (NADPH-dependent diaphorase) (NADPH-flavin reductase) (FLR)	BLVRB FLR	Homo sapiens (Human)	206	CTD
9475	ROCK2	O75116	ROCK2_HUMAN	reviewed	Rho-associated protein kinase 2 (EC 2.7.11.1) (Rho kinase 2) (Rho-associated, coiled-coil-containing protein kinase 2) (Rho-associated, coiled-coil-containing protein kinase II) (ROCK-II) (p164 ROCK-2)	ROCK2 KIAA0619	Homo sapiens (Human)	1388	CTD
3949	LDLR	P01130	LDLR_HUMAN	reviewed	Low-density lipoprotein receptor (LDL receptor)	LDLR	Homo sapiens (Human)	860	CTD
2475	MTOR	P42345	MTOR_HUMAN	reviewed	Serine/threonine-protein kinase mTOR (EC 2.7.11.1) (FK506-binding protein 12-rapamycin complex-associated protein 1) (FKBP12-rapamycin complex-associated protein) (Mammalian target of rapamycin) (mTOR) (Mechanistic target of rapamycin) (Rapamycin and FKBP12 target 1) (Rapamycin target protein 1)	MTOR FRAP FRAP1 FRAP2 RAFT1 RAPT1	Homo sapiens (Human)	2549	CTD
5447	POR	P16435	NCPR_HUMAN	reviewed	NADPH--cytochrome P450 reductase (CPR) (P450R) (EC 1.6.2.4)	POR CYPOR	Homo sapiens (Human)	677	CTD
3303,3304	HSPA1B	P0DMV9	HS71B_HUMAN	reviewed	Heat shock 70 kDa protein 1B (Heat shock 70 kDa protein 2) (HSP70-2) (HSP70.2)	HSPA1B HSP72	Homo sapiens (Human)	641	CTD
6303	SAT1	P21673	SAT1_HUMAN	reviewed	Diamine acetyltransferase 1 (EC 2.3.1.57) (Polyamine N-acetyltransferase 1) (Putrescine acetyltransferase) (Spermidine/spermine N(1)-acetyltransferase 1) (SSAT) (SSAT-1)	SAT1 SAT	Homo sapiens (Human)	171	CTD
22824	HSPA4L	O95757	HS74L_HUMAN	reviewed	Heat shock 70 kDa protein 4L (Heat shock 70-related protein APG-1) (Osmotic stress protein 94)	HSPA4L APG1 OSP94	Homo sapiens (Human)	839	CTD
2023	ENO1	P06733	ENOA_HUMAN	reviewed	Alpha-enolase (EC 4.2.1.11) (2-phospho-D-glycerate hydro-lyase) (C-myc promoter-binding protein) (Enolase 1) (MBP-1) (MPB-1) (Non-neural enolase) (NNE) (Phosphopyruvate hydratase) (Plasminogen-binding protein)	ENO1 ENO1L1 MBPB1 MPB1	Homo sapiens (Human)	434	CTD
4257	MGST1	P10620	MGST1_HUMAN	reviewed	Microsomal glutathione S-transferase 1 (Microsomal GST-1) (EC 2.5.1.18) (Microsomal GST-I)	MGST1 GST12 MGST	Homo sapiens (Human)	155	CTD
4015	LOX	P28300	LYOX_HUMAN	reviewed	Protein-lysine 6-oxidase (EC 1.4.3.13) (Lysyl oxidase) [Cleaved into: Protein-lysine 6-oxidase, long form; Protein-lysine 6-oxidase, short form]	LOX	Homo sapiens (Human)	417	CTD
1789	DNMT3B	Q9UBC3	DNM3B_HUMAN	reviewed	DNA (cytosine-5)-methyltransferase 3B (Dnmt3b) (EC 2.1.1.37) (DNA methyltransferase HsaIIIB) (DNA MTase HsaIIIB) (M.HsaIIIB)	DNMT3B	Homo sapiens (Human)	853	CTD
2308	FOXO1	Q12778	FOXO1_HUMAN	reviewed	Forkhead box protein O1 (Forkhead box protein O1A) (Forkhead in rhabdomyosarcoma)	FOXO1 FKHR FOXO1A	Homo sapiens (Human)	655	CTD
1401	CRP	P02741	CRP_HUMAN	reviewed	C-reactive protein [Cleaved into: C-reactive protein(1-205)]	CRP PTX1	Homo sapiens (Human)	224	CTD
5052	PRDX1	Q06830	PRDX1_HUMAN	reviewed	Peroxiredoxin-1 (EC 1.11.1.15) (Natural killer cell-enhancing factor A) (NKEF-A) (Proliferation-associated gene protein) (PAG) (Thioredoxin peroxidase 2) (Thioredoxin-dependent peroxide reductase 2)	PRDX1 PAGA PAGB TDPX2	Homo sapiens (Human)	199	CTD
9518	GDF15	Q99988	GDF15_HUMAN	reviewed	Growth/differentiation factor 15 (GDF-15) (Macrophage inhibitory cytokine 1) (MIC-1) (NSAID-activated gene 1 protein) (NAG-1) (NSAID-regulated gene 1 protein) (NRG-1) (Placental TGF-beta) (Placental bone morphogenetic protein) (Prostate differentiation factor)	GDF15 MIC1 PDF PLAB PTGFB	Homo sapiens (Human)	308	CTD
10257	ABCC4	O15439	MRP4_HUMAN	reviewed	Multidrug resistance-associated protein 4 (ATP-binding cassette sub-family C member 4) (MRP/cMOAT-related ABC transporter) (Multi-specific organic anion transporter B) (MOAT-B)	ABCC4 MRP4	Homo sapiens (Human)	1325	CTD
330	BIRC3	Q13489	BIRC3_HUMAN	reviewed	Baculoviral IAP repeat-containing protein 3 (EC 2.3.2.27) (Apoptosis inhibitor 2) (API2) (Cellular inhibitor of apoptosis 2) (C-IAP2) (IAP homolog C) (Inhibitor of apoptosis protein 1) (hIAP-1) (hIAP1) (RING finger protein 49) (RING-type E3 ubiquitin transferase BIRC3) (TNFR2-TRAF-signaling complex protein 1)	BIRC3 API2 MIHC RNF49	Homo sapiens (Human)	604	CTD
445	ASS1	P00966	ASSY_HUMAN	reviewed	Argininosuccinate synthase (EC 6.3.4.5) (Citrulline--aspartate ligase)	ASS1 ASS	Homo sapiens (Human)	412	CTD
7076	TIMP1	P01033	TIMP1_HUMAN	reviewed	Metalloproteinase inhibitor 1 (Erythroid-potentiating activity) (EPA) (Fibroblast collagenase inhibitor) (Collagenase inhibitor) (Tissue inhibitor of metalloproteinases 1) (TIMP-1)	TIMP1 CLGI TIMP	Homo sapiens (Human)	207	CTD
5004	ORM1	P02763	A1AG1_HUMAN	reviewed	Alpha-1-acid glycoprotein 1 (AGP 1) (Orosomucoid-1) (OMD 1)	ORM1 AGP1	Homo sapiens (Human)	201	CTD
3293	HSD17B3	P37058	DHB3_HUMAN	reviewed	Testosterone 17-beta-dehydrogenase 3 (EC 1.1.1.64) (17-beta-hydroxysteroid dehydrogenase type 3) (17-beta-HSD 3) (Short chain dehydrogenase/reductase family 12C member 2) (Testicular 17-beta-hydroxysteroid dehydrogenase)	HSD17B3 EDH17B3 SDR12C2	Homo sapiens (Human)	310	CTD; GeneCards; OMIM
2053	EPHX2	P34913	HYES_HUMAN	reviewed	Bifunctional epoxide hydrolase 2 [Includes: Cytosolic epoxide hydrolase 2 (CEH) (EC 3.3.2.10) (Epoxide hydratase) (Soluble epoxide hydrolase) (SEH); Lipid-phosphate phosphatase (EC 3.1.3.76)]	EPHX2	Homo sapiens (Human)	555	CTD; NCBI
3945	LDHB	P07195	LDHB_HUMAN	reviewed	L-lactate dehydrogenase B chain (LDH-B) (EC 1.1.1.27) (LDH heart subunit) (LDH-H) (Renal carcinoma antigen NY-REN-46)	LDHB	Homo sapiens (Human)	334	CTD
4929	NR4A2	P43354	NR4A2_HUMAN	reviewed	Nuclear receptor subfamily 4 group A member 2 (Immediate-early response protein NOT) (Orphan nuclear receptor NURR1) (Transcriptionally-inducible nuclear receptor)	NR4A2 NOT NURR1 TINUR	Homo sapiens (Human)	598	CTD
1029	CDKN2A	P42771	CDN2A_HUMAN	reviewed	Cyclin-dependent kinase inhibitor 2A (Cyclin-dependent kinase 4 inhibitor A) (CDK4I) (Multiple tumor suppressor 1) (MTS-1) (p16-INK4a) (p16-INK4) (p16INK4A)	CDKN2A CDKN2 MTS1	Homo sapiens (Human)	156	CTD
472	ATM	Q13315	ATM_HUMAN	reviewed	Serine-protein kinase ATM (EC 2.7.11.1) (Ataxia telangiectasia mutated) (A-T mutated)	ATM	Homo sapiens (Human)	3056	CTD
2947	GSTM3	P21266	GSTM3_HUMAN	reviewed	Glutathione S-transferase Mu 3 (EC 2.5.1.18) (GST class-mu 3) (GSTM3-3) (hGSTM3-3)	GSTM3 GST5	Homo sapiens (Human)	225	CTD
3643	INSR	P06213	INSR_HUMAN	reviewed	Insulin receptor (IR) (EC 2.7.10.1) (CD antigen CD220) [Cleaved into: Insulin receptor subunit alpha; Insulin receptor subunit beta]	INSR	Homo sapiens (Human)	1382	CTD
5894	RAF1	P04049	RAF1_HUMAN	reviewed	RAF proto-oncogene serine/threonine-protein kinase (EC 2.7.11.1) (Proto-oncogene c-RAF) (cRaf) (Raf-1)	RAF1 RAF	Homo sapiens (Human)	648	CTD
1738	DLD	P09622	DLDH_HUMAN	reviewed	Dihydrolipoyl dehydrogenase, mitochondrial (EC 1.8.1.4) (Dihydrolipoamide dehydrogenase) (Glycine cleavage system L protein)	DLD GCSL LAD PHE3	Homo sapiens (Human)	509	CTD
3099	HK2	P52789	HXK2_HUMAN	reviewed	Hexokinase-2 (EC 2.7.1.1) (Hexokinase type II) (HK II) (Hexokinase-B) (Muscle form hexokinase)	HK2	Homo sapiens (Human)	917	CTD
4199	ME1	P48163	MAOX_HUMAN	reviewed	NADP-dependent malic enzyme (NADP-ME) (EC 1.1.1.40) (Malic enzyme 1)	ME1	Homo sapiens (Human)	572	CTD
54800	KLHL24	Q6TFL4	KLH24_HUMAN	reviewed	Kelch-like protein 24 (Kainate receptor-interacting protein for GluR6) (KRIP6) (Protein DRE1)	KLHL24 DRE1	Homo sapiens (Human)	600	CTD
1028	CDKN1C	P49918	CDN1C_HUMAN	reviewed	Cyclin-dependent kinase inhibitor 1C (Cyclin-dependent kinase inhibitor p57) (p57Kip2)	CDKN1C KIP2	Homo sapiens (Human)	316	CTD
329	BIRC2	Q13490	BIRC2_HUMAN	reviewed	Baculoviral IAP repeat-containing protein 2 (EC 2.3.2.27) (Cellular inhibitor of apoptosis 1) (C-IAP1) (IAP homolog B) (Inhibitor of apoptosis protein 2) (hIAP-2) (hIAP2) (RING finger protein 48) (RING-type E3 ubiquitin transferase BIRC2) (TNFR2-TRAF-signaling complex protein 2)	BIRC2 API1 MIHB RNF48	Homo sapiens (Human)	618	CTD
7099	TLR4	O00206	TLR4_HUMAN	reviewed	Toll-like receptor 4 (EC 3.2.2.6) (hToll) (CD antigen CD284)	TLR4	Homo sapiens (Human)	839	CTD
2260	FGFR1	P11362	FGFR1_HUMAN	reviewed	Fibroblast growth factor receptor 1 (FGFR-1) (EC 2.7.10.1) (Basic fibroblast growth factor receptor 1) (BFGFR) (bFGF-R-1) (Fms-like tyrosine kinase 2) (FLT-2) (N-sam) (Proto-oncogene c-Fgr) (CD antigen CD331)	FGFR1 BFGFR CEK FGFBR FLG FLT2 HBGFR	Homo sapiens (Human)	822	CTD; GeneCards
23406	COTL1	Q14019	COTL1_HUMAN	reviewed	Coactosin-like protein	COTL1 CLP	Homo sapiens (Human)	142	CTD
6715	SRD5A1	P18405	S5A1_HUMAN	reviewed	3-oxo-5-alpha-steroid 4-dehydrogenase 1 (EC 1.3.1.22) (SR type 1) (Steroid 5-alpha-reductase 1) (S5AR 1)	SRD5A1	Homo sapiens (Human)	259	CTD; GeneCards
652	BMP4	P12644	BMP4_HUMAN	reviewed	Bone morphogenetic protein 4 (BMP-4) (Bone morphogenetic protein 2B) (BMP-2B)	BMP4 BMP2B DVR4	Homo sapiens (Human)	408	CTD
5033	P4HA1	P13674	P4HA1_HUMAN	reviewed	Prolyl 4-hydroxylase subunit alpha-1 (4-PH alpha-1) (EC 1.14.11.2) (Procollagen-proline,2-oxoglutarate-4-dioxygenase subunit alpha-1)	P4HA1 P4HA	Homo sapiens (Human)	534	CTD
5608	MAP2K6	P52564	MP2K6_HUMAN	reviewed	Dual specificity mitogen-activated protein kinase kinase 6 (MAP kinase kinase 6) (MAPKK 6) (EC 2.7.12.2) (MAPK/ERK kinase 6) (MEK 6) (Stress-activated protein kinase kinase 3) (SAPK kinase 3) (SAPKK-3) (SAPKK3)	MAP2K6 MEK6 MKK6 PRKMK6 SKK3	Homo sapiens (Human)	334	CTD
2919	CXCL1	P09341	GROA_HUMAN	reviewed	Growth-regulated alpha protein (C-X-C motif chemokine 1) (GRO-alpha(1-73)) (Melanoma growth stimulatory activity) (MGSA) (Neutrophil-activating protein 3) (NAP-3) [Cleaved into: GRO-alpha(4-73); GRO-alpha(5-73); GRO-alpha(6-73)]	CXCL1 GRO GRO1 GROA MGSA SCYB1	Homo sapiens (Human)	107	CTD
1734	DIO2	Q92813	IOD2_HUMAN	reviewed	Type II iodothyronine deiodinase (EC 1.21.99.4) (5DII) (DIOII) (Type 2 DI) (Type-II 5'-deiodinase)	DIO2 ITDI2 TXDI2	Homo sapiens (Human)	273	CTD
9370	ADIPOQ	Q15848	ADIPO_HUMAN	reviewed	Adiponectin (30 kDa adipocyte complement-related protein) (Adipocyte complement-related 30 kDa protein) (ACRP30) (Adipocyte, C1q and collagen domain-containing protein) (Adipose most abundant gene transcript 1 protein) (apM-1) (Gelatin-binding protein)	ADIPOQ ACDC ACRP30 APM1 GBP28	Homo sapiens (Human)	244	CTD
3630	INS	P01308	INS_HUMAN	reviewed	Insulin [Cleaved into: Insulin B chain; Insulin A chain]	INS	Homo sapiens (Human)	110	CTD; GeneCards
2670	GFAP	P14136	GFAP_HUMAN	reviewed	Glial fibrillary acidic protein (GFAP)	GFAP	Homo sapiens (Human)	432	CTD
7026	NR2F2	P24468	COT2_HUMAN	reviewed	COUP transcription factor 2 (COUP-TF2) (Apolipoprotein A-I regulatory protein 1) (ARP-1) (COUP transcription factor II) (COUP-TF II) (Nuclear receptor subfamily 2 group F member 2)	NR2F2 ARP1 TFCOUP2	Homo sapiens (Human)	414	CTD
10577	NPC2	P61916	NPC2_HUMAN	reviewed	NPC intracellular cholesterol transporter 2 (Epididymal secretory protein E1) (Human epididymis-specific protein 1) (He1) (Niemann-Pick disease type C2 protein)	NPC2 HE1	Homo sapiens (Human)	151	CTD
231	AKR1B1	P15121	ALDR_HUMAN	reviewed	Aldo-keto reductase family 1 member B1 (EC 1.1.1.300) (EC 1.1.1.372) (EC 1.1.1.54) (Aldehyde reductase) (Aldose reductase) (AR) (EC 1.1.1.21)	AKR1B1 ALDR1 ALR2	Homo sapiens (Human)	316	CTD
664	BNIP3	Q12983	BNIP3_HUMAN	reviewed	BCL2/adenovirus E1B 19 kDa protein-interacting protein 3	BNIP3 NIP3	Homo sapiens (Human)	259	CTD
4133	MAP2	P11137	MTAP2_HUMAN	reviewed	Microtubule-associated protein 2 (MAP-2)	MAP2	Homo sapiens (Human)	1827	CTD
7043	TGFB3	P10600	TGFB3_HUMAN	reviewed	Transforming growth factor beta-3 proprotein [Cleaved into: Latency-associated peptide (LAP); Transforming growth factor beta-3 (TGF-beta-3)]	TGFB3	Homo sapiens (Human)	412	CTD
6711	SPTBN1	Q01082	SPTB2_HUMAN	reviewed	Spectrin beta chain, non-erythrocytic 1 (Beta-II spectrin) (Fodrin beta chain) (Spectrin, non-erythroid beta chain 1)	SPTBN1 SPTB2	Homo sapiens (Human)	2364	CTD
79094	CHAC1	Q9BUX1	CHAC1_HUMAN	reviewed	Glutathione-specific gamma-glutamylcyclotransferase 1 (Gamma-GCG 1) (EC 4.3.2.7) (Blocks Notch protein) (Botch) (Cation transport regulator-like protein 1)	CHAC1 BOTCH	Homo sapiens (Human)	222	CTD
2920	CXCL2	P19875	CXCL2_HUMAN	reviewed	C-X-C motif chemokine 2 (Growth-regulated protein beta) (Gro-beta) (Macrophage inflammatory protein 2-alpha) (MIP2-alpha) [Cleaved into: GRO-beta(5-73) (GRO-beta-T) (Hematopoietic synergistic factor) (HSF) (SB-251353)]	CXCL2 GRO2 GROB MIP2A SCYB2	Homo sapiens (Human)	107	CTD
823	CAPN1	P07384	CAN1_HUMAN	reviewed	Calpain-1 catalytic subunit (EC 3.4.22.52) (Calcium-activated neutral proteinase 1) (CANP 1) (Calpain mu-type) (Calpain-1 large subunit) (Cell proliferation-inducing gene 30 protein) (Micromolar-calpain) (muCANP)	CAPN1 CANPL1 PIG30	Homo sapiens (Human)	714	CTD
3717	JAK2	O60674	JAK2_HUMAN	reviewed	Tyrosine-protein kinase JAK2 (EC 2.7.10.2) (Janus kinase 2) (JAK-2)	JAK2	Homo sapiens (Human)	1132	CTD
7779	SLC30A1	Q9Y6M5	ZNT1_HUMAN	reviewed	Zinc transporter 1 (ZnT-1) (Solute carrier family 30 member 1)	SLC30A1 ZNT1	Homo sapiens (Human)	507	CTD
604	BCL6	P41182	BCL6_HUMAN	reviewed	B-cell lymphoma 6 protein (BCL-6) (B-cell lymphoma 5 protein) (BCL-5) (Protein LAZ-3) (Zinc finger and BTB domain-containing protein 27) (Zinc finger protein 51)	BCL6 BCL5 LAZ3 ZBTB27 ZNF51	Homo sapiens (Human)	706	CTD
1386	ATF2	P15336	ATF2_HUMAN	reviewed	Cyclic AMP-dependent transcription factor ATF-2 (cAMP-dependent transcription factor ATF-2) (EC 2.3.1.48) (Activating transcription factor 2) (Cyclic AMP-responsive element-binding protein 2) (CREB-2) (cAMP-responsive element-binding protein 2) (HB16) (Histone acetyltransferase ATF2) (cAMP response element-binding protein CRE-BP1)	ATF2 CREB2 CREBP1	Homo sapiens (Human)	505	CTD
5313	PKLR	P30613	KPYR_HUMAN	reviewed	Pyruvate kinase PKLR (EC 2.7.1.40) (Pyruvate kinase 1) (Pyruvate kinase isozymes L/R) (R-type/L-type pyruvate kinase) (Red cell/liver pyruvate kinase)	PKLR PK1 PKL	Homo sapiens (Human)	574	CTD
3306	HSPA2	P54652	HSP72_HUMAN	reviewed	Heat shock-related 70 kDa protein 2 (Heat shock 70 kDa protein 2)	HSPA2	Homo sapiens (Human)	639	CTD
4322	MMP13	P45452	MMP13_HUMAN	reviewed	Collagenase 3 (EC 3.4.24.-) (Matrix metalloproteinase-13) (MMP-13)	MMP13	Homo sapiens (Human)	471	CTD
114907	FBXO32	Q969P5	FBX32_HUMAN	reviewed	F-box only protein 32 (Atrogin-1) (Muscle atrophy F-box protein) (MAFbx)	FBXO32	Homo sapiens (Human)	355	CTD
5163	PDK1	Q15118	PDK1_HUMAN	reviewed	[Pyruvate dehydrogenase (acetyl-transferring)] kinase isozyme 1, mitochondrial (EC 2.7.11.2) (Pyruvate dehydrogenase kinase isoform 1) (PDH kinase 1)	PDK1 PDHK1	Homo sapiens (Human)	436	CTD
10057	ABCC5	O15440	MRP5_HUMAN	reviewed	Multidrug resistance-associated protein 5 (ATP-binding cassette sub-family C member 5) (Multi-specific organic anion transporter C) (MOAT-C) (SMRP) (pABC11)	ABCC5 MRP5	Homo sapiens (Human)	1437	CTD
34	ACADM	P11310	ACADM_HUMAN	reviewed	Medium-chain specific acyl-CoA dehydrogenase, mitochondrial (MCAD) (EC 1.3.8.7)	ACADM	Homo sapiens (Human)	421	CTD
900	CCNG1	P51959	CCNG1_HUMAN	reviewed	Cyclin-G1 (Cyclin-G)	CCNG1 CCNG CYCG1	Homo sapiens (Human)	295	CTD
7351	UCP2	P55851	UCP2_HUMAN	reviewed	Mitochondrial uncoupling protein 2 (UCP 2) (Solute carrier family 25 member 8) (UCPH)	UCP2 SLC25A8	Homo sapiens (Human)	309	CTD
9536	PTGES	O14684	PTGES_HUMAN	reviewed	Prostaglandin E synthase (EC 5.3.99.3) (Microsomal glutathione S-transferase 1-like 1) (MGST1-L1) (Microsomal prostaglandin E synthase 1) (MPGES-1) (p53-induced gene 12 protein)	PTGES MGST1L1 MPGES1 PGES PIG12	Homo sapiens (Human)	152	CTD
2872	MKNK2	Q9HBH9	MKNK2_HUMAN	reviewed	MAP kinase-interacting serine/threonine-protein kinase 2 (EC 2.7.11.1) (MAP kinase signal-integrating kinase 2) (MAPK signal-integrating kinase 2) (Mnk2)	MKNK2 GPRK7 MNK2	Homo sapiens (Human)	465	CTD
10135	NAMPT	P43490	NAMPT_HUMAN	reviewed	Nicotinamide phosphoribosyltransferase (NAmPRTase) (Nampt) (EC 2.4.2.12) (Pre-B-cell colony-enhancing factor 1) (Pre-B cell-enhancing factor) (Visfatin)	NAMPT PBEF PBEF1	Homo sapiens (Human)	491	CTD
3043	HBB	P68871	HBB_HUMAN	reviewed	Hemoglobin subunit beta (Beta-globin) (Hemoglobin beta chain) [Cleaved into: LVV-hemorphin-7; Spinorphin]	HBB	Homo sapiens (Human)	147	CTD
8864	PER2	O15055	PER2_HUMAN	reviewed	Period circadian protein homolog 2 (hPER2) (Circadian clock protein PERIOD 2)	PER2 KIAA0347	Homo sapiens (Human)	1255	CTD
6662	SOX9	P48436	SOX9_HUMAN	reviewed	Transcription factor SOX-9	SOX9	Homo sapiens (Human)	509	CTD; GeneCards
360	AQP3	Q92482	AQP3_HUMAN	reviewed	Aquaporin-3 (AQP-3) (Aquaglyceroporin-3)	AQP3	Homo sapiens (Human)	292	CTD
5580	PRKCD	Q05655	KPCD_HUMAN	reviewed	Protein kinase C delta type (EC 2.7.11.13) (Tyrosine-protein kinase PRKCD) (EC 2.7.10.2) (nPKC-delta) [Cleaved into: Protein kinase C delta type regulatory subunit; Protein kinase C delta type catalytic subunit (Sphingosine-dependent protein kinase-1) (SDK1)]	PRKCD	Homo sapiens (Human)	676	CTD
2224	FDPS	P14324	FPPS_HUMAN	reviewed	Farnesyl pyrophosphate synthase (FPP synthase) (FPS) (EC 2.5.1.10) ((2E,6E)-farnesyl diphosphate synthase) (Dimethylallyltranstransferase) (EC 2.5.1.1) (Farnesyl diphosphate synthase) (Geranyltranstransferase)	FDPS FPS KIAA1293	Homo sapiens (Human)	419	CTD
2571	GAD1	Q99259	DCE1_HUMAN	reviewed	Glutamate decarboxylase 1 (EC 4.1.1.15) (67 kDa glutamic acid decarboxylase) (GAD-67) (Glutamate decarboxylase 67 kDa isoform)	GAD1 GAD GAD67	Homo sapiens (Human)	594	CTD
998	CDC42	P60953	CDC42_HUMAN	reviewed	Cell division control protein 42 homolog (EC 3.6.5.2) (G25K GTP-binding protein)	CDC42	Homo sapiens (Human)	191	CTD
28996	HIPK2	Q9H2X6	HIPK2_HUMAN	reviewed	Homeodomain-interacting protein kinase 2 (hHIPk2) (EC 2.7.11.1)	HIPK2	Homo sapiens (Human)	1198	CTD
800	CALD1	Q05682	CALD1_HUMAN	reviewed	Caldesmon (CDM)	CALD1 CAD CDM	Homo sapiens (Human)	793	CTD
4000	LMNA	P02545	LMNA_HUMAN	reviewed	Prelamin-A/C [Cleaved into: Lamin-A/C (70 kDa lamin) (Renal carcinoma antigen NY-REN-32)]	LMNA LMN1	Homo sapiens (Human)	664	CTD
8837	CFLAR	O15519	CFLAR_HUMAN	reviewed	CASP8 and FADD-like apoptosis regulator (Caspase homolog) (CASH) (Caspase-eight-related protein) (Casper) (Caspase-like apoptosis regulatory protein) (CLARP) (Cellular FLICE-like inhibitory protein) (c-FLIP) (FADD-like antiapoptotic molecule 1) (FLAME-1) (Inhibitor of FLICE) (I-FLICE) (MACH-related inducer of toxicity) (MRIT) (Usurpin) [Cleaved into: CASP8 and FADD-like apoptosis regulator subuni…	CFLAR CASH CASP8AP1 CLARP MRIT	Homo sapiens (Human)	480	CTD
1644	DDC	P20711	DDC_HUMAN	reviewed	Aromatic-L-amino-acid decarboxylase (AADC) (EC 4.1.1.28) (DOPA decarboxylase) (DDC)	DDC AADC	Homo sapiens (Human)	480	CTD
3251	HPRT1	P00492	HPRT_HUMAN	reviewed	Hypoxanthine-guanine phosphoribosyltransferase (HGPRT) (HGPRTase) (EC 2.4.2.8)	HPRT1 HPRT	Homo sapiens (Human)	218	CTD
23213	SULF1	Q8IWU6	SULF1_HUMAN	reviewed	Extracellular sulfatase Sulf-1 (hSulf-1) (EC 3.1.6.-)	SULF1 KIAA1077	Homo sapiens (Human)	871	CTD
4688	NCF2	P19878	NCF2_HUMAN	reviewed	Neutrophil cytosol factor 2 (NCF-2) (67 kDa neutrophil oxidase factor) (NADPH oxidase activator 2) (Neutrophil NADPH oxidase factor 2) (p67-phox)	NCF2 NOXA2 P67PHOX	Homo sapiens (Human)	526	CTD
4851	NOTCH1	P46531	NOTC1_HUMAN	reviewed	Neurogenic locus notch homolog protein 1 (Notch 1) (hN1) (Translocation-associated notch protein TAN-1) [Cleaved into: Notch 1 extracellular truncation (NEXT); Notch 1 intracellular domain (NICD)]	NOTCH1 TAN1	Homo sapiens (Human)	2555	CTD
1033	CDKN3	Q16667	CDKN3_HUMAN	reviewed	Cyclin-dependent kinase inhibitor 3 (EC 3.1.3.16) (EC 3.1.3.48) (CDK2-associated dual-specificity phosphatase) (Cyclin-dependent kinase interactor 1) (Cyclin-dependent kinase-interacting protein 2) (Kinase-associated phosphatase)	CDKN3 CDI1 CIP2 KAP	Homo sapiens (Human)	212	CTD
5376	PMP22	Q01453	PMP22_HUMAN	reviewed	Peripheral myelin protein 22 (PMP-22) (Growth arrest-specific protein 3) (GAS-3)	PMP22 GAS3	Homo sapiens (Human)	160	CTD
2931	GSK3A	P49840	GSK3A_HUMAN	reviewed	Glycogen synthase kinase-3 alpha (GSK-3 alpha) (EC 2.7.11.26) (Serine/threonine-protein kinase GSK3A) (EC 2.7.11.1)	GSK3A	Homo sapiens (Human)	483	CTD
3606	IL18	Q14116	IL18_HUMAN	reviewed	Interleukin-18 (IL-18) (Iboctadekin) (Interferon gamma-inducing factor) (IFN-gamma-inducing factor) (Interleukin-1 gamma) (IL-1 gamma)	IL18 IGIF IL1F4	Homo sapiens (Human)	193	CTD
1030	CDKN2B	P42772	CDN2B_HUMAN	reviewed	Cyclin-dependent kinase 4 inhibitor B (Multiple tumor suppressor 2) (MTS-2) (p14-INK4b) (p15-INK4b) (p15INK4B)	CDKN2B MTS2	Homo sapiens (Human)	138	CTD
4774	NFIA	Q12857	NFIA_HUMAN	reviewed	Nuclear factor 1 A-type (NF1-A) (Nuclear factor 1/A) (CCAAT-box-binding transcription factor) (CTF) (Nuclear factor I/A) (NF-I/A) (NFI-A) (TGGCA-binding protein)	NFIA KIAA1439	Homo sapiens (Human)	509	CTD
91543	RSAD2	Q8WXG1	RSAD2_HUMAN	reviewed	Radical S-adenosyl methionine domain-containing protein 2 (Cytomegalovirus-induced gene 5 protein) (Viperin) (Virus inhibitory protein, endoplasmic reticulum-associated, interferon-inducible)	RSAD2 CIG5	Homo sapiens (Human)	361	CTD
1592	CYP26A1	O43174	CP26A_HUMAN	reviewed	Cytochrome P450 26A1 (EC 1.14.13.-) (Cytochrome P450 retinoic acid-inactivating 1) (Cytochrome P450RAI) (hP450RAI) (Retinoic acid 4-hydroxylase) (Retinoic acid-metabolizing cytochrome)	CYP26A1 CYP26 P450RAI1	Homo sapiens (Human)	497	CTD
6513	SLC2A1	P11166	GTR1_HUMAN	reviewed	Solute carrier family 2, facilitated glucose transporter member 1 (Glucose transporter type 1, erythrocyte/brain) (GLUT-1) (HepG2 glucose transporter)	SLC2A1 GLUT1	Homo sapiens (Human)	492	CTD
2354	FOSB	P53539	FOSB_HUMAN	reviewed	Protein fosB (G0/G1 switch regulatory protein 3)	FOSB G0S3	Homo sapiens (Human)	338	CTD
6649	SOD3	P08294	SODE_HUMAN	reviewed	Extracellular superoxide dismutase [Cu-Zn] (EC-SOD) (EC 1.15.1.1)	SOD3	Homo sapiens (Human)	240	CTD
2887	GRB10	Q13322	GRB10_HUMAN	reviewed	Growth factor receptor-bound protein 10 (GRB10 adapter protein) (Insulin receptor-binding protein Grb-IR)	GRB10 GRBIR KIAA0207	Homo sapiens (Human)	594	CTD
38	ACAT1	P24752	THIL_HUMAN	reviewed	Acetyl-CoA acetyltransferase, mitochondrial (EC 2.3.1.9) (Acetoacetyl-CoA thiolase) (T2)	ACAT1 ACAT MAT	Homo sapiens (Human)	427	CTD
9076	CLDN1	O95832	CLD1_HUMAN	reviewed	Claudin-1 (Senescence-associated epithelial membrane protein)	CLDN1 CLD1 SEMP1 UNQ481/PRO944	Homo sapiens (Human)	211	CTD
5605	MAP2K2	P36507	MP2K2_HUMAN	reviewed	Dual specificity mitogen-activated protein kinase kinase 2 (MAP kinase kinase 2) (MAPKK 2) (EC 2.7.12.2) (ERK activator kinase 2) (MAPK/ERK kinase 2) (MEK 2)	MAP2K2 MEK2 MKK2 PRKMK2	Homo sapiens (Human)	400	CTD
6767	ST13	P50502	F10A1_HUMAN	reviewed	Hsc70-interacting protein (Hip) (Aging-associated protein 2) (Progesterone receptor-associated p48 protein) (Protein FAM10A1) (Putative tumor suppressor ST13) (Renal carcinoma antigen NY-REN-33) (Suppression of tumorigenicity 13 protein)	ST13 AAG2 FAM10A1 HIP SNC6	Homo sapiens (Human)	369	CTD
5228	PGF	P49763	PLGF_HUMAN	reviewed	Placenta growth factor (PlGF)	PGF PGFL PLGF	Homo sapiens (Human)	221	CTD
7531	YWHAE	P62258	1433E_HUMAN	reviewed	14-3-3 protein epsilon (14-3-3E)	YWHAE	Homo sapiens (Human)	255	CTD
39	ACAT2	Q9BWD1	THIC_HUMAN	reviewed	Acetyl-CoA acetyltransferase, cytosolic (EC 2.3.1.9) (Acetyl-CoA transferase-like protein) (Cytosolic acetoacetyl-CoA thiolase)	ACAT2 ACTL	Homo sapiens (Human)	397	CTD
1387	CREBBP	Q92793	CBP_HUMAN	reviewed	CREB-binding protein (Histone lysine acetyltransferase CREBBP) (EC 2.3.1.48) (Protein-lysine acetyltransferase CREBBP) (EC 2.3.1.-)	CREBBP CBP	Homo sapiens (Human)	2442	CTD
354	KLK3	P07288	KLK3_HUMAN	reviewed	Prostate-specific antigen (PSA) (EC 3.4.21.77) (Gamma-seminoprotein) (Seminin) (Kallikrein-3) (P-30 antigen) (Semenogelase)	KLK3 APS	Homo sapiens (Human)	261	CTD
7538	ZFP36	P26651	TTP_HUMAN	reviewed	mRNA decay activator protein ZFP36 (G0/G1 switch regulatory protein 24) (Growth factor-inducible nuclear protein NUP475) (Tristetraprolin) (Zinc finger protein 36) (Zfp-36)	ZFP36 G0S24 NUP475 RNF162A TIS11A TTP	Homo sapiens (Human)	326	CTD
3265	HRAS	P01112	RASH_HUMAN	reviewed	GTPase HRas (H-Ras-1) (Ha-Ras) (Transforming protein p21) (c-H-ras) (p21ras) [Cleaved into: GTPase HRas, N-terminally processed]	HRAS HRAS1	Homo sapiens (Human)	189	CTD; GeneCards
5214	PFKP	Q01813	PFKAP_HUMAN	reviewed	ATP-dependent 6-phosphofructokinase, platelet type (ATP-PFK) (PFK-P) (EC 2.7.1.11) (6-phosphofructokinase type C) (Phosphofructo-1-kinase isozyme C) (PFK-C) (Phosphohexokinase)	PFKP PFKF	Homo sapiens (Human)	784	CTD
11200	CHEK2	O96017	CHK2_HUMAN	reviewed	Serine/threonine-protein kinase Chk2 (EC 2.7.11.1) (CHK2 checkpoint homolog) (Cds1 homolog) (Hucds1) (hCds1) (Checkpoint kinase 2)	CHEK2 CDS1 CHK2 RAD53	Homo sapiens (Human)	543	CTD; NCBI
224	ALDH3A2	P51648	AL3A2_HUMAN	reviewed	Aldehyde dehydrogenase family 3 member A2 (EC 1.2.1.3) (EC 1.2.1.94) (Aldehyde dehydrogenase 10) (Fatty aldehyde dehydrogenase) (Microsomal aldehyde dehydrogenase)	ALDH3A2 ALDH10 FALDH	Homo sapiens (Human)	485	CTD
3490	IGFBP7	Q16270	IBP7_HUMAN	reviewed	Insulin-like growth factor-binding protein 7 (IBP-7) (IGF-binding protein 7) (IGFBP-7) (IGFBP-rP1) (MAC25 protein) (PGI2-stimulating factor) (Prostacyclin-stimulating factor) (Tumor-derived adhesion factor) (TAF)	IGFBP7 MAC25 PSF	Homo sapiens (Human)	282	CTD
5627	PROS1	P07225	PROS_HUMAN	reviewed	Vitamin K-dependent protein S	PROS1 PROS	Homo sapiens (Human)	676	CTD
677	ZFP36L1	Q07352	TISB_HUMAN	reviewed	mRNA decay activator protein ZFP36L1 (Butyrate response factor 1) (EGF-response factor 1) (ERF-1) (TPA-induced sequence 11b) (Zinc finger protein 36, C3H1 type-like 1) (ZFP36-like 1)	ZFP36L1 BERG36 BRF1 ERF1 RNF162B TIS11B	Homo sapiens (Human)	338	CTD
4722	NDUFS3	O75489	NDUS3_HUMAN	reviewed	NADH dehydrogenase [ubiquinone] iron-sulfur protein 3, mitochondrial (EC 1.6.99.3) (EC 7.1.1.2) (Complex I-30kD) (CI-30kD) (NADH-ubiquinone oxidoreductase 30 kDa subunit)	NDUFS3	Homo sapiens (Human)	264	CTD
3554	IL1R1	P14778	IL1R1_HUMAN	reviewed	Interleukin-1 receptor type 1 (IL-1R-1) (IL-1RT-1) (IL-1RT1) (EC 3.2.2.6) (CD121 antigen-like family member A) (Interleukin-1 receptor alpha) (IL-1R-alpha) (Interleukin-1 receptor type I) (p80) (CD antigen CD121a) [Cleaved into: Interleukin-1 receptor type 1, membrane form (mIL-1R1) (mIL-1RI); Interleukin-1 receptor type 1, soluble form (sIL-1R1) (sIL-1RI)]	IL1R1 IL1R IL1RA IL1RT1	Homo sapiens (Human)	569	CTD
994	CDC25B	P30305	MPIP2_HUMAN	reviewed	M-phase inducer phosphatase 2 (EC 3.1.3.48) (Dual specificity phosphatase Cdc25B)	CDC25B CDC25HU2	Homo sapiens (Human)	580	CTD
7378	UPP1	Q16831	UPP1_HUMAN	reviewed	Uridine phosphorylase 1 (UPase 1) (UrdPase 1) (EC 2.4.2.3)	UPP1 UP	Homo sapiens (Human)	310	CTD
5925	RB1	P06400	RB_HUMAN	reviewed	Retinoblastoma-associated protein (p105-Rb) (p110-RB1) (pRb) (Rb) (pp110)	RB1	Homo sapiens (Human)	928	CTD
83449	PMFBP1	Q8TBY8	PMFBP_HUMAN	reviewed	Polyamine-modulated factor 1-binding protein 1 (PMF-1-binding protein)	PMFBP1	Homo sapiens (Human)	1007	OMIM; GeneCards
317719	KLHL10	Q6JEL2	KLH10_HUMAN	reviewed	Kelch-like protein 10	KLHL10	Homo sapiens (Human)	608	OMIM; GeneCards; NCBI
6875	TAF4B	Q92750	TAF4B_HUMAN	reviewed	Transcription initiation factor TFIID subunit 4B (Transcription initiation factor TFIID 105 kDa subunit) (TAF(II)105) (TAFII-105) (TAFII105)	TAF4B TAF2C2 TAFII105	Homo sapiens (Human)	862	GeneCards; OMIM
340719	NANOS1	Q8WY41	NANO1_HUMAN	reviewed	Nanos homolog 1 (NOS-1) (EC_Rep1a)	NANOS1 NOS1	Homo sapiens (Human)	292	GeneCards; OMIM; NCBI
84225	ZMYND15	Q9H091	ZMY15_HUMAN	reviewed	Zinc finger MYND domain-containing protein 15	ZMYND15	Homo sapiens (Human)	742	GeneCards
140732	SUN5	Q8TC36	SUN5_HUMAN	reviewed	SUN domain-containing protein 5 (Sad1 and UNC84 domain-containing protein 5) (Sperm-associated antigen 4-like protein) (Testis and spermatogenesis-related gene 4 protein)	SUN5 SPAG4L TSARG4	Homo sapiens (Human)	379	GeneCards; OMIM
2261	FGFR3	P22607	FGFR3_HUMAN	reviewed	Fibroblast growth factor receptor 3 (FGFR-3) (EC 2.7.10.1) (CD antigen CD333)	FGFR3 JTK4	Homo sapiens (Human)	806	GeneCards;OMIM
84071	ARMC2	Q8NEN0	ARMC2_HUMAN	reviewed	Armadillo repeat-containing protein 2	ARMC2	Homo sapiens (Human)	867	GeneCards
3756	KCNH1	O95259	KCNH1_HUMAN	reviewed	Potassium voltage-gated channel subfamily H member 1 (Ether-a-go-go potassium channel 1) (EAG channel 1) (h-eag) (hEAG1) (Voltage-gated potassium channel subunit Kv10.1)	KCNH1 EAG EAG1	Homo sapiens (Human)	989	GeneCards
23019	CNOT1	A5YKK6	CNOT1_HUMAN	reviewed	CCR4-NOT transcription complex subunit 1 (CCR4-associated factor 1) (Negative regulator of transcription subunit 1 homolog) (NOT1H) (hNOT1)	CNOT1 CDC39 KIAA1007 NOT1 AD-005	Homo sapiens (Human)	2376	GeneCards
3960	LGALS4	P56470	LEG4_HUMAN	reviewed	Galectin-4 (Gal-4) (Antigen NY-CO-27) (L-36 lactose-binding protein) (L36LBP) (Lactose-binding lectin 4)	LGALS4	Homo sapiens (Human)	323	GeneCards
9278	ZBTB22	O15209	ZBT22_HUMAN	reviewed	Zinc finger and BTB domain-containing protein 22 (Protein BING1) (Zinc finger and BTB domain-containing protein 22A) (Zinc finger protein 297)	ZBTB22 BING1 ZBTB22A ZNF297	Homo sapiens (Human)	634	GeneCards
57862	ZNF410	Q86VK4	ZN410_HUMAN	reviewed	Zinc finger protein 410 (Another partner for ARF 1) (Zinc finger protein APA-1)	ZNF410 APA1	Homo sapiens (Human)	478	GeneCards
79846	CFAP69	A5D8W1	CFA69_HUMAN	reviewed	Cilia- and flagella-associated protein 69	CFAP69 C7orf63	Homo sapiens (Human)	941	GeneCards; OMIM
374407	DNAJB13	P59910	DJB13_HUMAN	reviewed	DnaJ homolog subfamily B member 13 (Testis and spermatogenesis cell-related protein 6) (Testis spermatocyte apoptosis-related gene 6 protein) (Testis spermatogenesis apoptosis-related gene 3 protein) (Testis spermatogenesis apoptosis-related gene 6 protein)	DNAJB13 TSARG3 TSARG6	Homo sapiens (Human)	316	GeneCards
2717	GLA	P06280	AGAL_HUMAN	reviewed	Alpha-galactosidase A (EC 3.2.1.22) (Alpha-D-galactosidase A) (Alpha-D-galactoside galactohydrolase) (Melibiase) (Agalsidase)	GLA	Homo sapiens (Human)	429	GeneCards; OMIM
7490	WT1	P19544	WT1_HUMAN	reviewed	Wilms tumor protein (WT33)	WT1	Homo sapiens (Human)	449	GeneCards
29883	CNOT7	Q9UIV1	CNOT7_HUMAN	reviewed	CCR4-NOT transcription complex subunit 7 (EC 3.1.13.4) (BTG1-binding factor 1) (CCR4-associated factor 1) (CAF-1) (Caf1a)	CNOT7 CAF1	Homo sapiens (Human)	285	GeneCards
23609	MKRN2	Q9H000	MKRN2_HUMAN	reviewed	Probable E3 ubiquitin-protein ligase makorin-2 (EC 2.3.2.27) (RING finger protein 62) (RING-type E3 ubiquitin transferase makorin-2)	MKRN2 RNF62 HSPC070	Homo sapiens (Human)	416	GeneCards
23283	CSTF2T	Q9H0L4	CSTFT_HUMAN	reviewed	Cleavage stimulation factor subunit 2 tau variant (CF-1 64 kDa subunit tau variant) (Cleavage stimulation factor 64 kDa subunit tau variant) (CSTF 64 kDa subunit tau variant) (TauCstF-64)	CSTF2T KIAA0689	Homo sapiens (Human)	616	GeneCards
9662	CEP135	Q66GS9	CP135_HUMAN	reviewed	Centrosomal protein of 135 kDa (Cep135) (Centrosomal protein 4)	CEP135 CEP4 KIAA0635	Homo sapiens (Human)	1140	GeneCards
49	ACR	P10323	ACRO_HUMAN	reviewed	Acrosin (EC 3.4.21.10) [Cleaved into: Acrosin light chain; Acrosin heavy chain]	ACR ACRS	Homo sapiens (Human)	421	GeneCards
25981	DNAH1	Q9P2D7	DYH1_HUMAN	reviewed	Dynein heavy chain 1, axonemal (Axonemal beta dynein heavy chain 1) (Ciliary dynein heavy chain 1) (Heat shock regulated protein 1) (HSRF-1) (hDHC7)	DNAH1 DHC7 DNAHC1 KIAA1410	Homo sapiens (Human)	4265	GeneCards
7142	TNP2	Q05952	STP2_HUMAN	reviewed	Nuclear transition protein 2 (TP-2) (TP2)	TNP2	Homo sapiens (Human)	138	GeneCards
80217	CFAP43	Q8NDM7	CFA43_HUMAN	reviewed	Cilia- and flagella-associated protein 43 (WD repeat-containing protein 96)	CFAP43 C10orf79 WDR96	Homo sapiens (Human)	1665	GeneCards
4514	MT-CO3	P00414	COX3_HUMAN	reviewed	Cytochrome c oxidase subunit 3 (EC 7.1.1.9) (Cytochrome c oxidase polypeptide III)	MT-CO3 COIII COXIII MTCO3	Homo sapiens (Human)	261	GeneCards
675	BRCA2	P51587	BRCA2_HUMAN	reviewed	Breast cancer type 2 susceptibility protein (Fanconi anemia group D1 protein)	BRCA2 FACD FANCD1	Homo sapiens (Human)	3418	NCBI
1111	CHEK1	O14757	CHK1_HUMAN	reviewed	Serine/threonine-protein kinase Chk1 (EC 2.7.11.1) (CHK1 checkpoint homolog) (Cell cycle checkpoint kinase) (Checkpoint kinase-1)	CHEK1 CHK1	Homo sapiens (Human)	476	NCBI
79846	C7orf63	A5D8W1	CFA69_HUMAN	reviewed	Cilia- and flagella-associated protein 69	CFAP69 C7orf63	Homo sapiens (Human)	941	OMIM
4842	NOS1	P29475	NOS1_HUMAN	reviewed	Nitric oxide synthase, brain (EC 1.14.13.39) (Constitutive NOS) (NC-NOS) (NOS type I) (Neuronal NOS) (N-NOS) (nNOS) (Peptidyl-cysteine S-nitrosylase NOS1) (bNOS)	NOS1	Homo sapiens (Human)	1434	OMIM
140732	TSARG4	Q8TC36	SUN5_HUMAN	reviewed	SUN domain-containing protein 5 (Sad1 and UNC84 domain-containing protein 5) (Sperm-associated antigen 4-like protein) (Testis and spermatogenesis-related gene 4 protein)	SUN5 SPAG4L TSARG4	Homo sapiens (Human)	379	OMIM
8287	DFFRY	O00507	USP9Y_HUMAN	reviewed	Probable ubiquitin carboxyl-terminal hydrolase FAF-Y (EC 3.4.19.12) (Deubiquitinating enzyme FAF-Y) (Fat facets protein-related, Y-linked) (Ubiquitin thioesterase FAF-Y) (Ubiquitin-specific protease 9, Y chromosome) (Ubiquitin-specific-processing protease FAF-Y)	USP9Y DFFRY	Homo sapiens (Human)	2555	OMIM
140732	SPAG4L	Q8TC36	SUN5_HUMAN	reviewed	SUN domain-containing protein 5 (Sad1 and UNC84 domain-containing protein 5) (Sperm-associated antigen 4-like protein) (Testis and spermatogenesis-related gene 4 protein)	SUN5 SPAG4L TSARG4	Homo sapiens (Human)	379	OMIM
255101	CFAP65	Q6ZU64	CFA65_HUMAN	reviewed	Cilia- and flagella-associated protein 65 (Coiled-coil domain-containing protein 108)	CFAP65 CCDC108	Homo sapiens (Human)	1925	OMIM
83894	TTC29	Q8NA56	TTC29_HUMAN	reviewed	Tetratricopeptide repeat protein 29 (TPR repeat protein 29) (Protein TBPP2A) (Testis development protein NYD-SP14)	TTC29	Homo sapiens (Human)	475	OMIM
116369	SLC26A8	Q96RN1	S26A8_HUMAN	reviewed	Testis anion transporter 1 (Anion exchange transporter) (Solute carrier family 26 member 8)	SLC26A8 TAT1	Homo sapiens (Human)	970	OMIM
6337	SCNN1A	P37088	SCNNA_HUMAN	reviewed	Amiloride-sensitive sodium channel subunit alpha (Alpha-NaCH) (Epithelial Na(+) channel subunit alpha) (Alpha-ENaC) (ENaCA) (Nonvoltage-gated sodium channel 1 subunit alpha) (SCNEA)	SCNN1A SCNN1	Homo sapiens (Human)	669	OMIM
140732	CCDC108	Q8TC36	SUN5_HUMAN	reviewed	SUN domain-containing protein 5 (Sad1 and UNC84 domain-containing protein 5) (Sperm-associated antigen 4-like protein) (Testis and spermatogenesis-related gene 4 protein)	SUN5 SPAG4L TSARG4	Homo sapiens (Human)	379	OMIM
79925	KPL2	Q9C093	SPEF2_HUMAN	reviewed	Sperm flagellar protein 2 (Protein KPL2)	SPEF2 KIAA1770 KPL2	Homo sapiens (Human)	1822	OMIM
117247	TAT1	Q8TF71	MOT10_HUMAN	reviewed	Monocarboxylate transporter 10 (MCT 10) (Aromatic amino acid transporter 1) (Solute carrier family 16 member 10) (T-type amino acid transporter 1)	SLC16A10 MCT10 TAT1	Homo sapiens (Human)	515	OMIM
79925	KIAA1770	Q9C093	SPEF2_HUMAN	reviewed	Sperm flagellar protein 2 (Protein KPL2)	SPEF2 KIAA1770 KPL2	Homo sapiens (Human)	1822	OMIM
5619	PRM1	P04553	HSP1_HUMAN	reviewed	Sperm protamine P1 (Cysteine-rich protamine)	PRM1	Homo sapiens (Human)	51	DisGeNET; GeneCards; OMIM; NCBI
2944	GSTM1	P09488	GSTM1_HUMAN	reviewed	Glutathione S-transferase Mu 1 (EC 2.5.1.18) (GST HB subunit 4) (GST class-mu 1) (GSTM1-1) (GSTM1a-1a) (GSTM1b-1b) (GTH4)	GSTM1 GST1	Homo sapiens (Human)	218	DisGeNET; CTD; GeneCards;NCBI
2952	GSTT1	P30711	GSTT1_HUMAN	reviewed	Glutathione S-transferase theta-1 (EC 2.5.1.18) (GST class-theta-1) (Glutathione transferase T1-1)	GSTT1	Homo sapiens (Human)	240	DisGeNET; GeneCards; NCBI
6647	SOD1	P00441	SODC_HUMAN	reviewed	Superoxide dismutase [Cu-Zn] (EC 1.15.1.1) (Superoxide dismutase 1) (hSod1)	SOD1	Homo sapiens (Human)	154	DisGeNET; CTD
4780	NFE2L2	Q16236	NF2L2_HUMAN	reviewed	Nuclear factor erythroid 2-related factor 2 (NF-E2-related factor 2) (NFE2-related factor 2) (Nrf-2) (HEBP1) (Nuclear factor, erythroid derived 2, like 2)	NFE2L2 NRF2	Homo sapiens (Human)	605	DisGeNET; CTD; NCBI
43	ACHE	P22303	ACES_HUMAN	reviewed	Acetylcholinesterase (AChE) (EC 3.1.1.7)	ACHE	Homo sapiens (Human)	614	DisGeNET; CTD
7040	TGFB1	P01137	TGFB1_HUMAN	reviewed	Transforming growth factor beta-1 proprotein [Cleaved into: Latency-associated peptide (LAP); Transforming growth factor beta-1 (TGF-beta-1)]	TGFB1 TGFB	Homo sapiens (Human)	390	DisGeNET; CTD
4846	NOS3	P29474	NOS3_HUMAN	reviewed	Nitric oxide synthase, endothelial (EC 1.14.13.39) (Constitutive NOS) (cNOS) (EC-NOS) (Endothelial NOS) (eNOS) (NOS type III) (NOSIII)	NOS3	Homo sapiens (Human)	1203	DisGeNET; CTD; OMIM; NCBI
83893	SPATA16	Q9BXB7	SPT16_HUMAN	reviewed	Spermatogenesis-associated protein 16 (Testis development protein NYD-SP12)	SPATA16	Homo sapiens (Human)	569	GeneCards
6736	SRY	Q05066	SRY_HUMAN	reviewed	Sex-determining region Y protein (Testis-determining factor)	SRY TDF	Homo sapiens (Human)	204	DisGeNET
2879	GPX4	P36969	GPX4_HUMAN	reviewed	Phospholipid hydroperoxide glutathione peroxidase (PHGPx) (EC 1.11.1.12) (Glutathione peroxidase 4) (GPx-4) (GSHPx-4)	GPX4	Homo sapiens (Human)	197	DisGeNET; NCBI
4552	MTRR	Q9UBK8	MTRR_HUMAN	reviewed	Methionine synthase reductase (MSR) (EC 1.16.1.8)	MTRR	Homo sapiens (Human)	698	DisGeNET; NCBI
5192	PEX10	O60683	PEX10_HUMAN	reviewed	Peroxisome biogenesis factor 10 (Peroxin-10) (Peroxisomal biogenesis factor 10) (Peroxisome assembly protein 10) (RING finger protein 69)	PEX10 RNF69	Homo sapiens (Human)	326	DisGeNET
6638,8926	SNRPN	P63162	RSMN_HUMAN	reviewed	Small nuclear ribonucleoprotein-associated protein N (snRNP-N) (Sm protein D) (Sm-D) (Sm protein N) (Sm-N) (SmN) (Tissue-specific-splicing protein)	SNRPN HCERN3 SMN	Homo sapiens (Human)	240	DisGeNET
3320	HSP90AA1	P07900	HS90A_HUMAN	reviewed	Heat shock protein HSP 90-alpha (Heat shock 86 kDa) (HSP 86) (HSP86) (Lipopolysaccharide-associated protein 2) (LAP-2) (LPS-associated protein 2) (Renal carcinoma antigen NY-REN-38)	HSP90AA1 HSP90A HSPC1 HSPCA	Homo sapiens (Human)	732	DisGeNET
10519	CIB1	Q99828	CIB1_HUMAN	reviewed	Calcium and integrin-binding protein 1 (CIB) (Calcium- and integrin-binding protein) (CIBP) (Calmyrin) (DNA-PKcs-interacting protein) (Kinase-interacting protein) (KIP) (SNK-interacting protein 2-28) (SIP2-28)	CIB1 CIB KIP PRKDCIP	Homo sapiens (Human)	191	DisGeNET; NCBI
122664	TPPP2	P59282	TPPP2_HUMAN	reviewed	Tubulin polymerization-promoting protein family member 2 (Protein p25-beta) (TPPP/p18)	TPPP2 C14orf8	Homo sapiens (Human)	170	DisGeNET
124404	SEPTIN12	Q8IYM1	SEP12_HUMAN	reviewed	Septin-12	SEPTIN12 SEPT12	Homo sapiens (Human)	358	DisGeNET; GeneCards
1617	DAZ1	Q9NQZ3	DAZ1_HUMAN	reviewed	Deleted in azoospermia protein 1	DAZ1 DAZ SPGY	Homo sapiens (Human)	744	DisGeNET
23658	LSM5	Q9Y4Y9	LSM5_HUMAN	reviewed	U6 snRNA-associated Sm-like protein LSm5	LSM5	Homo sapiens (Human)	91	DisGeNET
2551	GABPA	Q06546	GABPA_HUMAN	reviewed	GA-binding protein alpha chain (GABP subunit alpha) (Nuclear respiratory factor 2 subunit alpha) (Transcription factor E4TF1-60)	GABPA E4TF1A	Homo sapiens (Human)	454	DisGeNET
2692	GHRHR	Q02643	GHRHR_HUMAN	reviewed	Growth hormone-releasing hormone receptor (GHRH receptor) (Growth hormone-releasing factor receptor) (GRF receptor) (GRFR)	GHRHR	Homo sapiens (Human)	423	DisGeNET
3221	HOXC4	P09017	HXC4_HUMAN	reviewed	Homeobox protein Hox-C4 (Homeobox protein CP19) (Homeobox protein Hox-3E)	HOXC4 HOX3E	Homo sapiens (Human)	264	DisGeNET
983	CDK1	P06493	CDK1_HUMAN	reviewed	Cyclin-dependent kinase 1 (CDK1) (EC 2.7.11.22) (EC 2.7.11.23) (Cell division control protein 2 homolog) (Cell division protein kinase 1) (p34 protein kinase)	CDK1 CDC2 CDC28A CDKN1 P34CDC2	Homo sapiens (Human)	297	DisGeNET; NCBI
124404	SEPT12	Q8IYM1	SEP12_HUMAN	reviewed	Septin-12	SEPTIN12 SEPT12	Homo sapiens (Human)	358	OMIM
6795	AURKC	Q9UQB9	AURKC_HUMAN	reviewed	Aurora kinase C (EC 2.7.11.1) (Aurora 3) (Aurora/IPL1-related kinase 3) (ARK-3) (Aurora-related kinase 3) (Aurora/IPL1/Eg2 protein 2) (Serine/threonine-protein kinase 13) (Serine/threonine-protein kinase aurora-C)	AURKC AIE2 AIK3 AIRK3 ARK3 STK13	Homo sapiens (Human)	309	GeneCards
9874	TLK1	Q9UKI8	TLK1_HUMAN	reviewed	Serine/threonine-protein kinase tousled-like 1 (EC 2.7.11.1) (PKU-beta) (Tousled-like kinase 1)	TLK1 KIAA0137	Homo sapiens (Human)	766	GeneCards
9463	PICK1	Q9NRD5	PICK1_HUMAN	reviewed	PRKCA-binding protein (Protein interacting with C kinase 1) (Protein kinase C-alpha-binding protein)	PICK1 PRKCABP	Homo sapiens (Human)	415	GeneCards
55920	RCC2	Q9P258	RCC2_HUMAN	reviewed	Protein RCC2 (RCC1-like protein TD-60) (Telophase disk protein of 60 kDa)	RCC2 KIAA1470 TD60	Homo sapiens (Human)	522	GeneCards
283417	DPY19L2	Q6NUT2	D19L2_HUMAN	reviewed	Probable C-mannosyltransferase DPY19L2 (EC 2.4.1.-) (Dpy-19-like protein 2) (Protein dpy-19 homolog 2)	DPY19L2 UNQ3127/PRO10284	Homo sapiens (Human)	758	GeneCards
51690	LSM7	Q9UK45	LSM7_HUMAN	reviewed	U6 snRNA-associated Sm-like protein LSm7	LSM7	Homo sapiens (Human)	103	GeneCards
