# Supplementary material for: Network pharmacology integrated molecular docking reveals the bioactive components and potential targets of Morinda officinalis–Lycium barbarum coupled-herbs against oligoasthenozoospermia
Source: Sci Rep. 2021 Jan 26;11:2220. doi: 10.1038/s41598-020-80780-6 (PMC7838196; doi:10.1038/s41598-020-80780-6)
Supplement: Supplementary file 7 — Supplementary Table S6. [file 41598_2020_80780_MOESM7_ESM.xlsx]

## Sheet: MO
Supplementary Table S6: Analysis of the underlying components of MOLBCH in treating OA
Herb_name	Mol ID	Molecule Name	Degree	MW	AlogP	Hdon	Hacc	OB (%)	Caco-2	BBB	DL	FASA-	HL	inchikey	PubChem_Cid	TPSA	RBN	CanoniCal SMILES
Morinda officinalis (Bajitian)	MOL000358	beta-sitosterol	26	414.79	8.084	1	1	36.9139	1.32463	0.98588	0.75123	0.225506	5.35549	KZJWDPNRJALLNS-VJSFXXLFSA-N	222284	20.23	6	CCC(CCC(C)C1CCC2C1(CCC3C2CC=C4C3(CCC(C4)O)C)C)C(C)C
Morinda officinalis (Bajitian)	MOL009503	1-hydroxy-3-methoxy-9,10-anthraquinone	24	254.25	2.525	1	4	104.325	0.58585	-0.23769	0.20915	0.389478	30.7754	LRCKMFKYRNMGRL-UHFFFAOYSA-N	13412786	63.6	1	COC1=CC2=C(C(=C1)O)C(=O)C3=CC=CC=C3C2=O
Morinda officinalis (Bajitian)	MOL009562	Ohioensin-A	22	372.39	3.569	3	5	38.1347	0.59512	-0.17336	0.75842	0.405048	15.0925	DBGJQYIYUBGFLT-GQIHDASDSA-N		86.99	0	C1(CC2C3c4c1c(O)cc(O)c4c5c(C3Oc6c2cccc6)cc(O)cc5)=O
Morinda officinalis (Bajitian)	MOL009524	3beta,20(R),5-alkenyl-stigmastol	20	414.79	8.084	1	1	36.9139	1.35994	0.89413	0.75074	0.2208	5.2205	KZJWDPNRJALLNS-OSBPDXFISA-N	7067828	20.23	6	CCC(CCC(C)C1CCC2C1(CCC3C2CC=C4C3(CCC(C4)O)C)C)C(C)C
Morinda officinalis (Bajitian)	MOL000359	sitosterol	19	414.79	8.084	1	1	36.9139	1.32059	0.87298	0.7512	0.224795	5.37109	KZJWDPNRJALLNS-ZFVHJZABSA-N	12303645	20.23	6	CCC(CCC(C)C1CCC2C1(CCC3C2CC=C4C3(CCC(C4)O)C)C)C(C)C
Morinda officinalis (Bajitian)	MOL009495	2-hydroxy-1,5-dimethoxy-6-(methoxymethyl)-9,10-anthraquinone	16	328.34	2.312	1	6	95.8517	0.54305	-0.17076	0.37249	0.241731	29.9763	HEVJQUHAJKODII-UHFFFAOYSA-N	16203753	82.06	4	COCC1=C(C2=C(C=C1)C(=O)C3=C(C2=O)C=CC(=C3OC)O)OC
Morinda officinalis (Bajitian)	MOL009525	3beta-24S(R)-butyl-5-alkenyl-cholestol	16	456.88	9.248	1	1	35.3525	1.36151	0.79448	0.82221	0.22699	7.04491	JTNJOYSWTWFIJO-STRJLHQDSA-N		20.23	8	C1C2C(CC=C4C2(C)CCC(O)C4)C3C(C(C(C)CCC(CCC(C)C)C(C)C)CC3)(C)C1
Morinda officinalis (Bajitian)	MOL002883	Ethyl oleate (NF)	15	310.58	7.435	0	2	32.3974	1.40295	1.10325	0.19061	0.192639	4.85027	LVGKNOAMLMIIKO-QXMHVHEDSA-N	5363269	26.3	17	CCCCCCCCC=CCCCCCCCC(=O)OCC
Morinda officinalis (Bajitian)	MOL009537	americanin A	14	328.34	2.302	3	6	46.7057	-0.07814	-0.98128	0.34901	0.408651	2.60419	NTXXGPYGMQQSML-MNSDHWDNSA-N		96.22	4	O1C(c2cc(O)c(O)cc2)C(CO)Oc3c1ccc(C=CC=O)c3
Morinda officinalis (Bajitian)	MOL009519	(2R,3S)-(+)-3',5-Dihydroxy-4 ,7-dimethoxydihydroflavonol	10	332.33	1.987	3	7	77.2378	0.12927	-0.38595	0.33461	0.293283	14.1278	SVPNMFZMHPLGRR-IAGOWNOFSA-N	5316762	105.45	3	COC1=C(C=C(C=C1)C2C(C(=O)C3=C(C=C(C=C3O2)OC)O)O)O
Morinda officinalis (Bajitian)	MOL006147	Alizarin-2-methylether	9	254.25	2.525	1	4	32.8088	0.61959	-0.13659	0.20971	0	30.8237	BYQWRZGQEZAOPQ-UHFFFAOYSA-N	80103	63.6	1	COC1=C(C2=C(C=C1)C(=O)C3=CC=CC=C3C2=O)O
Morinda officinalis (Bajitian)	MOL009500	1,6-dihydroxy-5-methoxy-2-(methoxymethyl)-9,10-anthraquinone	8	314.31	2.061	2	6	104.539	0.36762	-0.30228	0.33917	0.281002	29.0166	KKHLOCIPXRSWKM-UHFFFAOYSA-N	11674044	93.06	3	COCC1=C(C2=C(C=C1)C(=O)C3=C(C2=O)C=CC(=C3OC)O)O
Morinda officinalis (Bajitian)	MOL009496	1,5,7-trihydroxy-6-methoxy-2-methoxymethylanthracenequinone	4	330.31	1.794	3	7	80.423	0.27379	-0.62549	0.37789	0.243966	28.2455	WQUIDUAYYISUHB-UHFFFAOYSA-N		113.29	3	c1(O)c(COC)ccc2c1C(c3c(C2=O)c(O)c(OC)c(O)c3)=O
Morinda officinalis (Bajitian)	MOL009504	1-hydroxy-6-hydroxymethylanthracenequinone	4	254.25	1.937	2	4	81.7655	-0.03879	-0.7895	0.2115	0.420065	30.8005	DGGHVFUGMGGLON-UHFFFAOYSA-N	44595036	74.6	1	C1=CC2=C(C(=C1)O)C(=O)C3=C(C2=O)C=C(C=C3)CO
Morinda officinalis (Bajitian)	MOL002879	Diop	3	390.62	7.439	0	4	43.5933	0.7934	0.26014	0.39247	0.276595	3.59931	IJFPVINAQGWBRJ-UHFFFAOYSA-N	33934	52.6	16	CC(C)CCCCCOC(=O)C1=CC=CC=C1C(=O)OCCCCCC(C)C
Morinda officinalis (Bajitian)	MOL009551	isoprincepin	3	494.53	2.519	5	9	49.1213	-0.18169	-1.47194	0.77375	0.317349	3.00373	RRXDUTVDPLTNBK-LTJUSVHVSA-N		138.07	4	C1(c3ccc(O)c(O)c3)Oc2c(OC1CO)ccc(C4OCC5C4COC5c6cc(O)c(O)cc6)c2
Morinda officinalis (Bajitian)	MOL001506	Supraene	2	410.8	11.331	0	0	33.5459	2.08183	1.73017	0.42161	0.270387	2.72145	YYGNTYWPHWGJRM-AAJYLUCBSA-N	638072	0	15	CC(=CCCC(=CCCC(=CCCC=C(C)CCC=C(C)CCC=C(C)C)C)C)C
Morinda officinalis (Bajitian)	MOL009513	2-hydroxy-1,8-dimethoxy-7-methoxymethylanthracenequinone	1	328.34	2.312	1	6	112.303	0.45587	-0.29804	0.37164	0.253247	29.4351	ZAHPVPZTAQYVKO-UHFFFAOYSA-N		82.06	4	c1(OC)c(O)ccc2c1C(c3c(C2=O)ccc(COC)c3OC)=O
Morinda officinalis (Bajitian)	MOL009541	Asperuloside tetraacetate	1	582.56	-1.033	0	15	45.4726	-1.39029	-1.73364	0.81584	0.343529	20.7159	PNJMLKLECQXAHQ-GGHIHTNXSA-N		185.49	14	O1C3C2C(C(COC(C)=O)=C3)C(OC=C2C1=O)OC4OC(COC(C)=O)C(C(C4OC(C)=O)OC(C)=O)OC(C)=O

## Sheet: LB
Supplementary Table S6: Analysis of the underlying components of MOLBCH in treating OA
Herb_name	Mol ID	Molecule Name	Degree	MW	AlogP	Hdon	Hacc	OB (%)	Caco-2	BBB	DL	FASA-	HL	inchikey	PubChem_Cid	TPSA	RBN	CanoniCal SMILES
Lycium barbarum (Gouqizi)	MOL000098	quercetin	63	302.25	1.504	5	7	46.4333	0.04842	-0.7689	0.27525	0.384534	14.4005	REFJWTPEDVJJIY-UHFFFAOYSA-N	5280343	131.36	1	C1=CC(=C(C=C1C2=C(C(=O)C3=C(C=C(C=C3O2)O)O)O)O)O
Lycium barbarum (Gouqizi)	MOL000358	beta-sitosterol	26	414.79	8.084	1	1	36.9139	1.32463	0.98588	0.75123	0.225506	5.35549	KZJWDPNRJALLNS-VJSFXXLFSA-N	222284	20.23	6	CCC(CCC(C)C1CCC2C1(CCC3C2CC=C4C3(CCC(C4)O)C)C)C(C)C
Lycium barbarum (Gouqizi)	MOL008400	glycitein	25	284.28	2.316	2	5	50.4789	0.56176	-0.28745	0.23826	0.301433	16.3203	DXYUAIFZCFRPTH-UHFFFAOYSA-N	5317750	79.9	2	COC1=C(C=C2C(=C1)C(=O)C(=CO2)C3=CC=C(C=C3)O)O
Lycium barbarum (Gouqizi)	MOL000449	Stigmasterol	22	412.77	7.64	1	1	43.8299	1.44458	1.00045	0.75665	0.216794	5.5746	HCXVJBMSMIARIN-PHZDYDNGSA-N	5280794	20.23	5	CCC(C=CC(C)C1CCC2C1(CCC3C2CC=C4C3(CCC(C4)O)C)C)C(C)C
Lycium barbarum (Gouqizi)	MOL009620	24-methyl-31-norlanost-9(11)-enol	22	428.82	8.153	1	1	37.9997	1.32891	0.93218	0.75092	0.231948	5.48718	NWPXYRKVJLBSQU-NTJPQSOTSA-N		20.23	5	OC4C(C)C3C(CC4)(C)C2=CCC1(C)C(CCC1C(C)CCC(C)C(C)C)(C)C2CC3
Lycium barbarum (Gouqizi)	MOL009634	31-norlanosterol	22	412.77	7.846	1	1	42.2046	1.40126	1.02731	0.73012	0.237091	5.26843	KLZWTHGLLDRKHD-MGAQDEEHSA-N		20.23	4	C1(O)CCC4(C)C(CCC2=C4CCC3(C)C2(C)CCC3C(C)CCC=C(C)C)C1C
Lycium barbarum (Gouqizi)	MOL009642	4alpha-methyl-24-ethylcholesta-7,24-dienol	22	426.8	8.348	1	1	42.2951	1.44898	1.08442	0.78304	0.226908	5.83048	HIIFUGOBGVCVLO-MTFRKTCUSA-N		20.23	5	C1(O)CCC4(C)C(CC=C2C3CCC(C3(CCC24)C)C(C)CCC(CC)=C(C)C)C1C
Lycium barbarum (Gouqizi)	MOL009681	Obtusifoliol	22	426.8	8.152	1	1	42.552	1.46931	1.25222	0.7565	0.238438	5.91285	MMNYKQIDRZNIKT-VSADUBDNSA-N	65252	20.23	5	CC1C2CCC3=C(C2(CCC1O)C)CCC4(C3(CCC4C(C)CCC(=C)C(C)C)C)C
Lycium barbarum (Gouqizi)	MOL001323	Sitosterol alpha1	21	426.8	8.153	1	1	43.2813	1.41477	0.97257	0.78354	0.237165	5.64077	LPZCCMIISIBREI-JXMPMKKESA-N	9548595	20.23	5	CC=C(CCC(C)C1CCC2C1(CCC3C2=CCC4C3(CCC(C4C)O)C)C)C(C)C
Lycium barbarum (Gouqizi)	MOL001494	Mandenol	21	308.56	6.991	0	2	41.9962	1.45585	1.13821	0.19321	0.24769	5.38597	FMMOOAYVCKXGMF-MURFETPASA-N	5282184	26.3	16	CCCCCC=CCC=CCCCCCCCC(=O)OCC
Lycium barbarum (Gouqizi)	MOL009621	24-methylenelanost-8-enol	21	440.83	8.426	1	1	42.3682	1.44305	1.18394	0.76769	0.249321	5.42759	XJLZCPIILZRCPS-MCOFMKOSSA-N		20.23	5	C1C2=C(CCC4C2(C)CCC(O)C4(C)C)C3(C)C(C(C(C)CCC(C(C)C)=C)CC3)(C)C1
Lycium barbarum (Gouqizi)	MOL009677	lanost-8-en-3beta-ol	21	428.82	8.37	1	1	34.2263	1.48075	1.24532	0.74036	0.216068	5.47725	MBZYKEVPFYHDOH-BQNIITSRSA-N	440560	20.23	5	CC(C)CCCC(C)C1CCC2(C1(CCC3=C2CCC4C3(CCC(C4(C)C)O)C)C)C
Lycium barbarum (Gouqizi)	MOL009678	lanost-8-enol	21	428.82	8.37	1	1	34.2263	1.3709	1.1177	0.74167	0.221859	6.41394	MBZYKEVPFYHDOH-ZSLNGYDASA-N		20.23	5	C1(O)CCC4(C)C(CCC2=C4CCC3(C)C2(CCC3C(C)CCCC(C)C)C)C1(C)C
Lycium barbarum (Gouqizi)	MOL001979	LAN	20	426.8	8.12	1	1	42.1192	1.51641	1.17987	0.74787	0.234899	5.83549	CAHGCLMLTWQZNJ-BQNIITSRSA-N	246983	20.23	4	CC(CCC=C(C)C)C1CCC2(C1(CCC3=C2CCC4C3(CCC(C4(C)C)O)C)C)C
Lycium barbarum (Gouqizi)	MOL007449	24-methylidenelophenol	20	412.77	7.751	1	1	44.1926	1.40625	1.0016	0.7533	0.24066	5.10354	RSMKYRDCCSNYFM-AAGDOFLISA-N	5283640	20.23	5	CC1C(CCC2(C1CC=C3C2CCC4(C3CCC4C(C)CCC(=C)C(C)C)C)C)O
Lycium barbarum (Gouqizi)	MOL008173	daucosterol_qt	20	414.79	8.084	1	1	36.9139	1.33489	0.85459	0.75316	0.225396	5.59767	KZJWDPNRJALLNS-ZBNQVYKFSA-N		20.23	6	C12(C)C(CCC1C(C)CCC(CC)C(C)C)C4C(CC2)C3(C)C(CC(CC3)O)=CC4
Lycium barbarum (Gouqizi)	MOL009617	24-ethylcholest-22-enol	20	414.79	7.89	1	1	37.0945	1.33358	0.99239	0.7511	0.21277	5.32023	CSVWWLUMXNHWSU-YASJBQHGSA-N		20.23	5	C1(O)CCC4(C)C(CCC2C3CCC(C3(CCC24)C)C(C)C=CC(CC)C(C)C)C1
Lycium barbarum (Gouqizi)	MOL009618	24-ethylcholesta-5,22-dienol	20	412.77	7.64	1	1	43.8299	1.31182	0.83918	0.75636	0.21982	5.76129	HCXVJBMSMIARIN-KRUSZOTOSA-N		20.23	5	C1(O)CCC4(C)C(C1)=CCC2C3CCC(C3(CCC24)C)C(C)C=CC(CC)C(C)C
Lycium barbarum (Gouqizi)	MOL009633	31-norlanost-9(11)-enol	20	414.79	7.902	1	1	38.3539	1.33752	1.02901	0.7249	0.222897	5.37166	SZCKXGWHINUNKB-SNKUZYNWSA-N		20.23	5	OC4C(C)C3C(CC4)(C)C2=CCC1(C)C(CCC1C(C)CCCC(C)C)(C)C2CC3
Lycium barbarum (Gouqizi)	MOL009640	4alpha,14alpha,24-trimethylcholesta-8,24-dienol	20	426.8	8.293	1	1	38.9099	1.39949	1.0576	0.75772	0.240176	6.67402	GCZFZGBLBXBCJP-VXRRTDEQSA-N		20.23	4	C1(O)CCC4(C)C(CCC2=C4CCC3(C)C2(C)CCC3C(C)CCC(C)=C(C)C)C1C
Lycium barbarum (Gouqizi)	MOL009641	4alpha,24-dimethylcholesta-7,24-dienol	20	412.77	7.892	1	1	42.653	1.4312	0.97601	0.75297	0.231459	5.4397	KPIRFXVTLHBVFL-AAGDOFLISA-N		20.23	4	C1(O)CCC4(C)C(CC=C2C3CCC(C3(CCC24)C)C(C)CCC(C)=C(C)C)C1C
Lycium barbarum (Gouqizi)	MOL012888	citrostadienol	20	426.8	8.15	1	1	43.28	1.41	0.96	0.79	0.24	5.66	LPZCCMIISIBREI-ZXBKQEFASA-N		20.23	5	OC4C(C)C3C(CC4)(C)C2C(C1C(CC2)(C)C(C(C)CCC(C(C)C)=CC)CC1)=CC3
Lycium barbarum (Gouqizi)	MOL009635	4,24-methyllophenol	19	414.79	7.947	1	1	37.8347	1.42778	1.09906	0.74999	0.219496	4.90223	AOQRDALGACAKHI-AHSCMWHKSA-N		20.23	5	C1(O)C(C)C2C(C3C(C4C(C(C(C)CCC(C)C(C)C)CC4)(C)CC3)=CC2)(C)CC1
Lycium barbarum (Gouqizi)	MOL009646	7-O-Methylluteolin-6-C-beta-glucoside_qt	19	318.3	2.014	4	7	40.7737	0.33243	-0.46685	0.30497	0.29483	14.0991	PHGRMBKBKPAXKQ-LLVKDONJSA-N		116.45	2	Oc1c(O)c2c(OC(c3cc(O)c(O)cc3)CC2=O)cc1OC
Lycium barbarum (Gouqizi)	MOL000359	sitosterol	19	414.79	8.08	1	1	36.91	1.32	0.87	0.75	0.22	5.37	KZJWDPNRJALLNS-ZFVHJZABSA-N	12303645	20.23	6	CCC(CCC(C)C1CCC2C1(CCC3C2CC=C4C3(CCC(C4)O)C)C)C(C)C
Lycium barbarum (Gouqizi)	MOL001495	Ethyl linolenate	18	306.54	6.546	0	2	46.101	1.53656	1.12378	0.19716	0.248	6.20051	JYYFMIOPGOFNPK-XSHSMGBESA-N	6371716	26.3	15	CCC=CCC=CCC=CCCCCCCCC(=O)OCC
Lycium barbarum (Gouqizi)	MOL005406	atropine	17	289.41	1.721	1	4	45.9706	0.42984	0.01478	0.19328	0.281506	2.7474	RKUNBYITZUJHSG-QKPAOTATSA-N	154417	49.77	5	CN1C2CCC1CC(C2)OC(=O)C(CO)C3=CC=CC=C3
Lycium barbarum (Gouqizi)	MOL009650	Atropine	17	289.41	1.721	1	4	42.159	0.56932	0.39129	0.19299	0.259395	5.27434	RKUNBYITZUJHSG-JJXSEGSLSA-N	637577	49.77	5	CN1C2CCC1CC(C2)OC(=O)C(CO)C3=CC=CC=C3
Lycium barbarum (Gouqizi)	MOL009622	Fucosterol	16	412.77	7.834	1	1	43.7764	1.33891	1.01263	0.75668	0.239204	5.43569	OSELKOCHBMDKEJ-JUGJNGJRSA-N	5281328	20.23	5	CC=C(CCC(C)C1CCC2C1(CCC3C2CC=C4C3(CCC(C4)O)C)C)C(C)C
Lycium barbarum (Gouqizi)	MOL000953	CLR	15	386.73	7.376	1	1	37.8739	1.43101	1.12678	0.67677	0.198672	4.51883	HVYWMOMLDIMFJA-DPAQBDIFSA-N	5997	20.23	5	CC(C)CCCC(C)C1CCC2C1(CCC3C2CC=C4C3(CCC(C4)O)C)C
Lycium barbarum (Gouqizi)	MOL009612	(24R)-4alpha-Methyl-24-ethylcholesta-7,25-dien-3beta-ylacetate	14	482.87	8.793	0	2	46.3575	1.39199	0.99718	0.8398	0.263765	8.24664	YXSNMSCMEXMDCO-ZDOZIUNCSA-N		26.3	8	C1C(OC(C)=O)C(C)C2C(C3C(C4(C)C(C(C(C)CCC(CC)C(C)=C)CC4)(C)CC3)=CC2)(C)C1
Lycium barbarum (Gouqizi)	MOL003578	Cycloartenol	10	426.8	7.554	1	1	38.6857	1.52617	1.33261	0.78093	0	5.00372	ONQRKEUAIJMULO-YBXTVTTCSA-N		20.23	4	C123C4(C(CCC1C5(C)C(C(C(C)CCC=C(C)C)CC5)(C)CC3)C(C)(C)C(O)CC4)C2
Lycium barbarum (Gouqizi)	MOL009639	Lophenol	10	400.76	7.695	1	1	38.1294	1.36486	1.09998	0.714	0.20399	4.75787	LMYZQUNLYGJIHI-SPONXPENSA-N	160482	20.23	5	CC1C(CCC2(C1CC=C3C2CCC4(C3CCC4C(C)CCCC(C)C)C)C)O
Lycium barbarum (Gouqizi)	MOL005438	campesterol	9	400.76	7.628	1	1	37.5768	1.34459	0.94546	0.71488	0.223869	4.83204	SGNBVLSWZMBQTH-KAASKNFBSA-N		20.23	5	OC4CC3=CCC2C1C(CCC2C3(C)CC4)(C)C(C(C)CCC(C)C(C)C)CC1
Lycium barbarum (Gouqizi)	MOL009615	24-Methylenecycloartan-3beta,21-diol	8	456.83	6.701	2	2	37.3173	0.94675	0.29732	0.79751	0.226999	5.67062	FJXNINQGUTYPNE-DLJSKDEVSA-N		40.46	6	C1(O)CCC23C(CCC4C2(C3)CCC5(C)C4(C)CCC5C(CCC(C(C)C)=C)CO)C1(C)C
Lycium barbarum (Gouqizi)	MOL009604	14b-pregnane	6	288.57	6.535	0	0	34.7792	1.79765	1.94933	0.33723	0.19898	4.57057	JWMFYGXQPXQEEM-MTUNSFAGSA-N		0	1	C1CCC4(C)C(CCC2C3CCC(C3(CCC24)C)CC)C1
Lycium barbarum (Gouqizi)	MOL009644	6-Fluoroindole-7-Dehydrocholesterol	5	402.7	7.036	1	2	43.726	1.0337	0.54449	0.72224	0.237341	5.10312	HMEVHMIHKDZWLI-WXBCRLQESA-N		20.23	5	OC4CC3=C(F)C=C2C1C(CCC2C3(C)CC4)(C)C(C(C)CCCC(C)C)CC1
Lycium barbarum (Gouqizi)	MOL009660	methyl (1R,4aS,7R,7aS)-4a,7-dihydroxy-7-methyl-1-[(2S,3R,4S,5S,6R)-3,4,5-trihydroxy-6-(hydroxymethyl)oxan-2-yl]oxy-1,5,6,7a-tetrahydrocyclopenta[d]pyran-4-carboxylate	4	406.43	-3.181	6	11	39.4285	-1.4258	-2.05543	0.46558	0.232203	7.6382	RWMXKBUPLSNIJL-VALIWVFLSA-N	11968619	175.37	5	CC1(CCC2(C1C(OC=C2C(=O)OC)OC3C(C(C(C(O3)CO)O)O)O)O)O
Lycium barbarum (Gouqizi)	MOL009631	31-Norcyclolaudenol	3	440.83	8.042	1	1	38.6821	1.35248	0.93779	0.81391	0.253536	4.88016	OSKBBWPZDJRQMS-TVCYAWOFSA-N		20.23	6	CC(C2C1(C)C(C4C3(C5(C3)C(C(C)C(O)CC5)CC4)CC1)(C)CC2)CCCC(C(C)=C)C
Lycium barbarum (Gouqizi)	MOL009653	Cycloeucalenol	3	426.8	7.586	1	1	39.7265	1.41559	1.0419	0.79446	0.22942	5.00947	HUNLTIZKNQDZEI-PGFZVWMDSA-N		20.23	5	OC5C(C)C4C2(CC5)C1(C(CC4)C3(C)C(C(C(C)CCC(C(C)C)=C)CC3)(C)CC1)C2
Lycium barbarum (Gouqizi)	MOL009664	Physalin A	3	526.58	0.497	3	10	91.7065	-0.78303	-1.10928	0.27207	0.389406	13.2135	VELDODQHYQSJOF-RLGRCWQRSA-N		156.66	0	C1=CCC2=CC(O)C3C(CCC4(O)C56C(C7(C)C(C(OC(C7)C5(C)OC4=O)=O)=C)C(C3(O)O6)=O)C2(C)C1=O
Lycium barbarum (Gouqizi)	MOL009665	Physcion-8-O-beta-D-gentiobioside	3	608.6	-0.908	8	15	43.9036	-2.68432	-3.52314	0.62426	0.289226	28.4643	LHWONDXFTUKXDH-BFTLVBKUSA-N	5320543	242.13	7	CC1=CC2=C(C(=C1)OC3C(C(C(C(O3)COC4C(C(C(C(O4)CO)O)O)O)O)O)O)C(=O)C5=C(C2=O)C=C(C=C5O)OC
Lycium barbarum (Gouqizi)	MOL009662	Lantadene A	1	552.87	7.206	1	5	38.6794	0.31516	-0.29768	0.57405	0.303712	5.4373	KCLIRHUTOPOHKJ-DMKBDCOSSA-N		80.67	4	C1C(C(C)(C)C2C(C3C(C4(C)C(C5C(C(OC(C(C)=CC)=O)CC(C)(C)C5)(C(O)=O)CC4)=CC3)(C)CC2)(C)C1)=O

## Sheet: targets
Supplementary Table S6: Analysis of the underlying components of MOLBCH in treating OA
Gene ID	Uniprot ID	Protein names	Gene name	Degree
367	P10275	Androgen receptor (Dihydrotestosterone receptor) (Nuclear receptor subfamily 3 group C member 4)	AR	40
2100	Q92731	Estrogen receptor beta	ESR2	38
10062	Q13133	Oxysterols receptor LXR-alpha (Liver X receptor alpha) (Nuclear receptor subfamily 1 group H member 3)	NR1H3	37
2099	P03372	Estrogen receptor (ER) (ER-alpha) (Estradiol receptor) (Nuclear receptor subfamily 3 group A member 1)	ESR1	36
1588	P11511	Aromatase (EC 1.14.14.14) (CYPXIX) (Cytochrome P-450AROM) (Cytochrome P450 19A1) (Estrogen synthase)	CYP19A1	36
3156	P04035	3-hydroxy-3-methylglutaryl-coenzyme A reductase (HMG-CoA reductase) (EC 1.1.1.34)	HMGCR	34
1586	P05093	Steroid 17-alpha-hydroxylase/17,20 lyase (EC 1.14.14.19) (17-alpha-hydroxyprogesterone aldolase) (EC 1.14.14.32) (CYPXVII) (Cytochrome P450 17A1) (Cytochrome P450-C17) (Cytochrome P450c17) (Steroid 17-alpha-monooxygenase)	CYP17A1	33
43	P22303	Acetylcholinesterase (AChE) (EC 3.1.1.7)	ACHE	33
5241	P06401	Progesterone receptor (PR) (Nuclear receptor subfamily 3 group C member 3)	PGR	31
590	P06276	Cholinesterase (EC 3.1.1.8) (Acylcholine acylhydrolase) (Butyrylcholine esterase) (Choline esterase II) (Pseudocholinesterase)	BCHE	30
9536	O14684	Prostaglandin E synthase (EC 5.3.99.3) (Microsomal glutathione S-transferase 1-like 1) (MGST1-L1) (Microsomal prostaglandin E synthase 1) (MPGES-1) (p53-induced gene 12 protein)	PTGES	29
6713	Q14534	Squalene monooxygenase (EC 1.14.14.17) (Squalene epoxidase) (SE)	SQLE	27
5468	P37231	Peroxisome proliferator-activated receptor gamma (PPAR-gamma) (Nuclear receptor subfamily 1 group C member 3)	PPARG	26
5465	Q07869	Peroxisome proliferator-activated receptor alpha (PPAR-alpha) (Nuclear receptor subfamily 1 group C member 1)	PPARA	26
2539	P11413	Glucose-6-phosphate 1-dehydrogenase (G6PD) (EC 1.1.1.49)	G6PD	25
3291	P80365	Corticosteroid 11-beta-dehydrogenase isozyme 2 (EC 1.1.1.-) (11-beta-hydroxysteroid dehydrogenase type 2) (11-DH2) (11-beta-HSD2) (11-beta-hydroxysteroid dehydrogenase type II) (11-HSD type II) (11-beta-HSD type II) (NAD-dependent 11-beta-hydroxysteroid dehydrogenase) (11-beta-HSD) (Short chain dehydrogenase/reductase family 9C member 3)	HSD11B2	25
1717	Q9UBM7	7-dehydrocholesterol reductase (7-DHC reductase) (EC 1.3.1.21) (Delta7-sterol reductase) (Sterol Delta(7)-reductase) (Sterol reductase SR-2)	DHCR7	25
994	P30305	M-phase inducer phosphatase 2 (EC 3.1.3.48) (Dual specificity phosphatase Cdc25B)	CDC25B	25
4843	P35228	Nitric oxide synthase, inducible, EC 1.14.13.39 (Hepatocyte NOS, HEP-NOS) (Inducible NO synthase, Inducible NOS, iNOS) (NOS type II) (Peptidyl-cysteine S-nitrosylase NOS2)	NOS2	23
2908	P04150	Glucocorticoid receptor (GR) (Nuclear receptor subfamily 3 group C member 1)	NR3C1	20
2170	P05413	Fatty acid-binding protein, heart (Fatty acid-binding protein 3) (Heart-type fatty acid-binding protein) (H-FABP) (Mammary-derived growth inhibitor) (MDGI) (Muscle fatty acid-binding protein) (M-FABP)	FABP3	19
5742	P23219	Prostaglandin G/H synthase 1 (EC 1.14.99.1) (Cyclooxygenase-1) (COX-1) (Prostaglandin H2 synthase 1) (PGH synthase 1) (PGHS-1) (PHS 1) (Prostaglandin-endoperoxide synthase 1)	PTGS1	17
5595	P27361	Mitogen-activated protein kinase 3 (MAP kinase 3) (MAPK 3) (EC 2.7.11.24) (ERT2) (Extracellular signal-regulated kinase 1) (ERK-1) (Insulin-stimulated MAP2 kinase) (MAP kinase isoform p44) (p44-MAPK) (Microtubule-associated protein 2 kinase) (p44-ERK1)	MAPK3	16
5743	P35354	Prostaglandin G/H synthase 2 (EC 1.14.99.1) (Cyclooxygenase-2) (COX-2) (PHS II) (Prostaglandin H2 synthase 2) (PGH synthase 2) (PGHS-2) (Prostaglandin-endoperoxide synthase 2)	PTGS2	7
1956	P00533	Epidermal growth factor receptor (EC 2.7.10.1) (Proto-oncogene c-ErbB-1) (Receptor tyrosine-protein kinase erbB-1)	EGFR	7
596	P10415	Apoptosis regulator Bcl-2	BCL2	6
207	P31749	RAC-alpha serine/threonine-protein kinase (EC 2.7.11.1) (Protein kinase B) (PKB) (Protein kinase B alpha) (PKB alpha) (Proto-oncogene c-Akt) (RAC-PK-alpha)	AKT1	6
2932	P49841	Glycogen synthase kinase-3 beta (GSK-3 beta) (EC 2.7.11.26) (Serine/threonine-protein kinase GSK3B) (EC 2.7.11.1)	GSK3B	6
4318	P14780	Matrix metalloproteinase-9 (MMP-9) (EC 3.4.24.35) (92 kDa gelatinase) (92 kDa type IV collagenase) (Gelatinase B) (GELB) [Cleaved into: 67 kDa matrix metalloproteinase-9; 82 kDa matrix metalloproteinase-9]	MMP9	6
5578	P17252	Protein kinase C alpha type (PKC-A) (PKC-alpha) (EC 2.7.11.13)	PRKCA	6
4322	P45452	Collagenase 3 (EC 3.4.24.-) (Matrix metalloproteinase-13) (MMP-13)	MMP13	6
836	P42574	Caspase-3 (CASP-3) (EC 3.4.22.56) (Apopain) (Cysteine protease CPP32) (CPP-32) (Protein Yama) (SREBP cleavage activity 1) (SCA-1) [Cleaved into: Caspase-3 subunit p17; Caspase-3 subunit p12]	CASP3	5
5243	P08183	ATP-dependent translocase ABCB1 (ATP-binding cassette sub-family B member 1) (Multidrug resistance protein 1) (EC 7.6.2.2) (P-glycoprotein 1) (Phospholipid transporter ABCB1) (EC 7.6.2.1) (CD antigen CD243)	ABCB1	5
5604	Q02750	Dual specificity mitogen-activated protein kinase kinase 1 (MAP kinase kinase 1) (MAPKK 1) (MKK1) (EC 2.7.12.2) (ERK activator kinase 1) (MAPK/ERK kinase 1) (MEK 1)	MAP2K1	5
50507	Q9NPH5	NADPH oxidase 4 (EC 1.6.3.-) (Kidney oxidase-1) (KOX-1) (Kidney superoxide-producing NADPH oxidase) (Renal NAD(P)H-oxidase)	NOX4	5
231	P15121	Aldo-keto reductase family 1 member B1 (EC 1.1.1.300) (EC 1.1.1.372) (EC 1.1.1.54) (Aldehyde reductase) (Aldose reductase) (AR) (EC 1.1.1.21)	AKR1B1	5
142	P09874	Poly [ADP-ribose] polymerase 1 (PARP-1) (EC 2.4.2.30) (ADP-ribosyltransferase diphtheria toxin-like 1) (ARTD1) (DNA ADP-ribosyltransferase PARP1) (EC 2.4.2.-) (NAD(+) ADP-ribosyltransferase 1) (ADPRT 1) (Poly[ADP-ribose] synthase 1) (Protein poly-ADP-ribosyltransferase PARP1) (EC 2.4.2.-)	PARP1	4
9429	Q9UNQ0	Broad substrate specificity ATP-binding cassette transporter ABCG2 (EC 7.6.2.2) (ATP-binding cassette sub-family G member 2) (Breast cancer resistance protein) (CDw338) (Mitoxantrone resistance-associated protein) (Placenta-specific ATP-binding cassette transporter) (Urate exporter) (CD antigen CD338)	ABCG2	4
4313	P08253	72 kDa type IV collagenase (EC 3.4.24.24) (72 kDa gelatinase) (Gelatinase A) (Matrix metalloproteinase-2) (MMP-2) (TBE-1) [Cleaved into: PEX]	MMP2	4
3480	P08069	Insulin-like growth factor 1 receptor (EC 2.7.10.1) (Insulin-like growth factor I receptor) (IGF-I receptor) (CD antigen CD221) [Cleaved into: Insulin-like growth factor 1 receptor alpha chain; Insulin-like growth factor 1 receptor beta chain]	IGF1R	4
3326	P08238	Heat shock protein HSP 90-beta (HSP 90) (Heat shock 84 kDa) (HSP 84) (HSP84)	HSP90AB1	4
5580	Q05655	Protein kinase C delta type (EC 2.7.11.13) (Tyrosine-protein kinase PRKCD) (EC 2.7.10.2) (nPKC-delta) [Cleaved into: Protein kinase C delta type regulatory subunit; Protein kinase C delta type catalytic subunit (Sphingosine-dependent protein kinase-1) (SDK1)]	PRKCD	4
1111	O14757	Serine/threonine-protein kinase Chk1 (EC 2.7.11.1) (CHK1 checkpoint homolog) (Cell cycle checkpoint kinase) (Checkpoint kinase-1)	CHEK1	4
1545	Q16678	Cytochrome P450 1B1 (EC 1.14.14.1) (CYPIB1) (Hydroperoxy icosatetraenoate dehydratase) (EC 4.2.1.152)	CYP1B1	3
3486	P17936	Insulin-like growth factor-binding protein 3 (IBP-3) (IGF-binding protein 3) (IGFBP-3)	IGFBP3	3
4128	P21397	Amine oxidase [flavin-containing] A (EC 1.4.3.4) (Monoamine oxidase type A) (MAO-A)	MAOA	3
351	P05067	Amyloid-beta precursor protein (APP) (ABPP) (APPI) (Alzheimer disease amyloid protein) (Amyloid precursor protein) (Amyloid-beta A4 protein) (Cerebral vascular amyloid peptide) (CVAP) (PreA4) (Protease nexin-II) (PN-II) [Cleaved into: N-APP; Soluble APP-alpha (S-APP-alpha); Soluble APP-beta (S-APP-beta); C99 (Beta-secretase C-terminal fragment) (Beta-CTF); Amyloid-beta protein 42 (Abeta42) (Beta-…	APP	3
4193	Q00987	E3 ubiquitin-protein ligase Mdm2 (EC 2.3.2.27) (Double minute 2 protein) (Hdm2) (Oncoprotein Mdm2) (RING-type E3 ubiquitin transferase Mdm2) (p53-binding protein Mdm2)	MDM2	3
3091	Q16665	Hypoxia-inducible factor 1-alpha (HIF-1-alpha) (HIF1-alpha) (ARNT-interacting protein) (Basic-helix-loop-helix-PAS protein MOP1) (Class E basic helix-loop-helix protein 78) (bHLHe78) (Member of PAS protein 1) (PAS domain-containing protein 8)	HIF1A	3
2475	P42345	Serine/threonine-protein kinase mTOR (EC 2.7.11.1) (FK506-binding protein 12-rapamycin complex-associated protein 1) (FKBP12-rapamycin complex-associated protein) (Mammalian target of rapamycin) (mTOR) (Mechanistic target of rapamycin) (Rapamycin and FKBP12 target 1) (Rapamycin target protein 1)	MTOR	3
5894	P04049	RAF proto-oncogene serine/threonine-protein kinase (EC 2.7.11.1) (Proto-oncogene c-RAF) (cRaf) (Raf-1)	RAF1	3
3099	P52789	Hexokinase-2 (EC 2.7.1.1) (Hexokinase type II) (HK II) (Hexokinase-B) (Muscle form hexokinase)	HK2	3
6715	P18405	3-oxo-5-alpha-steroid 4-dehydrogenase 1 (EC 1.3.1.22) (SR type 1) (Steroid 5-alpha-reductase 1) (S5AR 1)	SRD5A1	3
3717	O60674	Tyrosine-protein kinase JAK2 (EC 2.7.10.2) (Janus kinase 2) (JAK-2)	JAK2	3
4846	P29474	Nitric oxide synthase, endothelial (EC 1.14.13.39) (Constitutive NOS) (cNOS) (EC-NOS) (Endothelial NOS) (eNOS) (NOS type III) (NOSIII)	NOS3	3
983	P06493	Cyclin-dependent kinase 1 (CDK1) (EC 2.7.11.22) (EC 2.7.11.23) (Cell division control protein 2 homolog) (Cell division protein kinase 1) (p34 protein kinase)	CDK1	3
595	P24385	G1/S-specific cyclin-D1 (B-cell lymphoma 1 protein) (BCL-1) (BCL-1 oncogene) (PRAD1 oncogene)	CCND1	2
598	Q07817	Bcl-2-like protein 1 (Bcl2-L-1) (Apoptosis regulator Bcl-X)	BCL2L1	2
5599	P45983	Mitogen-activated protein kinase 8 (MAP kinase 8) (MAPK 8) (EC 2.7.11.24) (JNK-46) (Stress-activated protein kinase 1c) (SAPK1c) (Stress-activated protein kinase JNK1) (c-Jun N-terminal kinase 1)	MAPK8	2
1544	P05177	Cytochrome P450 1A2 (EC 1.14.14.1) (CYPIA2) (Cholesterol 25-hydroxylase) (Cytochrome P(3)450) (Cytochrome P450 4) (Cytochrome P450-P3) (Hydroperoxy icosatetraenoate dehydratase) (EC 4.2.1.152)	CYP1A2	2
2194	P49327	Fatty acid synthase (EC 2.3.1.85) [Includes: [Acyl-carrier-protein] S-acetyltransferase (EC 2.3.1.38); [Acyl-carrier-protein] S-malonyltransferase (EC 2.3.1.39); 3-oxoacyl-[acyl-carrier-protein] synthase (EC 2.3.1.41); 3-oxoacyl-[acyl-carrier-protein] reductase (EC 1.1.1.100); 3-hydroxyacyl-[acyl-carrier-protein] dehydratase (EC 4.2.1.59); Enoyl-[acyl-carrier-protein] reductase (EC 1.3.1.39); Ole…	FASN	2
4353	P05164	Myeloperoxidase	MPO	2
2597	P04406	Glyceraldehyde-3-phosphate dehydrogenase (GAPDH) (EC 1.2.1.12) (Peptidyl-cysteine S-nitrosylase GAPDH) (EC 2.6.99.-)	GAPDH	2
5601	P45984	Mitogen-activated protein kinase 9 (MAP kinase 9) (MAPK 9) (EC 2.7.11.24) (JNK-55) (Stress-activated protein kinase 1a) (SAPK1a) (Stress-activated protein kinase JNK2) (c-Jun N-terminal kinase 2)	MAPK9	2
1576	P08684	Cytochrome P450 3A4 (EC 1.14.14.1) (1,4-cineole 2-exo-monooxygenase) (1,8-cineole 2-exo-monooxygenase) (EC 1.14.14.56) (Albendazole monooxygenase (sulfoxide-forming)) (EC 1.14.14.73) (Albendazole sulfoxidase) (CYPIIIA3) (CYPIIIA4) (Cholesterol 25-hydroxylase) (Cytochrome P450 3A3) (Cytochrome P450 HLp) (Cytochrome P450 NF-25) (Cytochrome P450-PCN1) (Nifedipine oxidase) (Quinine 3-monooxygenase) (…	CYP3A4	2
1432	Q16539	Mitogen-activated protein kinase 14 (MAP kinase 14) (MAPK 14) (EC 2.7.11.24) (Cytokine suppressive anti-inflammatory drug-binding protein) (CSAID-binding protein) (CSBP) (MAP kinase MXI2) (MAX-interacting protein 2) (Mitogen-activated protein kinase p38 alpha) (MAP kinase p38 alpha) (Stress-activated protein kinase 2a) (SAPK2a)	MAPK14	2
23411	Q96EB6	NAD-dependent protein deacetylase sirtuin-1 (hSIRT1) (EC 2.3.1.286) (NAD-dependent protein deacylase sirtuin-1) (EC 2.3.1.-) (Regulatory protein SIR2 homolog 1) (SIR2-like protein 1) (hSIR2) [Cleaved into: SirtT1 75 kDa fragment (75SirT1)]	SIRT1	2
2149	P25116	Proteinase-activated receptor 1 (PAR-1) (Coagulation factor II receptor) (Thrombin receptor)	F2R	2
4137	P10636	Microtubule-associated protein tau (Neurofibrillary tangle protein) (Paired helical filament-tau) (PHF-tau)	MAPT	2
249	P05186	Alkaline phosphatase, tissue-nonspecific isozyme (AP-TNAP) (TNSALP) (EC 3.1.3.1) (Alkaline phosphatase liver/bone/kidney isozyme)	ALPL	2
3065	Q13547	Histone deacetylase 1 (HD1) (EC 3.5.1.98)	HDAC1	2
4953	P11926	Ornithine decarboxylase (ODC) (EC 4.1.1.17)	ODC1	2
7498	P47989	Xanthine dehydrogenase/oxidase [Includes: Xanthine dehydrogenase (XD) (EC 1.17.1.4); Xanthine oxidase (XO) (EC 1.17.3.2) (Xanthine oxidoreductase) (XOR)]	XDH	2
1019	P11802	Cyclin-dependent kinase 4 (EC 2.7.11.22) (Cell division protein kinase 4) (PSK-J3)	CDK4	2
5295	P27986	Phosphatidylinositol 3-kinase regulatory subunit alpha (PI3-kinase regulatory subunit alpha) (PI3K regulatory subunit alpha) (PtdIns-3-kinase regulatory subunit alpha) (Phosphatidylinositol 3-kinase 85 kDa regulatory subunit alpha) (PI3-kinase subunit p85-alpha) (PtdIns-3-kinase regulatory subunit p85-alpha)	PIK3R1	2
9475	O75116	Rho-associated protein kinase 2 (EC 2.7.11.1) (Rho kinase 2) (Rho-associated, coiled-coil-containing protein kinase 2) (Rho-associated, coiled-coil-containing protein kinase II) (ROCK-II) (p164 ROCK-2)	ROCK2	2
3293	P37058	Testosterone 17-beta-dehydrogenase 3 (EC 1.1.1.64) (17-beta-hydroxysteroid dehydrogenase type 3) (17-beta-HSD 3) (Short chain dehydrogenase/reductase family 12C member 2) (Testicular 17-beta-hydroxysteroid dehydrogenase)	HSD17B3	2
2053	P34913	Bifunctional epoxide hydrolase 2 [Includes: Cytosolic epoxide hydrolase 2 (CEH) (EC 3.3.2.10) (Epoxide hydratase) (Soluble epoxide hydrolase) (SEH); Lipid-phosphate phosphatase (EC 3.1.3.76)]	EPHX2	2
3643	P06213	Insulin receptor (IR) (EC 2.7.10.1) (CD antigen CD220) [Cleaved into: Insulin receptor subunit alpha; Insulin receptor subunit beta]	INSR	2
2931	P49840	Glycogen synthase kinase-3 alpha (GSK-3 alpha) (EC 2.7.11.26) (Serine/threonine-protein kinase GSK3A) (EC 2.7.11.1)	GSK3A	2
3320	P07900	Heat shock protein HSP 90-alpha (Heat shock 86 kDa) (HSP 86) (HSP86) (Lipopolysaccharide-associated protein 2) (LAP-2) (LPS-associated protein 2) (Renal carcinoma antigen NY-REN-38)	HSP90AA1	2
842	P55211	Caspase-9 (CASP-9) (EC 3.4.22.62) (Apoptotic protease Mch-6) (Apoptotic protease-activating factor 3) (APAF-3) (ICE-like apoptotic protease 6) (ICE-LAP6) [Cleaved into: Caspase-9 subunit p35; Caspase-9 subunit p10]	CASP9	2
841	Q14790	Caspase-8 (CASP-8) (EC 3.4.22.61) (Apoptotic cysteine protease) (Apoptotic protease Mch-5) (CAP4) (FADD-homologous ICE/ced-3-like protease) (FADD-like ICE) (FLICE) (ICE-like apoptotic protease 5) (MORT1-associated ced-3 homolog) (MACH) [Cleaved into: Caspase-8 subunit p18; Caspase-8 subunit p10]	CASP8	2
3558	P60568	Interleukin-2 (IL-2) (T-cell growth factor) (TCGF) (Aldesleukin)	IL2	1
2936	P00390	Glutathione reductase, mitochondrial (GR) (GRase) (EC 1.8.1.7)	GSR	1
4790	P19838	Nuclear factor NF-kappa-B p105 subunit (DNA-binding factor KBF1) (EBP-1) (Nuclear factor of kappa light polypeptide gene enhancer in B-cells 1) [Cleaved into: Nuclear factor NF-kappa-B p50 subunit]	NFKB1	1
7184	P14625	Endoplasmin (94 kDa glucose-regulated protein) (GRP-94) (Heat shock protein 90 kDa beta member 1) (Tumor rejection antigen 1) (gp96 homolog)	HSP90B1	1
5054	P05121	Plasminogen activator inhibitor 1 (PAI) (PAI-1) (Endothelial plasminogen activator inhibitor) (Serpin E1)	SERPINE1	1
1244	Q92887	Canalicular multispecific organic anion transporter 1 (ATP-binding cassette sub-family C member 2) (Canalicular multidrug resistance protein) (Multidrug resistance-associated protein 2) (EC 7.6.2.2)	ABCC2	1
6446	O00141	Serine/threonine-protein kinase Sgk1 (EC 2.7.11.1) (Serum/glucocorticoid-regulated kinase 1)	SGK1	1
196	P35869	Aryl hydrocarbon receptor (Ah receptor) (AhR) (Class E basic helix-loop-helix protein 76) (bHLHe76)	AHR	1
3488	P24593	Insulin-like growth factor-binding protein 5 (IBP-5) (IGF-binding protein 5) (IGFBP-5)	IGFBP5	1
3815	P10721	Mast/stem cell growth factor receptor Kit (SCFR) (EC 2.7.10.1) (Piebald trait protein) (PBT) (Proto-oncogene c-Kit) (Tyrosine-protein kinase Kit) (p145 c-kit) (v-kit Hardy-Zuckerman 4 feline sarcoma viral oncogene homolog) (CD antigen CD117)	KIT	1
891	P14635	G2/mitotic-specific cyclin-B1	CCNB1	1
3485	P18065	Insulin-like growth factor-binding protein 2 (IBP-2) (IGF-binding protein 2) (IGFBP-2)	IGFBP2	1
5159	P09619	Platelet-derived growth factor receptor beta (PDGF-R-beta) (PDGFR-beta) (EC 2.7.10.1) (Beta platelet-derived growth factor receptor) (Beta-type platelet-derived growth factor receptor) (CD140 antigen-like family member B) (Platelet-derived growth factor receptor 1) (PDGFR-1) (CD antigen CD140b)	PDGFRB	1
2081	O75460	Serine/threonine-protein kinase/endoribonuclease IRE1 (Endoplasmic reticulum-to-nucleus signaling 1) (Inositol-requiring protein 1) (hIRE1p) (Ire1-alpha) (IRE1a) [Includes: Serine/threonine-protein kinase (EC 2.7.11.1); Endoribonuclease (EC 3.1.26.-)]	ERN1	1
5156	P16234	Platelet-derived growth factor receptor alpha (PDGF-R-alpha) (PDGFR-alpha) (EC 2.7.10.1) (Alpha platelet-derived growth factor receptor) (Alpha-type platelet-derived growth factor receptor) (CD140 antigen-like family member A) (CD140a antigen) (Platelet-derived growth factor alpha receptor) (Platelet-derived growth factor receptor 2) (PDGFR-2) (CD antigen CD140a)	PDGFRA	1
7067	P10827	Thyroid hormone receptor alpha (Nuclear receptor subfamily 1 group A member 1) (V-erbA-related protein 7) (EAR-7) (c-erbA-1) (c-erbA-alpha)	THRA	1
4088	P84022	Mothers against decapentaplegic homolog 3 (MAD homolog 3) (Mad3) (Mothers against DPP homolog 3) (hMAD-3) (JV15-2) (SMAD family member 3) (SMAD 3) (Smad3) (hSMAD3)	SMAD3	1
7068	P10828	Thyroid hormone receptor beta (Nuclear receptor subfamily 1 group A member 2) (c-erbA-2) (c-erbA-beta)	THRB	1
3487	P22692	Insulin-like growth factor-binding protein 4 (IBP-4) (IGF-binding protein 4) (IGFBP-4)	IGFBP4	1
1636	P12821	Angiotensin-converting enzyme (ACE) (EC 3.2.1.-) (EC 3.4.15.1) (Dipeptidyl carboxypeptidase I) (Kininase II) (CD antigen CD143) [Cleaved into: Angiotensin-converting enzyme, soluble form]	ACE	1
1789	Q9UBC3	DNA (cytosine-5)-methyltransferase 3B (Dnmt3b) (EC 2.1.1.37) (DNA methyltransferase HsaIIIB) (DNA MTase HsaIIIB) (M.HsaIIIB)	DNMT3B	1
10257	O15439	Multidrug resistance-associated protein 4 (ATP-binding cassette sub-family C member 4) (MRP/cMOAT-related ABC transporter) (Multi-specific organic anion transporter B) (MOAT-B)	ABCC4	1
2260	P11362	Fibroblast growth factor receptor 1 (FGFR-1) (EC 2.7.10.1) (Basic fibroblast growth factor receptor 1) (BFGFR) (bFGF-R-1) (Fms-like tyrosine kinase 2) (FLT-2) (N-sam) (Proto-oncogene c-Fgr) (CD antigen CD331)	FGFR1	1
5608	P52564	Dual specificity mitogen-activated protein kinase kinase 6 (MAP kinase kinase 6) (MAPKK 6) (EC 2.7.12.2) (MAPK/ERK kinase 6) (MEK 6) (Stress-activated protein kinase kinase 3) (SAPK kinase 3) (SAPKK-3) (SAPKK3)	MAP2K6	1
823	P07384	Calpain-1 catalytic subunit (EC 3.4.22.52) (Calcium-activated neutral proteinase 1) (CANP 1) (Calpain mu-type) (Calpain-1 large subunit) (Cell proliferation-inducing gene 30 protein) (Micromolar-calpain) (muCANP)	CAPN1	1
5163	Q15118	[Pyruvate dehydrogenase (acetyl-transferring)] kinase isozyme 1, mitochondrial (EC 2.7.11.2) (Pyruvate dehydrogenase kinase isoform 1) (PDH kinase 1)	PDK1	1
2872	Q9HBH9	MAP kinase-interacting serine/threonine-protein kinase 2 (EC 2.7.11.1) (MAP kinase signal-integrating kinase 2) (MAPK signal-integrating kinase 2) (Mnk2)	MKNK2	1
28996	Q9H2X6	Homeodomain-interacting protein kinase 2 (hHIPk2) (EC 2.7.11.1)	HIPK2	1
3251	P00492	Hypoxanthine-guanine phosphoribosyltransferase (HGPRT) (HGPRTase) (EC 2.4.2.8)	HPRT1	1
3960	P56470	Galectin-4 (Gal-4) (Antigen NY-CO-27) (L-36 lactose-binding protein) (L36LBP) (Lactose-binding lectin 4)	LGALS4	1
5970	Q04206	Transcription factor p65 (Nuclear factor NF-kappa-B p65 subunit) (Nuclear factor of kappa light polypeptide gene enhancer in B-cells 3)	RELA	1
7422	P15692	Vascular endothelial growth factor A (VEGF-A) (Vascular permeability factor) (VPF)	VEGFA	1
2353	P01100	Proto-oncogene c-Fos (Cellular oncogene fos) (G0/G1 switch regulatory protein 7)	FOS	1
5925	P06400	Retinoblastoma-associated protein (p105-Rb) (p110-RB1) (pRb) (Rb) (pp110)	RB1	1
3569	P05231	Interleukin-6 (IL-6) (B-cell stimulatory factor 2) (BSF-2) (CTL differentiation factor) (CDF) (Hybridoma growth factor) (Interferon beta-2) (IFN-beta-2)	IL6	1
4792	P25963	NF-kappa-B inhibitor alpha (I-kappa-B-alpha) (IkB-alpha) (IkappaBalpha) (Major histocompatibility complex enhancer-binding protein MAD3)	NFKBIA	1
5447	P16435	NADPH--cytochrome P450 reductase (CPR) (P450R) (EC 1.6.2.4)	POR	1
2064	P04626	Receptor tyrosine-protein kinase erbB-2 (EC 2.7.10.1) (Metastatic lymph node gene 19 protein) (MLN 19) (Proto-oncogene Neu) (Proto-oncogene c-ErbB-2) (Tyrosine kinase-type cell surface receptor HER2) (p185erbB2) (CD antigen CD340)	ERBB2	1
31	Q13085	Acetyl-CoA carboxylase 1 (ACC1) (EC 6.4.1.2) (Acetyl-Coenzyme A carboxylase alpha) (ACC-alpha)	ACACA	1
4609	P01106	Myc proto-oncogene protein (Class E basic helix-loop-helix protein 39) (bHLHe39) (Proto-oncogene c-Myc) (Transcription factor p64)	MYC	1
1543	P04798	Cytochrome P450 1A1 (CYPIA1) (EC 1.14.14.1) (Cytochrome P450 form 6) (Cytochrome P450-C) (Cytochrome P450-P1) (Hydroperoxy icosatetraenoate dehydratase) (EC 4.2.1.152)	CYP1A1	1
3383	P05362	Intercellular adhesion molecule 1 (ICAM-1) (Major group rhinovirus receptor) (CD antigen CD54)	ICAM1	1
7412	P19320	Vascular cell adhesion protein 1 (V-CAM 1) (VCAM-1) (INCAM-100) (CD antigen CD106)	VCAM1	1
3315	P04792	Heat shock protein beta-1 (HspB1) (28 kDa heat shock protein) (Estrogen-regulated 24 kDa protein) (Heat shock 27 kDa protein) (HSP 27) (Stress-responsive protein 27) (SRP27)	HSPB1	1
2950	P09211	Glutathione S-transferase P (EC 2.5.1.18) (GST class-pi) (GSTP1-1)	GSTP1	1
4780	Q16236	Nuclear factor erythroid 2-related factor 2 (NF-E2-related factor 2) (NFE2-related factor 2) (Nrf-2) (HEBP1) (Nuclear factor, erythroid derived 2, like 2)	NFE2L2	1
1728	P15559	NAD(P)H dehydrogenase [quinone] 1 (EC 1.6.5.2) (Azoreductase) (DT-diaphorase) (DTD) (Menadione reductase) (NAD(P)H:quinone oxidoreductase 1) (Phylloquinone reductase) (Quinone reductase 1) (QR1)	NQO1	1
6517	P14672	Solute carrier family 2, facilitated glucose transporter member 4 (Glucose transporter type 4, insulin-responsive) (GLUT-4)	SLC2A4	1
11200	O96017	Serine/threonine-protein kinase Chk2 (EC 2.7.11.1) (CHK2 checkpoint homolog) (Cds1 homolog) (Hucds1) (hCds1) (Checkpoint kinase 2)	CHEK2	1
1401	P02741	C-reactive protein [Cleaved into: C-reactive protein(1-205)]	CRP	1
1509	P07339	Cathepsin D (EC 3.4.23.5) [Cleaved into: Cathepsin D light chain; Cathepsin D heavy chain]	CTSD	1
3481	P01344	Insulin-like growth factor II (IGF-II) (Somatomedin-A) (T3M-11-derived growth factor) [Cleaved into: Insulin-like growth factor II; Insulin-like growth factor II Ala-25 Del; Preptin]	IGF2	1
2944	P09488	Glutathione S-transferase Mu 1 (EC 2.5.1.18) (GST HB subunit 4) (GST class-mu 1) (GSTM1-1) (GSTM1a-1a) (GSTM1b-1b) (GTH4)	GSTM1	1
