# Supplementary material for: Network pharmacology integrated molecular docking reveals the bioactive components and potential targets of Morinda officinalis–Lycium barbarum coupled-herbs against oligoasthenozoospermia
Source: Sci Rep. 2021 Jan 26;11:2220. doi: 10.1038/s41598-020-80780-6 (PMC7838196; doi:10.1038/s41598-020-80780-6)
Supplement: Supplementary file 8 — Supplementary Table S7. [file 41598_2020_80780_MOESM8_ESM.xlsx]

## Sheet: sheet1
Supplementary Table S7. PPI Network centrality analysis and evaluation
Gene name	Degree (DC)	Betweenness (BC)	Closeness (CC)	Eigenvector (EC)	Local Average Connectivity-based method (LAC)	Network (NC)	Subgragh (SC)	Information (IC)
GAPDH	105	1188.35	0.818182	0.186545	34.6286	96.8273	1.78874e+19	16.5095
AKT1	99	827.511	0.789474	0.182447	35.1515	89.9878	1.71102e+19	16.3589
CASP3	89	538.119	0.745856	0.173795	35.618	78.5276	1.55259e+19	16.071
IL6	88	854.232	0.741758	0.16529	33.0455	73.8356	1.40436e+19	16.0393
VEGFA	87	577.378	0.737705	0.171181	35.5172	75.8955	1.50623e+19	16.007
MAPK3	86	809.272	0.733696	0.164189	32.7674	70.8192	1.3857e+19	15.9741
MYC	84	526.213	0.725807	0.165078	34.2381	70.8378	1.40074e+19	15.9064
ESR1	83	867.129	0.721925	0.158791	32.7952	69.3732	1.29608e+19	15.8716
EGFR	80	400.05	0.710526	0.162843	34.9	66.2372	1.36308e+19	15.7629
MAPK8	75	266.405	0.681818	0.158429	35.76	62.3229	1.29017e+19	15.5665
MTOR	72	319.397	0.681818	0.149814	33.4722	57.5291	1.15369e+19	15.4385
CCND1	70	307.597	0.675	0.150303	34.8571	57.3087	1.16123e+19	15.3484
HSP90AA1	69	263.273	0.661765	0.144566	32.8406	54.4466	1.07427e+19	15.3018
PTGS2	66	221.148	0.658537	0.141465	33.1212	51.4258	1.02867e+19	15.1557
SIRT1	66	473.306	0.65534	0.135121	30.1818	49.4711	9.38486e+18	15.1557
AR	64	383.619	0.65534	0.132274	29.5312	46.2316	8.99348e+18	15.0524
FOS	63	180.883	0.645933	0.141171	33.873	48.3418	1.0244e+19	14.999
MMP9	59	102.225	0.627907	0.136172	34.2712	46.3466	9.53138e+18	14.7716
ERBB2	59	164.681	0.63981	0.130118	30.7797	43.3736	8.70271e+18	14.7716
BCL2L1	57	102.544	0.627907	0.132861	33.7193	44.2485	9.07353e+18	14.649
MAPK14	56	209.373	0.619266	0.128037	31.4286	42.3959	8.42658e+18	14.5854
PPARG	56	238.975	0.630841	0.115797	26.4286	38.0709	6.89249e+18	14.5854
RELA	55	126.35	0.619266	0.12818	32.4	41.6765	8.44545e+18	14.52
MMP2	52	98.6144	0.608108	0.122394	31.4231	39.0783	7.70025e+18	14.313
NOS3	51	154.443	0.613636	0.106843	25.3726	34.1969	5.86777e+18	14.2401
MDM2	50	87.6234	0.6	0.118702	31.12	38.396	7.24269e+18	14.1652
HIF1A	50	117.384	0.608108	0.115525	28.12	35.0236	6.86011e+18	14.1652
IGF1R	49	108.251	0.61086	0.114167	28.6939	35.2091	6.69979e+18	14.0881
CASP9	47	53.167	0.592105	0.11527	31.3191	36.6763	6.82992e+18	13.927
PGR	47	154.5	0.602679	0.106962	26.383	32.0446	5.88085e+18	13.927
CASP8	46	48.0162	0.581897	0.112846	30.8696	36.2206	6.54564e+18	13.8428
NR3C1	46	203.274	0.602679	0.104335	25.3913	30.184	5.59555e+18	13.8428
HDAC1	45	185.294	0.58952	0.104085	26.3556	31.9615	5.56876e+18	13.756
APP	45	164.022	0.592105	0.0958925	22.0444	29.4782	4.72662e+18	13.756
MAP2K1	44	36.8061	0.58952	0.111677	30.7273	33.5937	6.41074e+18	13.6665
NFKB1	44	39.1861	0.584416	0.110493	29.9545	33.1793	6.27558e+18	13.6665
IL2	44	50.0994	0.584416	0.105282	27.8182	32.0703	5.69756e+18	13.6665
JAK2	44	55.6802	0.579399	0.104656	27.4545	31.7461	5.63007e+18	13.6665
PIK3R1	44	116.802	0.579399	0.0926838	21.3636	26.8547	4.41559e+18	13.6665
MAPK9	39	29.7452	0.574468	0.0985532	27.0769	29.3206	4.99255e+18	13.1738
CDK4	39	28.1742	0.574468	0.0964165	27.1282	29.6349	4.77841e+18	13.1738
IGF2	39	81.0922	0.581897	0.0868181	21.9487	27.2495	3.87438e+18	13.1738
SMAD3	38	50.4919	0.56962	0.0956969	25.5263	28.0491	4.70736e+18	13.0651
ICAM1	38	27.9337	0.564854	0.0928166	25.8947	28.4969	4.42826e+18	13.0651
CCNB1	37	16.3876	0.5625	0.0973696	29.1351	31.699	4.87335e+18	12.9526
PARP1	37	29.2626	0.567227	0.0936841	26.5946	29.2449	4.51142e+18	12.9526
NFKBIA	37	30.5518	0.5625	0.09151	25.2973	27.6192	4.30446e+18	12.9526
SERPINE1	37	34.1001	0.56962	0.088422	24.3243	27.2949	4.01885e+18	12.9526
CYP19A1	36	325.196	0.576923	0.0739822	17.5	22.8331	2.81343e+18	12.836
RB1	35	23.4354	0.5625	0.0880134	24	25.3824	3.9818e+18	12.7153
HSPB1	35	42.029	0.555556	0.0863716	22.6857	25.3655	3.83463e+18	12.7153
GSK3B	35	40.1388	0.564854	0.0836072	21.5429	23.7515	3.5931e+18	12.7153
NFE2L2	35	90.7088	0.567227	0.0767922	19.0857	21.7249	3.03121e+18	12.7153
KIT	34	41.5619	0.560166	0.0802609	19.8824	21.9062	3.31123e+18	12.5901
HSP90AB1	34	41.5994	0.5625	0.0769268	18.9412	20.5986	3.04185e+18	12.5901
AHR	34	73.1562	0.572034	0.0744265	19.2353	21.6307	2.84732e+18	12.5901
RAF1	33	24.152	0.553279	0.0833402	22.4242	24.4149	3.57019e+18	12.4602
ESR2	33	62.7659	0.56962	0.0813175	20.8485	22.8822	3.39899e+18	12.4602
CRP	33	84.9057	0.56962	0.0727029	19.2121	21.957	2.71697e+18	12.4602
CYP3A4	33	315.629	0.567227	0.0499097	12.0606	18.0225	1.28042e+18	12.4602
ACE	32	104.874	0.567227	0.0673906	18.125	20.3441	2.33442e+18	12.3254
MPO	32	81.8305	0.55102	0.0664341	18.5	21.0796	2.26863e+18	12.3254
CDK1	31	16.9527	0.548781	0.0757502	22.3226	24.2335	2.9495e+18	12.1852
NOS2	31	69.0802	0.55102	0.0702675	18.8387	21.629	2.53799e+18	12.1852
NQO1	31	69.3492	0.560166	0.0651798	16.5806	19.7146	2.18377e+18	12.1852
VCAM1	29	11.9435	0.548781	0.071958	21.6552	22.8624	2.66158e+18	11.8879
CHEK1	29	14.3353	0.542169	0.0719461	21.1034	22.6189	2.6607e+18	11.8879
IGFBP3	29	27.9259	0.548781	0.0695369	18.9655	21.2423	2.48549e+18	11.8879
ABCG2	29	221.031	0.553279	0.0611572	15.4483	18.1867	1.92254e+18	11.8879
SLC2A4	29	78.5237	0.555556	0.0573829	14.2069	17.2161	1.69257e+18	11.8879
ABCB1	28	108.537	0.553279	0.0624088	15.5	17.8529	2.00204e+18	11.73
PDGFRB	26	9.30442	0.54	0.0701176	19.5385	20.6667	2.52717e+18	11.3936
NOX4	26	23.1916	0.542169	0.0635089	18.4615	19.5055	2.07325e+18	11.3936
G6PD	26	95.6081	0.542169	0.0415482	9.07692	11.1822	8.87333e+17	11.3936
HSP90B1	25	29.8612	0.531496	0.0592343	15.28	16.9171	1.80355e+18	11.2143
PRKCD	25	18.5992	0.527344	0.057561	15.28	16.3119	1.70309e+18	11.2143
PPARA	25	67.1666	0.546559	0.0491791	12	13.7451	1.2432e+18	11.2143
FASN	25	180.24	0.544355	0.0485847	11.92	15.0731	1.21334e+18	11.2143
GSTP1	25	81.4141	0.54	0.0442619	12.72	15.2769	1.00703e+18	11.2143
CYP1A1	25	68.9171	0.546559	0.0411865	13.12	15.6626	8.71949e+17	11.2143
CHEK2	24	6.50402	0.535714	0.0606567	19.5833	20.7935	1.89121e+18	11.0268
CTSD	24	20.4091	0.525292	0.0566229	15.0833	16.314	1.64803e+18	11.0268
GSR	23	49.3733	0.529412	0.0444138	12.3478	13.9574	1.01395e+18	10.8307
MAPT	22	36.1568	0.531496	0.0503796	12.3636	13.6013	1.30464e+18	10.6253
MMP13	21	11.7973	0.527344	0.05631	15.7143	17.2807	1.62987e+18	10.4099
SGK1	21	37.6847	0.531496	0.0502895	12.7619	13.8734	1.29998e+18	10.4099
PRKCA	21	14.8023	0.519231	0.0476069	11.9048	12.7193	1.16499e+18	10.4099
HMGCR	21	125.775	0.54	0.0361711	9.52381	11.6415	6.7252e+17	10.4099
BCL2	19	5.55156	0.513308	0.049437	13.4737	14.2222	1.25628e+18	9.94622
CAPN1	19	7.29809	0.511364	0.0469784	12.6316	13.3778	1.13443e+18	9.94622
AKR1B1	19	25.0687	0.521235	0.0406418	10.9474	12.0016	8.49039e+17	9.94622
FGFR1	18	11.4662	0.513308	0.0475226	12.5556	13.446	1.16086e+18	9.69616
CYP1B1	18	18.566	0.519231	0.0303224	10.3333	11.2125	4.72615e+17	9.69616
CYP17A1	18	115.768	0.5	0.0187787	6.22222	9.01453	1.81264e+17	9.69616
INSR	17	6.94331	0.517241	0.0402214	10.4706	11.125	8.31562e+17	9.43266
CYP1A2	17	47.3731	0.517241	0.0187968	8.47059	9.99167	1.81614e+17	9.43266
LGALS4	16	2.091	0.515267	0.044797	12.625	13.4667	1.03152e+18	9.15462
PDGFRA	16	0.819061	0.505618	0.0445019	13.625	14.5333	1.01798e+18	9.15462
F2R	16	8.87739	0.501859	0.0370234	9.75	10.4889	7.04588e+17	9.15462
ODC1	15	4.93592	0.513308	0.0388919	10	10.7143	7.77498e+17	8.86078
HK2	15	7.50691	0.507519	0.0339154	9.86667	10.6429	5.91257e+17	8.86078
POR	15	42.8342	0.505618	0.0207828	6.4	7.04762	2.2202e+17	8.86078
PDK1	14	8.00301	0.5	0.0328912	8.28571	8.92308	5.56085e+17	8.54976
GSK3A	14	5.21968	0.498155	0.0311405	7.85714	8.46154	4.98463e+17	8.54976
ACACA	14	32.9795	0.505618	0.0209957	7.57143	8.83394	2.26591e+17	8.54976
CDC25B	13	1.51635	0.496324	0.0328493	9.69231	10.5	5.54668e+17	8.22002
IGFBP5	13	3.45751	0.505618	0.0319003	9.69231	10.6667	5.23082e+17	8.22002
ACHE	13	19.0604	0.501859	0.0257886	6.46154	7.08333	3.41851e+17	8.22002
GSTM1	13	12.7682	0.436893	0.0125772	7.07692	7.96429	8.13104e+16	8.22002
HPRT1	12	10.6037	0.505618	0.0319748	7.16667	7.82727	5.25531e+17	7.86981
IGFBP2	11	0.877624	0.503731	0.0312304	8.72727	9.6	5.01346e+17	7.49716
XDH	11	44.9038	0.475352	0.0120365	2.72727	3.04286	7.44699e+16	7.49716
ROCK2	10	0.628185	0.496324	0.027934	7.2	8	4.01095e+17	7.09984
PTGES	10	2.11145	0.487365	0.0260407	7.4	8.22222	3.48568e+17	7.09984
PTGS1	10	2.87295	0.490909	0.0227948	6.8	7.55556	2.67088e+17	7.09984
IGFBP4	10	1.65604	0.472028	0.0190566	6.4	7.11111	1.8667e+17	7.09984
NR1H3	10	18.7296	0.470383	0.0153997	4.6	5.28889	1.21901e+17	7.09984
MAP2K6	9	0.25975	0.48913	0.0252743	7.33333	8.25	3.28353e+17	6.67532
ALPL	9	5.19652	0.496324	0.0233167	5.77778	6.5	2.79458e+17	6.67532
DNMT3B	9	1.98868	0.5	0.0226281	5.55556	6.25	2.63196e+17	6.67532
BCHE	9	12.9385	0.480427	0.0120781	3.33333	3.79167	7.49862e+16	6.67532
ERN1	8	0.436111	0.478723	0.0232161	6	6.85714	2.77052e+17	6.22072
THRA	8	1.32422	0.480427	0.0205165	6	7.08571	2.16366e+17	6.22072
HSD17B3	8	8.65977	0.463918	0.0116763	4.25	5.33333	7.00802e+16	6.22072
FABP3	8	7.9089	0.457627	0.0107326	4.25	4.85714	5.92092e+16	6.22072
ABCC2	8	4.48465	0.401786	0.00634749	5.25	6	2.07102e+16	6.22072
MAOA	7	7.98693	0.45302	0.00944078	2	2.33333	4.58139e+16	5.7327
HSD11B2	7	6.44567	0.441176	0.00902912	2.28571	2.66667	4.19056e+16	5.7327
SQLE	7	7.67108	0.401786	0.0046881	3.14286	3.8	1.12973e+16	5.7327
THRB	6	0.715222	0.477032	0.0144808	4	4.8	1.07788e+17	5.20746
DHCR7	6	4.03102	0.395894	0.00414563	3	3.6	8834109900000000	5.20746
HIPK2	5	0.0689655	0.454545	0.0133403	3.6	4.5	9.14769e+16	4.64055
SRD5A1	5	0	0.44702	0.008296	4	5	3.53768e+16	4.64055
MKNK2	4	0	0.463918	0.0111634	3	4	6.4058e+16	4.02682
EPHX2	3	0	0.432692	0.00760119	2	3	2.96992e+16	3.36022
ABCC4	2	0	0.378151	0.00233112	1	2	2793253720000000	2.63361

## Sheet: Sheet2
Supplementary Table S7. PPI Network centrality analysis and evaluation
Gene name	Degree (DC)≥58	Betweenness (BC)	Closeness (CC)	Eigenvector (EC)	Local Average Connectivity-based method (LAC)	Network (NC)	Subgragh (SC)	Information (IC)
GAPDH	105	1188.35	0.818182	0.186545	34.6286	96.8273	1.78874e+19	16.5095
AKT1	99	827.511	0.789474	0.182447	35.1515	89.9878	1.71102e+19	16.3589
CASP3	89	538.119	0.745856	0.173795	35.618	78.5276	1.55259e+19	16.071
IL6	88	854.232	0.741758	0.16529	33.0455	73.8356	1.40436e+19	16.0393
VEGFA	87	577.378	0.737705	0.171181	35.5172	75.8955	1.50623e+19	16.007
MAPK3	86	809.272	0.733696	0.164189	32.7674	70.8192	1.3857e+19	15.9741
MYC	84	526.213	0.725807	0.165078	34.2381	70.8378	1.40074e+19	15.9064
ESR1	83	867.129	0.721925	0.158791	32.7952	69.3732	1.29608e+19	15.8716
EGFR	80	400.05	0.710526	0.162843	34.9	66.2372	1.36308e+19	15.7629
MAPK8	75	266.405	0.681818	0.158429	35.76	62.3229	1.29017e+19	15.5665
MTOR	72	319.397	0.681818	0.149814	33.4722	57.5291	1.15369e+19	15.4385
CCND1	70	307.597	0.675	0.150303	34.8571	57.3087	1.16123e+19	15.3484
HSP90AA1	69	263.273	0.661765	0.144566	32.8406	54.4466	1.07427e+19	15.3018
PTGS2	66	221.148	0.658537	0.141465	33.1212	51.4258	1.02867e+19	15.1557
SIRT1	66	473.306	0.65534	0.135121	30.1818	49.4711	9.38486e+18	15.1557
AR	64	383.619	0.65534	0.132274	29.5312	46.2316	8.99348e+18	15.0524
FOS	63	180.883	0.645933	0.141171	33.873	48.3418	1.0244e+19	14.999
MMP9	59	102.225	0.627907	0.136172	34.2712	46.3466	9.53138e+18	14.7716
ERBB2	59	164.681	0.63981	0.130118	30.7797	43.3736	8.70271e+18	14.7716

## Sheet: Sheet3
Supplementary Table S7. PPI Network centrality analysis and evaluation
Gene name	Degree (DC)≥75	Betweenness (BC)≥400.05	Closeness (CC)≥0.6818182	Eigenvector (EC)≥0.1584286	Local Average Connectivity-based method (LAC)≥33.873016	Network (NC)≥62.32288	Subgragh (SC)≥12901748000000000000	Information (IC)≥15.5665245
GAPDH	105	1188.35	0.818182	0.186545	34.6286	96.8273	1.78874e+19	16.5095
AKT1	99	827.511	0.789474	0.182447	35.1515	89.9878	1.71102e+19	16.3589
CASP3	89	538.119	0.745856	0.173795	35.618	78.5276	1.55259e+19	16.071
VEGFA	87	577.378	0.737705	0.171181	35.5172	75.8955	1.50623e+19	16.007
MYC	84	526.213	0.725807	0.165078	34.2381	70.8378	1.40074e+19	15.9064
EGFR	80	400.05	0.710526	0.162843	34.9	66.2372	1.36308e+19	15.7629
