# Supplementary material for: Network pharmacology integrated molecular docking reveals the bioactive components and potential targets of Morinda officinalis–Lycium barbarum coupled-herbs against oligoasthenozoospermia
Source: Sci Rep. 2021 Jan 26;11:2220. doi: 10.1038/s41598-020-80780-6 (PMC7838196; doi:10.1038/s41598-020-80780-6)
Supplement: Supplementary file 9 — Supplementary Table S8. [file 41598_2020_80780_MOESM9_ESM.xlsx]

## Sheet: Sheet1
Supplementary Table S8. The Clusters of the PPI network
Cluster	Score (Density*#Nodes)	Nodes	Edges	Node IDs
1	35.317	42	724	MTOR, PGR, CASP8, SMAD3, PPARG, CASP9, MAP2K1, AR, IGF1R, MYC, VEGFA, MDM2, CDK4, AKT1, ESR1, CCNB1, IL6, MAPK8, PTGS2, MAPK14, NFKB1, HSP90AA1, NFKBIA, CASP3, BCL2L1, RELA, NR3C1, EGFR, ERBB2, MAPK3, GAPDH, FOS, CCND1, IL2, MMP9, JAK2, APP, HIF1A, MMP2, MAPK9, SIRT1, PARP1
2	4.857	15	34	IGF2, NOS3, ESR2, VCAM1, CYP19A1, ICAM1, HSPB1, MPO, CHEK2, SERPINE1, ACE, CHEK1, CDK1, HDAC1, RB1
3	3.333	4	5	GSTM1, CYP1B1, CYP1A2, CYP17A1
4	3.273	12	18	CTSD, NFE2L2, ABCG2, PIK3R1, PDGFRB, ABCB1, HSP90B1, NQO1, IGFBP3, KIT, NOX4, AHR
5	3	3	3	PRKCA, PRKCD, PPARA
6	3	3	3	GSTP1, CYP1A1, CYP3A4
