# Supplementary material for: Network pharmacology integrated molecular docking reveals the bioactive components and potential targets of Morinda officinalis–Lycium barbarum coupled-herbs against oligoasthenozoospermia
Source: Sci Rep. 2021 Jan 26;11:2220. doi: 10.1038/s41598-020-80780-6 (PMC7838196; doi:10.1038/s41598-020-80780-6)
Supplement: Supplementary file 10 — Supplementary Table S9. [file 41598_2020_80780_MOESM10_ESM.xlsx]

## Sheet: GOBP
Supplementary Table S9. GO and KEGG pathway enrichment analyses for the PPI network
ID	Description	GeneRatio	BgRatio	pvalue	p.adjust	qvalue	geneID	Count
GO:0072593	reactive oxygen species metabolic process	33/136	284/18670	1.67122e-30	6.74002e-27	2.97829e-27	BCL2/AKT1/NOS2/PTGS2/CYP1A2/HSP90AB1/MPO/EGFR/CYP1B1/MAPK14/G6PD/HIF1A/PDGFRB/MAPT/SMAD3/XDH/NOX4/ROCK2/MTOR/EPHX2/INSR/HK2/JAK2/PRKCD/NOS3/HSP90AA1/POR/CYP1A1/ICAM1/GSTP1/NFE2L2/NQO1/CRP	33
GO:0006979	response to oxidative stress	37/136	451/18670	1.09874e-28	2.21561e-25	9.79034e-26	BCL2/GSR/CASP3/MAPK3/AKT1/MAPK8/PARP1/PTGS2/MMP2/MPO/MMP9/EGFR/CYP1B1/MAPK9/ABCC2/APP/MDM2/G6PD/HIF1A/SIRT1/PDGFRB/MAPT/PDGFRA/PTGS1/NOX4/JAK2/PDK1/PRKCD/NOS3/CDK1/RELA/FOS/IL6/HSPB1/GSTP1/NFE2L2/NQO1	37
GO:0048545	response to steroid hormone	34/136	385/18670	2.18046e-27	2.93126e-24	1.29527e-24	ESR1/AR/PGR/BCL2/CASP3/CCND1/PPARG/PARP1/PTGS2/NR3C1/PPARA/ESR2/EGFR/ABCC2/MDM2/SIRT1/IGFBP2/THRA/THRB/ALPL/NR1H3/HDAC1/BCHE/HSD11B2/DNMT3B/SRD5A1/JAK2/CASP9/RELA/FOS/RB1/IL6/ICAM1/GSTP1	34
GO:0034599	cellular response to oxidative stress	31/136	302/18670	5.74607e-27	5.79347e-24	2.56002e-24	BCL2/GSR/MAPK3/AKT1/MAPK8/PARP1/MMP2/MPO/MMP9/EGFR/CYP1B1/MAPK9/MDM2/G6PD/HIF1A/SIRT1/MAPT/PDGFRA/NOX4/JAK2/PDK1/PRKCD/NOS3/CDK1/RELA/FOS/IL6/HSPB1/GSTP1/NFE2L2/NQO1	31
GO:0010038	response to metal ion	32/136	364/18670	1.05317e-25	8.49484e-23	3.75371e-23	BCL2/CASP3/MAPK3/CCND1/AKT1/MAPK8/PARP1/PTGS2/CYP1A2/MMP9/EGFR/MAPK9/ABCC2/APP/MDM2/G6PD/HIF1A/KIT/CCNB1/IGFBP2/MAPT/CDK4/PTGES/CDK1/CASP9/CASP8/FOS/CYP1A1/ICAM1/VCAM1/NFE2L2/NQO1	32
GO:0070482	response to oxygen levels	32/136	394/18670	1.25604e-24	8.4427e-22	3.73067e-22	BCL2/CASP3/PPARG/AKT1/NOS2/PTGS2/MMP2/PPARA/HSP90B1/MDM2/HIF1A/SIRT1/CCNB1/PDGFRB/SMAD3/NOX4/HSD11B2/CDK4/ROCK2/MTOR/DNMT3B/RAF1/HK2/PDK1/HIPK2/VEGFA/MYC/CYP1A1/ICAM1/VCAM1/NFE2L2/SLC2A4	32
GO:0032496	response to lipopolysaccharide	30/136	330/18670	1.57506e-24	9.07462e-22	4.0099e-22	CASP3/MAPK3/AKT1/NOS2/MAPK8/NFKB1/PTGS2/CYP1A2/MPO/SERPINE1/ABCC2/MAPK14/F2R/PRKCA/ALPL/NR1H3/CDK4/JAK2/PTGES/NOS3/CASP9/CASP8/RELA/FOS/IL6/NFKBIA/CYP1A1/ICAM1/VCAM1/GSTP1	30
GO:2000377	regulation of reactive oxygen species metabolic process	25/136	195/18670	3.03598e-24	1.53052e-21	6.76305e-22	BCL2/AKT1/PTGS2/HSP90AB1/EGFR/CYP1B1/MAPK14/G6PD/HIF1A/PDGFRB/MAPT/SMAD3/XDH/NOX4/ROCK2/MTOR/INSR/HK2/JAK2/PRKCD/HSP90AA1/ICAM1/GSTP1/NFE2L2/CRP	25
GO:0002237	response to molecule of bacterial origin	30/136	343/18670	4.9222e-24	2.20569e-21	9.74653e-22	CASP3/MAPK3/AKT1/NOS2/MAPK8/NFKB1/PTGS2/CYP1A2/MPO/SERPINE1/ABCC2/MAPK14/F2R/PRKCA/ALPL/NR1H3/CDK4/JAK2/PTGES/NOS3/CASP9/CASP8/RELA/FOS/IL6/NFKBIA/CYP1A1/ICAM1/VCAM1/GSTP1	30
GO:0062012	regulation of small molecule metabolic process	33/136	459/18670	1.03811e-23	4.18668e-21	1.85001e-21	PPARG/AKT1/NOS2/PARP1/NFKB1/PTGS2/GSK3B/FASN/PPARA/HMGCR/IGFBP3/APP/HIF1A/SIRT1/KIT/CCNB1/FABP3/NR1H3/ODC1/SQLE/DHCR7/IGFBP4/MTOR/EPHX2/INSR/PDK1/GSK3A/NOS3/CDK1/POR/ACACA/NQO1/IGF2	33
GO:0046677	response to antibiotic	29/136	327/18670	2.0686e-23	7.58423e-21	3.35132e-21	IL2/BCL2/CASP3/CCND1/BCL2L1/HMGCR/CYP1B1/AHR/MDM2/G6PD/SIRT1/PDGFRB/ALPL/SRD5A1/JAK2/PRKCD/HSP90AA1/CDK1/CASP9/CASP8/RELA/IL6/CYP1A1/ICAM1/VCAM1/GSTP1/NFE2L2/NQO1/SLC2A4	29
GO:0007568	aging	28/136	321/18670	2.04573e-22	6.87536e-20	3.03809e-20	BCL2/MAPK3/AKT1/PTGS2/MPO/HMGCR/SERPINE1/APP/MAPK14/IGFBP5/SIRT1/IGFBP2/PDGFRB/MAP2K1/NOX4/MTOR/PRKCD/CHEK1/CDK1/CASP9/RELA/FOS/CYP1A1/ICAM1/VCAM1/NFE2L2/NQO1/CHEK2	28
GO:0018209	peptidyl-serine modification	28/136	322/18670	2.22786e-22	6.91152e-20	3.05407e-20	BCL2/MAPK3/AKT1/MAPK8/PARP1/PTGS2/GSK3B/HSP90AB1/EGFR/MAPK9/SGK1/APP/MAPK14/CCNB1/ERN1/PRKCA/ROCK2/MTOR/RAF1/MKNK2/PRKCD/HIPK2/GSK3A/HSP90AA1/CDK1/VEGFA/IL6/CHEK2	28
GO:0000302	response to reactive oxygen species	25/136	232/18670	2.46148e-22	7.09081e-20	3.13329e-20	BCL2/CASP3/MAPK3/AKT1/MAPK8/MMP2/MPO/MMP9/EGFR/CYP1B1/MAPK9/MDM2/SIRT1/PDGFRB/MAPT/PDGFRA/PRKCD/NOS3/CDK1/RELA/FOS/IL6/GSTP1/NFE2L2/NQO1	25
GO:0009410	response to xenobiotic stimulus	27/136	292/18670	2.66897e-22	7.17598e-20	3.17093e-20	PPARG/NR3C1/CYP1A2/HSP90AB1/EGFR/CYP1B1/ABCC2/CYP3A4/AHR/MDM2/PTGS1/BCHE/MTOR/DNMT3B/EPHX2/SRD5A1/HPRT1/CASP9/RELA/RB1/POR/CYP1A1/ICAM1/GSTP1/NQO1/CHEK2/GSTM1	27
GO:0001666	response to hypoxia	29/136	359/18670	2.9107e-22	7.33679e-20	3.24198e-20	BCL2/CASP3/AKT1/NOS2/PTGS2/MMP2/PPARA/HSP90B1/MDM2/HIF1A/SIRT1/CCNB1/SMAD3/NOX4/HSD11B2/ROCK2/MTOR/DNMT3B/RAF1/HK2/PDK1/HIPK2/VEGFA/MYC/CYP1A1/ICAM1/VCAM1/NFE2L2/SLC2A4	29
GO:0018105	peptidyl-serine phosphorylation	27/136	299/18670	5.00888e-22	1.18828e-19	5.2508e-20	BCL2/MAPK3/AKT1/MAPK8/PTGS2/GSK3B/HSP90AB1/EGFR/MAPK9/SGK1/APP/MAPK14/CCNB1/ERN1/PRKCA/ROCK2/MTOR/RAF1/MKNK2/PRKCD/HIPK2/GSK3A/HSP90AA1/CDK1/VEGFA/IL6/CHEK2	27
GO:0036293	response to decreased oxygen levels	29/136	370/18670	6.8003e-22	1.52365e-19	6.7327e-20	BCL2/CASP3/AKT1/NOS2/PTGS2/MMP2/PPARA/HSP90B1/MDM2/HIF1A/SIRT1/CCNB1/SMAD3/NOX4/HSD11B2/ROCK2/MTOR/DNMT3B/RAF1/HK2/PDK1/HIPK2/VEGFA/MYC/CYP1A1/ICAM1/VCAM1/NFE2L2/SLC2A4	29
GO:2000379	positive regulation of reactive oxygen species metabolic process	19/136	102/18670	7.99409e-22	1.69685e-19	7.49806e-20	AKT1/PTGS2/HSP90AB1/EGFR/MAPK14/PDGFRB/MAPT/SMAD3/XDH/NOX4/MTOR/INSR/JAK2/PRKCD/HSP90AA1/ICAM1/GSTP1/NFE2L2/CRP	19
GO:0043434	response to peptide hormone	30/136	436/18670	5.19022e-21	1.04661e-18	4.62476e-19	PPARG/AKT1/PARP1/NFKB1/PTGS2/GSK3B/PPARA/IGF1R/ABCC2/IGFBP5/MDM2/SIRT1/FABP3/HSD11B2/CDK4/PIK3R1/ROCK2/MTOR/INSR/SRD5A1/JAK2/PRKCD/GSK3A/RELA/POR/ICAM1/GSTP1/NFE2L2/SLC2A4/IGF2	30
GO:0071466	cellular response to xenobiotic stimulus	22/136	180/18670	6.00759e-21	1.15374e-18	5.09817e-19	NR3C1/CYP1A2/HSP90AB1/EGFR/CYP1B1/ABCC2/CYP3A4/AHR/PTGS1/BCHE/DNMT3B/EPHX2/SRD5A1/CASP9/RB1/POR/CYP1A1/ICAM1/GSTP1/NQO1/CHEK2/GSTM1	22
GO:2001233	regulation of apoptotic signaling pathway	29/136	406/18670	9.07727e-21	1.66403e-18	7.35302e-19	AR/BCL2/BCL2L1/AKT1/MAPK8/PARP1/PTGS2/GSK3B/MMP9/SERPINE1/MAPK9/MDM2/HIF1A/SIRT1/SMAD3/HDAC1/RAF1/FGFR1/JAK2/PRKCD/GSK3A/NOS3/CASP8/RELA/RB1/ICAM1/HSPB1/GSTP1/NFE2L2	29
GO:1901654	response to ketone	22/136	193/18670	2.83363e-20	4.96871e-18	2.19558e-18	AR/CCND1/PPARG/BCL2L1/AKT1/PARP1/NR3C1/EGFR/ABCC2/AHR/SIRT1/NR1H3/CDK4/ROCK2/DNMT3B/SRD5A1/AKR1B1/CASP9/RELA/FOS/ACACA/ICAM1	22
GO:0034614	cellular response to reactive oxygen species	21/136	168/18670	3.06807e-20	5.15563e-18	2.27817e-18	MAPK3/AKT1/MAPK8/MMP2/MPO/MMP9/EGFR/CYP1B1/MAPK9/MDM2/SIRT1/MAPT/PDGFRA/PRKCD/NOS3/CDK1/RELA/FOS/IL6/NFE2L2/NQO1	21
GO:0048608	reproductive structure development	29/136	431/18670	4.73636e-20	7.64069e-18	3.37627e-18	ESR1/AR/PGR/BCL2/CASP3/MAPK3/CCND1/PPARG/BCL2L1/AKT1/CYP19A1/PTGS2/HSP90AB1/EGFR/MAPK14/HIF1A/SIRT1/KIT/PDGFRB/MAP2K1/PDGFRA/HSD17B3/INSR/SRD5A1/NOS3/CASP8/VEGFA/ICAM1/IGF2	29
GO:0048732	gland development	29/136	434/18670	5.73298e-20	8.56337e-18	3.78399e-18	ESR1/AR/PGR/BCL2/MAPK3/CCND1/AKT1/CYP19A1/FASN/EGFR/IGFBP5/HIF1A/MAP2K1/PDGFRA/THRA/SMAD3/THRB/XDH/INSR/RAF1/HK2/FGFR1/SRD5A1/CAPN1/JAK2/RELA/VEGFA/CYP1A1/IGF2	29
GO:0061458	reproductive system development	29/136	434/18670	5.73298e-20	8.56337e-18	3.78399e-18	ESR1/AR/PGR/BCL2/CASP3/MAPK3/CCND1/PPARG/BCL2L1/AKT1/CYP19A1/PTGS2/HSP90AB1/EGFR/MAPK14/HIF1A/SIRT1/KIT/PDGFRB/MAP2K1/PDGFRA/HSD17B3/INSR/SRD5A1/NOS3/CASP8/VEGFA/ICAM1/IGF2	29
GO:0035690	cellular response to drug	27/136	369/18670	1.24256e-19	1.78972e-17	7.90845e-18	MAPK3/NOS2/NFKB1/PTGS2/NR3C1/HSP90B1/HSP90AB1/EGFR/CYP1B1/ABCC2/AHR/MDM2/SIRT1/CDK4/ROCK2/DNMT3B/SRD5A1/PRKCD/CDK1/CASP9/RELA/IL6/MYC/ICAM1/NFE2L2/NQO1/CHEK2	27
GO:0031667	response to nutrient levels	30/136	499/18670	2.38053e-19	3.31058e-17	1.46288e-17	BCL2/MAPK3/CCND1/PPARG/AKT1/MAPK8/PTGS2/PPARA/HSP90B1/MPO/HMGCR/EGFR/MDM2/G6PD/SIRT1/IGFBP2/ALPL/BCHE/HSD11B2/MTOR/DNMT3B/SRD5A1/RELA/POR/CYP1A1/ICAM1/VCAM1/GSTP1/NFE2L2/NQO1	30
GO:1903409	reactive oxygen species biosynthetic process	18/136	122/18670	8.29992e-19	1.11579e-16	4.93045e-17	AKT1/NOS2/PTGS2/CYP1A2/HSP90AB1/MPO/CYP1B1/SMAD3/NOX4/ROCK2/MTOR/INSR/JAK2/NOS3/HSP90AA1/CYP1A1/ICAM1/NQO1	18
GO:0008202	steroid metabolic process	25/136	331/18670	1.50976e-18	1.96414e-16	8.67918e-17	ESR1/CYP19A1/NFKB1/CYP1A2/FASN/HMGCR/CYP17A1/CYP1B1/CYP3A4/APP/G6PD/SIRT1/KIT/PDGFRA/SQLE/HSD11B2/DHCR7/HSD17B3/EPHX2/FGFR1/SRD5A1/AKR1B1/POR/ACACA/CYP1A1	25
GO:0009314	response to radiation	28/136	448/18670	1.59445e-18	2.00951e-16	8.87962e-17	BCL2/CASP3/CCND1/BCL2L1/AKT1/MAPK8/PARP1/PTGS2/HMGCR/EGFR/APP/MAPK14/MDM2/HIF1A/SIRT1/KIT/NOX4/PIK3R1/MTOR/DNMT3B/CHEK1/CASP9/RELA/FOS/MYC/ICAM1/VCAM1/CHEK2	28
GO:0042133	neurotransmitter metabolic process	19/136	153/18670	2.43196e-18	2.97215e-16	1.31334e-16	AKT1/NOS2/PTGS2/HSP90AB1/CYP1B1/MAOA/SMAD3/BCHE/ROCK2/MTOR/INSR/SRD5A1/JAK2/ACHE/NOS3/HSP90AA1/POR/ICAM1/NQO1	19
GO:0033002	muscle cell proliferation	22/136	239/18670	3.04847e-18	3.61603e-16	1.59785e-16	PPARG/AKT1/PTGS2/MMP2/HMGCR/MMP9/EGFR/IGFBP3/MAPK14/IGFBP5/MDM2/CCNB1/PDGFRB/ERN1/MTOR/ABCC4/FGFR1/AKR1B1/JAK2/CDK1/IL6/GSTP1	22
GO:1901653	cellular response to peptide	26/136	385/18670	4.63775e-18	5.34401e-16	2.36142e-16	PPARG/AKT1/PARP1/NFKB1/GSK3B/IGF1R/APP/MDM2/SIRT1/CDK4/PIK3R1/ROCK2/INSR/SRD5A1/AKR1B1/JAK2/PRKCD/GSK3A/RELA/POR/ICAM1/VCAM1/GSTP1/NFE2L2/SLC2A4/IGF2	26
GO:1901655	cellular response to ketone	16/136	93/18670	6.02366e-18	6.74818e-16	2.98189e-16	AR/PPARG/AKT1/NR3C1/EGFR/ABCC2/AHR/SIRT1/CDK4/ROCK2/DNMT3B/SRD5A1/AKR1B1/CASP9/ACACA/ICAM1	16
GO:0031960	response to corticosteroid	19/136	162/18670	7.3015e-18	7.95864e-16	3.51677e-16	BCL2/CASP3/CCND1/PARP1/PTGS2/NR3C1/EGFR/ABCC2/IGFBP2/ALPL/BCHE/HSD11B2/DNMT3B/SRD5A1/CASP9/FOS/IL6/ICAM1/GSTP1	19
GO:0071383	cellular response to steroid hormone stimulus	22/136	250/18670	8.04217e-18	8.53528e-16	3.77158e-16	ESR1/AR/PGR/PPARG/PARP1/NR3C1/PPARA/ESR2/EGFR/ABCC2/SIRT1/THRA/THRB/NR1H3/HDAC1/DNMT3B/SRD5A1/JAK2/CASP9/RB1/ICAM1/GSTP1	22
GO:0097191	extrinsic apoptotic signaling pathway	21/136	224/18670	1.29497e-17	1.33913e-15	5.91735e-16	AR/IL2/BCL2/CASP3/BCL2L1/AKT1/GSK3B/SERPINE1/SMAD3/PIK3R1/RAF1/FGFR1/JAK2/MKNK2/GSK3A/NOS3/CASP9/CASP8/RELA/ICAM1/GSTP1	21
GO:0048511	rhythmic process	23/136	295/18670	2.01203e-17	2.02863e-15	8.96412e-16	ESR1/PGR/CASP3/PPARG/NOS2/MAPK8/GSK3B/PPARA/SERPINE1/EGFR/MAPK9/AHR/SIRT1/PDGFRA/NR1H3/HDAC1/CDK4/ROCK2/MTOR/SRD5A1/MAP2K6/NOS3/CDK1	23
GO:0019216	regulation of lipid metabolic process	26/136	410/18670	2.1737e-17	2.13817e-15	9.44818e-16	PPARG/AKT1/NFKB1/PTGS2/FASN/PPARA/HMGCR/SIRT1/KIT/PDGFRB/PDGFRA/THRA/FABP3/NR1H3/SQLE/CDK4/DHCR7/PIK3R1/MTOR/EPHX2/PDK1/PRKCD/RB1/POR/ACACA/CYP1A1	26
GO:0051384	response to glucocorticoid	18/136	146/18670	2.28195e-17	2.19121e-15	9.68255e-16	BCL2/CASP3/CCND1/PTGS2/NR3C1/EGFR/ABCC2/IGFBP2/ALPL/BCHE/HSD11B2/DNMT3B/SRD5A1/CASP9/FOS/IL6/ICAM1/GSTP1	18
GO:0046209	nitric oxide metabolic process	15/136	82/18670	2.57878e-17	2.41865e-15	1.06876e-15	AKT1/NOS2/PTGS2/HSP90AB1/CYP1B1/SMAD3/ROCK2/MTOR/INSR/JAK2/NOS3/HSP90AA1/POR/ICAM1/NQO1	15
GO:0001101	response to acid chemical	24/136	343/18670	4.53868e-17	4.09439e-15	1.80923e-15	CASP3/PPARG/BCL2L1/AKT1/PTGS2/MMP2/EGFR/ABCC2/CCNB1/IGFBP2/PDGFRB/PDGFRA/FABP3/BCHE/CDK4/MTOR/AKR1B1/PTGES/RELA/VEGFA/ACACA/ICAM1/GSTP1/NQO1	24
GO:2001057	reactive nitrogen species metabolic process	15/136	85/18670	4.56849e-17	4.09439e-15	1.80923e-15	AKT1/NOS2/PTGS2/HSP90AB1/CYP1B1/SMAD3/ROCK2/MTOR/INSR/JAK2/NOS3/HSP90AA1/POR/ICAM1/NQO1	15
GO:0070997	neuron death	24/136	348/18670	6.31403e-17	5.53575e-15	2.44614e-15	BCL2/CASP3/BCL2L1/AKT1/PARP1/GSK3B/PPARA/HSP90AB1/GAPDH/APP/G6PD/HIF1A/SIRT1/F2R/MAPT/THRB/MTOR/JAK2/HIPK2/CASP9/CASP8/FOS/RB1/NQO1	24
GO:0097193	intrinsic apoptotic signaling pathway	22/136	289/18670	1.76754e-16	1.5167e-14	6.702e-15	BCL2/CASP3/BCL2L1/AKT1/PARP1/PTGS2/MMP9/CYP1B1/MDM2/HIF1A/SIRT1/ERN1/HDAC1/PIK3R1/JAK2/PDK1/PRKCD/HIPK2/CASP9/HSPB1/NFE2L2/CHEK2	22
GO:0071902	positive regulation of protein serine/threonine kinase activity	23/136	334/18670	3.08859e-16	2.59506e-14	1.14671e-14	MAPK3/CCND1/AKT1/HSP90AB1/EGFR/MAPK14/SIRT1/F2R/KIT/CCNB1/PDGFRB/ERN1/MAP2K1/NOX4/INSR/RAF1/FGFR1/MAP2K6/JAK2/CDK1/VEGFA/ERBB2/IGF2	23
GO:0048660	regulation of smooth muscle cell proliferation	18/136	169/18670	3.22525e-16	2.65458e-14	1.17301e-14	PPARG/AKT1/PTGS2/MMP2/HMGCR/MMP9/EGFR/IGFBP3/IGFBP5/MDM2/PDGFRB/ERN1/MTOR/ABCC4/AKR1B1/JAK2/IL6/GSTP1	18
GO:0030099	myeloid cell differentiation	25/136	416/18670	3.3855e-16	2.68925e-14	1.18833e-14	CASP3/PPARG/PARP1/FASN/MMP9/APP/MAPK14/G6PD/HIF1A/SIRT1/KIT/PRKCA/THRA/HDAC1/PIK3R1/MTOR/JAK2/HIPK2/CASP9/CASP8/VEGFA/FOS/RB1/NFKBIA/MYC	25
GO:0006809	nitric oxide biosynthetic process	14/136	77/18670	3.40074e-16	2.68925e-14	1.18833e-14	AKT1/NOS2/PTGS2/HSP90AB1/CYP1B1/SMAD3/ROCK2/MTOR/INSR/JAK2/NOS3/HSP90AA1/ICAM1/NQO1	14
GO:2001234	negative regulation of apoptotic signaling pathway	20/136	230/18670	3.54333e-16	2.74812e-14	1.21434e-14	AR/BCL2/BCL2L1/AKT1/PTGS2/MMP9/SERPINE1/MDM2/HIF1A/SIRT1/HDAC1/RAF1/NOS3/CASP8/RELA/RB1/ICAM1/HSPB1/GSTP1/NFE2L2	20
GO:0048659	smooth muscle cell proliferation	18/136	171/18670	3.98314e-16	3.03094e-14	1.33932e-14	PPARG/AKT1/PTGS2/MMP2/HMGCR/MMP9/EGFR/IGFBP3/IGFBP5/MDM2/PDGFRB/ERN1/MTOR/ABCC4/AKR1B1/JAK2/IL6/GSTP1	18
GO:0032868	response to insulin	21/136	272/18670	6.83862e-16	5.0257e-14	2.22076e-14	PPARG/AKT1/PARP1/GSK3B/PPARA/IGF1R/SIRT1/FABP3/HSD11B2/CDK4/PIK3R1/MTOR/INSR/SRD5A1/PRKCD/GSK3A/RELA/ICAM1/GSTP1/SLC2A4/IGF2	21
GO:0048661	positive regulation of smooth muscle cell proliferation	15/136	101/18670	6.8538e-16	5.0257e-14	2.22076e-14	AKT1/PTGS2/MMP2/HMGCR/MMP9/EGFR/IGFBP5/MDM2/PDGFRB/ERN1/MTOR/ABCC4/AKR1B1/JAK2/IL6	15
GO:0051090	regulation of DNA-binding transcription factor activity	25/136	432/18670	8.14469e-16	5.86563e-14	2.59191e-14	ESR1/AR/MAPK3/PPARG/AKT1/MAPK8/NFKB1/ESR2/CYP1B1/MAPK9/SGK1/APP/MAPK14/SIRT1/KIT/SMAD3/JAK2/HIPK2/RELA/VEGFA/FOS/RB1/IL6/NFKBIA/ICAM1	25
GO:0009612	response to mechanical stimulus	19/136	210/18670	9.81494e-16	6.9445e-14	3.06864e-14	MAPK3/PPARG/AKT1/MAPK8/NFKB1/PTGS2/MPO/EGFR/MAPK9/MAPK14/KIT/CCNB1/IGFBP2/RAF1/CHEK1/CASP8/RELA/FOS/NFKBIA	19
GO:0042136	neurotransmitter biosynthetic process	15/136	106/18670	1.44859e-15	1.00727e-13	4.45094e-14	AKT1/NOS2/PTGS2/HSP90AB1/CYP1B1/SMAD3/ROCK2/MTOR/INSR/JAK2/ACHE/NOS3/HSP90AA1/ICAM1/NQO1	15
GO:0071375	cellular response to peptide hormone stimulus	22/136	321/18670	1.6019e-15	1.09499e-13	4.83855e-14	PPARG/AKT1/PARP1/NFKB1/GSK3B/IGF1R/MDM2/SIRT1/CDK4/PIK3R1/ROCK2/INSR/SRD5A1/JAK2/PRKCD/GSK3A/RELA/POR/GSTP1/NFE2L2/SLC2A4/IGF2	22
GO:0052547	regulation of peptidase activity	25/136	452/18670	2.31924e-15	1.55891e-13	6.88854e-14	MAPK3/PPARG/AKT1/PTGS2/MMP9/SERPINE1/GAPDH/APP/MAPK14/MDM2/SIRT1/F2R/MAPT/SMAD3/HDAC1/XDH/ROCK2/RAF1/JAK2/CASP9/CASP8/VEGFA/POR/MYC/CTSD	25
GO:0042445	hormone metabolic process	19/136	232/18670	6.19461e-15	4.09555e-13	1.80974e-13	ESR1/CYP19A1/NFKB1/CYP1A2/CYP17A1/CYP1B1/CYP3A4/HIF1A/PDGFRA/HSD11B2/DHCR7/ACE/HSD17B3/FGFR1/SRD5A1/AKR1B1/ACHE/POR/CYP1A1	19
GO:0097305	response to alcohol	19/136	233/18670	6.7041e-15	4.36091e-13	1.927e-13	IL2/CCND1/PPARG/BCL2L1/AKT1/PARP1/HMGCR/AHR/G6PD/CDK4/CDK1/CASP8/FOS/ACACA/ICAM1/VCAM1/GSTP1/NQO1/SLC2A4	19
GO:0050673	epithelial cell proliferation	24/136	434/18670	8.99478e-15	5.75809e-13	2.54439e-13	ESR1/AR/PGR/CCND1/PPARG/AKT1/EGFR/IGFBP3/IGFBP5/HIF1A/SIRT1/KIT/ERN1/MAP2K1/PRKCA/SMAD3/XDH/IGFBP4/MTOR/FGFR1/VEGFA/RB1/ERBB2/MYC	24
GO:0008631	intrinsic apoptotic signaling pathway in response to oxidative stress	11/136	43/18670	9.58273e-15	6.03862e-13	2.66835e-13	BCL2/AKT1/PARP1/CYP1B1/HIF1A/SIRT1/JAK2/PDK1/PRKCD/HSPB1/NFE2L2	11
GO:0009416	response to light stimulus	21/136	314/18670	1.21005e-14	7.50791e-13	3.3176e-13	BCL2/CASP3/CCND1/AKT1/MAPK8/PARP1/PTGS2/HMGCR/EGFR/APP/MDM2/HIF1A/SIRT1/KIT/PIK3R1/MTOR/CHEK1/CASP9/RELA/FOS/MYC	21
GO:0051896	regulation of protein kinase B signaling	19/136	244/18670	1.56087e-14	9.44067e-13	4.17165e-13	ESR1/AKT1/IGF1R/HSP90AB1/EGFR/IGFBP5/SIRT1/KIT/PDGFRB/PDGFRA/XDH/NOX4/PIK3R1/MTOR/INSR/FGFR1/HSP90AA1/ERBB2/IGF2	19
GO:0030522	intracellular receptor signaling pathway	20/136	280/18670	1.56837e-14	9.44067e-13	4.17165e-13	ESR1/AR/PGR/PPARG/PARP1/NR3C1/PPARA/ESR2/AHR/SIRT1/THRA/THRB/NR1H3/HDAC1/MAP2K6/JAK2/CASP8/RELA/RB1/NFKBIA	20
GO:0018108	peptidyl-tyrosine phosphorylation	22/136	363/18670	2.03655e-14	1.20785e-12	5.33727e-13	IL2/MAPK3/IGF1R/EGFR/APP/KIT/PDGFRB/MAP2K1/PDGFRA/NOX4/ACE/MTOR/INSR/FGFR1/MAP2K6/JAK2/PRKCD/VEGFA/IL6/ERBB2/ICAM1/IGF2	22
GO:0062013	positive regulation of small molecule metabolic process	16/136	153/18670	2.09949e-14	1.22714e-12	5.42249e-13	PPARG/AKT1/NOS2/NFKB1/PTGS2/PPARA/APP/HIF1A/SIRT1/CCNB1/NR1H3/INSR/NOS3/CDK1/POR/IGF2	16
GO:0043281	regulation of cysteine-type endopeptidase activity involved in apoptotic process	18/136	215/18670	2.28772e-14	1.31805e-12	5.82422e-13	PPARG/AKT1/PTGS2/MMP9/MDM2/SIRT1/F2R/MAPT/SMAD3/XDH/RAF1/JAK2/CASP9/CASP8/VEGFA/POR/MYC/CTSD	18
GO:0018212	peptidyl-tyrosine modification	22/136	366/18670	2.41072e-14	1.36936e-12	6.05093e-13	IL2/MAPK3/IGF1R/EGFR/APP/KIT/PDGFRB/MAP2K1/PDGFRA/NOX4/ACE/MTOR/INSR/FGFR1/MAP2K6/JAK2/PRKCD/VEGFA/IL6/ERBB2/ICAM1/IGF2	22
GO:0007584	response to nutrient	18/136	219/18670	3.15471e-14	1.76708e-12	7.80838e-13	CCND1/PPARG/PTGS2/HSP90B1/HMGCR/EGFR/MDM2/IGFBP2/ALPL/BCHE/MTOR/DNMT3B/RELA/POR/CYP1A1/VCAM1/GSTP1/NQO1	18
GO:0071214	cellular response to abiotic stimulus	21/136	331/18670	3.42895e-14	1.86878e-12	8.25776e-13	CASP3/MAPK3/BCL2L1/AKT1/MAPK8/PARP1/NFKB1/PTGS2/EGFR/MAPK14/MDM2/SIRT1/NOX4/PIK3R1/AKR1B1/CHEK1/CASP9/CASP8/MYC/SLC2A4/CHEK2	21
GO:0104004	cellular response to environmental stimulus	21/136	331/18670	3.42895e-14	1.86878e-12	8.25776e-13	CASP3/MAPK3/BCL2L1/AKT1/MAPK8/PARP1/NFKB1/PTGS2/EGFR/MAPK14/MDM2/SIRT1/NOX4/PIK3R1/AKR1B1/CHEK1/CASP9/CASP8/MYC/SLC2A4/CHEK2	21
GO:0043405	regulation of MAP kinase activity	21/136	337/18670	4.88145e-14	2.62492e-12	1.1599e-12	MAPK3/IGF1R/HMGCR/EGFR/MAPK14/F2R/KIT/PDGFRB/ERN1/MAP2K1/NOX4/INSR/RAF1/FGFR1/MAP2K6/JAK2/PRKCD/CDK1/VEGFA/ERBB2/GSTP1	21
GO:0052548	regulation of endopeptidase activity	23/136	425/18670	5.44999e-14	2.89208e-12	1.27795e-12	PPARG/AKT1/PTGS2/MMP9/SERPINE1/GAPDH/APP/MDM2/SIRT1/F2R/MAPT/SMAD3/HDAC1/XDH/ROCK2/RAF1/JAK2/CASP9/CASP8/VEGFA/POR/MYC/CTSD	23
GO:0045931	positive regulation of mitotic cell cycle	16/136	163/18670	5.72726e-14	2.99975e-12	1.32553e-12	CCND1/AKT1/EGFR/APP/MDM2/CCNB1/PDGFRB/PRKCA/CDK4/INSR/FGFR1/CDC25B/CDK1/RB1/CYP1A1/IGF2	16
GO:0006631	fatty acid metabolic process	22/136	383/18670	6.09096e-14	3.14934e-12	1.39163e-12	MAPK3/PPARG/AKT1/PTGS2/CYP1A2/FASN/PPARA/CYP1B1/CYP3A4/MAPK14/SIRT1/FABP3/NR1H3/PTGS1/MTOR/EPHX2/PDK1/PTGES/POR/ACACA/CYP1A1/GSTP1	22
GO:0043491	protein kinase B signaling	19/136	269/18670	9.17367e-14	4.68322e-12	2.06942e-12	ESR1/AKT1/IGF1R/HSP90AB1/EGFR/IGFBP5/SIRT1/KIT/PDGFRB/PDGFRA/XDH/NOX4/PIK3R1/MTOR/INSR/FGFR1/HSP90AA1/ERBB2/IGF2	19
GO:0007548	sex differentiation	19/136	270/18670	9.80877e-14	4.89046e-12	2.161e-12	ESR1/AR/PGR/BCL2/CASP3/CCND1/BCL2L1/CYP19A1/CYP17A1/SIRT1/KIT/PDGFRB/PDGFRA/HSD17B3/INSR/SRD5A1/NOS3/VEGFA/ICAM1	19
GO:0016049	cell growth	24/136	484/18670	9.82215e-14	4.89046e-12	2.161e-12	IL2/BCL2/PPARG/AKT1/GSK3B/PPARA/HSP90AB1/ESR2/EGFR/IGFBP3/SGK1/APP/IGFBP5/G6PD/SIRT1/MAPT/SMAD3/IGFBP4/MTOR/GSK3A/HSP90AA1/VEGFA/RB1/ERBB2	24
GO:0071453	cellular response to oxygen levels	18/136	234/18670	9.95253e-14	4.89495e-12	2.16298e-12	BCL2/PPARG/AKT1/PTGS2/MDM2/HIF1A/SIRT1/CCNB1/ROCK2/MTOR/DNMT3B/PDK1/HIPK2/VEGFA/MYC/ICAM1/NFE2L2/SLC2A4	18
GO:0046777	protein autophosphorylation	18/136	235/18670	1.0713e-13	5.2055e-12	2.30021e-12	MAPK3/AKT1/GSK3B/IGF1R/EGFR/KIT/PDGFRB/ERN1/PDGFRA/ACE/MTOR/INSR/FGFR1/JAK2/MKNK2/VEGFA/ERBB2/CHEK2	18
GO:0009411	response to UV	15/136	141/18670	1.10369e-13	5.29903e-12	2.34154e-12	BCL2/CASP3/CCND1/AKT1/MAPK8/PARP1/PTGS2/EGFR/MDM2/SIRT1/PIK3R1/CHEK1/CASP9/RELA/MYC	15
GO:0046660	female sex differentiation	14/136	115/18670	1.14154e-13	5.4059e-12	2.38876e-12	ESR1/PGR/BCL2/CASP3/BCL2L1/CYP19A1/SIRT1/KIT/PDGFRA/INSR/SRD5A1/NOS3/VEGFA/ICAM1	14
GO:0071216	cellular response to biotic stimulus	18/136	236/18670	1.15276e-13	5.4059e-12	2.38876e-12	MAPK3/AKT1/NOS2/MAPK8/NFKB1/GSK3B/SERPINE1/ABCC2/MAPK14/PRKCA/NR1H3/CDK4/NOS3/RELA/IL6/NFKBIA/ICAM1/GSTP1	18
GO:1901214	regulation of neuron death	20/136	313/18670	1.28727e-13	5.9673e-12	2.63683e-12	BCL2/CASP3/BCL2L1/AKT1/PARP1/GSK3B/PPARA/HSP90AB1/G6PD/HIF1A/SIRT1/F2R/MAPT/MTOR/JAK2/HIPK2/CASP9/CASP8/FOS/NQO1	20
GO:2000116	regulation of cysteine-type endopeptidase activity	18/136	239/18670	1.43322e-13	6.56838e-12	2.90244e-12	PPARG/AKT1/PTGS2/MMP9/MDM2/SIRT1/F2R/MAPT/SMAD3/XDH/RAF1/JAK2/CASP9/CASP8/VEGFA/POR/MYC/CTSD	18
GO:0071222	cellular response to lipopolysaccharide	17/136	205/18670	1.47421e-13	6.68031e-12	2.9519e-12	MAPK3/AKT1/NOS2/MAPK8/NFKB1/SERPINE1/ABCC2/MAPK14/PRKCA/NR1H3/CDK4/NOS3/RELA/IL6/NFKBIA/ICAM1/GSTP1	17
GO:0007623	circadian rhythm	17/136	208/18670	1.87193e-13	8.38834e-12	3.70665e-12	PPARG/NOS2/MAPK8/GSK3B/PPARA/SERPINE1/EGFR/MAPK9/AHR/SIRT1/NR1H3/HDAC1/CDK4/ROCK2/MTOR/SRD5A1/CDK1	17
GO:0051897	positive regulation of protein kinase B signaling	16/136	176/18670	1.91371e-13	8.48133e-12	3.74774e-12	ESR1/IGF1R/HSP90AB1/EGFR/IGFBP5/KIT/PDGFRB/PDGFRA/NOX4/PIK3R1/MTOR/INSR/FGFR1/HSP90AA1/ERBB2/IGF2	16
GO:0045862	positive regulation of proteolysis	21/136	363/18670	2.08466e-13	9.13853e-12	4.03814e-12	MAPK3/PPARG/AKT1/GSK3B/MAPK9/APP/MAPK14/MDM2/SIRT1/F2R/MAPT/SMAD3/XDH/ROCK2/JAK2/GSK3A/CASP9/CASP8/MYC/NFE2L2/CTSD	21
GO:0008585	female gonad development	13/136	96/18670	2.18947e-13	9.49478e-12	4.19556e-12	ESR1/PGR/BCL2/CASP3/BCL2L1/CYP19A1/SIRT1/KIT/PDGFRA/INSR/NOS3/VEGFA/ICAM1	13
GO:0097237	cellular response to toxic substance	18/136	247/18670	2.52416e-13	1.08297e-11	4.78544e-12	GSR/NFKB1/ABCG2/PTGS2/MPO/CYP1B1/MDM2/SIRT1/PTGS1/PRKCD/NOS3/CDK1/RELA/IL6/GSTP1/NFE2L2/NQO1/GSTM1	18
GO:0071219	cellular response to molecule of bacterial origin	17/136	212/18670	2.55869e-13	1.08623e-11	4.79985e-12	MAPK3/AKT1/NOS2/MAPK8/NFKB1/SERPINE1/ABCC2/MAPK14/PRKCA/NR1H3/CDK4/NOS3/RELA/IL6/NFKBIA/ICAM1/GSTP1	17
GO:0008406	gonad development	17/136	217/18670	3.74705e-13	1.57415e-11	6.95588e-12	ESR1/AR/PGR/BCL2/CASP3/CCND1/BCL2L1/CYP19A1/SIRT1/KIT/PDGFRB/PDGFRA/INSR/SRD5A1/NOS3/VEGFA/ICAM1	17
GO:0018107	peptidyl-threonine phosphorylation	14/136	126/18670	4.13095e-13	1.71754e-11	7.58948e-12	BCL2/AKT1/MAPK8/GSK3B/APP/MAP2K1/PRKCA/ROCK2/MTOR/PRKCD/HIPK2/GSK3A/CHEK1/CDK1	14
GO:0046545	development of primary female sexual characteristics	13/136	101/18670	4.29281e-13	1.76662e-11	7.80637e-12	ESR1/PGR/BCL2/CASP3/BCL2L1/CYP19A1/SIRT1/KIT/PDGFRA/INSR/NOS3/VEGFA/ICAM1	13
GO:0044706	multi-multicellular organism process	17/136	222/18670	5.43408e-13	2.2137e-11	9.78192e-12	ESR1/AR/PGR/BCL2/MAPK3/AKT1/PTGS2/MMP2/MMP9/ABCC2/IGFBP5/IGFBP2/HSD11B2/MTOR/AKR1B1/FOS/CYP1A1	17
GO:0071496	cellular response to external stimulus	20/136	339/18670	5.70165e-13	2.29948e-11	1.01609e-11	BCL2/MAPK3/PPARG/AKT1/MAPK8/NFKB1/PTGS2/HSP90B1/EGFR/MDM2/SIRT1/MTOR/SRD5A1/CHEK1/CASP8/FOS/ICAM1/VCAM1/GSTP1/NFE2L2	20
GO:0045137	development of primary sexual characteristics	17/136	223/18670	5.84685e-13	2.33469e-11	1.03165e-11	ESR1/AR/PGR/BCL2/CASP3/CCND1/BCL2L1/CYP19A1/SIRT1/KIT/PDGFRB/PDGFRA/INSR/SRD5A1/NOS3/VEGFA/ICAM1	17
GO:0007565	female pregnancy	16/136	192/18670	7.41743e-13	2.93279e-11	1.29594e-11	ESR1/AR/PGR/BCL2/MAPK3/AKT1/PTGS2/MMP2/MMP9/ABCC2/IGFBP5/IGFBP2/HSD11B2/MTOR/AKR1B1/FOS	16
GO:0018210	peptidyl-threonine modification	14/136	134/18670	9.75304e-13	3.78212e-11	1.67124e-11	BCL2/AKT1/MAPK8/GSK3B/APP/MAP2K1/PRKCA/ROCK2/MTOR/PRKCD/HIPK2/GSK3A/CHEK1/CDK1	14
GO:0032355	response to estradiol	14/136	134/18670	9.75304e-13	3.78212e-11	1.67124e-11	ESR1/CASP3/CCND1/PTGS2/CYP1A2/EGFR/IGFBP2/PDGFRB/DNMT3B/SRD5A1/CASP9/CASP8/GSTP1/NQO1	14
GO:0006694	steroid biosynthetic process	16/136	196/18670	1.02043e-12	3.91941e-11	1.73191e-11	CYP19A1/NFKB1/FASN/HMGCR/CYP17A1/CYP3A4/G6PD/SIRT1/SQLE/HSD11B2/DHCR7/HSD17B3/SRD5A1/AKR1B1/POR/ACACA	16
GO:0001505	regulation of neurotransmitter levels	20/136	354/18670	1.26947e-12	4.82998e-11	2.13428e-11	AKT1/NOS2/PTGS2/GSK3B/HSP90AB1/CYP1B1/MAOA/SMAD3/BCHE/ROCK2/MTOR/INSR/SRD5A1/JAK2/ACHE/NOS3/HSP90AA1/POR/ICAM1/NQO1	20
GO:0031098	stress-activated protein kinase signaling cascade	19/136	315/18670	1.53714e-12	5.79373e-11	2.56014e-11	MAPK3/AKT1/MAPK8/NFKB1/IGF1R/HMGCR/EGFR/MAPK9/APP/MAPK14/ERN1/MAP2K1/XDH/MAP2K6/AKR1B1/HIPK2/VEGFA/MYC/GSTP1	19
GO:0002573	myeloid leukocyte differentiation	16/136	204/18670	1.89042e-12	6.99455e-11	3.09076e-11	PPARG/PARP1/FASN/MMP9/APP/MAPK14/SIRT1/KIT/PRKCA/PIK3R1/MTOR/CASP8/VEGFA/FOS/RB1/MYC	16
GO:0035265	organ growth	16/136	204/18670	1.89042e-12	6.99455e-11	3.09076e-11	ESR1/AR/BCL2/AKT1/CYP19A1/PPARA/MAPK14/G6PD/CCNB1/PDGFRB/MTOR/FGFR1/MMP13/GSK3A/CDK1/POR	16
GO:0071456	cellular response to hypoxia	16/136	207/18670	2.36563e-12	8.67325e-11	3.83254e-11	BCL2/AKT1/PTGS2/MDM2/HIF1A/SIRT1/CCNB1/ROCK2/MTOR/PDK1/HIPK2/VEGFA/MYC/ICAM1/NFE2L2/SLC2A4	16
GO:0030879	mammary gland development	14/136	143/18670	2.40021e-12	8.72076e-11	3.85354e-11	ESR1/AR/PGR/CCND1/AKT1/CYP19A1/FASN/IGFBP5/HIF1A/XDH/HK2/CAPN1/JAK2/VEGFA	14
GO:1903829	positive regulation of cellular protein localization	19/136	324/18670	2.52565e-12	9.09461e-11	4.01873e-11	BCL2/AKT1/MAPK8/PARP1/PTGS2/GSK3B/HSP90AB1/EGFR/MAPK14/MDM2/MAPT/SMAD3/PIK3R1/ROCK2/PRKCD/GSK3A/CDK1/CASP8/ERBB2	19
GO:0001558	regulation of cell growth	21/136	416/18670	2.86644e-12	1.02304e-10	4.52062e-11	IL2/BCL2/PPARG/AKT1/GSK3B/PPARA/ESR2/EGFR/IGFBP3/SGK1/IGFBP5/G6PD/SIRT1/MAPT/SMAD3/IGFBP4/MTOR/GSK3A/VEGFA/RB1/ERBB2	21
GO:0042180	cellular ketone metabolic process	17/136	248/18670	3.26123e-12	1.15373e-10	5.09812e-11	PPARG/AKT1/CYP19A1/PTGS2/PPARA/HMGCR/CYP17A1/SIRT1/FABP3/NR1H3/ODC1/MTOR/HSD17B3/SRD5A1/AKR1B1/PDK1/NQO1	17
GO:0010212	response to ionizing radiation	14/136	147/18670	3.5103e-12	1.23105e-10	5.43976e-11	BCL2/CASP3/CCND1/BCL2L1/PARP1/MAPK14/MDM2/SIRT1/NOX4/DNMT3B/MYC/ICAM1/VCAM1/CHEK2	14
GO:0014065	phosphatidylinositol 3-kinase signaling	14/136	148/18670	3.85332e-12	1.33969e-10	5.91985e-11	MAPK3/AKT1/IGF1R/EGFR/SIRT1/F2R/KIT/PDGFRB/PDGFRA/PIK3R1/INSR/FGFR1/JAK2/ERBB2	14
GO:0032869	cellular response to insulin stimulus	16/136	216/18670	4.53781e-12	1.56419e-10	6.91185e-11	PPARG/AKT1/PARP1/GSK3B/IGF1R/SIRT1/CDK4/PIK3R1/INSR/SRD5A1/PRKCD/GSK3A/RELA/GSTP1/SLC2A4/IGF2	16
GO:0036294	cellular response to decreased oxygen levels	16/136	217/18670	4.8692e-12	1.6642e-10	7.35376e-11	BCL2/AKT1/PTGS2/MDM2/HIF1A/SIRT1/CCNB1/ROCK2/MTOR/PDK1/HIPK2/VEGFA/MYC/ICAM1/NFE2L2/SLC2A4	16
GO:0006801	superoxide metabolic process	11/136	73/18670	4.92789e-12	1.6701e-10	7.37985e-11	NOS2/MPO/EGFR/MAPT/NOX4/PRKCD/NOS3/GSTP1/NFE2L2/NQO1/CRP	11
GO:0043401	steroid hormone mediated signaling pathway	15/136	184/18670	5.53346e-12	1.8597e-10	8.21767e-11	ESR1/AR/PGR/PPARG/PARP1/NR3C1/PPARA/ESR2/SIRT1/THRA/THRB/NR1H3/HDAC1/JAK2/RB1	15
GO:0043406	positive regulation of MAP kinase activity	17/136	258/18670	6.14406e-12	2.04785e-10	9.04906e-11	MAPK3/EGFR/MAPK14/F2R/KIT/PDGFRB/ERN1/MAP2K1/NOX4/INSR/RAF1/FGFR1/MAP2K6/JAK2/CDK1/VEGFA/ERBB2	17
GO:0006805	xenobiotic metabolic process	13/136	125/18670	6.94903e-12	2.29717e-10	1.01507e-10	CYP1A2/HSP90AB1/CYP1B1/CYP3A4/AHR/PTGS1/BCHE/EPHX2/POR/CYP1A1/GSTP1/NQO1/GSTM1	13
GO:0045787	positive regulation of cell cycle	20/136	389/18670	7.12557e-12	2.33638e-10	1.0324e-10	CCND1/AKT1/HSP90AB1/EGFR/APP/MDM2/CCNB1/PDGFRB/PRKCA/CDK4/ROCK2/INSR/FGFR1/CDC25B/CHEK1/CDK1/RB1/CYP1A1/CHEK2/IGF2	20
GO:0048638	regulation of developmental growth	19/136	347/18670	8.38864e-12	2.72834e-10	1.2056e-10	AR/BCL2/AKT1/GSK3B/PPARA/APP/MAPK14/G6PD/CCNB1/MAPT/CDK4/MTOR/INSR/FGFR1/GSK3A/CDK1/VEGFA/POR/IGF2	19
GO:0035270	endocrine system development	13/136	127/18670	8.52651e-12	2.75099e-10	1.21561e-10	MAPK3/AKT1/GSK3B/MAP2K1/PDGFRA/THRA/SMAD3/THRB/INSR/RAF1/SRD5A1/GSK3A/IL6	13
GO:0071248	cellular response to metal ion	15/136	190/18670	8.79686e-12	2.81569e-10	1.2442e-10	MAPK3/AKT1/MAPK8/PARP1/PTGS2/CYP1A2/MMP9/EGFR/MAPK9/APP/CCNB1/FOS/CYP1A1/NFE2L2/NQO1	15
GO:0010876	lipid localization	20/136	400/18670	1.18111e-11	3.75072e-10	1.65737e-10	PPARG/AKT1/NOS2/CYP19A1/NFKB1/PPARA/ABCC2/ABCB1/SIRT1/FABP3/NR1H3/SQLE/ACE/ABCC4/MAP2K6/PRKCD/IL6/NFKBIA/ACACA/CRP	20
GO:0010952	positive regulation of peptidase activity	15/136	197/18670	1.48038e-11	4.66434e-10	2.06108e-10	MAPK3/PPARG/APP/MAPK14/SIRT1/F2R/MAPT/SMAD3/XDH/ROCK2/JAK2/CASP9/CASP8/MYC/CTSD	15
GO:0046890	regulation of lipid biosynthetic process	15/136	198/18670	1.59193e-11	4.97695e-10	2.19922e-10	AKT1/NFKB1/PTGS2/FASN/HMGCR/SIRT1/FABP3/NR1H3/SQLE/CDK4/DHCR7/MTOR/PRKCD/POR/ACACA	15
GO:1904951	positive regulation of establishment of protein localization	21/136	456/18670	1.62304e-11	5.03516e-10	2.22494e-10	IL2/BCL2/MAPK3/MAPK8/PTGS2/GSK3B/EGFR/GAPDH/MAPK14/MDM2/HIF1A/F2R/SMAD3/PIK3R1/JAK2/PRKCD/GSK3A/ACHE/CASP8/IL6/ERBB2	21
GO:0045429	positive regulation of nitric oxide biosynthetic process	9/136	43/18670	2.02058e-11	6.2206e-10	2.74876e-10	AKT1/PTGS2/HSP90AB1/SMAD3/MTOR/INSR/JAK2/HSP90AA1/ICAM1	9
GO:0051402	neuron apoptotic process	16/136	239/18670	2.10507e-11	6.43164e-10	2.84202e-10	BCL2/CASP3/BCL2L1/PARP1/HSP90AB1/GAPDH/APP/G6PD/HIF1A/F2R/THRB/JAK2/HIPK2/CASP9/RB1/NQO1	16
GO:1904407	positive regulation of nitric oxide metabolic process	9/136	44/18670	2.5246e-11	7.65543e-10	3.38279e-10	AKT1/PTGS2/HSP90AB1/SMAD3/MTOR/INSR/JAK2/HSP90AA1/ICAM1	9
GO:0009266	response to temperature stimulus	16/136	243/18670	2.70232e-11	8.13318e-10	3.59389e-10	MAPK3/PPARG/AKT1/PTGS2/GSK3B/HSP90AB1/ABCC2/SIRT1/MAPT/THRA/MTOR/NOS3/HSP90AA1/CASP8/FOS/NFKBIA	16
GO:0046686	response to cadmium ion	10/136	63/18670	2.77113e-11	8.27848e-10	3.6581e-10	MAPK3/AKT1/MAPK8/CYP1A2/MMP9/EGFR/MAPK9/KIT/CDK1/FOS	10
GO:0030324	lung development	14/136	172/18670	2.98588e-11	8.85445e-10	3.91261e-10	PGR/MAPK3/CYP1A2/EGFR/IGFBP5/PDGFRB/MAP2K1/PDGFRA/THRA/THRB/DHCR7/FGFR1/NOS3/VEGFA	14
GO:0042446	hormone biosynthetic process	11/136	86/18670	3.12709e-11	9.2055e-10	4.06774e-10	CYP19A1/NFKB1/CYP17A1/CYP3A4/HIF1A/HSD11B2/DHCR7/HSD17B3/SRD5A1/AKR1B1/POR	11
GO:0051403	stress-activated MAPK cascade	17/136	286/18670	3.15099e-11	9.20865e-10	4.06913e-10	MAPK3/AKT1/MAPK8/NFKB1/IGF1R/HMGCR/EGFR/MAPK9/APP/MAPK14/ERN1/MAP2K1/XDH/HIPK2/VEGFA/MYC/GSTP1	17
GO:0048872	homeostasis of number of cells	16/136	246/18670	3.24913e-11	9.42715e-10	4.16568e-10	IL2/BCL2/CASP3/AKT1/MAPK14/G6PD/HIF1A/F2R/KIT/THRA/JAK2/HIPK2/NOS3/VEGFA/RB1/IL6	16
GO:0006006	glucose metabolic process	15/136	209/18670	3.44824e-11	9.93341e-10	4.38938e-10	AKT1/GSK3B/PPARA/GAPDH/IGFBP3/MAPK14/G6PD/SIRT1/IGFBP4/MTOR/INSR/HK2/PDK1/GSK3A/IGF2	15
GO:0019318	hexose metabolic process	16/136	249/18670	3.89669e-11	1.11456e-09	4.92505e-10	AKT1/GSK3B/PPARA/GAPDH/IGFBP3/MAPK14/G6PD/SIRT1/IGFBP4/MTOR/INSR/HK2/AKR1B1/PDK1/GSK3A/IGF2	16
GO:0030323	respiratory tube development	14/136	176/18670	4.07089e-11	1.15619e-09	5.10898e-10	PGR/MAPK3/CYP1A2/EGFR/IGFBP5/PDGFRB/MAP2K1/PDGFRA/THRA/THRB/DHCR7/FGFR1/NOS3/VEGFA	14
GO:0045428	regulation of nitric oxide biosynthetic process	10/136	66/18670	4.49085e-11	1.26654e-09	5.59662e-10	AKT1/PTGS2/HSP90AB1/SMAD3/ROCK2/MTOR/INSR/JAK2/HSP90AA1/ICAM1	10
GO:0051146	striated muscle cell differentiation	17/136	293/18670	4.60871e-11	1.29076e-09	5.70361e-10	BCL2/CASP3/AKT1/PPARA/MAPK14/IGFBP5/G6PD/CCNB1/PDGFRB/PDGFRA/NOX4/MTOR/GSK3A/CDK1/VEGFA/RB1/IGF2	17
GO:0007569	cell aging	12/136	116/18670	4.92791e-11	1.37064e-09	6.05659e-10	BCL2/SERPINE1/MAPK14/SIRT1/MAP2K1/NOX4/MTOR/PRKCD/CHEK1/CDK1/ICAM1/CHEK2	12
GO:0042692	muscle cell differentiation	19/136	385/18670	5.04918e-11	1.39475e-09	6.16313e-10	BCL2/CASP3/AKT1/PPARA/MAPK14/IGFBP5/G6PD/SIRT1/KIT/CCNB1/PDGFRB/PDGFRA/NOX4/MTOR/GSK3A/CDK1/VEGFA/RB1/IGF2	19
GO:0048771	tissue remodeling	14/136	179/18670	5.10994e-11	1.39543e-09	6.16614e-10	IL2/MMP2/EGFR/IGFBP5/MDM2/HIF1A/F2R/PRKCA/NOX4/ACE/ROCK2/CAPN1/NOS3/IL6	14
GO:0050727	regulation of inflammatory response	21/136	485/18670	5.12084e-11	1.39543e-09	6.16614e-10	ESR1/IL2/PPARG/NOS2/CYP19A1/NFKB1/PTGS2/PPARA/MMP9/SERPINE1/EGFR/MAPK14/SMAD3/NR1H3/JAK2/PRKCD/RELA/RB1/IL6/NFKBIA/GSTP1	21
GO:1901992	positive regulation of mitotic cell cycle phase transition	11/136	91/18670	5.86569e-11	1.58114e-09	6.98676e-10	CCND1/AKT1/EGFR/APP/MDM2/CCNB1/CDK4/CDC25B/CDK1/RB1/CYP1A1	11
GO:0071241	cellular response to inorganic substance	15/136	217/18670	5.88076e-11	1.58114e-09	6.98676e-10	MAPK3/AKT1/MAPK8/PARP1/PTGS2/CYP1A2/MMP9/EGFR/MAPK9/APP/CCNB1/FOS/CYP1A1/NFE2L2/NQO1	15
GO:0048015	phosphatidylinositol-mediated signaling	14/136	181/18670	5.93207e-11	1.58437e-09	7.00105e-10	MAPK3/AKT1/IGF1R/EGFR/SIRT1/F2R/KIT/PDGFRB/PDGFRA/PIK3R1/INSR/FGFR1/JAK2/ERBB2	14
GO:0090068	positive regulation of cell cycle process	17/136	298/18670	6.00877e-11	1.5943e-09	7.04491e-10	CCND1/AKT1/EGFR/APP/MDM2/CCNB1/PDGFRB/CDK4/ROCK2/INSR/FGFR1/CDC25B/CDK1/RB1/CYP1A1/CHEK2/IGF2	17
GO:0035924	cellular response to vascular endothelial growth factor stimulus	10/136	68/18670	6.11311e-11	1.61138e-09	7.12039e-10	AKT1/MAPK14/PDGFRB/ERN1/PDGFRA/XDH/RELA/VEGFA/VCAM1/HSPB1	10
GO:0008217	regulation of blood pressure	14/136	182/18670	6.38705e-11	1.67266e-09	7.39117e-10	AR/PPARG/NOS2/PTGS2/PPARA/SGK1/F2R/SMAD3/PTGS1/HSD11B2/ACE/EPHX2/GSK3A/NOS3	14
GO:0048017	inositol lipid-mediated signaling	14/136	184/18670	7.3943e-11	1.9172e-09	8.47173e-10	MAPK3/AKT1/IGF1R/EGFR/SIRT1/F2R/KIT/PDGFRB/PDGFRA/PIK3R1/INSR/FGFR1/JAK2/ERBB2	14
GO:0033273	response to vitamin	11/136	93/18670	7.46343e-11	1.9172e-09	8.47173e-10	CCND1/PPARG/PTGS2/EGFR/MDM2/ALPL/BCHE/DNMT3B/RELA/CYP1A1/GSTP1	11
GO:0036473	cell death in response to oxidative stress	11/136	93/18670	7.46343e-11	1.9172e-09	8.47173e-10	BCL2/AKT1/PARP1/CYP1B1/HIF1A/SIRT1/JAK2/PDK1/PRKCD/HSPB1/NFE2L2	11
GO:0006367	transcription initiation from RNA polymerase II promoter	14/136	188/18670	9.85798e-11	2.51628e-09	1.1119e-09	ESR1/AR/PGR/CCND1/PPARG/NR3C1/PPARA/ESR2/CCNB1/THRA/THRB/NR1H3/CDK4/CDK1	14
GO:0014066	regulation of phosphatidylinositol 3-kinase signaling	12/136	124/18670	1.08608e-10	2.75482e-09	1.2173e-09	MAPK3/IGF1R/EGFR/SIRT1/F2R/KIT/PDGFRB/PDGFRA/PIK3R1/INSR/FGFR1/JAK2	12
GO:0038034	signal transduction in absence of ligand	10/136	72/18670	1.09997e-10	2.75539e-09	1.21756e-09	IL2/BCL2/CASP3/BCL2L1/AKT1/GSK3B/FGFR1/MKNK2/GSK3A/CASP9	10
GO:0097192	extrinsic apoptotic signaling pathway in absence of ligand	10/136	72/18670	1.09997e-10	2.75539e-09	1.21756e-09	IL2/BCL2/CASP3/BCL2L1/AKT1/GSK3B/FGFR1/MKNK2/GSK3A/CASP9	10
GO:0051054	positive regulation of DNA metabolic process	15/136	228/18670	1.1827e-10	2.94435e-09	1.30105e-09	IL2/MAPK3/AKT1/PARP1/HSP90AB1/EGFR/SIRT1/PDGFRB/NOX4/FGFR1/PRKCD/HSP90AA1/CDK1/IL6/MYC	15
GO:0034612	response to tumor necrosis factor	17/136	312/18670	1.22999e-10	3.04327e-09	1.34476e-09	CASP3/MAPK3/AKT1/NFKB1/PTGS2/ABCC2/MAPK14/SIRT1/JAK2/CASP8/RELA/NFKBIA/ICAM1/VCAM1/GSTP1/NFE2L2/SLC2A4	17
GO:1905952	regulation of lipid localization	13/136	157/18670	1.26489e-10	3.11055e-09	1.37449e-09	PPARG/AKT1/CYP19A1/NFKB1/PPARA/SIRT1/FABP3/NR1H3/MAP2K6/PRKCD/IL6/NFKBIA/CRP	13
GO:2001243	negative regulation of intrinsic apoptotic signaling pathway	11/136	98/18670	1.3301e-10	3.25109e-09	1.43659e-09	BCL2/BCL2L1/AKT1/PTGS2/MMP9/MDM2/HIF1A/SIRT1/HDAC1/HSPB1/NFE2L2	11
GO:1904645	response to amyloid-beta	9/136	54/18670	1.78101e-10	4.32699e-09	1.91201e-09	PARP1/GSK3B/MMP2/IGF1R/MMP9/APP/MMP13/ICAM1/VCAM1	9
GO:0009755	hormone-mediated signaling pathway	15/136	235/18670	1.80904e-10	4.36878e-09	1.93048e-09	ESR1/AR/PGR/PPARG/PARP1/NR3C1/PPARA/ESR2/SIRT1/THRA/THRB/NR1H3/HDAC1/JAK2/RB1	15
GO:0060541	respiratory system development	14/136	198/18670	1.96491e-10	4.71696e-09	2.08433e-09	PGR/MAPK3/CYP1A2/EGFR/IGFBP5/PDGFRB/MAP2K1/PDGFRA/THRA/THRB/DHCR7/FGFR1/NOS3/VEGFA	14
GO:0071276	cellular response to cadmium ion	8/136	37/18670	2.08158e-10	4.96746e-09	2.19502e-09	MAPK3/AKT1/MAPK8/CYP1A2/MMP9/EGFR/MAPK9/FOS	8
GO:0051098	regulation of binding	18/136	373/18670	2.43693e-10	5.78125e-09	2.55462e-09	BCL2/MAPK3/PPARG/AKT1/MAPK8/PARP1/GSK3B/PPARA/HSP90AB1/MMP9/APP/SMAD3/ACE/JAK2/PRKCD/HIPK2/RB1/NFKBIA	18
GO:2001237	negative regulation of extrinsic apoptotic signaling pathway	11/136	104/18670	2.55168e-10	6.01809e-09	2.65928e-09	AR/BCL2/BCL2L1/AKT1/SERPINE1/RAF1/NOS3/CASP8/RELA/ICAM1/GSTP1	11
GO:0042593	glucose homeostasis	15/136	241/18670	2.5748e-10	6.0373e-09	2.66777e-09	PPARG/AKT1/IGF1R/HMGCR/IGFBP5/HIF1A/SIRT1/ERN1/NOX4/PIK3R1/INSR/RAF1/HK2/ICAM1/SLC2A4	15
GO:0048009	insulin-like growth factor receptor signaling pathway	8/136	38/18670	2.6206e-10	6.10919e-09	2.69953e-09	AR/AKT1/IGF1R/IGFBP3/IGFBP5/IGFBP2/IGFBP4/PIK3R1	8
GO:0033500	carbohydrate homeostasis	15/136	242/18670	2.72816e-10	6.31182e-09	2.78907e-09	PPARG/AKT1/IGF1R/HMGCR/IGFBP5/HIF1A/SIRT1/ERN1/NOX4/PIK3R1/INSR/RAF1/HK2/ICAM1/SLC2A4	15
GO:0035051	cardiocyte differentiation	13/136	167/18670	2.73883e-10	6.31182e-09	2.78907e-09	MAPK3/PPARA/EGFR/G6PD/CCNB1/PDGFRB/PDGFRA/NOX4/MTOR/GSK3A/CDK1/VEGFA/VCAM1	13
GO:0043536	positive regulation of blood vessel endothelial cell migration	10/136	79/18670	2.83073e-10	6.48655e-09	2.86628e-09	AKT1/PTGS2/HIF1A/SIRT1/PRKCA/FGFR1/NOS3/VEGFA/HSPB1/NFE2L2	10
GO:1903428	positive regulation of reactive oxygen species biosynthetic process	9/136	57/18670	2.95798e-10	6.73985e-09	2.97821e-09	AKT1/PTGS2/HSP90AB1/SMAD3/MTOR/INSR/JAK2/HSP90AA1/ICAM1	9
GO:1901989	positive regulation of cell cycle phase transition	11/136	106/18670	3.14136e-10	7.11748e-09	3.14508e-09	CCND1/AKT1/EGFR/APP/MDM2/CCNB1/CDK4/CDC25B/CDK1/RB1/CYP1A1	11
GO:0006109	regulation of carbohydrate metabolic process	14/136	206/18670	3.31844e-10	7.47668e-09	3.3038e-09	AKT1/NFKB1/GSK3B/PPARA/IGFBP3/APP/HIF1A/SIRT1/IGFBP4/MTOR/INSR/PDK1/GSK3A/IGF2	14
GO:0010634	positive regulation of epithelial cell migration	13/136	171/18670	3.67704e-10	8.2386e-09	3.64048e-09	AKT1/PTGS2/MMP9/HIF1A/SIRT1/PRKCA/ROCK2/MTOR/FGFR1/NOS3/VEGFA/HSPB1/NFE2L2	13
GO:0006352	DNA-templated transcription, initiation	15/136	249/18670	4.05974e-10	9.04582e-09	3.99717e-09	ESR1/AR/PGR/MAPK3/CCND1/PPARG/NR3C1/PPARA/ESR2/CCNB1/THRA/THRB/NR1H3/CDK4/CDK1	15
GO:0005996	monosaccharide metabolic process	16/136	292/18670	4.1256e-10	9.14206e-09	4.0397e-09	AKT1/GSK3B/PPARA/GAPDH/IGFBP3/MAPK14/G6PD/SIRT1/IGFBP4/MTOR/INSR/HK2/AKR1B1/PDK1/GSK3A/IGF2	16
GO:0014910	regulation of smooth muscle cell migration	10/136	84/18670	5.26059e-10	1.15934e-08	5.12291e-09	BCL2/SERPINE1/IGFBP3/IGFBP5/MDM2/PDGFRB/NOX4/ACE/GSTP1/NFE2L2	10
GO:0072330	monocarboxylic acid biosynthetic process	17/136	343/18670	5.30709e-10	1.16323e-08	5.1401e-09	PTGS2/CYP1A2/FASN/PPARA/GAPDH/CYP3A4/APP/HIF1A/SIRT1/NR1H3/PTGS1/EPHX2/INSR/HK2/PTGES/ACACA/CYP1A1	17
GO:0032800	receptor biosynthetic process	7/136	26/18670	5.45952e-10	1.19018e-08	5.25916e-09	PPARG/PPARA/HIF1A/NR1H3/HDAC1/JAK2/ACHE	7
GO:0001503	ossification	18/136	398/18670	6.90997e-10	1.49827e-08	6.62058e-09	BCL2/MAPK3/AKT1/PTGS2/FASN/MMP2/EGFR/IGFBP3/MAPK14/IGFBP5/HIF1A/THRA/SMAD3/ALPL/MMP13/ACHE/IL6/IGF2	18
GO:0010001	glial cell differentiation	14/136	218/18670	6.98521e-10	1.50649e-08	6.65688e-09	MAPK3/PPARG/AKT1/EGFR/APP/MAPT/MAP2K1/HDAC1/MTOR/CDK1/RELA/IL6/ERBB2/GSTP1	14
GO:0042542	response to hydrogen peroxide	12/136	146/18670	7.33034e-10	1.56419e-08	6.91187e-09	BCL2/CASP3/CYP1B1/MDM2/SIRT1/PDGFRB/PRKCD/CDK1/RELA/IL6/NFE2L2/NQO1	12
GO:0045834	positive regulation of lipid metabolic process	12/136	146/18670	7.33034e-10	1.56419e-08	6.91187e-09	PPARG/AKT1/PTGS2/PPARA/KIT/PDGFRB/PDGFRA/FABP3/NR1H3/MTOR/PRKCD/POR	12
GO:0014068	positive regulation of phosphatidylinositol 3-kinase signaling	10/136	87/18670	7.48317e-10	1.5884e-08	7.01884e-09	IGF1R/SIRT1/F2R/KIT/PDGFRB/PDGFRA/PIK3R1/INSR/FGFR1/JAK2	10
GO:0051091	positive regulation of DNA-binding transcription factor activity	15/136	261/18670	7.79646e-10	1.64624e-08	7.27441e-09	ESR1/AR/PPARG/AKT1/NFKB1/ESR2/APP/KIT/SMAD3/JAK2/HIPK2/RELA/VEGFA/IL6/ICAM1	15
GO:0030225	macrophage differentiation	8/136	44/18670	9.15557e-10	1.91448e-08	8.45972e-09	PARP1/MMP9/APP/SIRT1/PRKCA/CASP8/VEGFA/RB1	8
GO:0010906	regulation of glucose metabolic process	11/136	117/18670	9.16178e-10	1.91448e-08	8.45972e-09	AKT1/GSK3B/PPARA/IGFBP3/SIRT1/IGFBP4/MTOR/INSR/PDK1/GSK3A/IGF2	11
GO:0060537	muscle tissue development	18/136	408/18670	1.02623e-09	2.1334e-08	9.42711e-09	BCL2/PPARA/HMGCR/MAPK14/IGFBP5/G6PD/CCNB1/PDGFRB/PDGFRA/SMAD3/NOX4/MTOR/FGFR1/GSK3A/CDK1/VEGFA/FOS/RB1	18
GO:0031668	cellular response to extracellular stimulus	15/136	268/18670	1.12304e-09	2.32268e-08	1.02635e-08	BCL2/MAPK3/PPARG/MAPK8/PTGS2/HSP90B1/MDM2/SIRT1/MTOR/SRD5A1/FOS/ICAM1/VCAM1/GSTP1/NFE2L2	15
GO:0031331	positive regulation of cellular catabolic process	17/136	361/18670	1.15778e-09	2.38231e-08	1.0527e-08	MAPK3/AKT1/GSK3B/PPARA/MAPK9/APP/MDM2/HIF1A/SIRT1/ROCK2/INSR/HK2/PRKCD/GSK3A/HSP90AA1/IL6/NFE2L2	17
GO:0001819	positive regulation of cytokine production	19/136	464/18670	1.17277e-09	2.389e-08	1.05565e-08	IL2/MAPK3/NFKB1/PTGS2/SERPINE1/CYP1B1/GAPDH/APP/MAPK14/HIF1A/F2R/SMAD3/PIK3R1/ROCK2/JAK2/CASP8/RELA/IL6/HSPB1	19
GO:0014909	smooth muscle cell migration	10/136	91/18670	1.17288e-09	2.389e-08	1.05565e-08	BCL2/SERPINE1/IGFBP3/IGFBP5/MDM2/PDGFRB/NOX4/ACE/GSTP1/NFE2L2	10
GO:0010883	regulation of lipid storage	8/136	46/18670	1.33157e-09	2.69861e-08	1.19246e-08	PPARG/NFKB1/PPARA/SIRT1/NR1H3/IL6/NFKBIA/CRP	8
GO:0006869	lipid transport	17/136	365/18670	1.36844e-09	2.75945e-08	1.21935e-08	PPARG/AKT1/NOS2/CYP19A1/NFKB1/PPARA/ABCC2/ABCB1/SIRT1/FABP3/NR1H3/ACE/ABCC4/MAP2K6/PRKCD/NFKBIA/ACACA	17
GO:1901861	regulation of muscle tissue development	12/136	155/18670	1.4615e-09	2.91793e-08	1.28938e-08	BCL2/PPARA/HMGCR/MAPK14/IGFBP5/G6PD/CCNB1/SMAD3/MTOR/FGFR1/GSK3A/CDK1	12
GO:2001236	regulation of extrinsic apoptotic signaling pathway	12/136	155/18670	1.4615e-09	2.91793e-08	1.28938e-08	AR/BCL2/BCL2L1/AKT1/SERPINE1/RAF1/FGFR1/NOS3/CASP8/RELA/ICAM1/GSTP1	12
GO:0051222	positive regulation of protein transport	18/136	418/18670	1.50698e-09	2.99392e-08	1.32296e-08	IL2/MAPK3/PTGS2/GSK3B/EGFR/GAPDH/MAPK14/MDM2/HIF1A/F2R/SMAD3/PIK3R1/JAK2/PRKCD/GSK3A/ACHE/IL6/ERBB2	18
GO:0019915	lipid storage	9/136	68/18670	1.5145e-09	2.9941e-08	1.32303e-08	PPARG/NFKB1/PPARA/SIRT1/NR1H3/SQLE/IL6/NFKBIA/CRP	9
GO:0010743	regulation of macrophage derived foam cell differentiation	7/136	30/18670	1.64918e-09	3.22871e-08	1.42671e-08	PPARG/NFKB1/PPARA/MAPK9/NR1H3/NFKBIA/CRP	7
GO:0071549	cellular response to dexamethasone stimulus	7/136	30/18670	1.64918e-09	3.22871e-08	1.42671e-08	NR3C1/EGFR/ABCC2/DNMT3B/SRD5A1/CASP9/ICAM1	7
GO:1901342	regulation of vasculature development	18/136	422/18670	1.75199e-09	3.41341e-08	1.50832e-08	PPARG/PTGS2/SERPINE1/CYP1B1/HIF1A/SIRT1/KIT/PRKCA/XDH/ROCK2/HK2/HIPK2/NOS3/VEGFA/IL6/ERBB2/HSPB1/NFE2L2	18
GO:0043467	regulation of generation of precursor metabolites and energy	12/136	158/18670	1.82124e-09	3.53128e-08	1.5604e-08	AKT1/NOS2/GSK3B/PPARA/APP/HIF1A/CCNB1/MTOR/INSR/GSK3A/CDK1/IGF2	12
GO:0045471	response to ethanol	11/136	125/18670	1.86385e-09	3.5966e-08	1.58927e-08	IL2/CCND1/HMGCR/G6PD/CDK1/CASP8/ICAM1/VCAM1/GSTP1/NQO1/SLC2A4	11
GO:0007050	cell cycle arrest	14/136	237/18670	2.07331e-09	3.98174e-08	1.75946e-08	CCND1/HSP90AB1/MDM2/CCNB1/ERN1/MAP2K1/SMAD3/CDK4/MTOR/MAP2K6/CDK1/RB1/MYC/CHEK2	14
GO:0046661	male sex differentiation	12/136	160/18670	2.10355e-09	4.02066e-08	1.77665e-08	ESR1/AR/BCL2/CCND1/BCL2L1/KIT/PDGFRB/PDGFRA/HSD17B3/INSR/SRD5A1/ICAM1	12
GO:0010506	regulation of autophagy	16/136	327/18670	2.13229e-09	4.05637e-08	1.79243e-08	BCL2/CASP3/MAPK3/AKT1/MAPK8/GSK3B/GAPDH/HIF1A/SIRT1/ERN1/MAPT/MTOR/HK2/CAPN1/GSK3A/HSPB1	16
GO:0032368	regulation of lipid transport	11/136	127/18670	2.20839e-09	4.16856e-08	1.84201e-08	PPARG/AKT1/CYP19A1/NFKB1/PPARA/SIRT1/FABP3/NR1H3/MAP2K6/PRKCD/NFKBIA	11
GO:0015908	fatty acid transport	10/136	97/18670	2.21193e-09	4.16856e-08	1.84201e-08	PPARG/AKT1/NOS2/PPARA/ABCC2/FABP3/ACE/ABCC4/MAP2K6/ACACA	10
GO:0051052	regulation of DNA metabolic process	18/136	429/18670	2.27126e-09	4.26045e-08	1.88261e-08	IL2/MAPK3/PPARG/AKT1/PARP1/HSP90AB1/EGFR/SIRT1/PDGFRB/NOX4/FGFR1/PRKCD/CHEK1/HSP90AA1/CDK1/IL6/MYC/CHEK2	18
GO:0035994	response to muscle stretch	6/136	18/18670	2.31012e-09	4.3133e-08	1.90596e-08	NFKB1/MAPK14/RAF1/RELA/FOS/NFKBIA	6
GO:0050678	regulation of epithelial cell proliferation	17/136	378/18670	2.322e-09	4.31549e-08	1.90693e-08	AR/PGR/CCND1/PPARG/AKT1/EGFR/HIF1A/SIRT1/PRKCA/SMAD3/XDH/MTOR/FGFR1/VEGFA/RB1/ERBB2/MYC	17
GO:0010595	positive regulation of endothelial cell migration	11/136	128/18670	2.40118e-09	4.44218e-08	1.96291e-08	AKT1/PTGS2/HIF1A/SIRT1/PRKCA/ROCK2/FGFR1/NOS3/VEGFA/HSPB1/NFE2L2	11
GO:0001655	urogenital system development	16/136	330/18670	2.4312e-09	4.46091e-08	1.97119e-08	ESR1/AR/BCL2/CYP19A1/MMP9/PDGFRB/PDGFRA/SMAD3/ODC1/ACE/FGFR1/SRD5A1/AKR1B1/CASP9/VEGFA/MYC	16
GO:0048871	multicellular organismal homeostasis	19/136	485/18670	2.43342e-09	4.46091e-08	1.97119e-08	BCL2/PTGS2/IGF1R/EGFR/F2R/PRKCA/THRA/NR1H3/NOX4/MAP2K6/AKR1B1/JAK2/ACHE/NOS3/VEGFA/RB1/IL6/ACACA/HSPB1	19
GO:0034754	cellular hormone metabolic process	11/136	129/18670	2.60889e-09	4.76093e-08	2.10376e-08	ESR1/CYP19A1/CYP1A2/CYP17A1/CYP1B1/CYP3A4/PDGFRA/HSD17B3/SRD5A1/AKR1B1/CYP1A1	11
GO:0032147	activation of protein kinase activity	16/136	333/18670	2.76818e-09	5.02887e-08	2.22216e-08	MAPK3/AKT1/EGFR/MAPK14/F2R/KIT/ERN1/MAP2K1/MTOR/INSR/RAF1/MAP2K6/JAK2/PRKCD/CDK1/VEGFA	16
GO:2001242	regulation of intrinsic apoptotic signaling pathway	12/136	165/18670	2.98975e-09	5.40703e-08	2.38926e-08	BCL2/BCL2L1/AKT1/PARP1/PTGS2/MMP9/MDM2/HIF1A/SIRT1/HDAC1/HSPB1/NFE2L2	12
GO:0060249	anatomical structure homeostasis	18/136	437/18670	3.03705e-09	5.46804e-08	2.41622e-08	BCL2/MAPK3/PARP1/HSP90AB1/EGFR/HIF1A/F2R/PRKCA/NOX4/AKR1B1/NOS3/HSP90AA1/VEGFA/RB1/IL6/ACACA/MYC/HSPB1	18
GO:0098754	detoxification	11/136	131/18670	3.07319e-09	5.50852e-08	2.43411e-08	GSR/ABCG2/PTGS2/MPO/ABCC2/PTGS1/NOS3/GSTP1/NFE2L2/NQO1/GSTM1	11
GO:0019369	arachidonic acid metabolic process	8/136	51/18670	3.15174e-09	5.62432e-08	2.48528e-08	MAPK3/PTGS2/CYP1A2/CYP1B1/PTGS1/EPHX2/PTGES/CYP1A1	8
GO:1903426	regulation of reactive oxygen species biosynthetic process	10/136	101/18670	3.2969e-09	5.85744e-08	2.58829e-08	AKT1/PTGS2/HSP90AB1/SMAD3/ROCK2/MTOR/INSR/JAK2/HSP90AA1/ICAM1	10
GO:0043280	positive regulation of cysteine-type endopeptidase activity involved in apoptotic process	11/136	132/18670	3.33197e-09	5.89379e-08	2.60435e-08	PPARG/SIRT1/F2R/MAPT/SMAD3/XDH/JAK2/CASP9/CASP8/MYC/CTSD	11
GO:0010888	negative regulation of lipid storage	6/136	19/18670	3.3562e-09	5.91072e-08	2.61183e-08	PPARG/PPARA/NR1H3/IL6/NFKBIA/CRP	6
GO:0010039	response to iron ion	7/136	33/18670	3.3984e-09	5.95903e-08	2.63318e-08	BCL2/CCND1/MDM2/G6PD/HIF1A/CCNB1/CYP1A1	7
GO:0071356	cellular response to tumor necrosis factor	15/136	291/18670	3.4625e-09	6.04514e-08	2.67123e-08	MAPK3/AKT1/NFKB1/ABCC2/MAPK14/SIRT1/JAK2/CASP8/RELA/NFKBIA/ICAM1/VCAM1/GSTP1/NFE2L2/SLC2A4	15
GO:0014706	striated muscle tissue development	17/136	390/18670	3.71288e-09	6.45433e-08	2.85204e-08	BCL2/PPARA/HMGCR/MAPK14/G6PD/CCNB1/PDGFRB/PDGFRA/SMAD3/NOX4/MTOR/FGFR1/GSK3A/CDK1/VEGFA/FOS/RB1	17
GO:0014812	muscle cell migration	10/136	104/18670	4.39702e-09	7.61081e-08	3.36307e-08	BCL2/SERPINE1/IGFBP3/IGFBP5/MDM2/PDGFRB/NOX4/ACE/GSTP1/NFE2L2	10
GO:0033138	positive regulation of peptidyl-serine phosphorylation	10/136	105/18670	4.83005e-09	8.32461e-08	3.67848e-08	BCL2/AKT1/PTGS2/HSP90AB1/EGFR/APP/RAF1/HSP90AA1/VEGFA/IL6	10
GO:0003018	vascular process in circulatory system	12/136	173/18670	5.12135e-09	8.78911e-08	3.88374e-08	AKT1/PTGS2/HMGCR/EGFR/F2R/ACE/ROCK2/EPHX2/NOS3/VEGFA/ICAM1/CRP	12
GO:0014743	regulation of muscle hypertrophy	9/136	78/18670	5.27086e-09	9.00736e-08	3.98018e-08	PARP1/PPARA/IGFBP5/G6PD/PRKCA/SMAD3/ROCK2/MTOR/GSK3A	9
GO:0008584	male gonad development	11/136	138/18670	5.33705e-09	9.08199e-08	4.01316e-08	ESR1/AR/BCL2/CCND1/BCL2L1/KIT/PDGFRB/PDGFRA/INSR/SRD5A1/ICAM1	11
GO:0007611	learning or memory	14/136	256/18670	5.59295e-09	9.47746e-08	4.18791e-08	CASP3/PTGS2/HMGCR/EGFR/SGK1/APP/HIF1A/KIT/MAPT/THRA/BCHE/MTOR/INSR/FOS	14
GO:0046546	development of primary male sexual characteristics	11/136	139/18670	5.76009e-09	9.71986e-08	4.29502e-08	ESR1/AR/BCL2/CCND1/BCL2L1/KIT/PDGFRB/PDGFRA/INSR/SRD5A1/ICAM1	11
GO:0043502	regulation of muscle adaptation	10/136	107/18670	5.81102e-09	9.76493e-08	4.31494e-08	PARP1/PPARA/IGFBP5/G6PD/PRKCA/SMAD3/ROCK2/MTOR/GSK3A/NOS3	10
GO:0010631	epithelial cell migration	16/136	351/18670	5.86661e-09	9.81745e-08	4.33814e-08	PPARG/AKT1/PTGS2/MMP9/CYP1B1/HIF1A/SIRT1/KIT/PRKCA/ROCK2/MTOR/FGFR1/NOS3/VEGFA/HSPB1/NFE2L2	16
GO:0022407	regulation of cell-cell adhesion	17/136	403/18670	6.05787e-09	1.00956e-07	4.46106e-08	IL2/CASP3/AKT1/PPARA/MAPK14/IGFBP2/PRKCA/PIK3R1/JAK2/PRKCD/RELA/VEGFA/IL6/ERBB2/ICAM1/VCAM1/IGF2	17
GO:0010742	macrophage derived foam cell differentiation	7/136	36/18670	6.52096e-09	1.07783e-07	4.76272e-08	PPARG/NFKB1/PPARA/MAPK9/NR1H3/NFKBIA/CRP	7
GO:0090077	foam cell differentiation	7/136	36/18670	6.52096e-09	1.07783e-07	4.76272e-08	PPARG/NFKB1/PPARA/MAPK9/NR1H3/NFKBIA/CRP	7
GO:0090132	epithelium migration	16/136	354/18670	6.6197e-09	1.08746e-07	4.80527e-08	PPARG/AKT1/PTGS2/MMP9/CYP1B1/HIF1A/SIRT1/KIT/PRKCA/ROCK2/MTOR/FGFR1/NOS3/VEGFA/HSPB1/NFE2L2	16
GO:0048469	cell maturation	12/136	177/18670	6.63315e-09	1.08746e-07	4.80527e-08	PGR/BCL2/PPARG/APP/G6PD/HIF1A/CCNB1/MTOR/FGFR1/CDC25B/VEGFA/RB1	12
GO:0008286	insulin receptor signaling pathway	11/136	141/18670	6.69716e-09	1.09351e-07	4.832e-08	AKT1/GSK3B/IGF1R/SIRT1/CDK4/PIK3R1/INSR/PRKCD/GSK3A/RELA/IGF2	11
GO:0001676	long-chain fatty acid metabolic process	10/136	109/18670	6.96459e-09	1.13259e-07	5.00469e-08	MAPK3/PTGS2/CYP1A2/CYP1B1/CYP3A4/PTGS1/EPHX2/PTGES/CYP1A1/GSTP1	10
GO:0010950	positive regulation of endopeptidase activity	12/136	178/18670	7.06895e-09	1.14494e-07	5.05928e-08	PPARG/SIRT1/F2R/MAPT/SMAD3/XDH/ROCK2/JAK2/CASP9/CASP8/MYC/CTSD	12
GO:0010675	regulation of cellular carbohydrate metabolic process	11/136	142/18670	7.21492e-09	1.16299e-07	5.13903e-08	AKT1/GSK3B/PPARA/IGFBP3/SIRT1/IGFBP4/MTOR/INSR/PDK1/GSK3A/IGF2	11
GO:0046394	carboxylic acid biosynthetic process	18/136	462/18670	7.23806e-09	1.16299e-07	5.13903e-08	NFKB1/PTGS2/CYP1A2/FASN/PPARA/GAPDH/CYP3A4/APP/HIF1A/SIRT1/NR1H3/PTGS1/EPHX2/INSR/HK2/PTGES/ACACA/CYP1A1	18
GO:0016053	organic acid biosynthetic process	18/136	463/18670	7.48506e-09	1.19791e-07	5.29332e-08	NFKB1/PTGS2/CYP1A2/FASN/PPARA/GAPDH/CYP3A4/APP/HIF1A/SIRT1/NR1H3/PTGS1/EPHX2/INSR/HK2/PTGES/ACACA/CYP1A1	18
GO:2001235	positive regulation of apoptotic signaling pathway	12/136	179/18670	7.53033e-09	1.20039e-07	5.30429e-08	BCL2/BCL2L1/MAPK8/GSK3B/MMP9/MAPK9/SIRT1/SMAD3/JAK2/PRKCD/GSK3A/CASP8	12
GO:0033559	unsaturated fatty acid metabolic process	10/136	110/18670	7.61405e-09	1.20895e-07	5.34214e-08	MAPK3/PTGS2/CYP1A2/CYP1B1/SIRT1/PTGS1/EPHX2/PTGES/CYP1A1/GSTP1	10
GO:0035296	regulation of tube diameter	11/136	143/18670	7.76815e-09	1.21902e-07	5.38664e-08	AKT1/PTGS2/HMGCR/EGFR/F2R/ACE/ROCK2/EPHX2/NOS3/ICAM1/CRP	11
GO:0050880	regulation of blood vessel size	11/136	143/18670	7.76815e-09	1.21902e-07	5.38664e-08	AKT1/PTGS2/HMGCR/EGFR/F2R/ACE/ROCK2/EPHX2/NOS3/ICAM1/CRP	11
GO:0097746	regulation of blood vessel diameter	11/136	143/18670	7.76815e-09	1.21902e-07	5.38664e-08	AKT1/PTGS2/HMGCR/EGFR/F2R/ACE/ROCK2/EPHX2/NOS3/ICAM1/CRP	11
GO:0032885	regulation of polysaccharide biosynthetic process	7/136	37/18670	7.99395e-09	1.2496e-07	5.52173e-08	AKT1/NFKB1/GSK3B/MTOR/INSR/GSK3A/IGF2	7
GO:0035150	regulation of tube size	11/136	144/18670	8.35895e-09	1.30161e-07	5.75156e-08	AKT1/PTGS2/HMGCR/EGFR/F2R/ACE/ROCK2/EPHX2/NOS3/ICAM1/CRP	11
GO:0090130	tissue migration	16/136	360/18670	8.39816e-09	1.30268e-07	5.75631e-08	PPARG/AKT1/PTGS2/MMP9/CYP1B1/HIF1A/SIRT1/KIT/PRKCA/ROCK2/MTOR/FGFR1/NOS3/VEGFA/HSPB1/NFE2L2	16
GO:0010869	regulation of receptor biosynthetic process	6/136	22/18670	9.0654e-09	1.38346e-07	6.11323e-08	PPARG/PPARA/HIF1A/NR1H3/HDAC1/JAK2	6
GO:0030878	thyroid gland development	6/136	22/18670	9.0654e-09	1.38346e-07	6.11323e-08	MAPK3/MAP2K1/THRA/SMAD3/THRB/RAF1	6
GO:0043279	response to alkaloid	10/136	112/18670	9.07589e-09	1.38346e-07	6.11323e-08	CASP3/PPARG/BCL2L1/HSP90AB1/MDM2/BCHE/MTOR/DNMT3B/RELA/ICAM1	10
GO:1990748	cellular detoxification	10/136	112/18670	9.07589e-09	1.38346e-07	6.11323e-08	GSR/ABCG2/PTGS2/MPO/PTGS1/NOS3/GSTP1/NFE2L2/NQO1/GSTM1	10
GO:0071385	cellular response to glucocorticoid stimulus	8/136	58/18670	9.09041e-09	1.38346e-07	6.11323e-08	NR3C1/EGFR/ABCC2/DNMT3B/SRD5A1/CASP9/ICAM1/GSTP1	8
GO:0048145	regulation of fibroblast proliferation	9/136	83/18670	9.2131e-09	1.39686e-07	6.17245e-08	ESR1/PPARG/EGFR/CCNB1/PDGFRB/PDGFRA/CDK4/MYC/GSTP1	9
GO:0055123	digestive system development	11/136	146/18670	9.66232e-09	1.45948e-07	6.44917e-08	BCL2/EGFR/HIF1A/KIT/CCNB1/PDGFRA/SMAD3/INSR/RB1/CYP1A1/IGF2	11
GO:0016572	histone phosphorylation	7/136	38/18670	9.73986e-09	1.46025e-07	6.45259e-08	MAPK3/CCNB1/PRKCA/JAK2/PRKCD/CHEK1/CDK1	7
GO:0032094	response to food	7/136	38/18670	9.73986e-09	1.46025e-07	6.45259e-08	AKT1/PPARA/MPO/G6PD/HSD11B2/MTOR/CYP1A1	7
GO:0006066	alcohol metabolic process	16/136	364/18670	9.81649e-09	1.46629e-07	6.47927e-08	NFKB1/CYP1A2/FASN/HMGCR/CYP1B1/CYP3A4/APP/G6PD/SQLE/DHCR7/EPHX2/FGFR1/AKR1B1/POR/ACACA/CYP1A1	16
GO:0046620	regulation of organ growth	10/136	113/18670	9.89596e-09	1.47271e-07	6.50762e-08	AKT1/PPARA/MAPK14/G6PD/CCNB1/MTOR/FGFR1/GSK3A/CDK1/POR	10
GO:0048144	fibroblast proliferation	9/136	84/18670	1.02555e-08	1.52061e-07	6.71929e-08	ESR1/PPARG/EGFR/CCNB1/PDGFRB/PDGFRA/CDK4/MYC/GSTP1	9
GO:0002262	myeloid cell homeostasis	11/136	147/18670	1.03797e-08	1.53338e-07	6.7757e-08	CASP3/MAPK14/G6PD/HIF1A/KIT/THRA/JAK2/HIPK2/VEGFA/RB1/IL6	11
GO:0030218	erythrocyte differentiation	10/136	114/18670	1.07809e-08	1.58684e-07	7.01196e-08	CASP3/MAPK14/G6PD/HIF1A/KIT/THRA/JAK2/HIPK2/VEGFA/RB1	10
GO:0070371	ERK1 and ERK2 cascade	15/136	317/18670	1.09855e-08	1.61055e-07	7.11672e-08	MAPK3/HMGCR/EGFR/APP/F2R/KIT/PDGFRB/MAP2K1/PRKCA/PDGFRA/NOX4/ERBB2/MYC/ICAM1/GSTP1	15
GO:0045927	positive regulation of growth	14/136	270/18670	1.10219e-08	1.61055e-07	7.11672e-08	IL2/BCL2/AKT1/EGFR/MAPK14/CCNB1/MAPT/MTOR/INSR/FGFR1/CDK1/VEGFA/ERBB2/IGF2	14
GO:0014074	response to purine-containing compound	11/136	149/18670	1.19586e-08	1.73485e-07	7.66598e-08	PPARG/PTGS2/HSP90B1/AHR/APP/IGFBP5/NOX4/DNMT3B/SRD5A1/RELA/FOS	11
GO:2001056	positive regulation of cysteine-type endopeptidase activity	11/136	149/18670	1.19586e-08	1.73485e-07	7.66598e-08	PPARG/SIRT1/F2R/MAPT/SMAD3/XDH/JAK2/CASP9/CASP8/MYC/CTSD	11
GO:0009896	positive regulation of catabolic process	17/136	423/18670	1.24147e-08	1.79456e-07	7.92984e-08	MAPK3/AKT1/GSK3B/PPARA/MAPK9/APP/MDM2/HIF1A/SIRT1/ROCK2/INSR/HK2/PRKCD/GSK3A/HSP90AA1/IL6/NFE2L2	17
GO:1904018	positive regulation of vasculature development	13/136	230/18670	1.36235e-08	1.96106e-07	8.66555e-08	PTGS2/SERPINE1/CYP1B1/HIF1A/SIRT1/KIT/PRKCA/HK2/HIPK2/NOS3/VEGFA/HSPB1/NFE2L2	13
GO:0071384	cellular response to corticosteroid stimulus	8/136	61/18670	1.37124e-08	1.96106e-07	8.66555e-08	NR3C1/EGFR/ABCC2/DNMT3B/SRD5A1/CASP9/ICAM1/GSTP1	8
GO:1905953	negative regulation of lipid localization	8/136	61/18670	1.37124e-08	1.96106e-07	8.66555e-08	PPARG/AKT1/NFKB1/PPARA/NR1H3/IL6/NFKBIA/CRP	8
GO:0032103	positive regulation of response to external stimulus	15/136	323/18670	1.41161e-08	2.01167e-07	8.88919e-08	IL2/MAPK3/PTGS2/SERPINE1/EGFR/MAPK14/PDGFRB/PRKCA/SMAD3/FGFR1/JAK2/VEGFA/IL6/NFKBIA/HSPB1	15
GO:0071548	response to dexamethasone	7/136	40/18670	1.42152e-08	2.01866e-07	8.92006e-08	NR3C1/EGFR/ABCC2/DNMT3B/SRD5A1/CASP9/ICAM1	7
GO:0001890	placenta development	11/136	152/18670	1.47299e-08	2.07712e-07	9.1784e-08	MAPK3/PPARG/AKT1/PTGS2/HSP90AB1/EGFR/MAPK14/HIF1A/MAP2K1/CASP8/IGF2	11
GO:0016202	regulation of striated muscle tissue development	11/136	152/18670	1.47299e-08	2.07712e-07	9.1784e-08	BCL2/PPARA/HMGCR/MAPK14/G6PD/CCNB1/SMAD3/MTOR/FGFR1/GSK3A/CDK1	11
GO:0071478	cellular response to radiation	12/136	191/18670	1.56082e-08	2.1933e-07	9.69177e-08	BCL2L1/PARP1/PTGS2/MAPK14/MDM2/SIRT1/NOX4/PIK3R1/CHEK1/CASP9/MYC/CHEK2	12
GO:0034250	positive regulation of cellular amide metabolic process	11/136	153/18670	1.57734e-08	2.20883e-07	9.76039e-08	CASP3/MAPK3/APP/CDK4/ROCK2/MTOR/PRKCD/GSK3A/IL6/ERBB2/NFE2L2	11
GO:0055013	cardiac muscle cell development	9/136	89/18670	1.71723e-08	2.39639e-07	1.05892e-07	PPARA/G6PD/CCNB1/PDGFRB/PDGFRA/MTOR/GSK3A/CDK1/VEGFA	9
GO:1902652	secondary alcohol metabolic process	11/136	155/18670	1.80604e-08	2.51164e-07	1.10985e-07	FASN/HMGCR/CYP3A4/APP/G6PD/SQLE/DHCR7/EPHX2/FGFR1/POR/ACACA	11
GO:0042176	regulation of protein catabolic process	16/136	381/18670	1.86399e-08	2.58332e-07	1.14152e-07	AKT1/NOS2/GSK3B/HSP90AB1/HMGCR/EGFR/MAPK9/MDM2/SMAD3/ODC1/HIPK2/GSK3A/HSP90AA1/RELA/NFE2L2/CHEK2	16
GO:0043535	regulation of blood vessel endothelial cell migration	11/136	156/18670	1.93111e-08	2.65808e-07	1.17456e-07	PPARG/AKT1/PTGS2/HIF1A/SIRT1/PRKCA/FGFR1/NOS3/VEGFA/HSPB1/NFE2L2	11
GO:0048634	regulation of muscle organ development	11/136	156/18670	1.93111e-08	2.65808e-07	1.17456e-07	BCL2/PPARA/HMGCR/MAPK14/G6PD/CCNB1/SMAD3/MTOR/FGFR1/GSK3A/CDK1	11
GO:0032872	regulation of stress-activated MAPK cascade	13/136	237/18670	1.94686e-08	2.67065e-07	1.18011e-07	MAPK3/AKT1/IGF1R/HMGCR/EGFR/APP/ERN1/MAP2K1/XDH/HIPK2/VEGFA/MYC/GSTP1	13
GO:0045765	regulation of angiogenesis	16/136	383/18670	2.00554e-08	2.74181e-07	1.21155e-07	PPARG/PTGS2/SERPINE1/CYP1B1/HIF1A/SIRT1/PRKCA/ROCK2/HK2/HIPK2/NOS3/VEGFA/IL6/ERBB2/HSPB1/NFE2L2	16
GO:0060135	maternal process involved in female pregnancy	8/136	64/18670	2.0236e-08	2.75716e-07	1.21834e-07	ESR1/AR/PGR/MAPK3/AKT1/PTGS2/MTOR/AKR1B1	8
GO:0034101	erythrocyte homeostasis	10/136	122/18670	2.07831e-08	2.81269e-07	1.24287e-07	CASP3/MAPK14/G6PD/HIF1A/KIT/THRA/JAK2/HIPK2/VEGFA/RB1	10
GO:0043500	muscle adaptation	10/136	122/18670	2.07831e-08	2.81269e-07	1.24287e-07	PARP1/PPARA/IGFBP5/G6PD/PRKCA/SMAD3/ROCK2/MTOR/GSK3A/NOS3	10
GO:0070302	regulation of stress-activated protein kinase signaling cascade	13/136	239/18670	2.15114e-08	2.90151e-07	1.28212e-07	MAPK3/AKT1/IGF1R/HMGCR/EGFR/APP/ERN1/MAP2K1/XDH/HIPK2/VEGFA/MYC/GSTP1	13
GO:0010745	negative regulation of macrophage derived foam cell differentiation	5/136	13/18670	2.33949e-08	3.14505e-07	1.38974e-07	PPARG/PPARA/NR1H3/NFKBIA/CRP	5
GO:0032881	regulation of polysaccharide metabolic process	7/136	43/18670	2.41276e-08	3.23278e-07	1.4285e-07	AKT1/NFKB1/GSK3B/MTOR/INSR/GSK3A/IGF2	7
GO:0019218	regulation of steroid metabolic process	10/136	124/18670	2.43057e-08	3.24586e-07	1.43428e-07	NFKB1/FASN/HMGCR/SIRT1/KIT/SQLE/DHCR7/EPHX2/POR/ACACA	10
GO:0042063	gliogenesis	14/136	290/18670	2.71463e-08	3.61324e-07	1.59662e-07	MAPK3/PPARG/AKT1/EGFR/APP/MAPT/MAP2K1/HDAC1/MTOR/CDK1/RELA/IL6/ERBB2/GSTP1	14
GO:1901216	positive regulation of neuron death	9/136	94/18670	2.78684e-08	3.69714e-07	1.6337e-07	CASP3/PARP1/GSK3B/MAPT/MTOR/CASP9/CASP8/FOS/NQO1	9
GO:0010632	regulation of epithelial cell migration	14/136	291/18670	2.83434e-08	3.74783e-07	1.65609e-07	PPARG/AKT1/PTGS2/MMP9/HIF1A/SIRT1/PRKCA/ROCK2/MTOR/FGFR1/NOS3/VEGFA/HSPB1/NFE2L2	14
GO:0055006	cardiac cell development	9/136	95/18670	3.05965e-08	4.03254e-07	1.7819e-07	PPARA/G6PD/CCNB1/PDGFRB/PDGFRA/MTOR/GSK3A/CDK1/VEGFA	9
GO:0006633	fatty acid biosynthetic process	11/136	164/18670	3.24431e-08	4.25342e-07	1.8795e-07	PTGS2/CYP1A2/FASN/CYP3A4/SIRT1/NR1H3/PTGS1/EPHX2/PTGES/ACACA/CYP1A1	11
GO:0045766	positive regulation of angiogenesis	12/136	204/18670	3.24833e-08	4.25342e-07	1.8795e-07	PTGS2/SERPINE1/CYP1B1/HIF1A/SIRT1/PRKCA/HK2/HIPK2/NOS3/VEGFA/HSPB1/NFE2L2	12
GO:0046323	glucose import	8/136	68/18670	3.29804e-08	4.30453e-07	1.90209e-07	AKT1/MAPK14/PIK3R1/INSR/HK2/GSK3A/NFE2L2/SLC2A4	8
GO:0019217	regulation of fatty acid metabolic process	9/136	96/18670	3.35552e-08	4.36542e-07	1.929e-07	PPARG/AKT1/PTGS2/PPARA/SIRT1/FABP3/NR1H3/MTOR/PDK1	9
GO:0010971	positive regulation of G2/M transition of mitotic cell cycle	6/136	27/18670	3.49055e-08	4.51199e-07	1.99376e-07	CCND1/APP/CCNB1/CDK4/CDC25B/CDK1	6
GO:1902175	regulation of oxidative stress-induced intrinsic apoptotic signaling pathway	6/136	27/18670	3.49055e-08	4.51199e-07	1.99376e-07	AKT1/PARP1/HIF1A/SIRT1/HSPB1/NFE2L2	6
GO:0050890	cognition	14/136	296/18670	3.50779e-08	4.51978e-07	1.99721e-07	CASP3/PTGS2/HMGCR/EGFR/SGK1/APP/HIF1A/KIT/MAPT/THRA/BCHE/MTOR/INSR/FOS	14
GO:0050679	positive regulation of epithelial cell proliferation	12/136	206/18670	3.61883e-08	4.648e-07	2.05386e-07	AR/CCND1/AKT1/EGFR/HIF1A/SIRT1/PRKCA/MTOR/FGFR1/VEGFA/ERBB2/MYC	12
GO:0043255	regulation of carbohydrate biosynthetic process	9/136	97/18670	3.67608e-08	4.69299e-07	2.07374e-07	AKT1/NFKB1/GSK3B/PPARA/SIRT1/MTOR/INSR/GSK3A/IGF2	9
GO:0016125	sterol metabolic process	11/136	166/18670	3.67713e-08	4.69299e-07	2.07374e-07	CYP19A1/FASN/HMGCR/CYP1B1/APP/G6PD/SQLE/DHCR7/EPHX2/POR/ACACA	11
GO:0042698	ovulation cycle	8/136	69/18670	3.70787e-08	4.7173e-07	2.08448e-07	ESR1/PGR/CASP3/EGFR/SIRT1/PDGFRA/MAP2K6/NOS3	8
GO:0070661	leukocyte proliferation	14/136	298/18670	3.81553e-08	4.839e-07	2.13826e-07	IL2/BCL2/CASP3/AHR/KIT/IGFBP2/ACE/PRKCD/HPRT1/IL6/ERBB2/VCAM1/GSTP1/IGF2	14
GO:1901568	fatty acid derivative metabolic process	11/136	167/18670	3.91223e-08	4.94609e-07	2.18558e-07	MAPK3/PTGS2/CYP1A2/FASN/CYP1B1/SIRT1/PTGS1/EPHX2/PTGES/ACACA/CYP1A1	11
GO:0022602	ovulation cycle process	7/136	46/18670	3.93549e-08	4.95995e-07	2.19171e-07	ESR1/PGR/CASP3/SIRT1/PDGFRA/MAP2K6/NOS3	7
GO:0070372	regulation of ERK1 and ERK2 cascade	14/136	300/18670	4.14753e-08	5.21089e-07	2.30259e-07	MAPK3/HMGCR/EGFR/APP/F2R/KIT/PDGFRB/MAP2K1/PRKCA/PDGFRA/NOX4/ERBB2/ICAM1/GSTP1	14
GO:0070301	cellular response to hydrogen peroxide	9/136	99/18670	4.3983e-08	5.47413e-07	2.41891e-07	CYP1B1/MDM2/SIRT1/PRKCD/CDK1/RELA/IL6/NFE2L2/NQO1	9
GO:0008209	androgen metabolic process	6/136	28/18670	4.41604e-08	5.47413e-07	2.41891e-07	ESR1/CYP19A1/CYP17A1/CYP3A4/HSD17B3/SRD5A1	6
GO:1990776	response to angiotensin	6/136	28/18670	4.41604e-08	5.47413e-07	2.41891e-07	NFKB1/PTGS2/ROCK2/PRKCD/RELA/NFE2L2	6
GO:0030518	intracellular steroid hormone receptor signaling pathway	10/136	132/18670	4.42491e-08	5.47413e-07	2.41891e-07	ESR1/AR/PGR/PARP1/NR3C1/ESR2/SIRT1/HDAC1/JAK2/RB1	10
GO:0055007	cardiac muscle cell differentiation	10/136	132/18670	4.42491e-08	5.47413e-07	2.41891e-07	PPARA/G6PD/CCNB1/PDGFRB/PDGFRA/NOX4/MTOR/GSK3A/CDK1/VEGFA	10
GO:0043523	regulation of neuron apoptotic process	12/136	210/18670	4.47543e-08	5.5197e-07	2.43905e-07	BCL2/CASP3/BCL2L1/PARP1/HSP90AB1/G6PD/HIF1A/F2R/JAK2/HIPK2/CASP9/NQO1	12
GO:0061614	pri-miRNA transcription by RNA polymerase II	7/136	47/18670	4.59629e-08	5.65148e-07	2.49728e-07	PPARG/NR3C1/PPARA/HIF1A/SMAD3/RELA/FOS	7
GO:0050730	regulation of peptidyl-tyrosine phosphorylation	13/136	256/18670	4.84017e-08	5.93325e-07	2.62179e-07	IL2/EGFR/APP/KIT/NOX4/ACE/MTOR/JAK2/PRKCD/VEGFA/IL6/ICAM1/IGF2	13
GO:0060326	cell chemotaxis	14/136	304/18670	4.89118e-08	5.97762e-07	2.64139e-07	MAPK3/CYP19A1/SERPINE1/MAPK14/KIT/PDGFRB/PDGFRA/FGFR1/PRKCD/VEGFA/IL6/VCAM1/HSPB1/GSTP1	14
GO:0034349	glial cell apoptotic process	5/136	15/18670	5.39521e-08	6.57368e-07	2.90478e-07	CASP3/PRKCA/PRKCD/CASP9/RB1	5
GO:0042326	negative regulation of phosphorylation	17/136	468/18670	5.42637e-08	6.59173e-07	2.91276e-07	IL2/CASP3/AKT1/PPARA/IGF1R/HMGCR/IGFBP3/SIRT1/CCNB1/MAPT/XDH/MTOR/PRKCD/RB1/MYC/HSPB1/GSTP1	17
GO:0016051	carbohydrate biosynthetic process	12/136	214/18670	5.50942e-08	6.64035e-07	2.93424e-07	AKT1/NFKB1/GSK3B/PPARA/GAPDH/G6PD/SIRT1/MTOR/INSR/AKR1B1/GSK3A/IGF2	12
GO:2001020	regulation of response to DNA damage stimulus	12/136	214/18670	5.50942e-08	6.64035e-07	2.93424e-07	BCL2/BCL2L1/PARP1/EGFR/MDM2/SIRT1/MAPT/PRKCD/CHEK1/CASP9/MYC/CHEK2	12
GO:0005979	regulation of glycogen biosynthetic process	6/136	29/18670	5.53487e-08	6.64035e-07	2.93424e-07	AKT1/GSK3B/MTOR/INSR/GSK3A/IGF2	6
GO:0010962	regulation of glucan biosynthetic process	6/136	29/18670	5.53487e-08	6.64035e-07	2.93424e-07	AKT1/GSK3B/MTOR/INSR/GSK3A/IGF2	6
GO:0090257	regulation of muscle system process	13/136	259/18670	5.54872e-08	6.64035e-07	2.93424e-07	PARP1/PTGS2/PPARA/IGFBP5/G6PD/F2R/KIT/PRKCA/SMAD3/ROCK2/MTOR/GSK3A/NOS3	13
GO:0070374	positive regulation of ERK1 and ERK2 cascade	12/136	215/18670	5.79924e-08	6.91962e-07	3.05765e-07	MAPK3/HMGCR/EGFR/APP/F2R/KIT/PDGFRB/MAP2K1/PRKCA/PDGFRA/NOX4/ICAM1	12
GO:0043627	response to estrogen	8/136	73/18670	5.81712e-08	6.92048e-07	3.05803e-07	ESR1/CCND1/PPARG/ABCC2/MDM2/IGFBP2/PDGFRB/SRD5A1	8
GO:0043393	regulation of protein binding	12/136	217/18670	6.42015e-08	7.5931e-07	3.35524e-07	BCL2/MAPK3/AKT1/MAPK8/GSK3B/PPARA/HSP90AB1/MMP9/APP/ACE/PRKCD/HIPK2	12
GO:0050920	regulation of chemotaxis	12/136	217/18670	6.42015e-08	7.5931e-07	3.35524e-07	MAPK3/CYP19A1/SERPINE1/MAPK14/PDGFRB/PDGFRA/SMAD3/FGFR1/VEGFA/IL6/HSPB1/GSTP1	12
GO:1900182	positive regulation of protein localization to nucleus	8/136	74/18670	6.48254e-08	7.64447e-07	3.37794e-07	AKT1/PARP1/PTGS2/MAPK14/SMAD3/PIK3R1/PRKCD/CDK1	8
GO:0009408	response to heat	11/136	176/18670	6.71e-08	7.88963e-07	3.48628e-07	MAPK3/AKT1/PTGS2/GSK3B/HSP90AB1/ABCC2/SIRT1/MAPT/MTOR/NOS3/HSP90AA1	11
GO:1902751	positive regulation of cell cycle G2/M phase transition	6/136	30/18670	6.87736e-08	8.06291e-07	3.56284e-07	CCND1/APP/CCNB1/CDK4/CDC25B/CDK1	6
GO:0010611	regulation of cardiac muscle hypertrophy	8/136	75/18670	7.21242e-08	8.43122e-07	3.72559e-07	PARP1/PPARA/G6PD/PRKCA/SMAD3/ROCK2/MTOR/GSK3A	8
GO:0033135	regulation of peptidyl-serine phosphorylation	10/136	139/18670	7.2349e-08	8.43305e-07	3.7264e-07	BCL2/AKT1/PTGS2/HSP90AB1/EGFR/APP/RAF1/HSP90AA1/VEGFA/IL6	10
GO:1903034	regulation of response to wounding	11/136	179/18670	7.97638e-08	9.27053e-07	4.09647e-07	HMGCR/SERPINE1/F2R/MAP2K1/PRKCA/PDGFRA/SMAD3/MTOR/PRKCD/NOS3/NFE2L2	11
GO:0048146	positive regulation of fibroblast proliferation	7/136	51/18670	8.25876e-08	9.57114e-07	4.2293e-07	ESR1/EGFR/CCNB1/PDGFRB/PDGFRA/CDK4/MYC	7
GO:0043534	blood vessel endothelial cell migration	11/136	180/18670	8.44336e-08	9.75704e-07	4.31145e-07	PPARG/AKT1/PTGS2/HIF1A/SIRT1/PRKCA/FGFR1/NOS3/VEGFA/HSPB1/NFE2L2	11
GO:0034248	regulation of cellular amide metabolic process	17/136	483/18670	8.54184e-08	9.84264e-07	4.34927e-07	CASP3/MAPK3/AKT1/GAPDH/APP/IGFBP5/CDK4/ROCK2/MTOR/PDK1/MKNK2/PRKCD/GSK3A/IL6/ERBB2/HSPB1/NFE2L2	17
GO:1900542	regulation of purine nucleotide metabolic process	10/136	142/18670	8.85652e-08	1.01762e-06	4.49665e-07	NOS2/PARP1/PPARA/APP/HIF1A/CCNB1/INSR/PDK1/NOS3/CDK1	10
GO:0010565	regulation of cellular ketone metabolic process	11/136	181/18670	8.93447e-08	1.02366e-06	4.52334e-07	PPARG/AKT1/PTGS2/PPARA/SIRT1/FABP3/NR1H3/ODC1/MTOR/PDK1/NQO1	11
GO:1901617	organic hydroxy compound biosynthetic process	13/136	271/18670	9.4136e-08	1.0755e-06	4.75242e-07	CYP19A1/NFKB1/FASN/HMGCR/CYP3A4/G6PD/SIRT1/SQLE/DHCR7/HSD17B3/AKR1B1/POR/ACACA	13
GO:0010821	regulation of mitochondrion organization	11/136	182/18670	9.45078e-08	1.0767e-06	4.75771e-07	BCL2/BCL2L1/AKT1/MAPK8/GSK3B/MMP9/HIF1A/MAPT/HK2/GSK3A/CASP8	11
GO:0055021	regulation of cardiac muscle tissue growth	8/136	78/18670	9.84178e-08	1.11808e-06	4.94059e-07	PPARA/MAPK14/G6PD/CCNB1/MTOR/FGFR1/GSK3A/CDK1	8
GO:0014897	striated muscle hypertrophy	9/136	109/18670	1.01882e-07	1.15419e-06	5.10013e-07	PARP1/PPARA/IGFBP5/G6PD/PRKCA/SMAD3/ROCK2/MTOR/GSK3A	9
GO:0043542	endothelial cell migration	13/136	273/18670	1.02532e-07	1.1583e-06	5.1183e-07	PPARG/AKT1/PTGS2/CYP1B1/HIF1A/SIRT1/PRKCA/ROCK2/FGFR1/NOS3/VEGFA/HSPB1/NFE2L2	13
GO:0008210	estrogen metabolic process	6/136	32/18670	1.03712e-07	1.16835e-06	5.16273e-07	CYP19A1/CYP1A2/CYP1B1/CYP3A4/PDGFRA/CYP1A1	6
GO:0001894	tissue homeostasis	12/136	227/18670	1.05097e-07	1.18013e-06	5.21478e-07	BCL2/EGFR/F2R/PRKCA/NOX4/AKR1B1/NOS3/VEGFA/RB1/IL6/ACACA/HSPB1	12
GO:0048639	positive regulation of developmental growth	11/136	184/18670	1.05635e-07	1.18013e-06	5.21478e-07	BCL2/AKT1/MAPK14/CCNB1/MAPT/MTOR/INSR/FGFR1/CDK1/VEGFA/IGF2	11
GO:2000045	regulation of G1/S transition of mitotic cell cycle	11/136	184/18670	1.05635e-07	1.18013e-06	5.21478e-07	BCL2/CCND1/AKT1/EGFR/MDM2/CCNB1/CDK4/CDK1/RB1/CYP1A1/CHEK2	11
GO:0071260	cellular response to mechanical stimulus	8/136	79/18670	1.08841e-07	1.21258e-06	5.35818e-07	MAPK3/AKT1/MAPK8/NFKB1/PTGS2/EGFR/CHEK1/CASP8	8
GO:0006140	regulation of nucleotide metabolic process	10/136	146/18670	1.15124e-07	1.27905e-06	5.65187e-07	NOS2/PARP1/PPARA/APP/HIF1A/CCNB1/INSR/PDK1/NOS3/CDK1	10
GO:0010594	regulation of endothelial cell migration	12/136	229/18670	1.15636e-07	1.2812e-06	5.6614e-07	PPARG/AKT1/PTGS2/HIF1A/SIRT1/PRKCA/ROCK2/FGFR1/NOS3/VEGFA/HSPB1/NFE2L2	12
GO:0022900	electron transport chain	11/136	186/18670	1.17911e-07	1.30284e-06	5.75698e-07	GSR/CYP19A1/CYP1A2/CCNB1/XDH/NOX4/SRD5A1/AKR1B1/CDK1/POR/NQO1	11
GO:0014896	muscle hypertrophy	9/136	111/18670	1.19279e-07	1.31435e-06	5.80788e-07	PARP1/PPARA/IGFBP5/G6PD/PRKCA/SMAD3/ROCK2/MTOR/GSK3A	9
GO:0071236	cellular response to antibiotic	10/136	147/18670	1.22769e-07	1.34913e-06	5.96153e-07	CYP1B1/AHR/MDM2/SIRT1/PRKCD/CDK1/RELA/IL6/NFE2L2/NQO1	10
GO:0006914	autophagy	17/136	496/18670	1.24834e-07	1.36438e-06	6.02891e-07	BCL2/CASP3/MAPK3/AKT1/MAPK8/GSK3B/GAPDH/HIF1A/SIRT1/ERN1/MAPT/MTOR/HK2/CAPN1/GSK3A/HSP90AA1/HSPB1	17
GO:0061919	process utilizing autophagic mechanism	17/136	496/18670	1.24834e-07	1.36438e-06	6.02891e-07	BCL2/CASP3/MAPK3/AKT1/MAPK8/GSK3B/GAPDH/HIF1A/SIRT1/ERN1/MAPT/MTOR/HK2/CAPN1/GSK3A/HSP90AA1/HSPB1	17
GO:0061041	regulation of wound healing	10/136	148/18670	1.30858e-07	1.42635e-06	6.30279e-07	HMGCR/SERPINE1/F2R/PRKCA/PDGFRA/SMAD3/MTOR/PRKCD/NOS3/NFE2L2	10
GO:0043200	response to amino acid	9/136	113/18670	1.39208e-07	1.51328e-06	6.68688e-07	CASP3/BCL2L1/MMP2/EGFR/PDGFRA/MTOR/RELA/ICAM1/GSTP1	9
GO:0048738	cardiac muscle tissue development	12/136	233/18670	1.39588e-07	1.51333e-06	6.68712e-07	PPARA/MAPK14/G6PD/CCNB1/PDGFRB/PDGFRA/NOX4/MTOR/FGFR1/GSK3A/CDK1/VEGFA	12
GO:0034644	cellular response to UV	8/136	82/18670	1.45997e-07	1.57435e-06	6.95675e-07	PARP1/PTGS2/MDM2/SIRT1/PIK3R1/CHEK1/CASP9/MYC	8
GO:1905954	positive regulation of lipid localization	8/136	82/18670	1.45997e-07	1.57435e-06	6.95675e-07	CYP19A1/NFKB1/SIRT1/FABP3/NR1H3/MAP2K6/PRKCD/NFKBIA	8
GO:0006690	icosanoid metabolic process	9/136	114/18670	1.50216e-07	1.61123e-06	7.1197e-07	MAPK3/PTGS2/CYP1A2/CYP1B1/SIRT1/PTGS1/EPHX2/PTGES/CYP1A1	9
GO:0042752	regulation of circadian rhythm	9/136	114/18670	1.50216e-07	1.61123e-06	7.1197e-07	PPARG/MAPK8/GSK3B/PPARA/MAPK9/NR1H3/ROCK2/MTOR/CDK1	9
GO:0060749	mammary gland alveolus development	5/136	18/18670	1.51252e-07	1.61375e-06	7.13086e-07	ESR1/AR/CCND1/HIF1A/VEGFA	5
GO:0061377	mammary gland lobule development	5/136	18/18670	1.51252e-07	1.61375e-06	7.13086e-07	ESR1/AR/CCND1/HIF1A/VEGFA	5
GO:0010332	response to gamma radiation	7/136	56/18670	1.60506e-07	1.70434e-06	7.53116e-07	BCL2/BCL2L1/PARP1/MDM2/NOX4/MYC/CHEK2	7
GO:0045913	positive regulation of carbohydrate metabolic process	8/136	83/18670	1.60588e-07	1.70434e-06	7.53116e-07	AKT1/NFKB1/PPARA/APP/HIF1A/SIRT1/INSR/IGF2	8
GO:0021700	developmental maturation	13/136	284/18670	1.61954e-07	1.71005e-06	7.55639e-07	PGR/BCL2/PPARG/MMP2/APP/G6PD/HIF1A/CCNB1/MTOR/FGFR1/CDC25B/VEGFA/RB1	13
GO:0032963	collagen metabolic process	9/136	115/18670	1.61974e-07	1.71005e-06	7.55639e-07	PPARG/MMP2/MMP9/HIF1A/F2R/PDGFRB/MMP13/IL6/CTSD	9
GO:0031669	cellular response to nutrient levels	12/136	237/18670	1.67878e-07	1.76088e-06	7.78098e-07	BCL2/MAPK3/PPARG/MAPK8/PTGS2/HSP90B1/MDM2/SIRT1/MTOR/SRD5A1/ICAM1/NFE2L2	12
GO:0007596	blood coagulation	14/136	336/18670	1.67917e-07	1.76088e-06	7.78098e-07	MAPK3/SERPINE1/F2R/PRKCA/PDGFRA/HDAC1/PIK3R1/RAF1/JAK2/PRKCD/NOS3/IL6/HSPB1/NFE2L2	14
GO:0001678	cellular glucose homeostasis	10/136	152/18670	1.68098e-07	1.76088e-06	7.78098e-07	IGF1R/HMGCR/HIF1A/SIRT1/ERN1/NOX4/PIK3R1/RAF1/HK2/ICAM1	10
GO:0051348	negative regulation of transferase activity	13/136	285/18670	1.68651e-07	1.7621e-06	7.78638e-07	CASP3/PPARG/AKT1/GSK3B/IGF1R/HMGCR/SIRT1/MAPT/PRKCD/GSK3A/RB1/HSPB1/GSTP1	13
GO:1900180	regulation of protein localization to nucleus	9/136	116/18670	1.74524e-07	1.81875e-06	8.0367e-07	AKT1/PARP1/PTGS2/GSK3B/MAPK14/SMAD3/PIK3R1/PRKCD/CDK1	9
GO:0044262	cellular carbohydrate metabolic process	13/136	286/18670	1.75597e-07	1.82428e-06	8.06115e-07	AKT1/GSK3B/PPARA/IGFBP3/SIRT1/IGFBP4/MTOR/INSR/HK2/AKR1B1/PDK1/GSK3A/IGF2	13
GO:0060420	regulation of heart growth	8/136	84/18670	1.76412e-07	1.82428e-06	8.06115e-07	PPARA/MAPK14/G6PD/CCNB1/MTOR/FGFR1/GSK3A/CDK1	8
GO:0097756	negative regulation of blood vessel diameter	8/136	84/18670	1.76412e-07	1.82428e-06	8.06115e-07	AKT1/PTGS2/HMGCR/EGFR/F2R/ACE/ICAM1/CRP	8
GO:0030168	platelet activation	10/136	153/18670	1.7875e-07	1.84373e-06	8.14708e-07	MAPK3/F2R/PRKCA/PDGFRA/PIK3R1/RAF1/PRKCD/NOS3/IL6/HSPB1	10
GO:0045981	positive regulation of nucleotide metabolic process	7/136	57/18670	1.81873e-07	1.8664e-06	8.24725e-07	NOS2/APP/HIF1A/CCNB1/INSR/NOS3/CDK1	7
GO:1900544	positive regulation of purine nucleotide metabolic process	7/136	57/18670	1.81873e-07	1.8664e-06	8.24725e-07	NOS2/APP/HIF1A/CCNB1/INSR/NOS3/CDK1	7
GO:0070873	regulation of glycogen metabolic process	6/136	35/18670	1.82467e-07	1.86774e-06	8.2532e-07	AKT1/GSK3B/MTOR/INSR/GSK3A/IGF2	6
GO:1904705	regulation of vascular smooth muscle cell proliferation	8/136	85/18670	1.93556e-07	1.97124e-06	8.71054e-07	PPARG/MMP2/MMP9/IGFBP5/MDM2/ERN1/JAK2/GSTP1	8
GO:1990874	vascular smooth muscle cell proliferation	8/136	85/18670	1.93556e-07	1.97124e-06	8.71054e-07	PPARG/MMP2/MMP9/IGFBP5/MDM2/ERN1/JAK2/GSTP1	8
GO:0007599	hemostasis	14/136	341/18670	2.01049e-07	2.04239e-06	9.02493e-07	MAPK3/SERPINE1/F2R/PRKCA/PDGFRA/HDAC1/PIK3R1/RAF1/JAK2/PRKCD/NOS3/IL6/HSPB1/NFE2L2	14
GO:0032930	positive regulation of superoxide anion generation	5/136	19/18670	2.04071e-07	2.06271e-06	9.11471e-07	EGFR/MAPT/PRKCD/GSTP1/CRP	5
GO:1902176	negative regulation of oxidative stress-induced intrinsic apoptotic signaling pathway	5/136	19/18670	2.04071e-07	2.06271e-06	9.11471e-07	AKT1/HIF1A/SIRT1/HSPB1/NFE2L2	5
GO:0050817	coagulation	14/136	342/18670	2.08343e-07	2.10061e-06	9.28221e-07	MAPK3/SERPINE1/F2R/PRKCA/PDGFRA/HDAC1/PIK3R1/RAF1/JAK2/PRKCD/NOS3/IL6/HSPB1/NFE2L2	14
GO:0006919	activation of cysteine-type endopeptidase activity involved in apoptotic process	8/136	86/18670	2.1211e-07	2.12268e-06	9.37971e-07	PPARG/F2R/MAPT/SMAD3/XDH/JAK2/CASP9/CASP8	8
GO:0008625	extrinsic apoptotic signaling pathway via death domain receptors	8/136	86/18670	2.1211e-07	2.12268e-06	9.37971e-07	BCL2/BCL2L1/SERPINE1/PIK3R1/RAF1/NOS3/CASP8/ICAM1	8
GO:0090559	regulation of membrane permeability	8/136	86/18670	2.1211e-07	2.12268e-06	9.37971e-07	BCL2/BCL2L1/MAPK8/GSK3B/MTOR/HK2/GSK3A/CASP8	8
GO:0042554	superoxide anion generation	6/136	36/18670	2.17657e-07	2.16743e-06	9.57746e-07	EGFR/MAPT/NOX4/PRKCD/GSTP1/CRP	6
GO:0090322	regulation of superoxide metabolic process	6/136	36/18670	2.17657e-07	2.16743e-06	9.57746e-07	EGFR/MAPT/PRKCD/GSTP1/NFE2L2/CRP	6
GO:0001667	ameboidal-type cell migration	16/136	461/18670	2.54664e-07	2.52627e-06	1.11631e-06	PPARG/AKT1/PTGS2/MMP9/CYP1B1/HIF1A/SIRT1/KIT/PRKCA/ROCK2/MTOR/FGFR1/NOS3/VEGFA/HSPB1/NFE2L2	16
GO:0045785	positive regulation of cell adhesion	15/136	403/18670	2.54945e-07	2.52627e-06	1.11631e-06	IL2/AKT1/GSK3B/IGFBP2/PRKCA/SMAD3/PIK3R1/JAK2/RELA/VEGFA/IL6/ERBB2/ICAM1/VCAM1/IGF2	15
GO:0038083	peptidyl-tyrosine autophosphorylation	6/136	37/18670	2.58237e-07	2.55262e-06	1.12795e-06	MAPK3/IGF1R/EGFR/ACE/INSR/VEGFA	6
GO:0046324	regulation of glucose import	7/136	60/18670	2.60896e-07	2.5726e-06	1.13678e-06	AKT1/MAPK14/PIK3R1/INSR/HK2/GSK3A/NFE2L2	7
GO:1903522	regulation of blood circulation	13/136	297/18670	2.70804e-07	2.66256e-06	1.17653e-06	IL2/AKT1/PTGS2/EGFR/MDM2/F2R/THRA/THRB/ACE/JAK2/GSK3A/NOS3/ICAM1	13
GO:1902806	regulation of cell cycle G1/S phase transition	11/136	202/18670	2.71339e-07	2.66256e-06	1.17653e-06	BCL2/CCND1/AKT1/EGFR/MDM2/CCNB1/CDK4/CDK1/RB1/CYP1A1/CHEK2	11
GO:0032370	positive regulation of lipid transport	7/136	61/18670	2.92938e-07	2.86753e-06	1.2671e-06	CYP19A1/SIRT1/FABP3/NR1H3/MAP2K6/PRKCD/NFKBIA	7
GO:0006164	purine nucleotide biosynthetic process	13/136	300/18670	3.03766e-07	2.96631e-06	1.31076e-06	NOS2/PARP1/FASN/PPARA/GAPDH/APP/HIF1A/INSR/HK2/PDK1/HPRT1/NOS3/ACACA	13
GO:0015718	monocarboxylic acid transport	10/136	162/18670	3.04672e-07	2.96797e-06	1.31149e-06	PPARG/AKT1/NOS2/PPARA/ABCC2/FABP3/ACE/ABCC4/MAP2K6/ACACA	10
GO:0008637	apoptotic mitochondrial changes	9/136	124/18670	3.09281e-07	3.00562e-06	1.32813e-06	BCL2/BCL2L1/AKT1/MAPK8/GSK3B/MMP9/HK2/GSK3A/CASP8	9
GO:0007517	muscle organ development	15/136	410/18670	3.17615e-07	3.07919e-06	1.36063e-06	BCL2/PPARA/HMGCR/MAPK14/G6PD/SIRT1/CCNB1/SMAD3/MTOR/FGFR1/GSK3A/ACHE/CDK1/FOS/RB1	15
GO:0046824	positive regulation of nucleocytoplasmic transport	7/136	62/18670	3.2823e-07	3.17446e-06	1.40273e-06	PTGS2/GSK3B/MAPK14/MDM2/SMAD3/PIK3R1/PRKCD	7
GO:0002064	epithelial cell development	11/136	207/18670	3.46656e-07	3.34465e-06	1.47794e-06	ESR1/AR/PGR/GSK3B/FASN/HIF1A/ROCK2/FGFR1/GSK3A/VEGFA/ICAM1	11
GO:0055093	response to hyperoxia	5/136	21/18670	3.52967e-07	3.39742e-06	1.50125e-06	PPARG/PDGFRB/CDK4/DNMT3B/CYP1A1	5
GO:1902042	negative regulation of extrinsic apoptotic signaling pathway via death domain receptors	6/136	39/18670	3.58108e-07	3.43869e-06	1.51949e-06	BCL2L1/SERPINE1/RAF1/NOS3/CASP8/ICAM1	6
GO:0071695	anatomical structure maturation	10/136	165/18670	3.61235e-07	3.46048e-06	1.52912e-06	PGR/BCL2/MMP2/APP/G6PD/HIF1A/CCNB1/MTOR/CDC25B/RB1	10
GO:1901215	negative regulation of neuron death	11/136	208/18670	3.63764e-07	3.47644e-06	1.53617e-06	BCL2/BCL2L1/AKT1/GSK3B/PPARA/HSP90AB1/HIF1A/SIRT1/F2R/JAK2/HIPK2	11
GO:0090181	regulation of cholesterol metabolic process	7/136	63/18670	3.67032e-07	3.49938e-06	1.54631e-06	FASN/HMGCR/SQLE/DHCR7/EPHX2/POR/ACACA	7
GO:0071229	cellular response to acid chemical	11/136	209/18670	3.81614e-07	3.62983e-06	1.60395e-06	PPARG/BCL2L1/AKT1/MMP2/EGFR/CCNB1/PDGFRA/CDK4/MTOR/VEGFA/ACACA	11
GO:0032768	regulation of monooxygenase activity	7/136	64/18670	4.09621e-07	3.88091e-06	1.7149e-06	AKT1/NFKB1/EGFR/HIF1A/NOS3/HSP90AA1/POR	7
GO:0009895	negative regulation of catabolic process	13/136	308/18670	4.09935e-07	3.88091e-06	1.7149e-06	BCL2/AKT1/NOS2/PPARA/HSP90AB1/HMGCR/EGFR/MAPK14/SMAD3/MTOR/HIPK2/GSK3A/RELA	13
GO:0001654	eye development	14/136	362/18670	4.14355e-07	3.91356e-06	1.72933e-06	BCL2/EGFR/CYP1B1/HIF1A/PDGFRB/PDGFRA/SMAD3/THRB/HDAC1/CDK4/HIPK2/ACHE/VEGFA/CYP1A1	14
GO:0050728	negative regulation of inflammatory response	10/136	169/18670	4.50865e-07	4.24845e-06	1.87731e-06	IL2/PPARG/CYP19A1/NFKB1/PPARA/SMAD3/NR1H3/PRKCD/RB1/GSTP1	10
GO:0031281	positive regulation of cyclase activity	5/136	22/18670	4.54115e-07	4.25918e-06	1.88205e-06	MAPK3/NOS2/MAPK8/MAPK14/NOS3	5
GO:0032928	regulation of superoxide anion generation	5/136	22/18670	4.54115e-07	4.25918e-06	1.88205e-06	EGFR/MAPT/PRKCD/GSTP1/CRP	5
GO:0032102	negative regulation of response to external stimulus	14/136	365/18670	4.57556e-07	4.28149e-06	1.89191e-06	IL2/PPARG/CYP19A1/NFKB1/PPARA/HMGCR/SERPINE1/PDGFRA/SMAD3/NR1H3/PRKCD/NOS3/RB1/GSTP1	14
GO:0050810	regulation of steroid biosynthetic process	8/136	95/18670	4.59949e-07	4.29392e-06	1.8974e-06	NFKB1/FASN/HMGCR/SIRT1/SQLE/DHCR7/POR/ACACA	8
GO:0150063	visual system development	14/136	366/18670	4.72832e-07	4.40399e-06	1.94604e-06	BCL2/EGFR/CYP1B1/HIF1A/PDGFRB/PDGFRA/SMAD3/THRB/HDAC1/CDK4/HIPK2/ACHE/VEGFA/CYP1A1	14
GO:1902893	regulation of pri-miRNA transcription by RNA polymerase II	6/136	41/18670	4.87668e-07	4.53171e-06	2.00248e-06	NR3C1/PPARA/HIF1A/SMAD3/RELA/FOS	6
GO:0072522	purine-containing compound biosynthetic process	13/136	313/18670	4.92094e-07	4.56234e-06	2.01601e-06	NOS2/PARP1/FASN/PPARA/GAPDH/APP/HIF1A/INSR/HK2/PDK1/HPRT1/NOS3/ACACA	13
GO:0097327	response to antineoplastic agent	8/136	96/18670	4.98712e-07	4.61309e-06	2.03844e-06	NR3C1/EGFR/ABCC2/CDK4/DNMT3B/SRD5A1/CASP9/ICAM1	8
GO:0016241	regulation of macroautophagy	10/136	171/18670	5.02578e-07	4.63821e-06	2.04953e-06	CASP3/MAPK3/AKT1/MAPK8/GAPDH/HIF1A/SIRT1/ERN1/MTOR/CAPN1	10
GO:0046626	regulation of insulin receptor signaling pathway	7/136	66/18670	5.07348e-07	4.67154e-06	2.06426e-06	SIRT1/CDK4/PIK3R1/PRKCD/GSK3A/RELA/IGF2	7
GO:0043010	camera-type eye development	13/136	314/18670	5.10192e-07	4.68702e-06	2.07111e-06	EGFR/CYP1B1/HIF1A/PDGFRB/PDGFRA/SMAD3/THRB/HDAC1/CDK4/HIPK2/ACHE/VEGFA/CYP1A1	13
GO:0048880	sensory system development	14/136	371/18670	5.5631e-07	5.09908e-06	2.25319e-06	BCL2/EGFR/CYP1B1/HIF1A/PDGFRB/PDGFRA/SMAD3/THRB/HDAC1/CDK4/HIPK2/ACHE/VEGFA/CYP1A1	14
GO:0055002	striated muscle cell development	10/136	173/18670	5.59413e-07	5.11591e-06	2.26062e-06	BCL2/PPARA/G6PD/CCNB1/PDGFRB/PDGFRA/MTOR/GSK3A/CDK1/VEGFA	10
GO:0042770	signal transduction in response to DNA damage	9/136	133/18670	5.61292e-07	5.12147e-06	2.26308e-06	MAPK14/MDM2/SIRT1/CCNB1/HIPK2/CHEK1/CDK1/CASP9/CHEK2	9
GO:0019748	secondary metabolic process	7/136	67/18670	5.63123e-07	5.12277e-06	2.26366e-06	BCL2/CYP1A2/CYP1B1/ABCC2/AKR1B1/CYP1A1/NFE2L2	7
GO:0001933	negative regulation of protein phosphorylation	15/136	429/18670	5.63975e-07	5.12277e-06	2.26366e-06	IL2/CASP3/AKT1/IGF1R/HMGCR/IGFBP3/SIRT1/CCNB1/XDH/MTOR/PRKCD/RB1/MYC/HSPB1/GSTP1	15
GO:0071157	negative regulation of cell cycle arrest	5/136	23/18670	5.76871e-07	5.22814e-06	2.31021e-06	CCND1/HSP90AB1/MDM2/CDK4/CHEK2	5
GO:0060191	regulation of lipase activity	8/136	98/18670	5.84681e-07	5.28704e-06	2.33624e-06	ESR1/EGFR/KIT/PDGFRB/PDGFRA/NR1H3/FGFR1/POR	8
GO:0001701	in utero embryonic development	14/136	373/18670	5.9325e-07	5.35253e-06	2.36518e-06	AR/BCL2L1/AKT1/EGFR/HIF1A/CCNB1/MAP2K1/PDGFRA/SMAD3/FGFR1/NOS3/CASP8/VEGFA/IGF2	14
GO:0046683	response to organophosphorus	9/136	134/18670	5.98027e-07	5.37159e-06	2.3736e-06	PTGS2/HSP90B1/AHR/APP/IGFBP5/NOX4/SRD5A1/RELA/FOS	9
GO:0048565	digestive tract development	9/136	134/18670	5.98027e-07	5.37159e-06	2.3736e-06	BCL2/EGFR/HIF1A/KIT/CCNB1/PDGFRA/SMAD3/RB1/CYP1A1	9
GO:0046165	alcohol biosynthetic process	10/136	175/18670	6.21799e-07	5.5727e-06	2.46247e-06	NFKB1/FASN/HMGCR/CYP3A4/G6PD/SQLE/DHCR7/AKR1B1/POR/ACACA	10
GO:0050921	positive regulation of chemotaxis	9/136	135/18670	6.36828e-07	5.69474e-06	2.5164e-06	MAPK3/SERPINE1/MAPK14/PDGFRB/SMAD3/FGFR1/VEGFA/IL6/HSPB1	9
GO:0010863	positive regulation of phospholipase C activity	6/136	43/18670	6.53358e-07	5.81676e-06	2.57032e-06	ESR1/EGFR/KIT/PDGFRB/PDGFRA/FGFR1	6
GO:1904646	cellular response to amyloid-beta	6/136	43/18670	6.53358e-07	5.81676e-06	2.57032e-06	PARP1/GSK3B/IGF1R/APP/ICAM1/VCAM1	6
GO:0055024	regulation of cardiac muscle tissue development	8/136	100/18670	6.83013e-07	6.06738e-06	2.68106e-06	PPARA/MAPK14/G6PD/CCNB1/MTOR/FGFR1/GSK3A/CDK1	8
GO:0046688	response to copper ion	6/136	44/18670	7.52017e-07	6.66568e-06	2.94544e-06	CYP1A2/APP/CDK1/CYP1A1/ICAM1/NFE2L2	6
GO:0061448	connective tissue development	12/136	273/18670	7.62083e-07	6.74009e-06	2.97832e-06	MAPK3/MAPK14/HIF1A/SIRT1/PDGFRB/THRA/SMAD3/CDK4/FGFR1/MMP13/RELA/POR	12
GO:0051099	positive regulation of binding	10/136	179/18670	7.65076e-07	6.75176e-06	2.98347e-06	PPARG/PARP1/GSK3B/HSP90AB1/MMP9/APP/ACE/JAK2/HIPK2/RB1	10
GO:0051188	cofactor biosynthetic process	13/136	326/18670	7.78783e-07	6.85771e-06	3.03029e-06	PTGS2/CYP1A2/FASN/PPARA/GAPDH/APP/HIF1A/INSR/HK2/PDK1/ACACA/CYP1A1/NFE2L2	13
GO:0032943	mononuclear cell proliferation	12/136	274/18670	7.92088e-07	6.95968e-06	3.07535e-06	IL2/BCL2/CASP3/AHR/IGFBP2/ACE/PRKCD/HPRT1/IL6/ERBB2/VCAM1/IGF2	12
GO:0098869	cellular oxidant detoxification	8/136	102/18670	7.95141e-07	6.97131e-06	3.08049e-06	GSR/PTGS2/MPO/PTGS1/NOS3/GSTP1/NFE2L2/NQO1	8
GO:0035304	regulation of protein dephosphorylation	9/136	139/18670	8.14668e-07	7.12702e-06	3.14929e-06	GSK3B/HSP90B1/HSP90AB1/IGFBP3/PDGFRB/ROCK2/MTOR/JAK2/PRKCD	9
GO:1900274	regulation of phospholipase C activity	6/136	45/18670	8.62548e-07	7.52956e-06	3.32717e-06	ESR1/EGFR/KIT/PDGFRB/PDGFRA/FGFR1	6
GO:0009165	nucleotide biosynthetic process	14/136	386/18670	8.92063e-07	7.76173e-06	3.42976e-06	NOS2/PARP1/PTGS2/FASN/PPARA/GAPDH/APP/HIF1A/INSR/HK2/PDK1/HPRT1/NOS3/ACACA	14
GO:0051235	maintenance of location	13/136	330/18670	8.92993e-07	7.76173e-06	3.42976e-06	PPARG/AKT1/NFKB1/PPARA/HSP90B1/SIRT1/F2R/NR1H3/SQLE/HK2/IL6/NFKBIA/CRP	13
GO:1904385	cellular response to angiotensin	5/136	25/18670	9.0025e-07	7.80798e-06	3.4502e-06	NFKB1/ROCK2/PRKCD/RELA/NFE2L2	5
GO:0001822	kidney development	12/136	278/18670	9.22868e-07	7.9583e-06	3.51662e-06	BCL2/MMP9/PDGFRB/PDGFRA/SMAD3/ODC1/ACE/FGFR1/AKR1B1/CASP9/VEGFA/MYC	12
GO:0060485	mesenchyme development	12/136	278/18670	9.22868e-07	7.9583e-06	3.51662e-06	BCL2/MAPK3/GSK3B/MDM2/HIF1A/PDGFRB/SMAD3/MTOR/FGFR1/NOS3/IL6/MYC	12
GO:0060193	positive regulation of lipase activity	7/136	72/18670	9.25475e-07	7.9583e-06	3.51662e-06	ESR1/EGFR/KIT/PDGFRB/PDGFRA/NR1H3/FGFR1	7
GO:0061180	mammary gland epithelium development	7/136	72/18670	9.25475e-07	7.9583e-06	3.51662e-06	ESR1/AR/PGR/CCND1/AKT1/HIF1A/JAK2	7
GO:0000082	G1/S transition of mitotic cell cycle	12/136	279/18670	9.58417e-07	8.22403e-06	3.63404e-06	BCL2/CCND1/AKT1/EGFR/MDM2/CCNB1/CDK4/CDK1/RB1/MYC/CYP1A1/CHEK2	12
GO:0009743	response to carbohydrate	11/136	230/18670	9.85385e-07	8.37188e-06	3.69937e-06	CASP3/PTGS2/IGF1R/HMGCR/HIF1A/ERN1/NOX4/RAF1/MAP2K6/ICAM1/GSTP1	11
GO:0005978	glycogen biosynthetic process	6/136	46/18670	9.86027e-07	8.37188e-06	3.69937e-06	AKT1/GSK3B/MTOR/INSR/GSK3A/IGF2	6
GO:0009250	glucan biosynthetic process	6/136	46/18670	9.86027e-07	8.37188e-06	3.69937e-06	AKT1/GSK3B/MTOR/INSR/GSK3A/IGF2	6
GO:0044003	modification by symbiont of host morphology or physiology	6/136	46/18670	9.86027e-07	8.37188e-06	3.69937e-06	BCL2L1/GAPDH/SMAD3/INSR/HIPK2/CASP8	6
GO:0071354	cellular response to interleukin-6	6/136	46/18670	9.86027e-07	8.37188e-06	3.69937e-06	NFKB1/ABCC2/JAK2/RELA/IL6/ICAM1	6
GO:0055017	cardiac muscle tissue growth	8/136	105/18670	9.92646e-07	8.41038e-06	3.71639e-06	PPARA/MAPK14/G6PD/CCNB1/MTOR/FGFR1/GSK3A/CDK1	8
GO:1901293	nucleoside phosphate biosynthetic process	14/136	390/18670	1.00796e-06	8.52227e-06	3.76583e-06	NOS2/PARP1/PTGS2/FASN/PPARA/GAPDH/APP/HIF1A/INSR/HK2/PDK1/HPRT1/NOS3/ACACA	14
GO:0003300	cardiac muscle hypertrophy	8/136	106/18670	1.06715e-06	9.00383e-06	3.97862e-06	PARP1/PPARA/G6PD/PRKCA/SMAD3/ROCK2/MTOR/GSK3A	8
GO:0055001	muscle cell development	10/136	186/18670	1.08609e-06	9.14447e-06	4.04076e-06	BCL2/PPARA/G6PD/CCNB1/PDGFRB/PDGFRA/MTOR/GSK3A/CDK1/VEGFA	10
GO:0043567	regulation of insulin-like growth factor receptor signaling pathway	5/136	26/18670	1.10809e-06	9.31029e-06	4.11404e-06	AR/IGFBP3/IGFBP5/IGFBP2/IGFBP4	5
GO:1900076	regulation of cellular response to insulin stimulus	7/136	74/18670	1.11699e-06	9.36554e-06	4.13845e-06	SIRT1/CDK4/PIK3R1/PRKCD/GSK3A/RELA/IGF2	7
GO:0048806	genitalia development	6/136	47/18670	1.1236e-06	9.40138e-06	4.15429e-06	ESR1/AR/CYP19A1/PDGFRA/HSD17B3/SRD5A1	6
GO:0007612	learning	9/136	145/18670	1.16155e-06	9.69882e-06	4.28572e-06	PTGS2/HMGCR/APP/HIF1A/KIT/BCHE/MTOR/INSR/FOS	9
GO:0015980	energy derivation by oxidation of organic compounds	12/136	285/18670	1.19838e-06	9.98571e-06	4.41249e-06	AKT1/NOS2/CYP1A2/GSK3B/HIF1A/CCNB1/MTOR/INSR/GSK3A/CDK1/MYC/IGF2	12
GO:0006695	cholesterol biosynthetic process	7/136	75/18670	1.22455e-06	1.01618e-05	4.49028e-06	FASN/HMGCR/G6PD/SQLE/DHCR7/POR/ACACA	7
GO:0150076	neuroinflammatory response	7/136	75/18670	1.22455e-06	1.01618e-05	4.49028e-06	PTGS2/MMP9/EGFR/APP/MAPT/JAK2/IL6	7
GO:1904659	glucose transmembrane transport	8/136	108/18670	1.23057e-06	1.01907e-05	4.50308e-06	AKT1/MAPK14/PIK3R1/INSR/HK2/GSK3A/NFE2L2/SLC2A4	8
GO:0046902	regulation of mitochondrial membrane permeability	7/136	76/18670	1.34065e-06	1.1057e-05	4.88586e-06	BCL2/BCL2L1/MAPK8/GSK3B/HK2/GSK3A/CASP8	7
GO:1902653	secondary alcohol biosynthetic process	7/136	76/18670	1.34065e-06	1.1057e-05	4.88586e-06	FASN/HMGCR/G6PD/SQLE/DHCR7/POR/ACACA	7
GO:0035902	response to immobilization stress	5/136	27/18670	1.352e-06	1.11278e-05	4.91715e-06	PPARG/CYP1A2/MDM2/FOS/CYP1A1	5
GO:0030258	lipid modification	11/136	238/18670	1.37765e-06	1.13158e-05	5.00023e-06	PPARG/AKT1/PPARA/CYP3A4/MAPK14/FABP3/PIK3R1/MTOR/EPHX2/POR/CYP1A1	11
GO:0001935	endothelial cell proliferation	10/136	191/18670	1.38218e-06	1.13299e-05	5.00647e-06	PPARG/AKT1/HIF1A/SIRT1/ERN1/PRKCA/XDH/MTOR/FGFR1/VEGFA	10
GO:0030857	negative regulation of epithelial cell differentiation	6/136	49/18670	1.44593e-06	1.17807e-05	5.20565e-06	CCND1/GSK3B/MMP9/XDH/GSK3A/VEGFA	6
GO:0035094	response to nicotine	6/136	49/18670	1.44593e-06	1.17807e-05	5.20565e-06	BCL2/CASP3/NFKB1/PPARA/RELA/VCAM1	6
GO:1904707	positive regulation of vascular smooth muscle cell proliferation	6/136	49/18670	1.44593e-06	1.17807e-05	5.20565e-06	MMP2/MMP9/IGFBP5/MDM2/ERN1/JAK2	6
GO:0050731	positive regulation of peptidyl-tyrosine phosphorylation	10/136	192/18670	1.44918e-06	1.17834e-05	5.20684e-06	IL2/KIT/NOX4/ACE/MTOR/JAK2/VEGFA/IL6/ICAM1/IGF2	10
GO:0042110	T cell activation	15/136	464/18670	1.50235e-06	1.21911e-05	5.38702e-06	IL2/BCL2/CASP3/AKT1/KIT/IGFBP2/SMAD3/PIK3R1/MTOR/CASP8/IL6/ERBB2/ICAM1/VCAM1/IGF2	15
GO:1904019	epithelial cell apoptotic process	8/136	111/18670	1.51547e-06	1.22729e-05	5.42315e-06	BCL2L1/SERPINE1/MTOR/JAK2/RB1/IL6/ICAM1/NFE2L2	8
GO:0008203	cholesterol metabolic process	9/136	150/18670	1.54162e-06	1.24597e-05	5.50568e-06	FASN/HMGCR/APP/G6PD/SQLE/DHCR7/EPHX2/POR/ACACA	9
GO:0038093	Fc receptor signaling pathway	11/136	241/18670	1.55682e-06	1.25573e-05	5.54884e-06	MAPK3/MAPK8/NFKB1/HSP90AB1/MAPK9/KIT/PIK3R1/PRKCD/HSP90AA1/RELA/FOS	11
GO:0072001	renal system development	12/136	293/18670	1.60053e-06	1.28338e-05	5.67102e-06	BCL2/MMP9/PDGFRB/PDGFRA/SMAD3/ODC1/ACE/FGFR1/AKR1B1/CASP9/VEGFA/MYC	12
GO:0000271	polysaccharide biosynthetic process	7/136	78/18670	1.60065e-06	1.28338e-05	5.67102e-06	AKT1/NFKB1/GSK3B/MTOR/INSR/GSK3A/IGF2	7
GO:0010827	regulation of glucose transmembrane transport	7/136	78/18670	1.60065e-06	1.28338e-05	5.67102e-06	AKT1/MAPK14/PIK3R1/INSR/HK2/GSK3A/NFE2L2	7
GO:0008645	hexose transmembrane transport	8/136	112/18670	1.62213e-06	1.29397e-05	5.7178e-06	AKT1/MAPK14/PIK3R1/INSR/HK2/GSK3A/NFE2L2/SLC2A4	8
GO:0060419	heart growth	8/136	112/18670	1.62213e-06	1.29397e-05	5.7178e-06	PPARA/MAPK14/G6PD/CCNB1/MTOR/FGFR1/GSK3A/CDK1	8
GO:0009409	response to cold	6/136	50/18670	1.63332e-06	1.29397e-05	5.7178e-06	PPARG/THRA/HSP90AA1/CASP8/FOS/NFKBIA	6
GO:0045540	regulation of cholesterol biosynthetic process	6/136	50/18670	1.63332e-06	1.29397e-05	5.7178e-06	FASN/HMGCR/SQLE/DHCR7/POR/ACACA	6
GO:0070741	response to interleukin-6	6/136	50/18670	1.63332e-06	1.29397e-05	5.7178e-06	NFKB1/ABCC2/JAK2/RELA/IL6/ICAM1	6
GO:0106118	regulation of sterol biosynthetic process	6/136	50/18670	1.63332e-06	1.29397e-05	5.7178e-06	FASN/HMGCR/SQLE/DHCR7/POR/ACACA	6
GO:0036296	response to increased oxygen levels	5/136	28/18670	1.63631e-06	1.29397e-05	5.7178e-06	PPARG/PDGFRB/CDK4/DNMT3B/CYP1A1	5
GO:0030193	regulation of blood coagulation	7/136	79/18670	1.74568e-06	1.37507e-05	6.07616e-06	SERPINE1/F2R/PRKCA/PDGFRA/PRKCD/NOS3/NFE2L2	7
GO:1900034	regulation of cellular response to heat	7/136	79/18670	1.74568e-06	1.37507e-05	6.07616e-06	MAPK3/GSK3B/HSP90AB1/SIRT1/MAPT/MTOR/HSP90AA1	7
GO:0090316	positive regulation of intracellular protein transport	9/136	153/18670	1.81769e-06	1.429e-05	6.31446e-06	PTGS2/GSK3B/MAPK14/MDM2/SMAD3/PIK3R1/PRKCD/GSK3A/ERBB2	9
GO:0010870	positive regulation of receptor biosynthetic process	4/136	13/18670	1.83037e-06	1.4306e-05	6.32154e-06	HIF1A/NR1H3/HDAC1/JAK2	4
GO:0014745	negative regulation of muscle adaptation	4/136	13/18670	1.83037e-06	1.4306e-05	6.32154e-06	IGFBP5/SMAD3/MTOR/NOS3	4
GO:0043568	positive regulation of insulin-like growth factor receptor signaling pathway	4/136	13/18670	1.83037e-06	1.4306e-05	6.32154e-06	AR/IGFBP3/IGFBP5/IGFBP4	4
GO:0015749	monosaccharide transmembrane transport	8/136	114/18670	1.85473e-06	1.44455e-05	6.38317e-06	AKT1/MAPK14/PIK3R1/INSR/HK2/GSK3A/NFE2L2/SLC2A4	8
GO:0050708	regulation of protein secretion	15/136	472/18670	1.85538e-06	1.44455e-05	6.38317e-06	IL2/MAPK3/NOS2/HMGCR/EGFR/GAPDH/MAPK14/HIF1A/F2R/PRKCA/NR1H3/JAK2/ACHE/IL6/CRP	15
GO:1900046	regulation of hemostasis	7/136	80/18670	1.90155e-06	1.47764e-05	6.52941e-06	SERPINE1/F2R/PRKCA/PDGFRA/PRKCD/NOS3/NFE2L2	7
GO:0044843	cell cycle G1/S phase transition	12/136	298/18670	1.90872e-06	1.48036e-05	6.54141e-06	BCL2/CCND1/AKT1/EGFR/MDM2/CCNB1/CDK4/CDK1/RB1/MYC/CYP1A1/CHEK2	12
GO:0031099	regeneration	10/136	198/18670	1.91394e-06	1.48156e-05	6.54673e-06	BCL2/CCND1/PPARG/EGFR/CCNB1/MAP2K1/CDK4/JAK2/CDK1/GSTP1	10
GO:0050769	positive regulation of neurogenesis	15/136	474/18670	1.95454e-06	1.51008e-05	6.67277e-06	IL2/BCL2/PPARG/HIF1A/KIT/MAPT/MAP2K1/HDAC1/MTOR/DNMT3B/FGFR1/RELA/VEGFA/IL6/NFE2L2	15
GO:1903706	regulation of hemopoiesis	15/136	475/18670	2.00588e-06	1.54679e-05	6.83495e-06	IL2/MAPK14/HIF1A/PRKCA/HDAC1/ACE/PIK3R1/MTOR/CASP8/FOS/RB1/NFKBIA/ERBB2/MYC/NFE2L2	15
GO:0046390	ribose phosphate biosynthetic process	12/136	300/18670	2.04599e-06	1.57471e-05	6.95832e-06	PARP1/FASN/PPARA/GAPDH/APP/G6PD/HIF1A/INSR/HK2/PDK1/HPRT1/ACACA	12
GO:0016126	sterol biosynthetic process	7/136	81/18670	2.06889e-06	1.58628e-05	7.00946e-06	FASN/HMGCR/G6PD/SQLE/DHCR7/POR/ACACA	7
GO:1902930	regulation of alcohol biosynthetic process	7/136	81/18670	2.06889e-06	1.58628e-05	7.00946e-06	NFKB1/FASN/HMGCR/SQLE/DHCR7/POR/ACACA	7
GO:0034219	carbohydrate transmembrane transport	8/136	116/18670	2.11512e-06	1.61865e-05	7.15251e-06	AKT1/MAPK14/PIK3R1/INSR/HK2/GSK3A/NFE2L2/SLC2A4	8
GO:0010822	positive regulation of mitochondrion organization	8/136	117/18670	2.25657e-06	1.71712e-05	7.58763e-06	BCL2/MAPK8/GSK3B/MMP9/HIF1A/HK2/GSK3A/CASP8	8
GO:0043666	regulation of phosphoprotein phosphatase activity	8/136	117/18670	2.25657e-06	1.71712e-05	7.58763e-06	GSK3B/HSP90B1/HSP90AB1/IGFBP3/PDGFRB/ROCK2/MTOR/JAK2	8
GO:1900371	regulation of purine nucleotide biosynthetic process	8/136	117/18670	2.25657e-06	1.71712e-05	7.58763e-06	NOS2/PARP1/PPARA/APP/HIF1A/INSR/PDK1/NOS3	8
GO:1901987	regulation of cell cycle phase transition	15/136	480/18670	2.28119e-06	1.73259e-05	7.65598e-06	BCL2/CCND1/AKT1/EGFR/APP/MDM2/CCNB1/CDK4/CDC25B/CHEK1/HSP90AA1/CDK1/RB1/CYP1A1/CHEK2	15
GO:0045637	regulation of myeloid cell differentiation	11/136	251/18670	2.31084e-06	1.75181e-05	7.7409e-06	MAPK14/HIF1A/PRKCA/HDAC1/PIK3R1/MTOR/CASP8/FOS/RB1/NFKBIA/MYC	11
GO:0042759	long-chain fatty acid biosynthetic process	5/136	30/18670	2.34506e-06	1.76922e-05	7.81784e-06	PTGS2/CYP1A2/CYP3A4/EPHX2/CYP1A1	5
GO:0046320	regulation of fatty acid oxidation	5/136	30/18670	2.34506e-06	1.76922e-05	7.81784e-06	PPARG/AKT1/PPARA/FABP3/MTOR	5
GO:1903037	regulation of leukocyte cell-cell adhesion	12/136	304/18670	2.34697e-06	1.76922e-05	7.81784e-06	IL2/CASP3/AKT1/PPARA/IGFBP2/PIK3R1/RELA/IL6/ERBB2/ICAM1/VCAM1/IGF2	12
GO:0030808	regulation of nucleotide biosynthetic process	8/136	118/18670	2.40598e-06	1.81032e-05	7.99946e-06	NOS2/PARP1/PPARA/APP/HIF1A/INSR/PDK1/NOS3	8
GO:0006970	response to osmotic stress	7/136	83/18670	2.44065e-06	1.83299e-05	8.09963e-06	CASP3/PTGS2/HSP90AB1/EGFR/ABCB1/AKR1B1/SLC2A4	7
GO:0043062	extracellular structure organization	14/136	422/18670	2.54152e-06	1.90519e-05	8.41868e-06	MMP2/MPO/MMP9/SERPINE1/CYP1B1/APP/PDGFRA/SMAD3/CAPN1/MMP13/RB1/IL6/ICAM1/VCAM1	14
GO:0050994	regulation of lipid catabolic process	6/136	54/18670	2.59205e-06	1.93947e-05	8.57013e-06	AKT1/PPARA/THRA/CDK4/MTOR/PRKCD	6
GO:0097164	ammonium ion metabolic process	10/136	205/18670	2.6158e-06	1.95362e-05	8.63266e-06	MAOA/FABP3/ODC1/BCHE/SRD5A1/AKR1B1/PRKCD/HPRT1/ACHE/POR	10
GO:0043154	negative regulation of cysteine-type endopeptidase activity involved in apoptotic process	7/136	84/18670	2.64649e-06	1.96562e-05	8.68569e-06	AKT1/PTGS2/MMP9/MDM2/RAF1/VEGFA/POR	7
GO:0046889	positive regulation of lipid biosynthetic process	7/136	84/18670	2.64649e-06	1.96562e-05	8.68569e-06	AKT1/PTGS2/FABP3/NR1H3/MTOR/PRKCD/POR	7
GO:0050818	regulation of coagulation	7/136	84/18670	2.64649e-06	1.96562e-05	8.68569e-06	SERPINE1/F2R/PRKCA/PDGFRA/PRKCD/NOS3/NFE2L2	7
GO:0022612	gland morphogenesis	8/136	120/18670	2.73016e-06	2.02403e-05	8.94379e-06	ESR1/AR/PGR/BCL2/EGFR/IGFBP5/FGFR1/CAPN1	8
GO:1902895	positive regulation of pri-miRNA transcription by RNA polymerase II	5/136	31/18670	2.77973e-06	2.057e-05	9.08949e-06	NR3C1/HIF1A/SMAD3/RELA/FOS	5
GO:0034284	response to monosaccharide	10/136	207/18670	2.85352e-06	2.10388e-05	9.29665e-06	CASP3/PTGS2/IGF1R/HMGCR/HIF1A/ERN1/NOX4/RAF1/ICAM1/GSTP1	10
GO:0070555	response to interleukin-1	10/136	207/18670	2.85352e-06	2.10388e-05	9.29665e-06	MAPK3/NFKB1/ABCC2/APP/HIF1A/PRKCA/RELA/IL6/NFKBIA/ICAM1	10
GO:0001541	ovarian follicle development	6/136	55/18670	2.89214e-06	2.12847e-05	9.40528e-06	ESR1/BCL2/BCL2L1/KIT/VEGFA/ICAM1	6
GO:0030198	extracellular matrix organization	13/136	368/18670	2.98714e-06	2.19438e-05	9.69654e-06	MMP2/MMP9/SERPINE1/CYP1B1/APP/PDGFRA/SMAD3/CAPN1/MMP13/RB1/IL6/ICAM1/VCAM1	13
GO:0034637	cellular carbohydrate biosynthetic process	7/136	86/18670	3.10184e-06	2.27037e-05	1.00323e-05	AKT1/GSK3B/MTOR/INSR/AKR1B1/GSK3A/IGF2	7
GO:0070542	response to fatty acid	7/136	86/18670	3.10184e-06	2.27037e-05	1.00323e-05	PPARG/AKT1/PTGS2/CCNB1/FABP3/CDK4/ACACA	7
GO:0035303	regulation of dephosphorylation	10/136	209/18670	3.1098e-06	2.27207e-05	1.00398e-05	GSK3B/HSP90B1/HSP90AB1/IGFBP3/PDGFRB/SMAD3/ROCK2/MTOR/JAK2/PRKCD	10
GO:0006749	glutathione metabolic process	6/136	56/18670	3.21993e-06	2.34828e-05	1.03766e-05	GSR/G6PD/PTGES/GSTP1/NFE2L2/GSTM1	6
GO:0038128	ERBB2 signaling pathway	5/136	32/18670	3.27529e-06	2.38004e-05	1.0517e-05	EGFR/PRKCA/PIK3R1/HSP90AA1/ERBB2	5
GO:0045907	positive regulation of vasoconstriction	5/136	32/18670	3.27529e-06	2.38004e-05	1.0517e-05	AKT1/PTGS2/EGFR/F2R/ICAM1	5
GO:0006112	energy reserve metabolic process	7/136	87/18670	3.35294e-06	2.42337e-05	1.07084e-05	AKT1/GSK3B/MTOR/INSR/GSK3A/MYC/IGF2	7
GO:0045844	positive regulation of striated muscle tissue development	7/136	87/18670	3.35294e-06	2.42337e-05	1.07084e-05	BCL2/HMGCR/MAPK14/CCNB1/MTOR/FGFR1/CDK1	7
GO:0048636	positive regulation of muscle organ development	7/136	87/18670	3.35294e-06	2.42337e-05	1.07084e-05	BCL2/HMGCR/MAPK14/CCNB1/MTOR/FGFR1/CDK1	7
GO:0051101	regulation of DNA binding	8/136	124/18670	3.4909e-06	2.51646e-05	1.11198e-05	PPARG/MAPK8/PARP1/MMP9/JAK2/HIPK2/RB1/NFKBIA	8
GO:0034504	protein localization to nucleus	11/136	262/18670	3.49422e-06	2.51646e-05	1.11198e-05	AKT1/PARP1/PTGS2/GSK3B/MAPK14/MDM2/SMAD3/PIK3R1/PRKCD/CDK1/NFKBIA	11
GO:1901863	positive regulation of muscle tissue development	7/136	88/18670	3.62076e-06	2.60295e-05	1.15019e-05	BCL2/HMGCR/MAPK14/CCNB1/MTOR/FGFR1/CDK1	7
GO:2000134	negative regulation of G1/S transition of mitotic cell cycle	8/136	125/18670	3.70695e-06	2.66016e-05	1.17547e-05	BCL2/CCND1/MDM2/CCNB1/CDK4/CDK1/RB1/CHEK2	8
GO:0002791	regulation of peptide secretion	15/136	500/18670	3.75362e-06	2.68887e-05	1.18816e-05	IL2/MAPK3/NOS2/HMGCR/EGFR/GAPDH/MAPK14/HIF1A/F2R/PRKCA/NR1H3/JAK2/ACHE/IL6/CRP	15
GO:0046427	positive regulation of JAK-STAT cascade	7/136	89/18670	3.90618e-06	2.7932e-05	1.23426e-05	IL2/CYP1B1/F2R/KIT/AKR1B1/JAK2/IL6	7
GO:0019229	regulation of vasoconstriction	6/136	58/18670	3.9664e-06	2.81628e-05	1.24446e-05	AKT1/PTGS2/EGFR/F2R/ACE/ICAM1	6
GO:0031663	lipopolysaccharide-mediated signaling pathway	6/136	58/18670	3.9664e-06	2.81628e-05	1.24446e-05	MAPK3/AKT1/MAPK14/PRKCA/NOS3/NFKBIA	6
GO:0035306	positive regulation of dephosphorylation	6/136	58/18670	3.9664e-06	2.81628e-05	1.24446e-05	HSP90AB1/PDGFRB/SMAD3/MTOR/JAK2/PRKCD	6
GO:1902041	regulation of extrinsic apoptotic signaling pathway via death domain receptors	6/136	58/18670	3.9664e-06	2.81628e-05	1.24446e-05	BCL2L1/SERPINE1/RAF1/NOS3/CASP8/ICAM1	6
GO:0051100	negative regulation of binding	9/136	169/18670	4.128e-06	2.92587e-05	1.29289e-05	MAPK3/AKT1/MAPK8/GSK3B/PPARA/ACE/JAK2/PRKCD/NFKBIA	9
GO:0072331	signal transduction by p53 class mediator	11/136	267/18670	4.18829e-06	2.9634e-05	1.30947e-05	BCL2/AKT1/MAPK14/MDM2/SIRT1/CCNB1/HDAC1/HIPK2/CHEK1/CDK1/CHEK2	11
GO:0032651	regulation of interleukin-1 beta production	7/136	90/18670	4.21012e-06	2.97363e-05	1.31399e-05	APP/F2R/SMAD3/JAK2/CASP8/HSPB1/GSTP1	7
GO:0010518	positive regulation of phospholipase activity	6/136	59/18670	4.38918e-06	3.08928e-05	1.36509e-05	ESR1/EGFR/KIT/PDGFRB/PDGFRA/FGFR1	6
GO:0043388	positive regulation of DNA binding	6/136	59/18670	4.38918e-06	3.08928e-05	1.36509e-05	PPARG/PARP1/MMP9/JAK2/HIPK2/RB1	6
GO:0010922	positive regulation of phosphatase activity	5/136	34/18670	4.47311e-06	3.14286e-05	1.38877e-05	HSP90AB1/PDGFRB/SMAD3/MTOR/JAK2	5
GO:0007249	I-kappaB kinase/NF-kappaB signaling	11/136	269/18670	4.498e-06	3.15486e-05	1.39407e-05	ESR1/AKT1/SIRT1/F2R/HDAC1/ROCK2/CASP8/RELA/NFKBIA/HSPB1/GSTP1	11
GO:0060333	interferon-gamma-mediated signaling pathway	7/136	91/18670	4.5335e-06	3.17424e-05	1.40263e-05	PPARG/HSP90AB1/NR1H3/JAK2/PRKCD/ICAM1/VCAM1	7
GO:1901990	regulation of mitotic cell cycle phase transition	14/136	444/18670	4.56978e-06	3.18513e-05	1.40745e-05	BCL2/CCND1/AKT1/EGFR/APP/MDM2/CCNB1/CDK4/CDC25B/HSP90AA1/CDK1/RB1/CYP1A1/CHEK2	14
GO:0042447	hormone catabolic process	4/136	16/18670	4.58065e-06	3.18513e-05	1.40745e-05	CYP19A1/ACE/SRD5A1/ACHE	4
GO:0090335	regulation of brown fat cell differentiation	4/136	16/18670	4.58065e-06	3.18513e-05	1.40745e-05	PTGS2/MAPK14/SIRT1/MTOR	4
GO:1902004	positive regulation of amyloid-beta formation	4/136	16/18670	4.58065e-06	3.18513e-05	1.40745e-05	CASP3/APP/ROCK2/GSK3A	4
GO:0071482	cellular response to light stimulus	8/136	129/18670	4.68829e-06	3.25436e-05	1.43804e-05	PARP1/PTGS2/MDM2/SIRT1/PIK3R1/CHEK1/CASP9/MYC	8
GO:1904894	positive regulation of STAT cascade	7/136	92/18670	4.87731e-06	3.37396e-05	1.49089e-05	IL2/CYP1B1/F2R/KIT/AKR1B1/JAK2/IL6	7
GO:2000117	negative regulation of cysteine-type endopeptidase activity	7/136	92/18670	4.87731e-06	3.37396e-05	1.49089e-05	AKT1/PTGS2/MMP9/MDM2/RAF1/VEGFA/POR	7
GO:0001659	temperature homeostasis	9/136	173/18670	4.99743e-06	3.44711e-05	1.52321e-05	PTGS2/IGF1R/THRA/NR1H3/MAP2K6/JAK2/ACHE/VEGFA/RB1	9
GO:0046651	lymphocyte proliferation	11/136	272/18670	5.00014e-06	3.44711e-05	1.52321e-05	IL2/BCL2/CASP3/AHR/IGFBP2/PRKCD/HPRT1/IL6/ERBB2/VCAM1/IGF2	11
GO:1901030	positive regulation of mitochondrial outer membrane permeabilization involved in apoptotic signaling pathway	5/136	35/18670	5.18821e-06	3.56458e-05	1.57512e-05	BCL2/MAPK8/GSK3B/GSK3A/CASP8	5
GO:1904031	positive regulation of cyclin-dependent protein kinase activity	5/136	35/18670	5.18821e-06	3.56458e-05	1.57512e-05	CCND1/AKT1/HSP90AB1/EGFR/CCNB1	5
GO:1902807	negative regulation of cell cycle G1/S phase transition	8/136	131/18670	5.25623e-06	3.60516e-05	1.59305e-05	BCL2/CCND1/MDM2/CCNB1/CDK4/CDK1/RB1/CHEK2	8
GO:0070663	regulation of leukocyte proliferation	10/136	222/18670	5.31785e-06	3.64124e-05	1.60899e-05	IL2/BCL2/CASP3/AHR/IGFBP2/IL6/ERBB2/VCAM1/GSTP1/IGF2	10
GO:0010921	regulation of phosphatase activity	9/136	175/18670	5.48811e-06	3.75145e-05	1.65769e-05	GSK3B/HSP90B1/HSP90AB1/IGFBP3/PDGFRB/SMAD3/ROCK2/MTOR/JAK2	9
GO:0045444	fat cell differentiation	10/136	223/18670	5.5334e-06	3.77601e-05	1.66855e-05	CCND1/PPARG/AKT1/PTGS2/MAPK14/SIRT1/SMAD3/MTOR/IL6/SLC2A4	10
GO:0045598	regulation of fat cell differentiation	8/136	132/18670	5.56137e-06	3.78868e-05	1.67415e-05	PPARG/AKT1/PTGS2/MAPK14/SIRT1/SMAD3/MTOR/IL6	8
GO:0001936	regulation of endothelial cell proliferation	9/136	176/18670	5.74857e-06	3.90303e-05	1.72467e-05	PPARG/AKT1/HIF1A/SIRT1/PRKCA/XDH/MTOR/FGFR1/VEGFA	9
GO:0006986	response to unfolded protein	9/136	176/18670	5.74857e-06	3.90303e-05	1.72467e-05	CCND1/HSP90B1/HSP90AB1/ERN1/PIK3R1/GSK3A/HSP90AA1/HSPB1/NFE2L2	9
GO:0015732	prostaglandin transport	4/136	17/18670	5.95627e-06	4.02373e-05	1.77801e-05	NOS2/ABCC2/ABCC4/MAP2K6	4
GO:0061298	retina vasculature development in camera-type eye	4/136	17/18670	5.95627e-06	4.02373e-05	1.77801e-05	CYP1B1/HIF1A/PDGFRB/PDGFRA	4
GO:2001267	regulation of cysteine-type endopeptidase activity involved in apoptotic signaling pathway	4/136	17/18670	5.95627e-06	4.02373e-05	1.77801e-05	MMP9/SMAD3/JAK2/CASP8	4
GO:0016042	lipid catabolic process	12/136	333/18670	5.97167e-06	4.02738e-05	1.77962e-05	AKT1/CYP19A1/CYP1A2/PPARA/CYP1B1/CYP3A4/THRA/FABP3/CDK4/MTOR/SRD5A1/PRKCD	12
GO:0044070	regulation of anion transport	7/136	95/18670	6.04153e-06	4.0677e-05	1.79744e-05	AKT1/ABCB1/FABP3/MTOR/FGFR1/MAP2K6/PRKCD	7
GO:0007006	mitochondrial membrane organization	8/136	134/18670	6.21683e-06	4.17874e-05	1.84651e-05	BCL2/BCL2L1/MAPK8/GSK3B/HK2/GSK3A/HSP90AA1/CASP8	8
GO:0046622	positive regulation of organ growth	6/136	63/18670	6.46282e-06	4.33686e-05	1.91638e-05	AKT1/MAPK14/CCNB1/MTOR/FGFR1/CDK1	6
GO:0048010	vascular endothelial growth factor receptor signaling pathway	7/136	96/18670	6.47749e-06	4.33949e-05	1.91754e-05	MAPK14/HIF1A/PIK3R1/ROCK2/HSP90AA1/VEGFA/HSPB1	7
GO:0060359	response to ammonium ion	8/136	135/18670	6.56832e-06	4.39304e-05	1.9412e-05	CASP3/MAPK3/HSP90AB1/MDM2/ROCK2/MTOR/DNMT3B/RELA	8
GO:0009152	purine ribonucleotide biosynthetic process	11/136	280/18670	6.58621e-06	4.39771e-05	1.94326e-05	PARP1/FASN/PPARA/GAPDH/APP/HIF1A/INSR/HK2/PDK1/HPRT1/ACACA	11
GO:0007159	leukocyte cell-cell adhesion	12/136	337/18670	6.73993e-06	4.49292e-05	1.98533e-05	IL2/CASP3/AKT1/PPARA/IGFBP2/PIK3R1/RELA/IL6/ERBB2/ICAM1/VCAM1/IGF2	12
GO:0014912	negative regulation of smooth muscle cell migration	5/136	37/18670	6.88549e-06	4.5614e-05	2.0156e-05	SERPINE1/IGFBP3/IGFBP5/GSTP1/NFE2L2	5
GO:0034405	response to fluid shear stress	5/136	37/18670	6.88549e-06	4.5614e-05	2.0156e-05	AKT1/PTGS2/PDGFRB/NOS3/NFE2L2	5
GO:0042307	positive regulation of protein import into nucleus	5/136	37/18670	6.88549e-06	4.5614e-05	2.0156e-05	PTGS2/MAPK14/SMAD3/PIK3R1/PRKCD	5
GO:0071346	cellular response to interferon-gamma	9/136	180/18670	6.89922e-06	4.5614e-05	2.0156e-05	PPARG/NOS2/HSP90AB1/GAPDH/NR1H3/JAK2/PRKCD/ICAM1/VCAM1	9
GO:1901796	regulation of signal transduction by p53 class mediator	9/136	180/18670	6.89922e-06	4.5614e-05	2.0156e-05	BCL2/AKT1/MAPK14/MDM2/SIRT1/HDAC1/HIPK2/CHEK1/CHEK2	9
GO:0051591	response to cAMP	7/136	97/18670	6.93927e-06	4.57671e-05	2.02236e-05	AHR/APP/IGFBP5/NOX4/SRD5A1/RELA/FOS	7
GO:0045930	negative regulation of mitotic cell cycle	12/136	338/18670	6.94507e-06	4.57671e-05	2.02236e-05	BCL2/CCND1/BCL2L1/EGFR/MDM2/CCNB1/SMAD3/CDK4/CHEK1/CDK1/RB1/CHEK2	12
GO:0051147	regulation of muscle cell differentiation	9/136	181/18670	7.21591e-06	4.74743e-05	2.0978e-05	BCL2/PPARA/MAPK14/G6PD/SIRT1/KIT/MTOR/GSK3A/IGF2	9
GO:0034605	cellular response to heat	8/136	137/18670	7.32194e-06	4.80152e-05	2.1217e-05	MAPK3/PTGS2/GSK3B/HSP90AB1/SIRT1/MAPT/MTOR/HSP90AA1	8
GO:0072655	establishment of protein localization to mitochondrion	8/136	137/18670	7.32194e-06	4.80152e-05	2.1217e-05	BCL2/AKT1/MAPK8/MAPT/HK2/GSK3A/HSP90AA1/CASP8	8
GO:0031647	regulation of protein stability	11/136	284/18670	7.53235e-06	4.93149e-05	2.17913e-05	BCL2/CASP3/HSP90AB1/GAPDH/MDM2/SIRT1/SMAD3/PIK3R1/PRKCD/HSP90AA1/CHEK2	11
GO:0003012	muscle system process	14/136	465/18670	7.73959e-06	5.05896e-05	2.23546e-05	PARP1/PTGS2/PPARA/IGFBP5/G6PD/F2R/KIT/PRKCA/SMAD3/ROCK2/MTOR/MAP2K6/GSK3A/NOS3	14
GO:0033044	regulation of chromosome organization	12/136	342/18670	7.8215e-06	5.10423e-05	2.25546e-05	MAPK3/MAPK8/PARP1/SIRT1/CCNB1/MAPT/DNMT3B/CHEK1/VEGFA/RB1/MYC/IGF2	12
GO:0046326	positive regulation of glucose import	5/136	38/18670	7.88256e-06	5.12748e-05	2.26573e-05	AKT1/MAPK14/PIK3R1/INSR/NFE2L2	5
GO:0060416	response to growth hormone	5/136	38/18670	7.88256e-06	5.12748e-05	2.26573e-05	AKT1/IGFBP5/PIK3R1/SRD5A1/JAK2	5
GO:0051346	negative regulation of hydrolase activity	14/136	466/18670	7.93023e-06	5.15018e-05	2.27577e-05	AKT1/PTGS2/GSK3B/MMP9/SERPINE1/GAPDH/APP/MDM2/SIRT1/ROCK2/RAF1/NOS3/VEGFA/POR	14
GO:0019395	fatty acid oxidation	7/136	99/18670	7.94516e-06	5.15158e-05	2.27639e-05	PPARG/AKT1/PPARA/MAPK14/FABP3/MTOR/POR	7
GO:0006720	isoprenoid metabolic process	8/136	139/18670	8.14737e-06	5.27421e-05	2.33057e-05	CYP1A2/HMGCR/EGFR/CYP1B1/CYP3A4/SRD5A1/AKR1B1/CYP1A1	8
GO:0048588	developmental cell growth	10/136	234/18670	8.45241e-06	5.46291e-05	2.41396e-05	GSK3B/PPARA/HSP90AB1/APP/G6PD/MAPT/MTOR/GSK3A/HSP90AA1/VEGFA	10
GO:0007162	negative regulation of cell adhesion	11/136	289/18670	8.88017e-06	5.7302e-05	2.53207e-05	IL2/CASP3/AKT1/PPARA/SERPINE1/CYP1B1/PIK3R1/JAK2/PRKCD/VEGFA/ERBB2	11
GO:0014741	negative regulation of muscle hypertrophy	5/136	39/18670	8.9891e-06	5.7636e-05	2.54682e-05	PPARA/IGFBP5/G6PD/SMAD3/GSK3A	5
GO:0019048	modulation by virus of host morphology or physiology	5/136	39/18670	8.9891e-06	5.7636e-05	2.54682e-05	BCL2L1/SMAD3/INSR/HIPK2/CASP8	5
GO:0033574	response to testosterone	5/136	39/18670	8.9891e-06	5.7636e-05	2.54682e-05	AR/SIRT1/CDK4/ROCK2/SRD5A1	5
GO:1904591	positive regulation of protein import	5/136	39/18670	8.9891e-06	5.7636e-05	2.54682e-05	PTGS2/MAPK14/SMAD3/PIK3R1/PRKCD	5
GO:0070585	protein localization to mitochondrion	8/136	141/18670	9.05006e-06	5.78738e-05	2.55733e-05	BCL2/AKT1/MAPK8/MAPT/HK2/GSK3A/HSP90AA1/CASP8	8
GO:0032611	interleukin-1 beta production	7/136	101/18670	9.06924e-06	5.78738e-05	2.55733e-05	APP/F2R/SMAD3/JAK2/CASP8/HSPB1/GSTP1	7
GO:0034440	lipid oxidation	7/136	101/18670	9.06924e-06	5.78738e-05	2.55733e-05	PPARG/AKT1/PPARA/MAPK14/FABP3/MTOR/POR	7
GO:0003015	heart process	11/136	290/18670	9.17361e-06	5.84474e-05	2.58268e-05	IL2/MDM2/THRA/THRB/NOX4/ACE/MTOR/MAP2K6/JAK2/GSK3A/NOS3	11
GO:2000573	positive regulation of DNA biosynthetic process	6/136	67/18670	9.26875e-06	5.89604e-05	2.60535e-05	MAPK3/HSP90AB1/PDGFRB/NOX4/HSP90AA1/MYC	6
GO:1905475	regulation of protein localization to membrane	9/136	187/18670	9.38998e-06	5.96375e-05	2.63527e-05	AR/BCL2/BCL2L1/AKT1/MAPK8/EGFR/PIK3R1/CASP8/ERBB2	9
GO:0038127	ERBB signaling pathway	8/136	142/18670	9.53216e-06	6.04453e-05	2.67096e-05	AKT1/MMP9/EGFR/APP/PRKCA/PIK3R1/HSP90AA1/ERBB2	8
GO:0031056	regulation of histone modification	8/136	143/18670	1.00358e-05	6.33399e-05	2.79887e-05	MAPK3/MAPK8/SIRT1/CCNB1/DNMT3B/CHEK1/VEGFA/IGF2	8
GO:0106106	cold-induced thermogenesis	8/136	143/18670	1.00358e-05	6.33399e-05	2.79887e-05	IGF1R/THRA/NR1H3/MAP2K6/JAK2/ACHE/VEGFA/RB1	8
GO:0120161	regulation of cold-induced thermogenesis	8/136	143/18670	1.00358e-05	6.33399e-05	2.79887e-05	IGF1R/THRA/NR1H3/MAP2K6/JAK2/ACHE/VEGFA/RB1	8
GO:0009260	ribonucleotide biosynthetic process	11/136	293/18670	1.01052e-05	6.36786e-05	2.81384e-05	PARP1/FASN/PPARA/GAPDH/APP/HIF1A/INSR/HK2/PDK1/HPRT1/ACACA	11
GO:0031348	negative regulation of defense response	10/136	239/18670	1.01684e-05	6.39769e-05	2.82702e-05	IL2/PPARG/CYP19A1/NFKB1/PPARA/SMAD3/NR1H3/PRKCD/RB1/GSTP1	10
GO:0032091	negative regulation of protein binding	7/136	103/18670	1.03222e-05	6.47424e-05	2.86084e-05	MAPK3/AKT1/MAPK8/GSK3B/PPARA/ACE/PRKCD	7
GO:0032652	regulation of interleukin-1 production	7/136	103/18670	1.03222e-05	6.47424e-05	2.86084e-05	APP/F2R/SMAD3/JAK2/CASP8/HSPB1/GSTP1	7
GO:0071322	cellular response to carbohydrate stimulus	8/136	144/18670	1.05616e-05	6.60631e-05	2.9192e-05	IGF1R/HMGCR/HIF1A/ERN1/NOX4/RAF1/MAP2K6/ICAM1	8
GO:0016311	dephosphorylation	14/136	478/18670	1.05655e-05	6.60631e-05	2.9192e-05	BCL2/GSK3B/HSP90B1/HSP90AB1/IGFBP3/PDGFRB/SMAD3/ALPL/ROCK2/MTOR/EPHX2/JAK2/PRKCD/CDC25B	14
GO:0008630	intrinsic apoptotic signaling pathway in response to DNA damage	7/136	104/18670	1.10005e-05	6.84646e-05	3.02532e-05	BCL2/BCL2L1/SIRT1/PIK3R1/HIPK2/CASP9/CHEK2	7
GO:0046822	regulation of nucleocytoplasmic transport	7/136	104/18670	1.10005e-05	6.84646e-05	3.02532e-05	PTGS2/GSK3B/MAPK14/MDM2/SMAD3/PIK3R1/PRKCD	7
GO:0071887	leukocyte apoptotic process	7/136	104/18670	1.10005e-05	6.84646e-05	3.02532e-05	IL2/CASP3/AKT1/HIF1A/SIRT1/CASP9/IL6	7
GO:0071901	negative regulation of protein serine/threonine kinase activity	8/136	145/18670	1.11105e-05	6.90428e-05	3.05087e-05	CASP3/AKT1/HMGCR/SIRT1/PRKCD/RB1/HSPB1/GSTP1	8
GO:0042572	retinol metabolic process	5/136	41/18670	1.15642e-05	7.16414e-05	3.16569e-05	CYP1A2/CYP1B1/CYP3A4/AKR1B1/CYP1A1	5
GO:0050873	brown fat cell differentiation	5/136	41/18670	1.15642e-05	7.16414e-05	3.16569e-05	PTGS2/MAPK14/SIRT1/MTOR/SLC2A4	5
GO:0043112	receptor metabolic process	9/136	192/18670	1.16079e-05	7.18016e-05	3.17278e-05	PPARG/PPARA/HIF1A/NR1H3/HDAC1/CAPN1/JAK2/ACHE/VEGFA	9
GO:0019373	epoxygenase P450 pathway	4/136	20/18670	1.19212e-05	7.3514e-05	3.24844e-05	CYP1A2/CYP1B1/EPHX2/CYP1A1	4
GO:1902993	positive regulation of amyloid precursor protein catabolic process	4/136	20/18670	1.19212e-05	7.3514e-05	3.24844e-05	CASP3/APP/ROCK2/GSK3A	4
GO:0010517	regulation of phospholipase activity	6/136	70/18670	1.1962e-05	7.36531e-05	3.25459e-05	ESR1/EGFR/KIT/PDGFRB/PDGFRA/FGFR1	6
GO:1904029	regulation of cyclin-dependent protein kinase activity	7/136	106/18670	1.24683e-05	7.66532e-05	3.38716e-05	CASP3/CCND1/AKT1/HSP90AB1/EGFR/CCNB1/CDK4	7
GO:0008643	carbohydrate transport	8/136	148/18670	1.29037e-05	7.92097e-05	3.50013e-05	AKT1/MAPK14/PIK3R1/INSR/HK2/GSK3A/NFE2L2/SLC2A4	8
GO:0033692	cellular polysaccharide biosynthetic process	6/136	71/18670	1.29886e-05	7.94886e-05	3.51245e-05	AKT1/GSK3B/MTOR/INSR/GSK3A/IGF2	6
GO:0071479	cellular response to ionizing radiation	6/136	71/18670	1.29886e-05	7.94886e-05	3.51245e-05	BCL2L1/MAPK14/MDM2/SIRT1/NOX4/CHEK2	6
GO:0010907	positive regulation of glucose metabolic process	5/136	42/18670	1.30505e-05	7.97467e-05	3.52385e-05	AKT1/PPARA/SIRT1/INSR/IGF2	5
GO:0051341	regulation of oxidoreductase activity	7/136	107/18670	1.32608e-05	8.09089e-05	3.57521e-05	AKT1/NFKB1/EGFR/HIF1A/NOS3/HSP90AA1/POR	7
GO:2000058	regulation of ubiquitin-dependent protein catabolic process	8/136	149/18670	1.35531e-05	8.25677e-05	3.64851e-05	AKT1/GSK3B/HSP90AB1/MAPK9/MDM2/HIPK2/GSK3A/NFE2L2	8
GO:0002685	regulation of leukocyte migration	9/136	196/18670	1.36907e-05	8.32801e-05	3.67999e-05	MAPK3/AKT1/CYP19A1/SERPINE1/APP/MAPK14/VEGFA/IL6/ICAM1	9
GO:0071156	regulation of cell cycle arrest	7/136	108/18670	1.40946e-05	8.54788e-05	3.77714e-05	CCND1/HSP90AB1/MDM2/CCNB1/CDK4/CDK1/CHEK2	7
GO:2000278	regulation of DNA biosynthetic process	7/136	108/18670	1.40946e-05	8.54788e-05	3.77714e-05	MAPK3/PPARG/HSP90AB1/PDGFRB/NOX4/HSP90AA1/MYC	7
GO:0045861	negative regulation of proteolysis	12/136	363/18670	1.42091e-05	8.60441e-05	3.80212e-05	AKT1/PTGS2/HSP90AB1/MMP9/SERPINE1/GAPDH/APP/MDM2/RAF1/HIPK2/VEGFA/POR	12
GO:0045926	negative regulation of growth	10/136	249/18670	1.45196e-05	8.77926e-05	3.87939e-05	BCL2/PPARG/PPARA/ESR2/IGFBP5/G6PD/HIF1A/SIRT1/SMAD3/GSK3A	10
GO:0030728	ovulation	4/136	21/18670	1.46431e-05	8.82747e-05	3.90069e-05	PGR/PTGS2/SIRT1/NOS3	4
GO:0032516	positive regulation of phosphoprotein phosphatase activity	4/136	21/18670	1.46431e-05	8.82747e-05	3.90069e-05	HSP90AB1/PDGFRB/MTOR/JAK2	4
GO:0031279	regulation of cyclase activity	5/136	43/18670	1.46817e-05	8.83753e-05	3.90513e-05	MAPK3/NOS2/MAPK8/MAPK14/NOS3	5
GO:0010951	negative regulation of endopeptidase activity	10/136	250/18670	1.5032e-05	9.03487e-05	3.99233e-05	AKT1/PTGS2/MMP9/SERPINE1/GAPDH/APP/MDM2/RAF1/VEGFA/POR	10
GO:0048568	embryonic organ development	13/136	428/18670	1.51499e-05	9.07869e-05	4.0117e-05	MAPK3/AKT1/EGFR/HIF1A/KIT/MAP2K1/PDGFRA/SMAD3/FGFR1/HIPK2/CASP8/VEGFA/IGF2	13
GO:0051047	positive regulation of secretion	13/136	428/18670	1.51499e-05	9.07869e-05	4.0117e-05	IL2/MAPK3/CYP19A1/EGFR/GAPDH/MAPK14/HIF1A/F2R/FGFR1/MAP2K6/JAK2/ACHE/IL6	13
GO:0031100	animal organ regeneration	6/136	73/18670	1.52555e-05	9.10139e-05	4.02173e-05	CCND1/PPARG/EGFR/CDK4/CDK1/GSTP1	6
GO:0045685	regulation of glial cell differentiation	6/136	73/18670	1.52555e-05	9.10139e-05	4.02173e-05	PPARG/HDAC1/MTOR/CDK1/RELA/IL6	6
GO:1903524	positive regulation of blood circulation	6/136	73/18670	1.52555e-05	9.10139e-05	4.02173e-05	AKT1/PTGS2/EGFR/F2R/GSK3A/ICAM1	6
GO:0034341	response to interferon-gamma	9/136	199/18670	1.54548e-05	9.19311e-05	4.06226e-05	PPARG/NOS2/HSP90AB1/GAPDH/NR1H3/JAK2/PRKCD/ICAM1/VCAM1	9
GO:0035966	response to topologically incorrect protein	9/136	199/18670	1.54548e-05	9.19311e-05	4.06226e-05	CCND1/HSP90B1/HSP90AB1/ERN1/PIK3R1/GSK3A/HSP90AA1/HSPB1/NFE2L2	9
GO:0000187	activation of MAPK activity	8/136	152/18670	1.56689e-05	9.3067e-05	4.11245e-05	MAPK3/MAPK14/KIT/ERN1/MAP2K1/INSR/MAP2K6/CDK1	8
GO:0016101	diterpenoid metabolic process	7/136	110/18670	1.58926e-05	9.42569e-05	4.16503e-05	CYP1A2/EGFR/CYP1B1/CYP3A4/SRD5A1/AKR1B1/CYP1A1	7
GO:0010828	positive regulation of glucose transmembrane transport	5/136	44/18670	1.64676e-05	9.70962e-05	4.2905e-05	AKT1/MAPK14/PIK3R1/INSR/NFE2L2	5
GO:0035307	positive regulation of protein dephosphorylation	5/136	44/18670	1.64676e-05	9.70962e-05	4.2905e-05	HSP90AB1/PDGFRB/MTOR/JAK2/PRKCD	5
GO:0038084	vascular endothelial growth factor signaling pathway	5/136	44/18670	1.64676e-05	9.70962e-05	4.2905e-05	PDGFRB/PDGFRA/XDH/VEGFA/HSPB1	5
GO:1901028	regulation of mitochondrial outer membrane permeabilization involved in apoptotic signaling pathway	5/136	44/18670	1.64676e-05	9.70962e-05	4.2905e-05	BCL2/MAPK8/GSK3B/GSK3A/CASP8	5
GO:0005977	glycogen metabolic process	6/136	74/18670	1.6503e-05	9.7163e-05	4.29344e-05	AKT1/GSK3B/MTOR/INSR/GSK3A/IGF2	6
GO:1990845	adaptive thermogenesis	8/136	154/18670	1.72284e-05	0.000101286	4.47562e-05	IGF1R/THRA/NR1H3/MAP2K6/JAK2/ACHE/VEGFA/RB1	8
GO:0009746	response to hexose	9/136	202/18670	1.74091e-05	0.000102199	4.51599e-05	CASP3/PTGS2/IGF1R/HMGCR/HIF1A/ERN1/NOX4/RAF1/ICAM1	9
GO:0042359	vitamin D metabolic process	4/136	22/18670	1.77962e-05	0.000103882	4.59037e-05	NFKB1/CYP3A4/FGFR1/CYP1A1	4
GO:1901522	positive regulation of transcription from RNA polymerase II promoter involved in cellular response to chemical stimulus	4/136	22/18670	1.77962e-05	0.000103882	4.59037e-05	HIF1A/RELA/VEGFA/NFE2L2	4
GO:0006073	cellular glucan metabolic process	6/136	75/18670	1.78316e-05	0.000103882	4.59037e-05	AKT1/GSK3B/MTOR/INSR/GSK3A/IGF2	6
GO:0044042	glucan metabolic process	6/136	75/18670	1.78316e-05	0.000103882	4.59037e-05	AKT1/GSK3B/MTOR/INSR/GSK3A/IGF2	6
GO:1903201	regulation of oxidative stress-induced cell death	6/136	75/18670	1.78316e-05	0.000103882	4.59037e-05	AKT1/PARP1/HIF1A/SIRT1/HSPB1/NFE2L2	6
GO:0001938	positive regulation of endothelial cell proliferation	7/136	112/18670	1.78761e-05	0.000103882	4.59037e-05	AKT1/HIF1A/SIRT1/PRKCA/MTOR/FGFR1/VEGFA	7
GO:0051817	modification of morphology or physiology of other organism involved in symbiotic interaction	7/136	112/18670	1.78761e-05	0.000103882	4.59037e-05	BCL2L1/GAPDH/SMAD3/HDAC1/INSR/HIPK2/CASP8	7
GO:0030856	regulation of epithelial cell differentiation	8/136	156/18670	1.89163e-05	0.000109769	4.85049e-05	CCND1/GSK3B/MMP9/SERPINE1/XDH/ROCK2/GSK3A/VEGFA	8
GO:0033673	negative regulation of kinase activity	10/136	257/18670	1.90746e-05	0.000110529	4.88405e-05	CASP3/AKT1/IGF1R/HMGCR/SIRT1/MAPT/PRKCD/RB1/HSPB1/GSTP1	10
GO:0042310	vasoconstriction	6/136	76/18670	1.92451e-05	0.000111197	4.91357e-05	AKT1/PTGS2/EGFR/F2R/ACE/ICAM1	6
GO:0061045	negative regulation of wound healing	6/136	76/18670	1.92451e-05	0.000111197	4.91357e-05	HMGCR/SERPINE1/PDGFRA/SMAD3/PRKCD/NOS3	6
GO:0005976	polysaccharide metabolic process	7/136	114/18670	2.00599e-05	0.000115739	5.11429e-05	AKT1/NFKB1/GSK3B/MTOR/INSR/GSK3A/IGF2	7
GO:0030810	positive regulation of nucleotide biosynthetic process	5/136	46/18670	2.05441e-05	0.000118026	5.21535e-05	NOS2/APP/HIF1A/INSR/NOS3	5
GO:0060443	mammary gland morphogenesis	5/136	46/18670	2.05441e-05	0.000118026	5.21535e-05	ESR1/AR/PGR/IGFBP5/CAPN1	5
GO:1900373	positive regulation of purine nucleotide biosynthetic process	5/136	46/18670	2.05441e-05	0.000118026	5.21535e-05	NOS2/APP/HIF1A/INSR/NOS3	5
GO:0006733	oxidoreduction coenzyme metabolic process	9/136	207/18670	2.11341e-05	0.000121243	5.35749e-05	PTGS2/PPARA/HMGCR/GAPDH/APP/G6PD/HIF1A/INSR/HK2	9
GO:0032612	interleukin-1 production	7/136	115/18670	2.12317e-05	0.00012163	5.37458e-05	APP/F2R/SMAD3/JAK2/CASP8/HSPB1/GSTP1	7
GO:0030539	male genitalia development	4/136	23/18670	2.14214e-05	0.000122542	5.41492e-05	AR/PDGFRA/HSD17B3/SRD5A1	4
GO:0009108	coenzyme biosynthetic process	10/136	261/18670	2.17798e-05	0.000124416	5.49772e-05	PTGS2/FASN/PPARA/GAPDH/APP/HIF1A/INSR/HK2/PDK1/ACACA	10
GO:0050670	regulation of lymphocyte proliferation	9/136	208/18670	2.19551e-05	0.000125241	5.53414e-05	IL2/BCL2/CASP3/AHR/IGFBP2/IL6/ERBB2/VCAM1/IGF2	9
GO:0008306	associative learning	6/136	78/18670	2.23431e-05	0.000127094	5.61605e-05	HMGCR/APP/HIF1A/KIT/MTOR/FOS	6
GO:0031016	pancreas development	6/136	78/18670	2.23431e-05	0.000127094	5.61605e-05	AKT1/GSK3B/INSR/GSK3A/IL6/IGF2	6
GO:0010466	negative regulation of peptidase activity	10/136	262/18670	2.25054e-05	0.000127837	5.64887e-05	AKT1/PTGS2/MMP9/SERPINE1/GAPDH/APP/MDM2/RAF1/VEGFA/POR	10
GO:0032944	regulation of mononuclear cell proliferation	9/136	209/18670	2.28032e-05	0.000128561	5.68088e-05	IL2/BCL2/CASP3/AHR/IGFBP2/IL6/ERBB2/VCAM1/IGF2	9
GO:0051216	cartilage development	9/136	209/18670	2.28032e-05	0.000128561	5.68088e-05	MAPK3/MAPK14/HIF1A/THRA/SMAD3/FGFR1/MMP13/RELA/POR	9
GO:0051701	interaction with host	9/136	209/18670	2.28032e-05	0.000128561	5.68088e-05	BCL2L1/EGFR/GAPDH/SMAD3/INSR/HIPK2/CDK1/CASP8/ICAM1	9
GO:0014911	positive regulation of smooth muscle cell migration	5/136	47/18670	2.28561e-05	0.000128561	5.68088e-05	BCL2/IGFBP5/MDM2/PDGFRB/NOX4	5
GO:0050435	amyloid-beta metabolic process	5/136	47/18670	2.28561e-05	0.000128561	5.68088e-05	CASP3/APP/ACE/ROCK2/GSK3A	5
GO:0070849	response to epidermal growth factor	5/136	47/18670	2.28561e-05	0.000128561	5.68088e-05	MAPK3/AKT1/EGFR/ERBB2/GSTP1	5
GO:1903580	positive regulation of ATP metabolic process	5/136	47/18670	2.28561e-05	0.000128561	5.68088e-05	APP/HIF1A/CCNB1/INSR/CDK1	5
GO:0006470	protein dephosphorylation	11/136	321/18670	2.36019e-05	0.000132572	5.85809e-05	BCL2/GSK3B/HSP90B1/HSP90AB1/IGFBP3/PDGFRB/ROCK2/MTOR/JAK2/PRKCD/CDC25B	11
GO:0002761	regulation of myeloid leukocyte differentiation	7/136	117/18670	2.3745e-05	0.00013319	5.8854e-05	PRKCA/PIK3R1/MTOR/CASP8/FOS/RB1/MYC	7
GO:0009914	hormone transport	11/136	322/18670	2.42867e-05	0.000136039	6.01131e-05	NOS2/CYP19A1/HMGCR/EGFR/ABCC2/HIF1A/PRKCA/RAF1/FGFR1/JAK2/IL6	11
GO:0007595	lactation	5/136	48/18670	2.53653e-05	0.000140907	6.2264e-05	CCND1/HIF1A/XDH/HK2/VEGFA	5
GO:0008542	visual learning	5/136	48/18670	2.53653e-05	0.000140907	6.2264e-05	HMGCR/APP/HIF1A/KIT/MTOR	5
GO:0051972	regulation of telomerase activity	5/136	48/18670	2.53653e-05	0.000140907	6.2264e-05	MAPK3/PPARG/HSP90AB1/HSP90AA1/MYC	5
GO:0055023	positive regulation of cardiac muscle tissue growth	5/136	48/18670	2.53653e-05	0.000140907	6.2264e-05	MAPK14/CCNB1/MTOR/FGFR1/CDK1	5
GO:0060324	face development	5/136	48/18670	2.53653e-05	0.000140907	6.2264e-05	MAPK3/MMP2/MAP2K1/PDGFRA/RAF1	5
GO:1903727	positive regulation of phospholipid metabolic process	5/136	48/18670	2.53653e-05	0.000140907	6.2264e-05	KIT/PDGFRB/PDGFRA/FABP3/PRKCD	5
GO:0010288	response to lead ion	4/136	24/18670	2.55608e-05	0.000141797	6.26575e-05	PTGS2/APP/MAPT/CDK4	4
GO:0044839	cell cycle G2/M phase transition	10/136	266/18670	2.56195e-05	0.000141928	6.27151e-05	CCND1/APP/ABCB1/CCNB1/CDK4/CDC25B/CHEK1/HSP90AA1/CDK1/CHEK2	10
GO:0031214	biomineral tissue development	8/136	163/18670	2.59601e-05	0.000143618	6.34619e-05	PTGS2/PPARA/HIF1A/SMAD3/ALPL/ROCK2/MMP13/NOS3	8
GO:0001952	regulation of cell-matrix adhesion	7/136	119/18670	2.64986e-05	0.000146396	6.46894e-05	BCL2/GSK3B/SERPINE1/SMAD3/PIK3R1/ROCK2/VEGFA	7
GO:0045088	regulation of innate immune response	13/136	452/18670	2.68165e-05	0.000147949	6.53759e-05	ESR1/PPARG/NFKB1/HSP90B1/HSP90AB1/NR1H3/RAF1/MAP2K6/JAK2/PRKCD/CASP8/RELA/NFKBIA	13
GO:0035821	modification of morphology or physiology of other organism	8/136	164/18670	2.7126e-05	0.000149452	6.60401e-05	BCL2L1/NOS2/GAPDH/SMAD3/HDAC1/INSR/HIPK2/CASP8	8
GO:0050714	positive regulation of protein secretion	10/136	268/18670	2.73104e-05	0.000150263	6.63985e-05	IL2/MAPK3/EGFR/GAPDH/MAPK14/HIF1A/F2R/JAK2/ACHE/IL6	10
GO:0007254	JNK cascade	9/136	214/18670	2.74736e-05	0.000150955	6.6704e-05	AKT1/MAPK8/IGF1R/EGFR/MAPK9/APP/ERN1/HIPK2/GSTP1	9
GO:0032436	positive regulation of proteasomal ubiquitin-dependent protein catabolic process	6/136	81/18670	2.77317e-05	0.000151959	6.71478e-05	AKT1/GSK3B/MAPK9/MDM2/GSK3A/NFE2L2	6
GO:0048708	astrocyte differentiation	6/136	81/18670	2.77317e-05	0.000151959	6.71478e-05	MAPK3/EGFR/APP/MAPT/MAP2K1/IL6	6
GO:0006721	terpenoid metabolic process	7/136	120/18670	2.7971e-05	0.000152642	6.74497e-05	CYP1A2/EGFR/CYP1B1/CYP3A4/SRD5A1/AKR1B1/CYP1A1	7
GO:0016570	histone modification	13/136	454/18670	2.8074e-05	0.000152642	6.74497e-05	MAPK3/MAPK8/SIRT1/CCNB1/PRKCA/HDAC1/DNMT3B/JAK2/PRKCD/CHEK1/CDK1/VEGFA/IGF2	13
GO:0043124	negative regulation of I-kappaB kinase/NF-kappaB signaling	5/136	49/18670	2.80834e-05	0.000152642	6.74497e-05	ESR1/SIRT1/HDAC1/CASP8/GSTP1	5
GO:0048546	digestive tract morphogenesis	5/136	49/18670	2.80834e-05	0.000152642	6.74497e-05	BCL2/EGFR/HIF1A/PDGFRA/SMAD3	5
GO:0071715	icosanoid transport	5/136	49/18670	2.80834e-05	0.000152642	6.74497e-05	NOS2/ABCC2/ACE/ABCC4/MAP2K6	5
GO:1901571	fatty acid derivative transport	5/136	49/18670	2.80834e-05	0.000152642	6.74497e-05	NOS2/ABCC2/ACE/ABCC4/MAP2K6	5
GO:0032388	positive regulation of intracellular transport	9/136	215/18670	2.8499e-05	0.000154692	6.83556e-05	PTGS2/GSK3B/MAPK14/MDM2/SMAD3/PIK3R1/PRKCD/GSK3A/ERBB2	9
GO:0000075	cell cycle checkpoint	9/136	216/18670	2.95567e-05	0.000160218	7.07973e-05	CCND1/BCL2L1/MAPK14/MDM2/CCNB1/CHEK1/CDK1/RB1/CHEK2	9
GO:0009404	toxin metabolic process	4/136	25/18670	3.0258e-05	0.000162925	7.19933e-05	CYP1A2/CYP1B1/CYP1A1/NFE2L2	4
GO:0019430	removal of superoxide radicals	4/136	25/18670	3.0258e-05	0.000162925	7.19933e-05	MPO/NOS3/NFE2L2/NQO1	4
GO:0060330	regulation of response to interferon-gamma	4/136	25/18670	3.0258e-05	0.000162925	7.19933e-05	PPARG/HSP90AB1/NR1H3/JAK2	4
GO:0060334	regulation of interferon-gamma-mediated signaling pathway	4/136	25/18670	3.0258e-05	0.000162925	7.19933e-05	PPARG/HSP90AB1/NR1H3/JAK2	4
GO:0061050	regulation of cell growth involved in cardiac muscle cell development	4/136	25/18670	3.0258e-05	0.000162925	7.19933e-05	PPARA/G6PD/MTOR/GSK3A	4
GO:0002931	response to ischemia	5/136	50/18670	3.10223e-05	0.000166445	7.3549e-05	BCL2/ROCK2/HK2/MAP2K6/CASP9	5
GO:1900087	positive regulation of G1/S transition of mitotic cell cycle	5/136	50/18670	3.10223e-05	0.000166445	7.3549e-05	CCND1/AKT1/EGFR/MDM2/CYP1A1	5
GO:0032434	regulation of proteasomal ubiquitin-dependent protein catabolic process	7/136	122/18670	3.11182e-05	0.000166445	7.3549e-05	AKT1/GSK3B/HSP90AB1/MAPK9/MDM2/GSK3A/NFE2L2	7
GO:1903578	regulation of ATP metabolic process	7/136	122/18670	3.11182e-05	0.000166445	7.3549e-05	PARP1/PPARA/APP/HIF1A/CCNB1/INSR/CDK1	7
GO:1905477	positive regulation of protein localization to membrane	7/136	122/18670	3.11182e-05	0.000166445	7.3549e-05	BCL2/AKT1/MAPK8/EGFR/PIK3R1/CASP8/ERBB2	7
GO:1903039	positive regulation of leukocyte cell-cell adhesion	9/136	218/18670	3.17724e-05	0.000169719	7.49957e-05	IL2/AKT1/IGFBP2/PIK3R1/RELA/IL6/ICAM1/VCAM1/IGF2	9
GO:0030307	positive regulation of cell growth	8/136	169/18670	3.36346e-05	0.000179429	7.92863e-05	IL2/BCL2/AKT1/EGFR/MAPT/MTOR/VEGFA/ERBB2	8
GO:0050999	regulation of nitric-oxide synthase activity	5/136	51/18670	3.41943e-05	0.000182174	8.04992e-05	AKT1/EGFR/HIF1A/NOS3/HSP90AA1	5
GO:1903532	positive regulation of secretion by cell	12/136	399/18670	3.59929e-05	0.000191503	8.46215e-05	IL2/MAPK3/CYP19A1/EGFR/GAPDH/MAPK14/HIF1A/F2R/FGFR1/JAK2/ACHE/IL6	12
GO:0043254	regulation of protein complex assembly	13/136	467/18670	3.75811e-05	0.000198807	8.78488e-05	ESR1/PARP1/GSK3B/MAPK9/MAPT/THRA/MTOR/RAF1/PRKCD/HSP90AA1/VEGFA/RB1/ICAM1	13
GO:0003179	heart valve morphogenesis	5/136	52/18670	3.76121e-05	0.000198807	8.78488e-05	MDM2/ROCK2/MTOR/NOS3/RB1	5
GO:0032731	positive regulation of interleukin-1 beta production	5/136	52/18670	3.76121e-05	0.000198807	8.78488e-05	APP/SMAD3/JAK2/CASP8/HSPB1	5
GO:0060421	positive regulation of heart growth	5/136	52/18670	3.76121e-05	0.000198807	8.78488e-05	MAPK14/CCNB1/MTOR/FGFR1/CDK1	5
GO:0072132	mesenchyme morphogenesis	5/136	52/18670	3.76121e-05	0.000198807	8.78488e-05	MDM2/SMAD3/FGFR1/NOS3/MYC	5
GO:0001776	leukocyte homeostasis	6/136	86/18670	3.8997e-05	0.000205857	9.09644e-05	IL2/BCL2/CASP3/AKT1/HIF1A/IL6	6
GO:0060047	heart contraction	10/136	280/18670	3.96057e-05	0.000208745	9.22404e-05	IL2/MDM2/THRA/THRB/ACE/MTOR/MAP2K6/JAK2/GSK3A/NOS3	10
GO:0006732	coenzyme metabolic process	12/136	403/18670	3.96476e-05	0.000208745	9.22404e-05	PTGS2/FASN/PPARA/HMGCR/GAPDH/APP/G6PD/HIF1A/INSR/HK2/PDK1/ACACA	12
GO:0001649	osteoblast differentiation	9/136	225/18670	4.06707e-05	0.000213574	9.43744e-05	AKT1/FASN/IGFBP3/IGFBP5/SMAD3/ALPL/ACHE/IL6/IGF2	9
GO:0033157	regulation of intracellular protein transport	9/136	225/18670	4.06707e-05	0.000213574	9.43744e-05	PTGS2/GSK3B/MAPK14/MDM2/SMAD3/PIK3R1/PRKCD/GSK3A/ERBB2	9
GO:0000186	activation of MAPKK activity	5/136	53/18670	4.12885e-05	0.000215718	9.53217e-05	MAPK3/EGFR/F2R/RAF1/JAK2	5
GO:0007632	visual behavior	5/136	53/18670	4.12885e-05	0.000215718	9.53217e-05	HMGCR/APP/HIF1A/KIT/MTOR	5
GO:0071320	cellular response to cAMP	5/136	53/18670	4.12885e-05	0.000215718	9.53217e-05	AHR/APP/IGFBP5/NOX4/SRD5A1	5
GO:0006706	steroid catabolic process	4/136	27/18670	4.15069e-05	0.000215718	9.53217e-05	CYP19A1/CYP1A2/CYP3A4/SRD5A1	4
GO:0048143	astrocyte activation	4/136	27/18670	4.15069e-05	0.000215718	9.53217e-05	EGFR/APP/MAPT/IL6	4
GO:0071450	cellular response to oxygen radical	4/136	27/18670	4.15069e-05	0.000215718	9.53217e-05	MPO/NOS3/NFE2L2/NQO1	4
GO:0071451	cellular response to superoxide	4/136	27/18670	4.15069e-05	0.000215718	9.53217e-05	MPO/NOS3/NFE2L2/NQO1	4
GO:1905208	negative regulation of cardiocyte differentiation	4/136	27/18670	4.15069e-05	0.000215718	9.53217e-05	PPARA/EGFR/G6PD/GSK3A	4
GO:0001892	embryonic placenta development	6/136	87/18670	4.16373e-05	0.000216117	9.54981e-05	AKT1/EGFR/HIF1A/MAP2K1/CASP8/IGF2	6
GO:0002687	positive regulation of leukocyte migration	7/136	128/18670	4.23539e-05	0.000219554	9.70169e-05	MAPK3/SERPINE1/APP/MAPK14/VEGFA/IL6/ICAM1	7
GO:0032025	response to cobalt ion	3/136	10/18670	4.37041e-05	0.000225973	9.9853e-05	CASP3/CASP9/CASP8	3
GO:0032070	regulation of deoxyribonuclease activity	3/136	10/18670	4.37041e-05	0.000225973	9.9853e-05	AKT1/SIRT1/PRKCD	3
GO:0016569	covalent chromatin modification	13/136	474/18670	4.37821e-05	0.000226086	9.99031e-05	MAPK3/MAPK8/SIRT1/CCNB1/PRKCA/HDAC1/DNMT3B/JAK2/PRKCD/CHEK1/CDK1/VEGFA/IGF2	13
GO:1900407	regulation of cellular response to oxidative stress	6/136	88/18670	4.4419e-05	0.000228497	0.000100969	AKT1/PARP1/HIF1A/SIRT1/HSPB1/NFE2L2	6
GO:1903725	regulation of phospholipid metabolic process	6/136	88/18670	4.4419e-05	0.000228497	0.000100969	KIT/PDGFRB/PDGFRA/FABP3/PIK3R1/PRKCD	6
GO:1904035	regulation of epithelial cell apoptotic process	6/136	88/18670	4.4419e-05	0.000228497	0.000100969	SERPINE1/MTOR/JAK2/IL6/ICAM1/NFE2L2	6
GO:0097345	mitochondrial outer membrane permeabilization	5/136	54/18670	4.52372e-05	0.00023241	0.000102697	BCL2/MAPK8/GSK3B/GSK3A/CASP8	5
GO:0034976	response to endoplasmic reticulum stress	10/136	285/18670	4.59776e-05	0.000235913	0.000104245	BCL2/CCND1/BCL2L1/GSK3B/HSP90B1/SIRT1/ERN1/PIK3R1/GSK3A/NFE2L2	10
GO:0001959	regulation of cytokine-mediated signaling pathway	8/136	177/18670	4.67422e-05	0.000239531	0.000105844	PPARG/HSP90AB1/HIF1A/NR1H3/JAK2/CASP8/IL6/GSTP1	8
GO:0001516	prostaglandin biosynthetic process	4/136	28/18670	4.8152e-05	0.000245819	0.000108623	PTGS2/SIRT1/PTGS1/PTGES	4
GO:0046457	prostanoid biosynthetic process	4/136	28/18670	4.8152e-05	0.000245819	0.000108623	PTGS2/SIRT1/PTGS1/PTGES	4
GO:1902003	regulation of amyloid-beta formation	4/136	28/18670	4.8152e-05	0.000245819	0.000108623	CASP3/APP/ROCK2/GSK3A	4
GO:0042306	regulation of protein import into nucleus	5/136	55/18670	4.94717e-05	0.000252237	0.000111459	PTGS2/MAPK14/SMAD3/PIK3R1/PRKCD	5
GO:0002793	positive regulation of peptide secretion	10/136	288/18670	5.02058e-05	0.000255657	0.00011297	IL2/MAPK3/EGFR/GAPDH/MAPK14/HIF1A/F2R/JAK2/ACHE/IL6	10
GO:1903035	negative regulation of response to wounding	6/136	90/18670	5.04289e-05	0.000256469	0.000113329	HMGCR/SERPINE1/PDGFRA/SMAD3/PRKCD/NOS3	6
GO:0071347	cellular response to interleukin-1	8/136	179/18670	5.06125e-05	0.000257079	0.000113598	MAPK3/NFKB1/ABCC2/HIF1A/RELA/IL6/NFKBIA/ICAM1	8
GO:0042177	negative regulation of protein catabolic process	7/136	132/18670	5.15478e-05	0.0002615	0.000115552	NOS2/HSP90AB1/HMGCR/EGFR/SMAD3/HIPK2/RELA	7
GO:0045639	positive regulation of myeloid cell differentiation	6/136	91/18670	5.36686e-05	0.000271916	0.000120155	MAPK14/HIF1A/PRKCA/CASP8/FOS/RB1	6
GO:1903202	negative regulation of oxidative stress-induced cell death	5/136	56/18670	5.40061e-05	0.000273283	0.000120759	AKT1/HIF1A/SIRT1/HSPB1/NFE2L2	5
GO:0071333	cellular response to glucose stimulus	7/136	133/18670	5.40849e-05	0.000273339	0.000120783	IGF1R/HMGCR/HIF1A/ERN1/NOX4/RAF1/ICAM1	7
GO:0022408	negative regulation of cell-cell adhesion	8/136	181/18670	5.47465e-05	0.000276336	0.000122108	IL2/CASP3/AKT1/PPARA/JAK2/PRKCD/VEGFA/ERBB2	8
GO:0000303	response to superoxide	4/136	29/18670	5.55418e-05	0.000278954	0.000123264	MPO/NOS3/NFE2L2/NQO1	4
GO:0007263	nitric oxide mediated signal transduction	4/136	29/18670	5.55418e-05	0.000278954	0.000123264	NOS2/EGFR/NOS3/VEGFA	4
GO:0010575	positive regulation of vascular endothelial growth factor production	4/136	29/18670	5.55418e-05	0.000278954	0.000123264	PTGS2/CYP1B1/HIF1A/IL6	4
GO:0071280	cellular response to copper ion	4/136	29/18670	5.55418e-05	0.000278954	0.000123264	CYP1A2/APP/CYP1A1/NFE2L2	4
GO:0009166	nucleotide catabolic process	8/136	182/18670	5.69167e-05	0.00028547	0.000126144	PPARA/GAPDH/APP/HIF1A/XDH/INSR/HK2/HPRT1	8
GO:0006469	negative regulation of protein kinase activity	9/136	235/18670	5.69808e-05	0.00028547	0.000126144	CASP3/AKT1/IGF1R/HMGCR/SIRT1/PRKCD/RB1/HSPB1/GSTP1	9
GO:0071398	cellular response to fatty acid	5/136	57/18670	5.88551e-05	0.000294129	0.00012997	PPARG/AKT1/CCNB1/CDK4/ACACA	5
GO:1900408	negative regulation of cellular response to oxidative stress	5/136	57/18670	5.88551e-05	0.000294129	0.00012997	AKT1/HIF1A/SIRT1/HSPB1/NFE2L2	5
GO:0009127	purine nucleoside monophosphate biosynthetic process	8/136	183/18670	5.91581e-05	0.000294913	0.000130316	PARP1/PPARA/GAPDH/APP/HIF1A/INSR/HK2/HPRT1	8
GO:0009168	purine ribonucleoside monophosphate biosynthetic process	8/136	183/18670	5.91581e-05	0.000294913	0.000130316	PARP1/PPARA/GAPDH/APP/HIF1A/INSR/HK2/HPRT1	8
GO:0071331	cellular response to hexose stimulus	7/136	135/18670	5.94661e-05	0.000295784	0.000130701	IGF1R/HMGCR/HIF1A/ERN1/NOX4/RAF1/ICAM1	7
GO:0006702	androgen biosynthetic process	3/136	11/18670	5.97728e-05	0.000295784	0.000130701	CYP17A1/HSD17B3/SRD5A1	3
GO:0019371	cyclooxygenase pathway	3/136	11/18670	5.97728e-05	0.000295784	0.000130701	PTGS2/PTGS1/PTGES	3
GO:0033327	Leydig cell differentiation	3/136	11/18670	5.97728e-05	0.000295784	0.000130701	AR/CCND1/PDGFRA	3
GO:0060736	prostate gland growth	3/136	11/18670	5.97728e-05	0.000295784	0.000130701	ESR1/AR/CYP19A1	3
GO:2001269	positive regulation of cysteine-type endopeptidase activity involved in apoptotic signaling pathway	3/136	11/18670	5.97728e-05	0.000295784	0.000130701	SMAD3/JAK2/CASP8	3
GO:0003073	regulation of systemic arterial blood pressure	6/136	93/18670	6.06471e-05	0.000299009	0.000132127	AR/F2R/HSD11B2/ACE/GSK3A/NOS3	6
GO:0007589	body fluid secretion	6/136	93/18670	6.06471e-05	0.000299009	0.000132127	CCND1/HIF1A/NR1H3/XDH/HK2/VEGFA	6
GO:0032092	positive regulation of protein binding	6/136	93/18670	6.06471e-05	0.000299009	0.000132127	GSK3B/HSP90AB1/MMP9/APP/ACE/HIPK2	6
GO:0043122	regulation of I-kappaB kinase/NF-kappaB signaling	9/136	237/18670	6.08301e-05	0.000299546	0.000132363	ESR1/AKT1/SIRT1/F2R/HDAC1/CASP8/RELA/HSPB1/GSTP1	9
GO:0016236	macroautophagy	10/136	295/18670	6.13809e-05	0.000301889	0.000133399	CASP3/MAPK3/AKT1/MAPK8/GAPDH/HIF1A/SIRT1/ERN1/MTOR/CAPN1	10
GO:0007292	female gamete generation	7/136	136/18670	6.23165e-05	0.000305745	0.000135103	PGR/BCL2/PTGS2/SIRT1/CCNB1/CDC25B/NOS3	7
GO:0071326	cellular response to monosaccharide stimulus	7/136	136/18670	6.23165e-05	0.000305745	0.000135103	IGF1R/HMGCR/HIF1A/ERN1/NOX4/RAF1/ICAM1	7
GO:0032386	regulation of intracellular transport	12/136	423/18670	6.31696e-05	0.000309554	0.000136786	MAPK3/PTGS2/GSK3B/MAPK14/MDM2/MAP2K1/SMAD3/PIK3R1/PRKCD/GSK3A/ERBB2/SLC2A4	12
GO:0000305	response to oxygen radical	4/136	30/18670	6.37259e-05	0.000311523	0.000137656	MPO/NOS3/NFE2L2/NQO1	4
GO:0071480	cellular response to gamma radiation	4/136	30/18670	6.37259e-05	0.000311523	0.000137656	BCL2L1/MDM2/NOX4/CHEK2	4
GO:1902275	regulation of chromatin organization	8/136	185/18670	6.38617e-05	0.000311809	0.000137782	MAPK3/MAPK8/SIRT1/CCNB1/DNMT3B/CHEK1/VEGFA/IGF2	8
GO:0061900	glial cell activation	5/136	58/18670	6.40332e-05	0.000311891	0.000137819	EGFR/APP/MAPT/JAK2/IL6	5
GO:1904589	regulation of protein import	5/136	58/18670	6.40332e-05	0.000311891	0.000137819	PTGS2/MAPK14/SMAD3/PIK3R1/PRKCD	5
GO:0006417	regulation of translation	12/136	424/18670	6.46098e-05	0.00031432	0.000138892	MAPK3/AKT1/GAPDH/APP/IGFBP5/CDK4/ROCK2/MTOR/MKNK2/IL6/ERBB2/HSPB1	12
GO:0048705	skeletal system morphogenesis	9/136	239/18670	6.48964e-05	0.000315334	0.00013934	MMP2/MAPK14/PDGFRA/THRA/SMAD3/ALPL/FGFR1/MMP13/POR	9
GO:0046425	regulation of JAK-STAT cascade	7/136	137/18670	6.52778e-05	0.000316805	0.00013999	IL2/CYP1B1/F2R/KIT/AKR1B1/JAK2/IL6	7
GO:0030308	negative regulation of cell growth	8/136	186/18670	6.63277e-05	0.000321514	0.000142071	BCL2/PPARG/PPARA/ESR2/G6PD/SIRT1/SMAD3/GSK3A	8
GO:0002758	innate immune response-activating signal transduction	10/136	298/18670	6.67821e-05	0.000323328	0.000142872	ESR1/NFKB1/HSP90B1/NR1H3/RAF1/MAP2K6/PRKCD/CASP8/RELA/NFKBIA	10
GO:2000060	positive regulation of ubiquitin-dependent protein catabolic process	6/136	95/18670	6.83324e-05	0.000330141	0.000145883	AKT1/GSK3B/MAPK9/MDM2/GSK3A/NFE2L2	6
GO:0009308	amine metabolic process	7/136	138/18670	6.83531e-05	0.000330141	0.000145883	ABCC2/MAOA/ODC1/HPRT1/CYP1A1/VCAM1/NQO1	7
GO:0032732	positive regulation of interleukin-1 production	5/136	59/18670	6.95558e-05	0.000335148	0.000148095	APP/SMAD3/JAK2/CASP8/HSPB1	5
GO:1902883	negative regulation of response to oxidative stress	5/136	59/18670	6.95558e-05	0.000335148	0.000148095	AKT1/HIF1A/SIRT1/HSPB1/NFE2L2	5
GO:1901292	nucleoside phosphate catabolic process	8/136	188/18670	7.14978e-05	0.000344094	0.000152048	PPARA/GAPDH/APP/HIF1A/XDH/INSR/HK2/HPRT1	8
GO:0030111	regulation of Wnt signaling pathway	11/136	363/18670	7.1922e-05	0.000345723	0.000152768	ESR1/NFKB1/GSK3B/EGFR/APP/MAPK14/IGFBP2/SMAD3/HDAC1/IGFBP4/GSK3A	11
GO:0010543	regulation of platelet activation	4/136	31/18670	7.27549e-05	0.000348481	0.000153987	PRKCA/PDGFRA/PRKCD/NOS3	4
GO:0043457	regulation of cellular respiration	4/136	31/18670	7.27549e-05	0.000348481	0.000153987	NOS2/HIF1A/CCNB1/CDK1	4
GO:0045737	positive regulation of cyclin-dependent protein serine/threonine kinase activity	4/136	31/18670	7.27549e-05	0.000348481	0.000153987	CCND1/AKT1/EGFR/CCNB1	4
GO:0019362	pyridine nucleotide metabolic process	8/136	189/18670	7.42058e-05	0.000354588	0.000156685	PTGS2/PPARA/GAPDH/APP/G6PD/HIF1A/INSR/HK2	8
GO:0046496	nicotinamide nucleotide metabolic process	8/136	189/18670	7.42058e-05	0.000354588	0.000156685	PTGS2/PPARA/GAPDH/APP/G6PD/HIF1A/INSR/HK2	8
GO:1903364	positive regulation of cellular protein catabolic process	7/136	140/18670	7.48594e-05	0.000357287	0.000157878	AKT1/GSK3B/MAPK9/MDM2/GSK3A/HSP90AA1/NFE2L2	7
GO:1902110	positive regulation of mitochondrial membrane permeability involved in apoptotic process	5/136	60/18670	7.54384e-05	0.000359201	0.000158724	BCL2/MAPK8/GSK3B/GSK3A/CASP8	5
GO:1902808	positive regulation of cell cycle G1/S phase transition	5/136	60/18670	7.54384e-05	0.000359201	0.000158724	CCND1/AKT1/EGFR/MDM2/CYP1A1	5
GO:1902882	regulation of response to oxidative stress	6/136	97/18670	7.67759e-05	0.000365138	0.000161347	AKT1/PARP1/HIF1A/SIRT1/HSPB1/NFE2L2	6
GO:0060759	regulation of response to cytokine stimulus	8/136	190/18670	7.69985e-05	0.000365765	0.000161625	PPARG/HSP90AB1/HIF1A/NR1H3/JAK2/CASP8/IL6/GSTP1	8
GO:0007077	mitotic nuclear envelope disassembly	3/136	12/18670	7.92722e-05	0.000376123	0.000166202	CCNB1/PRKCA/CDK1	3
GO:0042594	response to starvation	8/136	191/18670	7.98779e-05	0.000378552	0.000167275	BCL2/MAPK3/PPARG/MAPK8/SIRT1/MTOR/SRD5A1/NFE2L2	8
GO:0003170	heart valve development	5/136	61/18670	8.16967e-05	0.000386717	0.000170883	MDM2/ROCK2/MTOR/NOS3/RB1	5
GO:0000086	G2/M transition of mitotic cell cycle	9/136	247/18670	8.3531e-05	0.000394474	0.00017431	CCND1/APP/ABCB1/CCNB1/CDK4/CDC25B/HSP90AA1/CDK1/CHEK2	9
GO:1903362	regulation of cellular protein catabolic process	9/136	247/18670	8.3531e-05	0.000394474	0.00017431	AKT1/GSK3B/HSP90AB1/MAPK9/MDM2/HIPK2/GSK3A/HSP90AA1/NFE2L2	9
GO:0006606	protein import into nucleus	7/136	143/18670	8.55597e-05	0.000403582	0.000178335	AKT1/PTGS2/MAPK14/SMAD3/PIK3R1/PRKCD/NFKBIA	7
GO:1901570	fatty acid derivative biosynthetic process	6/136	99/18670	8.6031e-05	0.000405331	0.000179108	PTGS2/FASN/SIRT1/PTGS1/PTGES/ACACA	6
GO:0046434	organophosphate catabolic process	9/136	248/18670	8.61485e-05	0.000405411	0.000179143	PPARA/GAPDH/APP/HIF1A/XDH/INSR/HK2/PRKCD/HPRT1	9
GO:0002260	lymphocyte homeostasis	5/136	62/18670	8.83471e-05	0.000413826	0.000182862	IL2/BCL2/CASP3/AKT1/HIF1A	5
GO:0010676	positive regulation of cellular carbohydrate metabolic process	5/136	62/18670	8.83471e-05	0.000413826	0.000182862	AKT1/PPARA/SIRT1/INSR/IGF2	5
GO:0055025	positive regulation of cardiac muscle tissue development	5/136	62/18670	8.83471e-05	0.000413826	0.000182862	MAPK14/CCNB1/MTOR/FGFR1/CDK1	5
GO:1902686	mitochondrial outer membrane permeabilization involved in programmed cell death	5/136	62/18670	8.83471e-05	0.000413826	0.000182862	BCL2/MAPK8/GSK3B/GSK3A/CASP8	5
GO:0060041	retina development in camera-type eye	7/136	144/18670	8.93918e-05	0.000417875	0.000184651	CYP1B1/HIF1A/PDGFRB/PDGFRA/THRB/HIPK2/ACHE	7
GO:0006790	sulfur compound metabolic process	11/136	372/18670	8.94188e-05	0.000417875	0.000184651	GSR/FASN/ABCC2/G6PD/NOX4/PDK1/PTGES/ACACA/GSTP1/NFE2L2/GSTM1	11
GO:0072524	pyridine-containing compound metabolic process	8/136	195/18670	9.23055e-05	0.000430866	0.000190391	PTGS2/PPARA/GAPDH/APP/G6PD/HIF1A/INSR/HK2	8
GO:0042113	B cell activation	10/136	310/18670	9.2624e-05	0.000431853	0.000190827	IL2/BCL2/CASP3/AHR/KIT/PIK3R1/PRKCD/CASP8/IL6/VCAM1	10
GO:0000077	DNA damage checkpoint	7/136	145/18670	9.33626e-05	0.000434688	0.00019208	CCND1/MAPK14/MDM2/CCNB1/CHEK1/CDK1/CHEK2	7
GO:0033028	myeloid cell apoptotic process	4/136	33/18670	9.35555e-05	0.000434688	0.00019208	BCL2/SIRT1/THRA/IL6	4
GO:0051194	positive regulation of cofactor metabolic process	4/136	33/18670	9.35555e-05	0.000434688	0.00019208	APP/HIF1A/INSR/NFE2L2	4
GO:0031571	mitotic G1 DNA damage checkpoint	5/136	63/18670	9.54061e-05	0.000440748	0.000194758	CCND1/MDM2/CCNB1/CDK1/CHEK2	5
GO:0032371	regulation of sterol transport	5/136	63/18670	9.54061e-05	0.000440748	0.000194758	PPARG/NFKB1/SIRT1/NR1H3/NFKBIA	5
GO:0032374	regulation of cholesterol transport	5/136	63/18670	9.54061e-05	0.000440748	0.000194758	PPARG/NFKB1/SIRT1/NR1H3/NFKBIA	5
GO:0042982	amyloid precursor protein metabolic process	5/136	63/18670	9.54061e-05	0.000440748	0.000194758	CASP3/APP/ROCK2/GSK3A/ACHE	5
GO:0044819	mitotic G1/S transition checkpoint	5/136	63/18670	9.54061e-05	0.000440748	0.000194758	CCND1/MDM2/CCNB1/CDK1/CHEK2	5
GO:0071897	DNA biosynthetic process	8/136	196/18670	9.56508e-05	0.000441373	0.000195034	MAPK3/PPARG/HSP90AB1/SIRT1/PDGFRB/NOX4/HSP90AA1/MYC	8
GO:0035264	multicellular organism growth	7/136	146/18670	9.74759e-05	0.000448767	0.000198302	AR/BCL2/APP/CDK4/DHCR7/MTOR/IGF2	7
GO:1904892	regulation of STAT cascade	7/136	146/18670	9.74759e-05	0.000448767	0.000198302	IL2/CYP1B1/F2R/KIT/AKR1B1/JAK2/IL6	7
GO:0046879	hormone secretion	10/136	312/18670	9.76642e-05	0.000449122	0.000198458	NOS2/CYP19A1/HMGCR/EGFR/HIF1A/PRKCA/RAF1/FGFR1/JAK2/IL6	10
GO:0009156	ribonucleoside monophosphate biosynthetic process	8/136	197/18670	9.9096e-05	0.000454669	0.000200909	PARP1/PPARA/GAPDH/APP/HIF1A/INSR/HK2/HPRT1	8
GO:0009749	response to glucose	8/136	197/18670	9.9096e-05	0.000454669	0.000200909	CASP3/IGF1R/HMGCR/HIF1A/ERN1/NOX4/RAF1/ICAM1	8
GO:0000079	regulation of cyclin-dependent protein serine/threonine kinase activity	6/136	102/18670	0.000101558	0.000464666	0.000205327	CASP3/CCND1/AKT1/EGFR/CCNB1/CDK4	6
GO:0019359	nicotinamide nucleotide biosynthetic process	7/136	147/18670	0.000101736	0.000464666	0.000205327	PTGS2/PPARA/GAPDH/APP/HIF1A/INSR/HK2	7
GO:0019363	pyridine nucleotide biosynthetic process	7/136	147/18670	0.000101736	0.000464666	0.000205327	PTGS2/PPARA/GAPDH/APP/HIF1A/INSR/HK2	7
GO:0043524	negative regulation of neuron apoptotic process	7/136	147/18670	0.000101736	0.000464666	0.000205327	BCL2/BCL2L1/HSP90AB1/HIF1A/F2R/JAK2/HIPK2	7
GO:0042178	xenobiotic catabolic process	3/136	13/18670	0.000102505	0.000465722	0.000205793	CYP1A1/GSTP1/GSTM1	3
GO:0061052	negative regulation of cell growth involved in cardiac muscle cell development	3/136	13/18670	0.000102505	0.000465722	0.000205793	PPARA/G6PD/GSK3A	3
GO:0090399	replicative senescence	3/136	13/18670	0.000102505	0.000465722	0.000205793	SERPINE1/CHEK1/CHEK2	3
GO:1902947	regulation of tau-protein kinase activity	3/136	13/18670	0.000102505	0.000465722	0.000205793	HSP90AB1/HSP90AA1/RB1	3
GO:0035794	positive regulation of mitochondrial membrane permeability	5/136	64/18670	0.000102891	0.000465722	0.000205793	BCL2/MAPK8/GSK3B/GSK3A/CASP8	5
GO:0043550	regulation of lipid kinase activity	5/136	64/18670	0.000102891	0.000465722	0.000205793	KIT/PDGFRB/PDGFRA/PIK3R1/RB1	5
GO:0044783	G1 DNA damage checkpoint	5/136	64/18670	0.000102891	0.000465722	0.000205793	CCND1/MDM2/CCNB1/CDK1/CHEK2	5
GO:2000378	negative regulation of reactive oxygen species metabolic process	5/136	64/18670	0.000102891	0.000465722	0.000205793	BCL2/G6PD/HIF1A/ROCK2/HK2	5
GO:0010574	regulation of vascular endothelial growth factor production	4/136	34/18670	0.000105433	0.000475628	0.000210171	PTGS2/CYP1B1/HIF1A/IL6	4
GO:0034205	amyloid-beta formation	4/136	34/18670	0.000105433	0.000475628	0.000210171	CASP3/APP/ROCK2/GSK3A	4
GO:0043276	anoikis	4/136	34/18670	0.000105433	0.000475628	0.000210171	BCL2/AKT1/MTOR/CHEK2	4
GO:0017038	protein import	8/136	199/18670	0.000106295	0.000478714	0.000211535	AKT1/PTGS2/MAPK14/SMAD3/PIK3R1/PRKCD/HSP90AA1/NFKBIA	8
GO:0022409	positive regulation of cell-cell adhesion	9/136	255/18670	0.000106473	0.000478714	0.000211535	IL2/AKT1/IGFBP2/PIK3R1/RELA/IL6/ICAM1/VCAM1/IGF2	9
GO:0071559	response to transforming growth factor beta	9/136	255/18670	0.000106473	0.000478714	0.000211535	PARP1/NR3C1/HSP90AB1/SIRT1/SMAD3/NOX4/ROCK2/HIPK2/FOS	9
GO:0044264	cellular polysaccharide metabolic process	6/136	103/18670	0.000107202	0.000481453	0.000212745	AKT1/GSK3B/MTOR/INSR/GSK3A/IGF2	6
GO:0006839	mitochondrial transport	9/136	256/18670	0.000109681	0.000492038	0.000217422	BCL2/BCL2L1/MAPK8/GSK3B/HK2/GSK3A/HSP90AA1/CASP8/ACACA	9
GO:0009267	cellular response to starvation	7/136	149/18670	0.00011071	0.000496036	0.000219189	BCL2/MAPK3/MAPK8/SIRT1/MTOR/SRD5A1/NFE2L2	7
GO:0014823	response to activity	5/136	65/18670	0.000110818	0.000496036	0.000219189	HIF1A/MTOR/DNMT3B/SRD5A1/CDK1	5
GO:1901800	positive regulation of proteasomal protein catabolic process	6/136	104/18670	0.000113092	0.000505653	0.000223438	AKT1/GSK3B/MAPK9/MDM2/GSK3A/NFE2L2	6
GO:0072525	pyridine-containing compound biosynthetic process	7/136	150/18670	0.000115433	0.00051555	0.000227811	PTGS2/PPARA/GAPDH/APP/HIF1A/INSR/HK2	7
GO:0002218	activation of innate immune response	10/136	319/18670	0.000117178	0.000522765	0.000231	ESR1/NFKB1/HSP90B1/NR1H3/RAF1/MAP2K6/PRKCD/CASP8/RELA/NFKBIA	10
GO:0070423	nucleotide-binding oligomerization domain containing signaling pathway	4/136	35/18670	0.000118368	0.000526326	0.000232574	MAP2K6/CASP8/RELA/NFKBIA	4
GO:0071312	cellular response to alkaloid	4/136	35/18670	0.000118368	0.000526326	0.000232574	CASP3/BCL2L1/MDM2/ICAM1	4
GO:1902991	regulation of amyloid precursor protein catabolic process	4/136	35/18670	0.000118368	0.000526326	0.000232574	CASP3/APP/ROCK2/GSK3A	4
GO:1902108	regulation of mitochondrial membrane permeability involved in apoptotic process	5/136	66/18670	0.000119205	0.000528303	0.000233447	BCL2/MAPK8/GSK3B/GSK3A/CASP8	5
GO:1905207	regulation of cardiocyte differentiation	5/136	66/18670	0.000119205	0.000528303	0.000233447	PPARA/EGFR/G6PD/MTOR/GSK3A	5
GO:1905710	positive regulation of membrane permeability	5/136	66/18670	0.000119205	0.000528303	0.000233447	BCL2/MAPK8/GSK3B/GSK3A/CASP8	5
GO:0034764	positive regulation of transmembrane transport	8/136	204/18670	0.000126207	0.000558107	0.000246617	AKT1/MAPK14/ABCB1/G6PD/F2R/PIK3R1/INSR/NFE2L2	8
GO:1902905	positive regulation of supramolecular fiber organization	8/136	204/18670	0.000126207	0.000558107	0.000246617	APP/MAPT/SMAD3/NOX4/ROCK2/MTOR/RB1/ICAM1	8
GO:0042108	positive regulation of cytokine biosynthetic process	5/136	67/18670	0.000128071	0.00056573	0.000249985	APP/JAK2/RELA/IL6/HSPB1	5
GO:0032310	prostaglandin secretion	3/136	14/18670	0.000129766	0.000570714	0.000252188	NOS2/ABCC4/MAP2K6	3
GO:0045651	positive regulation of macrophage differentiation	3/136	14/18670	0.000129766	0.000570714	0.000252188	PRKCA/CASP8/RB1	3
GO:0048308	organelle inheritance	3/136	14/18670	0.000129766	0.000570714	0.000252188	MAPK3/MAP2K1/CDK1	3
GO:0048313	Golgi inheritance	3/136	14/18670	0.000129766	0.000570714	0.000252188	MAPK3/MAP2K1/CDK1	3
GO:0050729	positive regulation of inflammatory response	7/136	153/18670	0.000130593	0.000573729	0.00025352	IL2/PTGS2/SERPINE1/EGFR/JAK2/IL6/NFKBIA	7
GO:0030330	DNA damage response, signal transduction by p53 class mediator	6/136	107/18670	0.000132318	0.000576085	0.000254561	MDM2/SIRT1/CCNB1/HIPK2/CDK1/CHEK2	6
GO:0062014	negative regulation of small molecule metabolic process	6/136	107/18670	0.000132318	0.000576085	0.000254561	AKT1/PARP1/NFKB1/PPARA/SIRT1/GSK3A	6
GO:0010573	vascular endothelial growth factor production	4/136	36/18670	0.000132415	0.000576085	0.000254561	PTGS2/CYP1B1/HIF1A/IL6	4
GO:0030224	monocyte differentiation	4/136	36/18670	0.000132415	0.000576085	0.000254561	PPARG/FASN/VEGFA/MYC	4
GO:0035872	nucleotide-binding domain, leucine rich repeat containing receptor signaling pathway	4/136	36/18670	0.000132415	0.000576085	0.000254561	MAP2K6/CASP8/RELA/NFKBIA	4
GO:0051973	positive regulation of telomerase activity	4/136	36/18670	0.000132415	0.000576085	0.000254561	MAPK3/HSP90AB1/HSP90AA1/MYC	4
GO:0071634	regulation of transforming growth factor beta production	4/136	36/18670	0.000132415	0.000576085	0.000254561	PTGS2/HSP90AB1/HIF1A/SMAD3	4
GO:0097242	amyloid-beta clearance	4/136	36/18670	0.000132415	0.000576085	0.000254561	IGF1R/HMGCR/HDAC1/INSR	4
GO:1903131	mononuclear cell differentiation	4/136	36/18670	0.000132415	0.000576085	0.000254561	PPARG/FASN/VEGFA/MYC	4
GO:0006090	pyruvate metabolic process	7/136	154/18670	0.000135992	0.000591007	0.000261155	PPARA/GAPDH/APP/HIF1A/INSR/HK2/PDK1	7
GO:0071230	cellular response to amino acid stimulus	5/136	68/18670	0.000137434	0.000596631	0.00026364	BCL2L1/MMP2/EGFR/PDGFRA/MTOR	5
GO:0009124	nucleoside monophosphate biosynthetic process	8/136	208/18670	0.000144272	0.000625643	0.00027646	PARP1/PPARA/GAPDH/APP/HIF1A/INSR/HK2/HPRT1	8
GO:0015909	long-chain fatty acid transport	5/136	69/18670	0.000147311	0.000635428	0.000280783	PPARG/AKT1/FABP3/ACE/ACACA	5
GO:0007259	JAK-STAT cascade	7/136	156/18670	0.000147332	0.000635428	0.000280783	IL2/CYP1B1/F2R/KIT/AKR1B1/JAK2/IL6	7
GO:0042129	regulation of T cell proliferation	7/136	156/18670	0.000147332	0.000635428	0.000280783	IL2/CASP3/IGFBP2/IL6/ERBB2/VCAM1/IGF2	7
GO:0010614	negative regulation of cardiac muscle hypertrophy	4/136	37/18670	0.000147631	0.000635428	0.000280783	PPARA/G6PD/SMAD3/GSK3A	4
GO:0043029	T cell homeostasis	4/136	37/18670	0.000147631	0.000635428	0.000280783	IL2/BCL2/CASP3/AKT1	4
GO:0045923	positive regulation of fatty acid metabolic process	4/136	37/18670	0.000147631	0.000635428	0.000280783	PPARG/PTGS2/PPARA/NR1H3	4
GO:0046006	regulation of activated T cell proliferation	4/136	37/18670	0.000147631	0.000635428	0.000280783	IL2/CASP3/IGFBP2/IGF2	4
GO:1901988	negative regulation of cell cycle phase transition	9/136	267/18670	0.000150649	0.000647725	0.000286217	BCL2/CCND1/MDM2/CCNB1/CDK4/CHEK1/CDK1/RB1/CHEK2	9
GO:0008544	epidermis development	12/136	464/18670	0.000150992	0.000648509	0.000286564	BCL2/CASP3/PPARA/EGFR/IGFBP5/MAP2K1/HDAC1/ROCK2/INSR/FGFR1/CAPN1/RELA	12
GO:0031570	DNA integrity checkpoint	7/136	157/18670	0.000153283	0.00065695	0.000290294	CCND1/MAPK14/MDM2/CCNB1/CHEK1/CDK1/CHEK2	7
GO:0043271	negative regulation of ion transport	7/136	157/18670	0.000153283	0.00065695	0.000290294	BCL2/AKT1/PTGS2/MMP9/MTOR/NOS3/ICAM1	7
GO:0031334	positive regulation of protein complex assembly	9/136	268/18670	0.000154935	0.000663324	0.00029311	ESR1/PARP1/GSK3B/MAPK9/MAPT/MTOR/HSP90AA1/VEGFA/ICAM1	9
GO:0017014	protein nitrosylation	3/136	15/18670	0.000161343	0.000688569	0.000304266	NOS2/GAPDH/ACE	3
GO:0018119	peptidyl-cysteine S-nitrosylation	3/136	15/18670	0.000161343	0.000688569	0.000304266	NOS2/GAPDH/ACE	3
GO:2001028	positive regulation of endothelial cell chemotaxis	3/136	15/18670	0.000161343	0.000688569	0.000304266	FGFR1/VEGFA/HSPB1	3
GO:0007409	axonogenesis	12/136	468/18670	0.000163499	0.000695065	0.000307136	BCL2/MAPK3/GSK3B/HSP90AB1/APP/MAPT/MAP2K1/PRKCA/PIK3R1/HSP90AA1/VEGFA/ERBB2	12
GO:0003298	physiological muscle hypertrophy	4/136	38/18670	0.000164072	0.000695065	0.000307136	PPARA/G6PD/MTOR/GSK3A	4
GO:0003301	physiological cardiac muscle hypertrophy	4/136	38/18670	0.000164072	0.000695065	0.000307136	PPARA/G6PD/MTOR/GSK3A	4
GO:0060045	positive regulation of cardiac muscle cell proliferation	4/136	38/18670	0.000164072	0.000695065	0.000307136	MAPK14/CCNB1/FGFR1/CDK1	4
GO:0061049	cell growth involved in cardiac muscle cell development	4/136	38/18670	0.000164072	0.000695065	0.000307136	PPARA/G6PD/MTOR/GSK3A	4
GO:0071604	transforming growth factor beta production	4/136	38/18670	0.000164072	0.000695065	0.000307136	PTGS2/HSP90AB1/HIF1A/SMAD3	4
GO:1905898	positive regulation of response to endoplasmic reticulum stress	4/136	38/18670	0.000164072	0.000695065	0.000307136	SIRT1/ERN1/PIK3R1/NFE2L2	4
GO:0015849	organic acid transport	10/136	333/18670	0.000166231	0.000702737	0.000310526	PPARG/AKT1/NOS2/PPARA/ABCC2/FABP3/ACE/ABCC4/MAP2K6/ACACA	10
GO:0046942	carboxylic acid transport	10/136	333/18670	0.000166231	0.000702737	0.000310526	PPARG/AKT1/NOS2/PPARA/ABCC2/FABP3/ACE/ABCC4/MAP2K6/ACACA	10
GO:1902749	regulation of cell cycle G2/M phase transition	8/136	213/18670	0.000169801	0.000716583	0.000316644	CCND1/APP/CCNB1/CDK4/CDC25B/CHEK1/HSP90AA1/CDK1	8
GO:0042303	molting cycle	6/136	112/18670	0.00017004	0.000716583	0.000316644	BCL2/PTGS2/EGFR/IGFBP5/HDAC1/RELA	6
GO:0042633	hair cycle	6/136	112/18670	0.00017004	0.000716583	0.000316644	BCL2/PTGS2/EGFR/IGFBP5/HDAC1/RELA	6
GO:0030336	negative regulation of cell migration	10/136	334/18670	0.000170314	0.000716991	0.000316825	BCL2/PPARG/AKT1/CYP19A1/SERPINE1/CYP1B1/IGFBP3/IGFBP5/GSTP1/NFE2L2	10
GO:0006754	ATP biosynthetic process	7/136	160/18670	0.000172315	0.000724657	0.000320212	PARP1/PPARA/GAPDH/APP/HIF1A/INSR/HK2	7
GO:1902105	regulation of leukocyte differentiation	9/136	272/18670	0.000173111	0.000727246	0.000321356	IL2/PRKCA/PIK3R1/MTOR/CASP8/FOS/RB1/ERBB2/MYC	9
GO:1903050	regulation of proteolysis involved in cellular protein catabolic process	8/136	214/18670	0.000175329	0.000735797	0.000325134	AKT1/GSK3B/HSP90AB1/MAPK9/MDM2/HIPK2/GSK3A/NFE2L2	8
GO:0051881	regulation of mitochondrial membrane potential	5/136	72/18670	0.000180225	0.000754774	0.00033352	BCL2/BCL2L1/AKT1/PARP1/MAPT	5
GO:1903747	regulation of establishment of protein localization to mitochondrion	5/136	72/18670	0.000180225	0.000754774	0.00033352	BCL2/MAPK8/MAPT/GSK3A/CASP8	5
GO:0010810	regulation of cell-substrate adhesion	8/136	215/18670	0.000181003	0.000757247	0.000334613	BCL2/GSK3B/SERPINE1/SMAD3/PIK3R1/ROCK2/JAK2/VEGFA	8
GO:0002688	regulation of leukocyte chemotaxis	6/136	114/18670	0.000187315	0.000782032	0.000345565	MAPK3/CYP19A1/SERPINE1/MAPK14/VEGFA/IL6	6
GO:0042035	regulation of cytokine biosynthetic process	6/136	114/18670	0.000187315	0.000782032	0.000345565	NFKB1/APP/JAK2/RELA/IL6/HSPB1	6
GO:0072401	signal transduction involved in DNA integrity checkpoint	5/136	73/18670	0.000192355	0.000801413	0.000354129	MDM2/CCNB1/CHEK1/CDK1/CHEK2	5
GO:0072422	signal transduction involved in DNA damage checkpoint	5/136	73/18670	0.000192355	0.000801413	0.000354129	MDM2/CCNB1/CHEK1/CDK1/CHEK2	5
GO:0051170	import into nucleus	7/136	163/18670	0.000193216	0.000804168	0.000355346	AKT1/PTGS2/MAPK14/SMAD3/PIK3R1/PRKCD/NFKBIA	7
GO:0006096	glycolytic process	6/136	115/18670	0.000196458	0.000815349	0.000360287	PPARA/GAPDH/APP/HIF1A/INSR/HK2	6
GO:0009167	purine ribonucleoside monophosphate metabolic process	10/136	340/18670	0.000196629	0.000815349	0.000360287	PARP1/PPARA/GAPDH/APP/HIF1A/CCNB1/INSR/HK2/HPRT1/CDK1	10
GO:0010875	positive regulation of cholesterol efflux	3/136	16/18670	0.000197519	0.000815349	0.000360287	SIRT1/NR1H3/NFKBIA	3
GO:0010885	regulation of cholesterol storage	3/136	16/18670	0.000197519	0.000815349	0.000360287	PPARG/PPARA/NR1H3	3
GO:0030397	membrane disassembly	3/136	16/18670	0.000197519	0.000815349	0.000360287	CCNB1/PRKCA/CDK1	3
GO:0051081	nuclear envelope disassembly	3/136	16/18670	0.000197519	0.000815349	0.000360287	CCNB1/PRKCA/CDK1	3
GO:0071380	cellular response to prostaglandin E stimulus	3/136	16/18670	0.000197519	0.000815349	0.000360287	PPARG/AKT1/ACACA	3
GO:1990000	amyloid fibril formation	3/136	16/18670	0.000197519	0.000815349	0.000360287	APP/MDM2/MAPT	3
GO:0001990	regulation of systemic arterial blood pressure by hormone	4/136	40/18670	0.00020086	0.000827446	0.000365633	F2R/HSD11B2/ACE/NOS3	4
GO:0071470	cellular response to osmotic stress	4/136	40/18670	0.00020086	0.000827446	0.000365633	CASP3/PTGS2/AKR1B1/SLC2A4	4
GO:0009126	purine nucleoside monophosphate metabolic process	10/136	341/18670	0.000201331	0.00082854	0.000366116	PARP1/PPARA/GAPDH/APP/HIF1A/CCNB1/INSR/HK2/HPRT1/CDK1	10
GO:0014015	positive regulation of gliogenesis	5/136	74/18670	0.000205098	0.000842028	0.000372076	PPARG/HDAC1/MTOR/RELA/IL6	5
GO:0072395	signal transduction involved in cell cycle checkpoint	5/136	74/18670	0.000205098	0.000842028	0.000372076	MDM2/CCNB1/CHEK1/CDK1/CHEK2	5
GO:0048762	mesenchymal cell differentiation	8/136	219/18670	0.000205235	0.000842028	0.000372076	BCL2/MAPK3/GSK3B/HIF1A/SMAD3/MTOR/FGFR1/IL6	8
GO:0006757	ATP generation from ADP	6/136	116/18670	0.000205948	0.000843239	0.000372611	PPARA/GAPDH/APP/HIF1A/INSR/HK2	6
GO:0021782	glial cell development	6/136	116/18670	0.000205948	0.000843239	0.000372611	AKT1/EGFR/APP/MAPT/IL6/GSTP1	6
GO:0007093	mitotic cell cycle checkpoint	7/136	165/18670	0.000208254	0.000851813	0.0003764	CCND1/BCL2L1/MDM2/CCNB1/CDK1/RB1/CHEK2	7
GO:0002526	acute inflammatory response	8/136	220/18670	0.000211692	0.000864999	0.000382226	PPARG/PTGS2/PTGES/IL6/ICAM1/VCAM1/GSTP1/CRP	8
GO:0015711	organic anion transport	12/136	482/18670	0.000214517	0.000875653	0.000386934	PPARG/AKT1/NOS2/PPARA/ABCC2/ABCB1/FABP3/ACE/ABCC4/MAP2K6/PRKCD/ACACA	12
GO:0010508	positive regulation of autophagy	6/136	117/18670	0.000215797	0.000878639	0.000388254	MAPK3/GSK3B/HIF1A/SIRT1/HK2/GSK3A	6
GO:0051153	regulation of striated muscle cell differentiation	6/136	117/18670	0.000215797	0.000878639	0.000388254	BCL2/PPARA/MAPK14/G6PD/MTOR/GSK3A	6
GO:0010721	negative regulation of cell development	10/136	344/18670	0.000216009	0.000878639	0.000388254	BCL2/GSK3B/PPARA/APP/MDM2/G6PD/THRB/GSK3A/VEGFA/IL6	10
GO:0097696	STAT cascade	7/136	166/18670	0.000216119	0.000878639	0.000388254	IL2/CYP1B1/F2R/KIT/AKR1B1/JAK2/IL6	7
GO:0050798	activated T cell proliferation	4/136	41/18670	0.000221325	0.000897991	0.000396805	IL2/CASP3/IGFBP2/IGF2	4
GO:0061028	establishment of endothelial barrier	4/136	41/18670	0.000221325	0.000897991	0.000396805	FASN/ROCK2/VEGFA/ICAM1	4
GO:0045454	cell redox homeostasis	5/136	76/18670	0.000232504	0.000942402	0.000416429	GSR/NOS2/MPO/NOS3/NFE2L2	5
GO:0042866	pyruvate biosynthetic process	6/136	119/18670	0.000236607	0.000957109	0.000422928	PPARA/GAPDH/APP/HIF1A/INSR/HK2	6
GO:0051193	regulation of cofactor metabolic process	6/136	119/18670	0.000236607	0.000957109	0.000422928	PPARA/APP/HIF1A/INSR/PDK1/NFE2L2	6
GO:0030540	female genitalia development	3/136	17/18670	0.000238569	0.000963111	0.00042558	ESR1/CYP19A1/SRD5A1	3
GO:0045725	positive regulation of glycogen biosynthetic process	3/136	17/18670	0.000238569	0.000963111	0.00042558	AKT1/INSR/IGF2	3
GO:0038095	Fc-epsilon receptor signaling pathway	7/136	169/18670	0.000241166	0.000972624	0.000429784	MAPK3/MAPK8/NFKB1/MAPK9/PIK3R1/RELA/FOS	7
GO:2000146	negative regulation of cell motility	10/136	349/18670	0.00024247	0.000976905	0.000431676	BCL2/PPARG/AKT1/CYP19A1/SERPINE1/CYP1B1/IGFBP3/IGFBP5/GSTP1/NFE2L2	10
GO:0010613	positive regulation of cardiac muscle hypertrophy	4/136	42/18670	0.000243248	0.000979063	0.000432629	PARP1/PRKCA/ROCK2/MTOR	4
GO:0007160	cell-matrix adhesion	8/136	225/18670	0.000246531	0.000991286	0.00043803	BCL2/GSK3B/SERPINE1/SMAD3/PIK3R1/ROCK2/VEGFA/VCAM1	8
GO:1903052	positive regulation of proteolysis involved in cellular protein catabolic process	6/136	120/18670	0.000247588	0.000994545	0.000439471	AKT1/GSK3B/MAPK9/MDM2/GSK3A/NFE2L2	6
GO:0060828	regulation of canonical Wnt signaling pathway	9/136	286/18670	0.000251338	0.0010086	0.000445682	NFKB1/GSK3B/EGFR/MAPK14/IGFBP2/SMAD3/HDAC1/IGFBP4/GSK3A	9
GO:0043161	proteasome-mediated ubiquitin-dependent protein catabolic process	11/136	419/18670	0.000252097	0.00101064	0.000446584	AKT1/GSK3B/HSP90B1/HSP90AB1/MAPK9/MDM2/SIRT1/CCNB1/GSK3A/CDK1/NFE2L2	11
GO:0034404	nucleobase-containing small molecule biosynthetic process	8/136	226/18670	0.000254033	0.00101739	0.000449567	PPARA/GAPDH/APP/HIF1A/XDH/INSR/HK2/HPRT1	8
GO:0030968	endoplasmic reticulum unfolded protein response	6/136	121/18670	0.000258966	0.00103574	0.000457672	CCND1/HSP90B1/ERN1/PIK3R1/GSK3A/NFE2L2	6
GO:0009206	purine ribonucleoside triphosphate biosynthetic process	7/136	171/18670	0.000259127	0.00103574	0.000457672	PARP1/PPARA/GAPDH/APP/HIF1A/INSR/HK2	7
GO:1902903	regulation of supramolecular fiber organization	10/136	352/18670	0.000259615	0.00103666	0.00045808	APP/MAPT/SMAD3/NOX4/PIK3R1/ROCK2/MTOR/PRKCD/RB1/ICAM1	10
GO:0033143	regulation of intracellular steroid hormone receptor signaling pathway	5/136	78/18670	0.000262611	0.00104552	0.000461995	ESR1/AR/PARP1/SIRT1/HDAC1	5
GO:0072332	intrinsic apoptotic signaling pathway by p53 class mediator	5/136	78/18670	0.000262611	0.00104552	0.000461995	BCL2/MDM2/SIRT1/HIPK2/CHEK2	5
GO:0072347	response to anesthetic	5/136	78/18670	0.000262611	0.00104552	0.000461995	HSP90AB1/MDM2/MTOR/DNMT3B/RELA	5
GO:0006692	prostanoid metabolic process	4/136	43/18670	0.000266691	0.00105551	0.00046641	PTGS2/SIRT1/PTGS1/PTGES	4
GO:0006693	prostaglandin metabolic process	4/136	43/18670	0.000266691	0.00105551	0.00046641	PTGS2/SIRT1/PTGS1/PTGES	4
GO:0006775	fat-soluble vitamin metabolic process	4/136	43/18670	0.000266691	0.00105551	0.00046641	NFKB1/CYP3A4/FGFR1/CYP1A1	4
GO:0014742	positive regulation of muscle hypertrophy	4/136	43/18670	0.000266691	0.00105551	0.00046641	PARP1/PRKCA/ROCK2/MTOR	4
GO:0045687	positive regulation of glial cell differentiation	4/136	43/18670	0.000266691	0.00105551	0.00046641	PPARG/HDAC1/MTOR/RELA	4
GO:0071364	cellular response to epidermal growth factor stimulus	4/136	43/18670	0.000266691	0.00105551	0.00046641	AKT1/EGFR/ERBB2/GSTP1	4
GO:0009145	purine nucleoside triphosphate biosynthetic process	7/136	172/18670	0.000268502	0.00106164	0.000469117	PARP1/PPARA/GAPDH/APP/HIF1A/INSR/HK2	7
GO:0009161	ribonucleoside monophosphate metabolic process	10/136	354/18670	0.0002716	0.00107283	0.000474065	PARP1/PPARA/GAPDH/APP/HIF1A/CCNB1/INSR/HK2/HPRT1/CDK1	10
GO:0042089	cytokine biosynthetic process	6/136	123/18670	0.000282954	0.00111659	0.0004934	NFKB1/APP/JAK2/RELA/IL6/HSPB1	6
GO:0010878	cholesterol storage	3/136	18/18670	0.000284759	0.00112042	0.000495094	PPARG/PPARA/NR1H3	3
GO:0031998	regulation of fatty acid beta-oxidation	3/136	18/18670	0.000284759	0.00112042	0.000495094	AKT1/PPARA/MTOR	3
GO:0070875	positive regulation of glycogen metabolic process	3/136	18/18670	0.000284759	0.00112042	0.000495094	AKT1/INSR/IGF2	3
GO:0014002	astrocyte development	4/136	44/18670	0.000291714	0.00114332	0.000505213	EGFR/APP/MAPT/IL6	4
GO:0032965	regulation of collagen biosynthetic process	4/136	44/18670	0.000291714	0.00114332	0.000505213	PPARG/F2R/PDGFRB/IL6	4
GO:0034105	positive regulation of tissue remodeling	4/136	44/18670	0.000291714	0.00114332	0.000505213	IL2/EGFR/PRKCA/ROCK2	4
GO:0042987	amyloid precursor protein catabolic process	4/136	44/18670	0.000291714	0.00114332	0.000505213	CASP3/APP/ROCK2/GSK3A	4
GO:0002446	neutrophil mediated immunity	12/136	499/18670	0.000294211	0.00115087	0.000508549	NFKB1/HSP90AB1/MPO/MMP9/MAPK14/ACE/CAPN1/PRKCD/HSP90AA1/IL6/GSTP1/CTSD	12
GO:0050900	leukocyte migration	12/136	499/18670	0.000294211	0.00115087	0.000508549	MAPK3/AKT1/CYP19A1/SERPINE1/APP/MAPK14/KIT/PIK3R1/VEGFA/IL6/ICAM1/VCAM1	12
GO:0014013	regulation of gliogenesis	6/136	124/18670	0.000295585	0.00115181	0.000508961	PPARG/HDAC1/MTOR/CDK1/RELA/IL6	6
GO:0042107	cytokine metabolic process	6/136	124/18670	0.000295585	0.00115181	0.000508961	NFKB1/APP/JAK2/RELA/IL6/HSPB1	6
GO:0046717	acid secretion	6/136	124/18670	0.000295585	0.00115181	0.000508961	NOS2/ABCC2/SGK1/ACE/ABCC4/MAP2K6	6
GO:0022617	extracellular matrix disassembly	5/136	80/18670	0.000295591	0.00115181	0.000508961	MMP2/MMP9/CAPN1/MMP13/IL6	5
GO:0014855	striated muscle cell proliferation	5/136	81/18670	0.000313214	0.00121812	0.000538264	MAPK14/CCNB1/FGFR1/JAK2/CDK1	5
GO:2001021	negative regulation of response to DNA damage stimulus	5/136	81/18670	0.000313214	0.00121812	0.000538264	BCL2/BCL2L1/MDM2/SIRT1/CHEK2	5
GO:0010948	negative regulation of cell cycle process	10/136	361/18670	0.000317268	0.00123226	0.000544511	BCL2/CCND1/HSP90AB1/MDM2/CCNB1/CDK4/CHEK1/CDK1/RB1/CHEK2	10
GO:0031018	endocrine pancreas development	4/136	45/18670	0.000318376	0.00123226	0.000544511	AKT1/GSK3B/GSK3A/IL6	4
GO:0032309	icosanoid secretion	4/136	45/18670	0.000318376	0.00123226	0.000544511	NOS2/ACE/ABCC4/MAP2K6	4
GO:0042771	intrinsic apoptotic signaling pathway in response to DNA damage by p53 class mediator	4/136	45/18670	0.000318376	0.00123226	0.000544511	BCL2/SIRT1/HIPK2/CHEK2	4
GO:0048538	thymus development	4/136	45/18670	0.000318376	0.00123226	0.000544511	BCL2/MAPK3/MAP2K1/RAF1	4
GO:0009201	ribonucleoside triphosphate biosynthetic process	7/136	177/18670	0.000319563	0.00123448	0.000545494	PARP1/PPARA/GAPDH/APP/HIF1A/INSR/HK2	7
GO:0043488	regulation of mRNA stability	7/136	177/18670	0.000319563	0.00123448	0.000545494	AKT1/MAPK14/PRKCA/ROCK2/MTOR/PRKCD/HSPB1	7
GO:0046031	ADP metabolic process	6/136	126/18670	0.000322172	0.00124337	0.000549421	PPARA/GAPDH/APP/HIF1A/INSR/HK2	6
GO:0050821	protein stabilization	7/136	178/18670	0.000330653	0.00127488	0.000563345	HSP90AB1/GAPDH/SMAD3/PIK3R1/PRKCD/HSP90AA1/CHEK2	7
GO:0002363	alpha-beta T cell lineage commitment	3/136	19/18670	0.000336354	0.00129069	0.00057033	BCL2/MTOR/IL6	3
GO:0002544	chronic inflammatory response	3/136	19/18670	0.000336354	0.00129069	0.00057033	CYP19A1/PTGES/VCAM1	3
GO:0010544	negative regulation of platelet activation	3/136	19/18670	0.000336354	0.00129069	0.00057033	PDGFRA/PRKCD/NOS3	3
GO:0033189	response to vitamin A	3/136	19/18670	0.000336354	0.00129069	0.00057033	PPARG/DNMT3B/CYP1A1	3
GO:1903798	regulation of production of miRNAs involved in gene silencing by miRNA	3/136	19/18670	0.000336354	0.00129069	0.00057033	ESR1/EGFR/MAP2K1	3
GO:0008361	regulation of cell size	7/136	179/18670	0.00034205	0.0013113	0.000579439	AKT1/GSK3B/HSP90AB1/MAPT/CDK4/MTOR/VEGFA	7
GO:0035196	production of miRNAs involved in gene silencing by miRNA	4/136	46/18670	0.000346741	0.00132676	0.000586271	ESR1/EGFR/MAP2K1/SMAD3	4
GO:1904036	negative regulation of epithelial cell apoptotic process	4/136	46/18670	0.000346741	0.00132676	0.000586271	SERPINE1/MTOR/ICAM1/NFE2L2	4
GO:0050804	modulation of chemical synaptic transmission	11/136	436/18670	0.00035353	0.00135146	0.000597183	PTGS2/GSK3B/EGFR/APP/F2R/KIT/MAPT/BCHE/MTOR/JAK2/ACHE	11
GO:0099177	regulation of trans-synaptic signaling	11/136	437/18670	0.000360436	0.00137655	0.000608272	PTGS2/GSK3B/EGFR/APP/F2R/KIT/MAPT/BCHE/MTOR/JAK2/ACHE	11
GO:0050886	endocrine process	5/136	84/18670	0.000370881	0.00141243	0.000624126	F2R/HSD11B2/ACE/FGFR1/NOS3	5
GO:0051492	regulation of stress fiber assembly	5/136	84/18670	0.000370881	0.00141243	0.000624126	SMAD3/NOX4/PIK3R1/ROCK2/MTOR	5
GO:1905897	regulation of response to endoplasmic reticulum stress	5/136	84/18670	0.000370881	0.00141243	0.000624126	BCL2L1/SIRT1/ERN1/PIK3R1/NFE2L2	5
GO:0019932	second-messenger-mediated signaling	11/136	439/18670	0.000374589	0.00142521	0.000629771	NOS2/GSK3B/EGFR/AHR/MAPT/PRKCA/MTOR/GSK3A/NOS3/VEGFA/VCAM1	11
GO:0030574	collagen catabolic process	4/136	47/18670	0.00037687	0.00142984	0.000631818	MMP2/MMP9/MMP13/CTSD	4
GO:0042551	neuron maturation	4/136	47/18670	0.00037687	0.00142984	0.000631818	BCL2/APP/MTOR/RB1	4
GO:2001239	regulation of extrinsic apoptotic signaling pathway in absence of ligand	4/136	47/18670	0.00037687	0.00142984	0.000631818	BCL2/BCL2L1/AKT1/FGFR1	4
GO:0061138	morphogenesis of a branching epithelium	7/136	182/18670	0.000378145	0.00143332	0.000633359	ESR1/AR/PGR/BCL2/FGFR1/VEGFA/MYC	7
GO:0050671	positive regulation of lymphocyte proliferation	6/136	130/18670	0.000380955	0.00144262	0.000637466	IL2/BCL2/IGFBP2/IL6/VCAM1/IGF2	6
GO:0043487	regulation of RNA stability	7/136	183/18670	0.000390832	0.00147529	0.000651903	AKT1/MAPK14/PRKCA/ROCK2/MTOR/PRKCD/HSPB1	7
GO:0061136	regulation of proteasomal protein catabolic process	7/136	183/18670	0.000390832	0.00147529	0.000651903	AKT1/GSK3B/HSP90AB1/MAPK9/MDM2/GSK3A/NFE2L2	7
GO:0034308	primary alcohol metabolic process	5/136	85/18670	0.00039178	0.00147529	0.000651903	CYP1A2/CYP1B1/CYP3A4/AKR1B1/CYP1A1	5
GO:0023019	signal transduction involved in regulation of gene expression	3/136	20/18670	0.000393606	0.00147529	0.000651903	PARP1/PDGFRA/SMAD3	3
GO:0032495	response to muramyl dipeptide	3/136	20/18670	0.000393606	0.00147529	0.000651903	MAPK14/RELA/NFKBIA	3
GO:0042535	positive regulation of tumor necrosis factor biosynthetic process	3/136	20/18670	0.000393606	0.00147529	0.000651903	APP/JAK2/HSPB1	3
GO:0043369	CD4-positive or CD8-positive, alpha-beta T cell lineage commitment	3/136	20/18670	0.000393606	0.00147529	0.000651903	BCL2/MTOR/IL6	3
GO:0043586	tongue development	3/136	20/18670	0.000393606	0.00147529	0.000651903	EGFR/KIT/HDAC1	3
GO:0051767	nitric-oxide synthase biosynthetic process	3/136	20/18670	0.000393606	0.00147529	0.000651903	MAP2K6/JAK2/GSTP1	3
GO:0051769	regulation of nitric-oxide synthase biosynthetic process	3/136	20/18670	0.000393606	0.00147529	0.000651903	MAP2K6/JAK2/GSTP1	3
GO:0097709	connective tissue replacement	3/136	20/18670	0.000393606	0.00147529	0.000651903	HIF1A/F2R/ROCK2	3
GO:0032946	positive regulation of mononuclear cell proliferation	6/136	131/18670	0.000396883	0.00148619	0.00065672	IL2/BCL2/IGFBP2/IL6/VCAM1/IGF2	6
GO:0046034	ATP metabolic process	9/136	305/18670	0.000402529	0.00150593	0.000665444	PARP1/PPARA/GAPDH/APP/HIF1A/CCNB1/INSR/HK2/CDK1	9
GO:0042098	T cell proliferation	7/136	184/18670	0.000403857	0.00150951	0.000667021	IL2/CASP3/IGFBP2/IL6/ERBB2/VCAM1/IGF2	7
GO:0001774	microglial cell activation	4/136	48/18670	0.000408825	0.00152384	0.000673355	APP/MAPT/JAK2/IL6	4
GO:0002269	leukocyte activation involved in inflammatory response	4/136	48/18670	0.000408825	0.00152384	0.000673355	APP/MAPT/JAK2/IL6	4
GO:0035272	exocrine system development	4/136	48/18670	0.000408825	0.00152384	0.000673355	EGFR/INSR/FGFR1/IGF2	4
GO:0001942	hair follicle development	5/136	86/18670	0.000413557	0.00154005	0.000680519	BCL2/EGFR/IGFBP5/HDAC1/RELA	5
GO:0046328	regulation of JNK cascade	7/136	185/18670	0.000417228	0.00155086	0.000685294	AKT1/IGF1R/EGFR/APP/ERN1/HIPK2/GSTP1	7
GO:1903708	positive regulation of hemopoiesis	7/136	185/18670	0.000417228	0.00155086	0.000685294	IL2/MAPK14/HIF1A/PRKCA/CASP8/FOS/RB1	7
GO:0009123	nucleoside monophosphate metabolic process	10/136	375/18670	0.000428023	0.00158952	0.000702377	PARP1/PPARA/GAPDH/APP/HIF1A/CCNB1/INSR/HK2/HPRT1/CDK1	10
GO:0002690	positive regulation of leukocyte chemotaxis	5/136	87/18670	0.000436235	0.00161852	0.000715195	MAPK3/SERPINE1/MAPK14/VEGFA/IL6	5
GO:0003044	regulation of systemic arterial blood pressure mediated by a chemical signal	4/136	49/18670	0.000442669	0.00163788	0.000723746	F2R/HSD11B2/ACE/NOS3	4
GO:0010712	regulation of collagen metabolic process	4/136	49/18670	0.000442669	0.00163788	0.000723746	PPARG/F2R/PDGFRB/IL6	4
GO:0051205	protein insertion into membrane	4/136	49/18670	0.000442669	0.00163788	0.000723746	BCL2/MAPK8/EGFR/CASP8	4
GO:0006165	nucleoside diphosphate phosphorylation	6/136	134/18670	0.000447811	0.00165538	0.000731482	PPARA/GAPDH/APP/HIF1A/INSR/HK2	6
GO:0032332	positive regulation of chondrocyte differentiation	3/136	21/18670	0.000456767	0.00167983	0.000742283	SMAD3/RELA/POR	3
GO:0035162	embryonic hemopoiesis	3/136	21/18670	0.000456767	0.00167983	0.000742283	HIF1A/KIT/VEGFA	3
GO:0042135	neurotransmitter catabolic process	3/136	21/18670	0.000456767	0.00167983	0.000742283	MAOA/ACHE/POR	3
GO:0070920	regulation of production of small RNA involved in gene silencing by RNA	3/136	21/18670	0.000456767	0.00167983	0.000742283	ESR1/EGFR/MAP2K1	3
GO:1903055	positive regulation of extracellular matrix organization	3/136	21/18670	0.000456767	0.00167983	0.000742283	SMAD3/RB1/IL6	3
GO:0009142	nucleoside triphosphate biosynthetic process	7/136	188/18670	0.000459477	0.00167983	0.000742283	PARP1/PPARA/GAPDH/APP/HIF1A/INSR/HK2	7
GO:0009791	post-embryonic development	5/136	88/18670	0.000459838	0.00167983	0.000742283	BCL2/CYP1A2/DHCR7/MTOR/VEGFA	5
GO:0022404	molting cycle process	5/136	88/18670	0.000459838	0.00167983	0.000742283	BCL2/EGFR/IGFBP5/HDAC1/RELA	5
GO:0022405	hair cycle process	5/136	88/18670	0.000459838	0.00167983	0.000742283	BCL2/EGFR/IGFBP5/HDAC1/RELA	5
GO:0034103	regulation of tissue remodeling	5/136	88/18670	0.000459838	0.00167983	0.000742283	IL2/EGFR/PRKCA/ROCK2/IL6	5
GO:0043470	regulation of carbohydrate catabolic process	5/136	88/18670	0.000459838	0.00167983	0.000742283	PPARA/APP/HIF1A/INSR/GSK3A	5
GO:0097194	execution phase of apoptosis	5/136	88/18670	0.000459838	0.00167983	0.000742283	CASP3/BCL2L1/AKT1/CASP8/IL6	5
GO:0098773	skin epidermis development	5/136	88/18670	0.000459838	0.00167983	0.000742283	BCL2/EGFR/IGFBP5/HDAC1/RELA	5
GO:0001889	liver development	6/136	135/18670	0.000465874	0.00170033	0.000751345	CCND1/EGFR/SMAD3/SRD5A1/RELA/CYP1A1	6
GO:1901991	negative regulation of mitotic cell cycle phase transition	8/136	248/18670	0.000472735	0.00172381	0.000761721	BCL2/CCND1/MDM2/CCNB1/CDK4/CDK1/RB1/CHEK2	8
GO:1903793	positive regulation of anion transport	4/136	50/18670	0.000478464	0.00174156	0.000769561	ABCB1/FABP3/MAP2K6/PRKCD	4
GO:2000725	regulation of cardiac muscle cell differentiation	4/136	50/18670	0.000478464	0.00174156	0.000769561	PPARA/G6PD/MTOR/GSK3A	4
GO:0097306	cellular response to alcohol	5/136	89/18670	0.000484391	0.00175876	0.000777164	PPARG/AKT1/AHR/CDK4/ACACA	5
GO:0045089	positive regulation of innate immune response	10/136	381/18670	0.00048448	0.00175876	0.000777164	ESR1/NFKB1/HSP90B1/NR1H3/RAF1/MAP2K6/PRKCD/CASP8/RELA/NFKBIA	10
GO:0046939	nucleotide phosphorylation	6/136	136/18670	0.000484499	0.00175876	0.000777164	PPARA/GAPDH/APP/HIF1A/INSR/HK2	6
GO:0071560	cellular response to transforming growth factor beta stimulus	8/136	249/18670	0.000485478	0.00176073	0.000778034	PARP1/NR3C1/HSP90AB1/SIRT1/SMAD3/NOX4/HIPK2/FOS	8
GO:0050863	regulation of T cell activation	9/136	314/18670	0.000496742	0.00179996	0.000795369	IL2/CASP3/AKT1/IGFBP2/PIK3R1/IL6/ERBB2/VCAM1/IGF2	9
GO:0030072	peptide hormone secretion	8/136	250/18670	0.000498499	0.00180471	0.000797467	NOS2/HMGCR/EGFR/HIF1A/PRKCA/RAF1/JAK2/IL6	8
GO:0001656	metanephros development	5/136	90/18670	0.000509919	0.00184274	0.000814273	BCL2/PDGFRB/PDGFRA/AKR1B1/MYC	5
GO:0031058	positive regulation of histone modification	5/136	90/18670	0.000509919	0.00184274	0.000814273	MAPK3/SIRT1/CCNB1/DNMT3B/VEGFA	5
GO:0051271	negative regulation of cellular component movement	10/136	384/18670	0.00051495	0.00185905	0.000821478	BCL2/PPARG/AKT1/CYP19A1/SERPINE1/CYP1B1/IGFBP3/IGFBP5/GSTP1/NFE2L2	10
GO:0031050	dsRNA processing	4/136	51/18670	0.000516275	0.00185905	0.000821478	ESR1/EGFR/MAP2K1/SMAD3	4
GO:0051496	positive regulation of stress fiber assembly	4/136	51/18670	0.000516275	0.00185905	0.000821478	SMAD3/NOX4/ROCK2/MTOR	4
GO:0070918	production of small RNA involved in gene silencing by RNA	4/136	51/18670	0.000516275	0.00185905	0.000821478	ESR1/EGFR/MAP2K1/SMAD3	4
GO:0009135	purine nucleoside diphosphate metabolic process	6/136	138/18670	0.000523489	0.00187999	0.000830732	PPARA/GAPDH/APP/HIF1A/INSR/HK2	6
GO:0009179	purine ribonucleoside diphosphate metabolic process	6/136	138/18670	0.000523489	0.00187999	0.000830732	PPARA/GAPDH/APP/HIF1A/INSR/HK2	6
GO:0061008	hepaticobiliary system development	6/136	138/18670	0.000523489	0.00187999	0.000830732	CCND1/EGFR/SMAD3/SRD5A1/RELA/CYP1A1	6
GO:0032069	regulation of nuclease activity	3/136	22/18670	0.000526078	0.00188258	0.000831878	AKT1/SIRT1/PRKCD	3
GO:0044342	type B pancreatic cell proliferation	3/136	22/18670	0.000526078	0.00188258	0.000831878	IGFBP3/IGFBP5/IGFBP4	3
GO:0045649	regulation of macrophage differentiation	3/136	22/18670	0.000526078	0.00188258	0.000831878	PRKCA/CASP8/RB1	3
GO:0071379	cellular response to prostaglandin stimulus	3/136	22/18670	0.000526078	0.00188258	0.000831878	PPARG/AKT1/ACACA	3
GO:0007219	Notch signaling pathway	7/136	193/18670	0.000537428	0.0019215	0.000849072	AKT1/EGFR/APP/KIT/NOS3/NFKBIA/MYC	7
GO:2000027	regulation of animal organ morphogenesis	8/136	253/18670	0.000539273	0.00192638	0.000851232	ESR1/AR/BCL2/THRB/FGFR1/VEGFA/POR/MYC	8
GO:0070665	positive regulation of leukocyte proliferation	6/136	139/18670	0.000543877	0.00194111	0.00085774	IL2/BCL2/IGFBP2/IL6/VCAM1/IGF2	6
GO:0009185	ribonucleoside diphosphate metabolic process	6/136	140/18670	0.000564878	0.00201073	0.000888502	PPARA/GAPDH/APP/HIF1A/INSR/HK2	6
GO:0034620	cellular response to unfolded protein	6/136	140/18670	0.000564878	0.00201073	0.000888502	CCND1/HSP90B1/ERN1/PIK3R1/GSK3A/NFE2L2	6
GO:0042737	drug catabolic process	6/136	140/18670	0.000564878	0.00201073	0.000888502	CYP1A2/MPO/CYP3A4/MAOA/ACHE/POR	6
GO:0023061	signal release	11/136	462/18670	0.000573935	0.00204116	0.000901951	NOS2/CYP19A1/GSK3B/HMGCR/EGFR/HIF1A/PRKCA/RAF1/FGFR1/JAK2/IL6	11
GO:0090596	sensory organ morphogenesis	8/136	256/18670	0.000582708	0.00207054	0.000914932	BCL2/MAPK3/HIF1A/THRB/HDAC1/FGFR1/HIPK2/VEGFA	8
GO:0002683	negative regulation of immune system process	11/136	463/18670	0.000584301	0.00207437	0.000916624	IL2/CASP3/PPARG/AKT1/CYP19A1/NR1H3/PIK3R1/NFKBIA/ERBB2/MYC/NFE2L2	11
GO:0001763	morphogenesis of a branching structure	7/136	196/18670	0.000589031	0.00208749	0.000922422	ESR1/AR/PGR/BCL2/FGFR1/VEGFA/MYC	7
GO:0010389	regulation of G2/M transition of mitotic cell cycle	7/136	196/18670	0.000589031	0.00208749	0.000922422	CCND1/APP/CCNB1/CDK4/CDC25B/HSP90AA1/CDK1	7
GO:0006476	protein deacetylation	5/136	93/18670	0.000592594	0.00209643	0.000926373	MAPK8/SIRT1/MAPT/HDAC1/VEGFA	5
GO:1901184	regulation of ERBB signaling pathway	5/136	93/18670	0.000592594	0.00209643	0.000926373	AKT1/MMP9/EGFR/APP/ERBB2	5
GO:0060562	epithelial tube morphogenesis	9/136	322/18670	0.000595045	0.00210309	0.000929314	ESR1/AR/PGR/BCL2/CASP3/HIF1A/SMAD3/VEGFA/MYC	9
GO:0048863	stem cell differentiation	8/136	257/18670	0.000597801	0.00210309	0.000929314	ESR1/MAPK3/HIF1A/KIT/PDGFRA/BCHE/ACE/NFE2L2	8
GO:0030195	negative regulation of blood coagulation	4/136	53/18670	0.000598194	0.00210309	0.000929314	SERPINE1/PDGFRA/PRKCD/NOS3	4
GO:0032964	collagen biosynthetic process	4/136	53/18670	0.000598194	0.00210309	0.000929314	PPARG/F2R/PDGFRB/IL6	4
GO:0045840	positive regulation of mitotic nuclear division	4/136	53/18670	0.000598194	0.00210309	0.000929314	PDGFRB/INSR/RB1/IGF2	4
GO:0007530	sex determination	3/136	23/18670	0.000601776	0.00210309	0.000929314	AR/INSR/SRD5A1	3
GO:0007617	mating behavior	3/136	23/18670	0.000601776	0.00210309	0.000929314	APP/THRA/THRB	3
GO:0032373	positive regulation of sterol transport	3/136	23/18670	0.000601776	0.00210309	0.000929314	SIRT1/NR1H3/NFKBIA	3
GO:0032376	positive regulation of cholesterol transport	3/136	23/18670	0.000601776	0.00210309	0.000929314	SIRT1/NR1H3/NFKBIA	3
GO:0034695	response to prostaglandin E	3/136	23/18670	0.000601776	0.00210309	0.000929314	PPARG/AKT1/ACACA	3
GO:0045821	positive regulation of glycolytic process	3/136	23/18670	0.000601776	0.00210309	0.000929314	APP/HIF1A/INSR	3
GO:0048714	positive regulation of oligodendrocyte differentiation	3/136	23/18670	0.000601776	0.00210309	0.000929314	PPARG/HDAC1/MTOR	3
GO:1902254	negative regulation of intrinsic apoptotic signaling pathway by p53 class mediator	3/136	23/18670	0.000601776	0.00210309	0.000929314	BCL2/MDM2/SIRT1	3
GO:2000726	negative regulation of cardiac muscle cell differentiation	3/136	23/18670	0.000601776	0.00210309	0.000929314	PPARA/G6PD/GSK3A	3
GO:0002221	pattern recognition receptor signaling pathway	7/136	197/18670	0.000607082	0.00211979	0.000936696	ESR1/HSP90B1/NR1H3/MAP2K6/CASP8/RELA/NFKBIA	7
GO:0050867	positive regulation of cell activation	10/136	394/18670	0.000628249	0.00219181	0.000968518	IL2/BCL2/AKT1/IGFBP2/PDGFRB/PIK3R1/JAK2/IL6/VCAM1/IGF2	10
GO:0003007	heart morphogenesis	8/136	259/18670	0.000628934	0.0021923	0.000968735	MDM2/HIF1A/SMAD3/MTOR/INSR/GSK3A/NOS3/VEGFA	8
GO:0002763	positive regulation of myeloid leukocyte differentiation	4/136	54/18670	0.00064243	0.00223305	0.000986743	PRKCA/CASP8/FOS/RB1	4
GO:0006636	unsaturated fatty acid biosynthetic process	4/136	54/18670	0.00064243	0.00223305	0.000986743	PTGS2/SIRT1/PTGS1/PTGES	4
GO:1900047	negative regulation of hemostasis	4/136	54/18670	0.00064243	0.00223305	0.000986743	SERPINE1/PDGFRA/PRKCD/NOS3	4
GO:0016052	carbohydrate catabolic process	7/136	199/18670	0.000644501	0.00223305	0.000986743	PPARA/GAPDH/APP/HIF1A/INSR/HK2/GSK3A	7
GO:0031032	actomyosin structure organization	7/136	199/18670	0.000644501	0.00223305	0.000986743	PDGFRB/PDGFRA/SMAD3/NOX4/PIK3R1/ROCK2/MTOR	7
GO:0050866	negative regulation of cell activation	7/136	199/18670	0.000644501	0.00223305	0.000986743	IL2/CASP3/PDGFRA/NR1H3/PRKCD/NOS3/ERBB2	7
GO:0061013	regulation of mRNA catabolic process	7/136	199/18670	0.000644501	0.00223305	0.000986743	AKT1/MAPK14/PRKCA/ROCK2/MTOR/PRKCD/HSPB1	7
GO:0042100	B cell proliferation	5/136	95/18670	0.000653042	0.00224972	0.00099411	IL2/BCL2/CASP3/AHR/PRKCD	5
GO:0042102	positive regulation of T cell proliferation	5/136	95/18670	0.000653042	0.00224972	0.00099411	IL2/IGFBP2/IL6/VCAM1/IGF2	5
GO:0042116	macrophage activation	5/136	95/18670	0.000653042	0.00224972	0.00099411	APP/MAPT/NR1H3/JAK2/IL6	5
GO:0051196	regulation of coenzyme metabolic process	5/136	95/18670	0.000653042	0.00224972	0.00099411	PPARA/APP/HIF1A/INSR/PDK1	5
GO:0110020	regulation of actomyosin structure organization	5/136	95/18670	0.000653042	0.00224972	0.00099411	SMAD3/NOX4/PIK3R1/ROCK2/MTOR	5
GO:1903076	regulation of protein localization to plasma membrane	5/136	95/18670	0.000653042	0.00224972	0.00099411	AR/BCL2L1/AKT1/EGFR/PIK3R1	5
GO:0040013	negative regulation of locomotion	10/136	396/18670	0.000653218	0.00224972	0.00099411	BCL2/PPARG/AKT1/CYP19A1/SERPINE1/CYP1B1/IGFBP3/IGFBP5/GSTP1/NFE2L2	10
GO:0042104	positive regulation of activated T cell proliferation	3/136	24/18670	0.000684093	0.00235096	0.00103884	IL2/IGFBP2/IGF2	3
GO:2001026	regulation of endothelial cell chemotaxis	3/136	24/18670	0.000684093	0.00235096	0.00103884	FGFR1/VEGFA/HSPB1	3
GO:0010660	regulation of muscle cell apoptotic process	5/136	96/18670	0.000684943	0.00235096	0.00103884	PPARG/HMGCR/SIRT1/JAK2/NFE2L2	5
GO:2001169	regulation of ATP biosynthetic process	5/136	96/18670	0.000684943	0.00235096	0.00103884	PARP1/PPARA/APP/HIF1A/INSR	5
GO:0042220	response to cocaine	4/136	55/18670	0.000688937	0.00235864	0.00104224	HSP90AB1/MDM2/MTOR/DNMT3B	4
GO:0043551	regulation of phosphatidylinositol 3-kinase activity	4/136	55/18670	0.000688937	0.00235864	0.00104224	KIT/PDGFRB/PDGFRA/PIK3R1	4
GO:0046456	icosanoid biosynthetic process	4/136	55/18670	0.000688937	0.00235864	0.00104224	PTGS2/SIRT1/PTGS1/PTGES	4
GO:0006575	cellular modified amino acid metabolic process	7/136	202/18670	0.000704041	0.00240627	0.00106328	GSR/G6PD/PTGES/POR/GSTP1/NFE2L2/GSTM1	7
GO:0050870	positive regulation of T cell activation	7/136	202/18670	0.000704041	0.00240627	0.00106328	IL2/AKT1/IGFBP2/PIK3R1/IL6/VCAM1/IGF2	7
GO:0007015	actin filament organization	10/136	400/18670	0.000705621	0.00240963	0.00106477	BCL2/HSP90B1/SMAD3/NOX4/PIK3R1/ROCK2/MTOR/JAK2/PRKCD/ICAM1	10
GO:0031330	negative regulation of cellular catabolic process	8/136	264/18670	0.000712532	0.00243117	0.00107429	BCL2/AKT1/PPARA/HSP90AB1/MAPK14/MTOR/HIPK2/GSK3A	8
GO:0001657	ureteric bud development	5/136	97/18670	0.000717995	0.00243744	0.00107706	BCL2/SMAD3/FGFR1/VEGFA/MYC	5
GO:0032231	regulation of actin filament bundle assembly	5/136	97/18670	0.000717995	0.00243744	0.00107706	SMAD3/NOX4/PIK3R1/ROCK2/MTOR	5
GO:0044773	mitotic DNA damage checkpoint	5/136	97/18670	0.000717995	0.00243744	0.00107706	CCND1/MDM2/CCNB1/CDK1/CHEK2	5
GO:0048709	oligodendrocyte differentiation	5/136	97/18670	0.000717995	0.00243744	0.00107706	PPARG/HDAC1/MTOR/ERBB2/GSTP1	5
GO:0120162	positive regulation of cold-induced thermogenesis	5/136	97/18670	0.000717995	0.00243744	0.00107706	IGF1R/THRA/JAK2/ACHE/VEGFA	5
GO:2001022	positive regulation of response to DNA damage stimulus	5/136	97/18670	0.000717995	0.00243744	0.00107706	PARP1/EGFR/SIRT1/PRKCD/MYC	5
GO:0030278	regulation of ossification	7/136	203/18670	0.000724828	0.00245856	0.00108639	BCL2/MAPK3/MAPK14/IGFBP5/HIF1A/SMAD3/IL6	7
GO:0006977	DNA damage response, signal transduction by p53 class mediator resulting in cell cycle arrest	4/136	56/18670	0.000737778	0.0024941	0.00110209	MDM2/CCNB1/CDK1/CHEK2	4
GO:0032615	interleukin-12 production	4/136	56/18670	0.000737778	0.0024941	0.00110209	NFKB1/MAPK14/PRKCD/RELA	4
GO:0060688	regulation of morphogenesis of a branching structure	4/136	56/18670	0.000737778	0.0024941	0.00110209	ESR1/AR/FGFR1/VEGFA	4
GO:0090183	regulation of kidney development	4/136	56/18670	0.000737778	0.0024941	0.00110209	MMP9/PDGFRB/VEGFA/MYC	4
GO:0010498	proteasomal protein catabolic process	11/136	477/18670	0.000746667	0.00252203	0.00111444	AKT1/GSK3B/HSP90B1/HSP90AB1/MAPK9/MDM2/SIRT1/CCNB1/GSK3A/CDK1/NFE2L2	11
GO:0046883	regulation of hormone secretion	8/136	266/18670	0.000748383	0.00252571	0.00111606	NOS2/CYP19A1/HMGCR/EGFR/HIF1A/PRKCA/FGFR1/JAK2	8
GO:0030038	contractile actin filament bundle assembly	5/136	98/18670	0.000752226	0.00252811	0.00111712	SMAD3/NOX4/PIK3R1/ROCK2/MTOR	5
GO:0043149	stress fiber assembly	5/136	98/18670	0.000752226	0.00252811	0.00111712	SMAD3/NOX4/PIK3R1/ROCK2/MTOR	5
GO:0046364	monosaccharide biosynthetic process	5/136	98/18670	0.000752226	0.00252811	0.00111712	PPARA/GAPDH/G6PD/SIRT1/AKR1B1	5
GO:0072163	mesonephric epithelium development	5/136	98/18670	0.000752226	0.00252811	0.00111712	BCL2/SMAD3/FGFR1/VEGFA/MYC	5
GO:0072164	mesonephric tubule development	5/136	98/18670	0.000752226	0.00252811	0.00111712	BCL2/SMAD3/FGFR1/VEGFA/MYC	5
GO:0002053	positive regulation of mesenchymal cell proliferation	3/136	25/18670	0.000773252	0.00258584	0.00114263	FGFR1/VEGFA/MYC	3
GO:0030325	adrenal gland development	3/136	25/18670	0.000773252	0.00258584	0.00114263	PDGFRA/SMAD3/INSR	3
GO:0030813	positive regulation of nucleotide catabolic process	3/136	25/18670	0.000773252	0.00258584	0.00114263	APP/HIF1A/INSR	3
GO:0051197	positive regulation of coenzyme metabolic process	3/136	25/18670	0.000773252	0.00258584	0.00114263	APP/HIF1A/INSR	3
GO:0060444	branching involved in mammary gland duct morphogenesis	3/136	25/18670	0.000773252	0.00258584	0.00114263	ESR1/AR/PGR	3
GO:0060571	morphogenesis of an epithelial fold	3/136	25/18670	0.000773252	0.00258584	0.00114263	AR/EGFR/HIF1A	3
GO:0009205	purine ribonucleoside triphosphate metabolic process	9/136	335/18670	0.000788444	0.00261902	0.00115729	PARP1/PPARA/GAPDH/APP/HIF1A/CCNB1/INSR/HK2/CDK1	9
GO:0060070	canonical Wnt signaling pathway	9/136	335/18670	0.000788444	0.00261902	0.00115729	NFKB1/GSK3B/EGFR/MAPK14/IGFBP2/SMAD3/HDAC1/IGFBP4/GSK3A	9
GO:0002066	columnar/cuboidal epithelial cell development	4/136	57/18670	0.000789017	0.00261902	0.00115729	GSK3B/HIF1A/FGFR1/GSK3A	4
GO:0042743	hydrogen peroxide metabolic process	4/136	57/18670	0.000789017	0.00261902	0.00115729	CYP1A2/MPO/EGFR/CYP1A1	4
GO:0048008	platelet-derived growth factor receptor signaling pathway	4/136	57/18670	0.000789017	0.00261902	0.00115729	PDGFRB/PDGFRA/JAK2/VEGFA	4
GO:0050819	negative regulation of coagulation	4/136	57/18670	0.000789017	0.00261902	0.00115729	SERPINE1/PDGFRA/PRKCD/NOS3	4
GO:0060043	regulation of cardiac muscle cell proliferation	4/136	57/18670	0.000789017	0.00261902	0.00115729	MAPK14/CCNB1/FGFR1/CDK1	4
GO:0072431	signal transduction involved in mitotic G1 DNA damage checkpoint	4/136	57/18670	0.000789017	0.00261902	0.00115729	MDM2/CCNB1/CDK1/CHEK2	4
GO:1902400	intracellular signal transduction involved in G1 DNA damage checkpoint	4/136	57/18670	0.000789017	0.00261902	0.00115729	MDM2/CCNB1/CDK1/CHEK2	4
GO:0048754	branching morphogenesis of an epithelial tube	6/136	150/18670	0.000811405	0.00269111	0.00118915	ESR1/AR/PGR/BCL2/VEGFA/MYC	6
GO:0010657	muscle cell apoptotic process	5/136	100/18670	0.00082433	0.00272725	0.00120512	PPARG/HMGCR/SIRT1/JAK2/NFE2L2	5
GO:0030301	cholesterol transport	5/136	100/18670	0.00082433	0.00272725	0.00120512	PPARG/NFKB1/SIRT1/NR1H3/NFKBIA	5
GO:0070498	interleukin-1-mediated signaling pathway	5/136	100/18670	0.00082433	0.00272725	0.00120512	MAPK3/NFKB1/RELA/IL6/NFKBIA	5
GO:0016999	antibiotic metabolic process	6/136	151/18670	0.000840001	0.00277455	0.00122602	CYP1A2/MPO/EGFR/ABCC2/AKR1B1/CYP1A1	6
GO:0055088	lipid homeostasis	6/136	151/18670	0.000840001	0.00277455	0.00122602	PPARG/SIRT1/FABP3/NR1H3/EPHX2/ACACA	6
GO:0030520	intracellular estrogen receptor signaling pathway	4/136	58/18670	0.00084272	0.00277898	0.00122798	ESR1/AR/PARP1/ESR2	4
GO:1903749	positive regulation of establishment of protein localization to mitochondrion	4/136	58/18670	0.00084272	0.00277898	0.00122798	BCL2/MAPK8/GSK3A/CASP8	4
GO:0051249	regulation of lymphocyte activation	11/136	485/18670	0.000855223	0.0028179	0.00124518	IL2/BCL2/CASP3/AKT1/AHR/IGFBP2/PIK3R1/IL6/ERBB2/VCAM1/IGF2	11
GO:0002360	T cell lineage commitment	3/136	26/18670	0.000869473	0.00284857	0.00125873	BCL2/MTOR/IL6	3
GO:0010758	regulation of macrophage chemotaxis	3/136	26/18670	0.000869473	0.00284857	0.00125873	MAPK3/CYP19A1/MAPK14	3
GO:0030194	positive regulation of blood coagulation	3/136	26/18670	0.000869473	0.00284857	0.00125873	SERPINE1/F2R/NFE2L2	3
GO:1900048	positive regulation of hemostasis	3/136	26/18670	0.000869473	0.00284857	0.00125873	SERPINE1/F2R/NFE2L2	3
GO:1900739	regulation of protein insertion into mitochondrial membrane involved in apoptotic signaling pathway	3/136	26/18670	0.000869473	0.00284857	0.00125873	BCL2/MAPK8/CASP8	3
GO:1900740	positive regulation of protein insertion into mitochondrial membrane involved in apoptotic signaling pathway	3/136	26/18670	0.000869473	0.00284857	0.00125873	BCL2/MAPK8/CASP8	3
GO:1903959	regulation of anion transmembrane transport	3/136	26/18670	0.000869473	0.00284857	0.00125873	AKT1/ABCB1/MTOR	3
GO:0097529	myeloid leukocyte migration	7/136	210/18670	0.000884329	0.00289488	0.00127919	MAPK3/CYP19A1/SERPINE1/MAPK14/KIT/VEGFA/IL6	7
GO:0009199	ribonucleoside triphosphate metabolic process	9/136	341/18670	0.000893559	0.00292273	0.0012915	PARP1/PPARA/GAPDH/APP/HIF1A/CCNB1/INSR/HK2/CDK1	9
GO:0001836	release of cytochrome c from mitochondria	4/136	59/18670	0.00089895	0.00292563	0.00129278	BCL2/BCL2L1/AKT1/MMP9	4
GO:0001885	endothelial cell development	4/136	59/18670	0.00089895	0.00292563	0.00129278	FASN/ROCK2/VEGFA/ICAM1	4
GO:0070527	platelet aggregation	4/136	59/18670	0.00089895	0.00292563	0.00129278	PRKCA/PDGFRA/PRKCD/HSPB1	4
GO:0072413	signal transduction involved in mitotic cell cycle checkpoint	4/136	59/18670	0.00089895	0.00292563	0.00129278	MDM2/CCNB1/CDK1/CHEK2	4
GO:1902402	signal transduction involved in mitotic DNA damage checkpoint	4/136	59/18670	0.00089895	0.00292563	0.00129278	MDM2/CCNB1/CDK1/CHEK2	4
GO:1902403	signal transduction involved in mitotic DNA integrity checkpoint	4/136	59/18670	0.00089895	0.00292563	0.00129278	MDM2/CCNB1/CDK1/CHEK2	4
GO:0051017	actin filament bundle assembly	6/136	153/18670	0.000899524	0.00292563	0.00129278	HSP90B1/SMAD3/NOX4/PIK3R1/ROCK2/MTOR	6
GO:0001823	mesonephros development	5/136	102/18670	0.000901467	0.00292723	0.00129349	BCL2/SMAD3/FGFR1/VEGFA/MYC	5
GO:0002367	cytokine production involved in immune response	5/136	102/18670	0.000901467	0.00292723	0.00129349	MAPK3/MAPK14/SIRT1/KIT/IL6	5
GO:0009144	purine nucleoside triphosphate metabolic process	9/136	342/18670	0.000912139	0.0029595	0.00130775	PARP1/PPARA/GAPDH/APP/HIF1A/CCNB1/INSR/HK2/CDK1	9
GO:0043270	positive regulation of ion transport	8/136	275/18670	0.000928145	0.00300901	0.00132962	AKT1/ABCB1/G6PD/F2R/PDGFRB/FABP3/MAP2K6/PRKCD	8
GO:0006913	nucleocytoplasmic transport	9/136	343/18670	0.000931031	0.00301352	0.00133162	AKT1/PTGS2/GSK3B/MAPK14/MDM2/SMAD3/PIK3R1/PRKCD/NFKBIA	9
GO:0032956	regulation of actin cytoskeleton organization	9/136	343/18670	0.000931031	0.00301352	0.00133162	PDGFRB/PDGFRA/SMAD3/NOX4/PIK3R1/ROCK2/MTOR/PRKCD/ICAM1	9
GO:0018958	phenol-containing compound metabolic process	5/136	103/18670	0.00094199	0.00304167	0.00134406	BCL2/MAOA/SRD5A1/AKR1B1/HPRT1	5
GO:0035601	protein deacylation	5/136	103/18670	0.00094199	0.00304167	0.00134406	MAPK8/SIRT1/MAPT/HDAC1/VEGFA	5
GO:1905269	positive regulation of chromatin organization	5/136	103/18670	0.00094199	0.00304167	0.00134406	MAPK3/SIRT1/CCNB1/DNMT3B/VEGFA	5
GO:1903707	negative regulation of hemopoiesis	6/136	155/18670	0.000962246	0.00310459	0.00137186	IL2/PIK3R1/NFKBIA/ERBB2/MYC/NFE2L2	6
GO:0046885	regulation of hormone biosynthetic process	3/136	27/18670	0.000972969	0.00313167	0.00138383	NFKB1/HIF1A/POR	3
GO:0050820	positive regulation of coagulation	3/136	27/18670	0.000972969	0.00313167	0.00138383	SERPINE1/F2R/NFE2L2	3
GO:2000191	regulation of fatty acid transport	3/136	27/18670	0.000972969	0.00313167	0.00138383	AKT1/FABP3/MAP2K6	3
GO:0001523	retinoid metabolic process	5/136	104/18670	0.000983854	0.00316166	0.00139708	CYP1A2/CYP1B1/CYP3A4/AKR1B1/CYP1A1	5
GO:0098732	macromolecule deacylation	5/136	104/18670	0.000983854	0.00316166	0.00139708	MAPK8/SIRT1/MAPT/HDAC1/VEGFA	5
GO:0045732	positive regulation of protein catabolic process	7/136	214/18670	0.000987189	0.00316985	0.0014007	AKT1/GSK3B/MAPK9/MDM2/GSK3A/HSP90AA1/NFE2L2	7
GO:0051169	nuclear transport	9/136	346/18670	0.000989627	0.00317515	0.00140304	AKT1/PTGS2/GSK3B/MAPK14/MDM2/SMAD3/PIK3R1/PRKCD/NFKBIA	9
GO:0030521	androgen receptor signaling pathway	4/136	61/18670	0.00101925	0.00325724	0.00143931	AR/SIRT1/HDAC1/RB1	4
GO:0030888	regulation of B cell proliferation	4/136	61/18670	0.00101925	0.00325724	0.00143931	IL2/BCL2/CASP3/AHR	4
GO:0032233	positive regulation of actin filament bundle assembly	4/136	61/18670	0.00101925	0.00325724	0.00143931	SMAD3/NOX4/ROCK2/MTOR	4
GO:0048645	animal organ formation	4/136	61/18670	0.00101925	0.00325724	0.00143931	AR/MAPK3/MAP2K1/FGFR1	4
GO:0090303	positive regulation of wound healing	4/136	61/18670	0.00101925	0.00325724	0.00143931	SERPINE1/F2R/MTOR/NFE2L2	4
GO:0008593	regulation of Notch signaling pathway	5/136	105/18670	0.00102708	0.00327968	0.00144923	AKT1/EGFR/KIT/NOS3/NFKBIA	5
GO:0061572	actin filament bundle organization	6/136	157/18670	0.00102828	0.0032809	0.00144977	HSP90B1/SMAD3/NOX4/PIK3R1/ROCK2/MTOR	6
GO:0009132	nucleoside diphosphate metabolic process	6/136	158/18670	0.00106258	0.00338765	0.00149694	PPARA/GAPDH/APP/HIF1A/INSR/HK2	6
GO:0044774	mitotic DNA integrity checkpoint	5/136	106/18670	0.00107171	0.00341407	0.00150861	CCND1/MDM2/CCNB1/CDK1/CHEK2	5
GO:0010975	regulation of neuron projection development	11/136	499/18670	0.00107668	0.0034272	0.00151441	IL2/AKT1/GSK3B/MDM2/MAPT/MAP2K1/MTOR/FGFR1/GSK3A/VEGFA/NFE2L2	11
GO:0002753	cytoplasmic pattern recognition receptor signaling pathway	4/136	62/18670	0.00108345	0.00342867	0.00151506	MAP2K6/CASP8/RELA/NFKBIA	4
GO:0032922	circadian regulation of gene expression	4/136	62/18670	0.00108345	0.00342867	0.00151506	PPARA/AHR/SIRT1/HDAC1	4
GO:0045453	bone resorption	4/136	62/18670	0.00108345	0.00342867	0.00151506	EGFR/PRKCA/NOX4/IL6	4
GO:0070059	intrinsic apoptotic signaling pathway in response to endoplasmic reticulum stress	4/136	62/18670	0.00108345	0.00342867	0.00151506	BCL2/BCL2L1/SIRT1/ERN1	4
GO:1901862	negative regulation of muscle tissue development	4/136	62/18670	0.00108345	0.00342867	0.00151506	PPARA/IGFBP5/G6PD/GSK3A	4
GO:0003180	aortic valve morphogenesis	3/136	28/18670	0.00108395	0.00342867	0.00151506	ROCK2/NOS3/RB1	3
GO:0032770	positive regulation of monooxygenase activity	3/136	28/18670	0.00108395	0.00342867	0.00151506	AKT1/HIF1A/POR	3
GO:0034698	response to gonadotropin	3/136	28/18670	0.00108395	0.00342867	0.00151506	SRD5A1/POR/ICAM1	3
GO:0016579	protein deubiquitination	8/136	283/18670	0.00111562	0.00352332	0.00155689	ESR1/AR/MDM2/HIF1A/SMAD3/CDK1/NFKBIA/MYC	8
GO:0032409	regulation of transporter activity	8/136	283/18670	0.00111562	0.00352332	0.00155689	BCL2/PPARG/MMP9/SGK1/APP/ABCB1/CAPN1/PRKCD	8
GO:0031589	cell-substrate adhesion	9/136	354/18670	0.00116066	0.00366272	0.00161848	BCL2/GSK3B/SERPINE1/SMAD3/PIK3R1/ROCK2/JAK2/VEGFA/VCAM1	9
GO:0035967	cellular response to topologically incorrect protein	6/136	161/18670	0.00117076	0.0036917	0.00163129	CCND1/HSP90B1/ERN1/PIK3R1/GSK3A/NFE2L2	6
GO:0033032	regulation of myeloid cell apoptotic process	3/136	29/18670	0.00120261	0.00378325	0.00167174	BCL2/SIRT1/THRA	3
GO:0044068	modulation by symbiont of host cellular process	3/136	29/18670	0.00120261	0.00378325	0.00167174	BCL2L1/GAPDH/CASP8	3
GO:0072606	interleukin-8 secretion	3/136	29/18670	0.00120261	0.00378325	0.00167174	NOS2/F2R/CRP	3
GO:0021761	limbic system development	5/136	109/18670	0.00121424	0.00381388	0.00168528	CASP3/GSK3B/HDAC1/FGFR1/SRD5A1	5
GO:0051149	positive regulation of muscle cell differentiation	5/136	109/18670	0.00121424	0.00381388	0.00168528	BCL2/MAPK14/SIRT1/KIT/MTOR	5
GO:0045600	positive regulation of fat cell differentiation	4/136	64/18670	0.00122027	0.00382986	0.00169234	PPARG/AKT1/PTGS2/MAPK14	4
GO:0030595	leukocyte chemotaxis	7/136	224/18670	0.00128584	0.0040325	0.00178188	MAPK3/CYP19A1/SERPINE1/MAPK14/KIT/VEGFA/IL6	7
GO:0007088	regulation of mitotic nuclear division	6/136	164/18670	0.00128719	0.00403361	0.00178237	CCNB1/PDGFRB/INSR/CHEK1/RB1/IGF2	6
GO:0001782	B cell homeostasis	3/136	30/18670	0.00132915	0.00414897	0.00183335	BCL2/CASP3/HIF1A	3
GO:0001844	protein insertion into mitochondrial membrane involved in apoptotic signaling pathway	3/136	30/18670	0.00132915	0.00414897	0.00183335	BCL2/MAPK8/CASP8	3
GO:0048147	negative regulation of fibroblast proliferation	3/136	30/18670	0.00132915	0.00414897	0.00183335	PPARG/MYC/GSTP1	3
GO:0048873	homeostasis of number of cells within a tissue	3/136	30/18670	0.00132915	0.00414897	0.00183335	BCL2/F2R/NOS3	3
GO:0070168	negative regulation of biomineral tissue development	3/136	30/18670	0.00132915	0.00414897	0.00183335	HIF1A/ROCK2/NOS3	3
GO:0009141	nucleoside triphosphate metabolic process	9/136	362/18670	0.00135489	0.00422605	0.00186741	PARP1/PPARA/GAPDH/APP/HIF1A/CCNB1/INSR/HK2/CDK1	9
GO:0090287	regulation of cellular response to growth factor stimulus	8/136	292/18670	0.0013615	0.00424337	0.00187506	HSP90AB1/HIF1A/SIRT1/SMAD3/XDH/FGFR1/HIPK2/VEGFA	8
GO:0040014	regulation of multicellular organism growth	4/136	66/18670	0.00136876	0.00425118	0.00187851	BCL2/APP/CDK4/IGF2	4
GO:0051785	positive regulation of nuclear division	4/136	66/18670	0.00136876	0.00425118	0.00187851	PDGFRB/INSR/RB1/IGF2	4
GO:0051926	negative regulation of calcium ion transport	4/136	66/18670	0.00136876	0.00425118	0.00187851	BCL2/PTGS2/NOS3/ICAM1	4
GO:0002244	hematopoietic progenitor cell differentiation	6/136	166/18670	0.0013696	0.00425118	0.00187851	BCL2/KIT/PDGFRB/PDGFRA/ACE/NFE2L2	6
GO:0002065	columnar/cuboidal epithelial cell differentiation	5/136	112/18670	0.00137033	0.00425118	0.00187851	GSK3B/SERPINE1/HIF1A/FGFR1/GSK3A	5
GO:0015918	sterol transport	5/136	112/18670	0.00137033	0.00425118	0.00187851	PPARG/NFKB1/SIRT1/NR1H3/NFKBIA	5
GO:0048662	negative regulation of smooth muscle cell proliferation	4/136	67/18670	0.00144753	0.00448378	0.0019813	PPARG/IGFBP3/IGFBP5/GSTP1	4
GO:0060038	cardiac muscle cell proliferation	4/136	67/18670	0.00144753	0.00448378	0.0019813	MAPK14/CCNB1/FGFR1/CDK1	4
GO:0019098	reproductive behavior	3/136	31/18670	0.00146377	0.00451673	0.00199586	APP/THRA/THRB	3
GO:0034694	response to prostaglandin	3/136	31/18670	0.00146377	0.00451673	0.00199586	PPARG/AKT1/ACACA	3
GO:0035767	endothelial cell chemotaxis	3/136	31/18670	0.00146377	0.00451673	0.00199586	FGFR1/VEGFA/HSPB1	3
GO:1902230	negative regulation of intrinsic apoptotic signaling pathway in response to DNA damage	3/136	31/18670	0.00146377	0.00451673	0.00199586	BCL2/BCL2L1/SIRT1	3
GO:1902253	regulation of intrinsic apoptotic signaling pathway by p53 class mediator	3/136	31/18670	0.00146377	0.00451673	0.00199586	BCL2/MDM2/SIRT1	3
GO:0045446	endothelial cell differentiation	5/136	114/18670	0.0014823	0.00457043	0.00201958	FASN/XDH/ROCK2/VEGFA/ICAM1	5
GO:1903320	regulation of protein modification by small protein conjugation or removal	7/136	231/18670	0.00153394	0.00472605	0.00208835	AKT1/HSP90AB1/MAPK9/MTOR/GSK3A/HSP90AA1/RELA	7
GO:1904375	regulation of protein localization to cell periphery	5/136	115/18670	0.00154075	0.00474339	0.00209601	AR/BCL2L1/AKT1/EGFR/PIK3R1	5
GO:0044282	small molecule catabolic process	10/136	445/18670	0.00157408	0.00484009	0.00213874	AKT1/NOS2/PPARA/GAPDH/MTOR/HK2/HPRT1/GSK3A/NOS3/CYP1A1	10
GO:0032535	regulation of cellular component size	9/136	370/18670	0.00157456	0.00484009	0.00213874	AKT1/GSK3B/HSP90AB1/MAPT/CDK4/MTOR/PRKCD/VEGFA/ICAM1	9
GO:0070646	protein modification by small protein removal	8/136	299/18670	0.00158109	0.00485645	0.00214597	ESR1/AR/MDM2/HIF1A/SMAD3/CDK1/NFKBIA/MYC	8
GO:0045666	positive regulation of neuron differentiation	9/136	371/18670	0.00160392	0.00490134	0.00216581	IL2/BCL2/MAPT/MAP2K1/MTOR/DNMT3B/FGFR1/VEGFA/NFE2L2	9
GO:0003176	aortic valve development	3/136	32/18670	0.00160664	0.00490134	0.00216581	ROCK2/NOS3/RB1	3
GO:0043552	positive regulation of phosphatidylinositol 3-kinase activity	3/136	32/18670	0.00160664	0.00490134	0.00216581	KIT/PDGFRB/PDGFRA	3
GO:0045987	positive regulation of smooth muscle contraction	3/136	32/18670	0.00160664	0.00490134	0.00216581	PTGS2/F2R/KIT	3
GO:0046685	response to arsenic-containing substance	3/136	32/18670	0.00160664	0.00490134	0.00216581	ABCC2/MKNK2/CYP1A1	3
GO:0051385	response to mineralocorticoid	3/136	32/18670	0.00160664	0.00490134	0.00216581	CCND1/PARP1/FOS	3
GO:0055022	negative regulation of cardiac muscle tissue growth	3/136	32/18670	0.00160664	0.00490134	0.00216581	PPARA/G6PD/GSK3A	3
GO:0061117	negative regulation of heart growth	3/136	32/18670	0.00160664	0.00490134	0.00216581	PPARA/G6PD/GSK3A	3
GO:0071353	cellular response to interleukin-4	3/136	32/18670	0.00160664	0.00490134	0.00216581	FASN/HSP90AB1/CDK4	3
GO:0008088	axo-dendritic transport	4/136	69/18670	0.00161446	0.00492149	0.00217471	APP/HIF1A/MAPT/HSPB1	4
GO:0021543	pallium development	6/136	172/18670	0.00164115	0.00499151	0.00220565	CASP3/GSK3B/EGFR/HIF1A/HDAC1/SRD5A1	6
GO:0032874	positive regulation of stress-activated MAPK cascade	6/136	172/18670	0.00164115	0.00499151	0.00220565	HMGCR/APP/ERN1/XDH/HIPK2/VEGFA	6
GO:0051262	protein tetramerization	6/136	172/18670	0.00164115	0.00499151	0.00220565	IGF1R/HMGCR/INSR/HPRT1/ACHE/ACACA	6
GO:0007613	memory	5/136	117/18670	0.00166271	0.00505328	0.00223295	PTGS2/SGK1/MAPT/MTOR/INSR	5
GO:0070304	positive regulation of stress-activated protein kinase signaling cascade	6/136	173/18670	0.00169012	0.00513271	0.00226805	HMGCR/APP/ERN1/XDH/HIPK2/VEGFA	6
GO:0060560	developmental growth involved in morphogenesis	7/136	235/18670	0.00169161	0.00513337	0.00226834	ESR1/GSK3B/HSP90AB1/APP/MAPT/HSP90AA1/VEGFA	7
GO:0060395	SMAD protein signal transduction	4/136	70/18670	0.00170275	0.00515942	0.00227985	PARP1/SMAD3/HIPK2/FOS	4
GO:0070988	demethylation	4/136	70/18670	0.00170275	0.00515942	0.00227985	CYP1A2/CYP3A4/POR/CYP1A1	4
GO:2001252	positive regulation of chromosome organization	6/136	174/18670	0.00174019	0.00526891	0.00232823	MAPK3/SIRT1/CCNB1/DNMT3B/VEGFA/RB1	6
GO:0010464	regulation of mesenchymal cell proliferation	3/136	33/18670	0.00175794	0.00528694	0.0023362	FGFR1/VEGFA/MYC	3
GO:0014072	response to isoquinoline alkaloid	3/136	33/18670	0.00175794	0.00528694	0.0023362	MDM2/MTOR/RELA	3
GO:0036003	positive regulation of transcription from RNA polymerase II promoter in response to stress	3/136	33/18670	0.00175794	0.00528694	0.0023362	HIF1A/VEGFA/NFE2L2	3
GO:0043278	response to morphine	3/136	33/18670	0.00175794	0.00528694	0.0023362	MDM2/MTOR/RELA	3
GO:0051204	protein insertion into mitochondrial membrane	3/136	33/18670	0.00175794	0.00528694	0.0023362	BCL2/MAPK8/CASP8	3
GO:0060603	mammary gland duct morphogenesis	3/136	33/18670	0.00175794	0.00528694	0.0023362	ESR1/AR/PGR	3
GO:0061036	positive regulation of cartilage development	3/136	33/18670	0.00175794	0.00528694	0.0023362	SMAD3/RELA/POR	3
GO:1901797	negative regulation of signal transduction by p53 class mediator	3/136	33/18670	0.00175794	0.00528694	0.0023362	BCL2/MDM2/SIRT1	3
GO:2000352	negative regulation of endothelial cell apoptotic process	3/136	33/18670	0.00175794	0.00528694	0.0023362	SERPINE1/ICAM1/NFE2L2	3
GO:0007173	epidermal growth factor receptor signaling pathway	5/136	119/18670	0.00179162	0.00538419	0.00237917	AKT1/MMP9/EGFR/APP/PIK3R1	5
GO:0042531	positive regulation of tyrosine phosphorylation of STAT protein	4/136	71/18670	0.00179434	0.00538835	0.00238101	IL2/KIT/JAK2/IL6	4
GO:0003014	renal system process	5/136	120/18670	0.00185875	0.00557348	0.00246281	BCL2/SGK1/F2R/HSD11B2/AKR1B1	5
GO:0072089	stem cell proliferation	5/136	120/18670	0.00185875	0.00557348	0.00246281	ABCB1/HIF1A/ACE/FGFR1/VEGFA	5
GO:0006305	DNA alkylation	4/136	72/18670	0.00188928	0.00565243	0.0024977	PARP1/DNMT3B/FOS/MYC	4
GO:0006306	DNA methylation	4/136	72/18670	0.00188928	0.00565243	0.0024977	PARP1/DNMT3B/FOS/MYC	4
GO:0050805	negative regulation of synaptic transmission	4/136	72/18670	0.00188928	0.00565243	0.0024977	PTGS2/MAPT/BCHE/ACHE	4
GO:0031128	developmental induction	3/136	34/18670	0.00191787	0.00570409	0.00252053	AR/FGFR1/HIPK2	3
GO:0032148	activation of protein kinase B activity	3/136	34/18670	0.00191787	0.00570409	0.00252053	AKT1/MTOR/INSR	3
GO:0042533	tumor necrosis factor biosynthetic process	3/136	34/18670	0.00191787	0.00570409	0.00252053	APP/JAK2/HSPB1	3
GO:0042534	regulation of tumor necrosis factor biosynthetic process	3/136	34/18670	0.00191787	0.00570409	0.00252053	APP/JAK2/HSPB1	3
GO:0043368	positive T cell selection	3/136	34/18670	0.00191787	0.00570409	0.00252053	BCL2/MTOR/IL6	3
GO:0070670	response to interleukin-4	3/136	34/18670	0.00191787	0.00570409	0.00252053	FASN/HSP90AB1/CDK4	3
GO:0071868	cellular response to monoamine stimulus	3/136	34/18670	0.00191787	0.00570409	0.00252053	MAPK3/APP/SRD5A1	3
GO:0071870	cellular response to catecholamine stimulus	3/136	34/18670	0.00191787	0.00570409	0.00252053	MAPK3/APP/SRD5A1	3
GO:0030900	forebrain development	9/136	381/18670	0.00192248	0.00571361	0.00252474	CASP3/GSK3B/EGFR/APP/HIF1A/HDAC1/FGFR1/SRD5A1/HPRT1	9
GO:0048675	axon extension	5/136	121/18670	0.0019277	0.00572491	0.00252973	GSK3B/HSP90AB1/MAPT/HSP90AA1/VEGFA	5
GO:0006874	cellular calcium ion homeostasis	10/136	458/18670	0.00194463	0.00577093	0.00255006	ESR1/IL2/BCL2/HSP90B1/APP/F2R/PDGFRA/SMAD3/EPHX2/JAK2	10
GO:0090090	negative regulation of canonical Wnt signaling pathway	6/136	178/18670	0.00195183	0.00578805	0.00255763	GSK3B/MAPK14/IGFBP2/HDAC1/IGFBP4/GSK3A	6
GO:1901983	regulation of protein acetylation	4/136	73/18670	0.00198766	0.00588994	0.00260265	MAPK3/GSK3B/SIRT1/CHEK1	4
GO:0002062	chondrocyte differentiation	5/136	123/18670	0.00207121	0.00613302	0.00271006	MAPK14/SMAD3/FGFR1/RELA/POR	5
GO:0001893	maternal placenta development	3/136	35/18670	0.00208657	0.00616912	0.00272602	MAPK3/AKT1/PTGS2	3
GO:1905332	positive regulation of morphogenesis of an epithelium	3/136	35/18670	0.00208657	0.00616912	0.00272602	AR/MTOR/VEGFA	3
GO:0031670	cellular response to nutrient	4/136	74/18670	0.00208952	0.00616912	0.00272602	PPARG/PTGS2/HSP90B1/MDM2	4
GO:1903036	positive regulation of response to wounding	4/136	74/18670	0.00208952	0.00616912	0.00272602	SERPINE1/F2R/MTOR/NFE2L2	4
GO:0032970	regulation of actin filament-based process	9/136	388/18670	0.0021742	0.00641444	0.00283442	PDGFRB/PDGFRA/SMAD3/NOX4/PIK3R1/ROCK2/MTOR/PRKCD/ICAM1	9
GO:0001960	negative regulation of cytokine-mediated signaling pathway	4/136	75/18670	0.00219493	0.00646614	0.00285726	PPARG/NR1H3/IL6/GSTP1	4
GO:0007422	peripheral nervous system development	4/136	75/18670	0.00219493	0.00646614	0.00285726	AKT1/CDK1/RELA/ERBB2	4
GO:0031929	TOR signaling	5/136	125/18670	0.00222236	0.00654217	0.00289086	AKT1/HIF1A/SIRT1/MTOR/GSK3A	5
GO:0009112	nucleobase metabolic process	3/136	36/18670	0.00226422	0.00657654	0.00290605	XDH/MTOR/HPRT1	3
GO:0045740	positive regulation of DNA replication	3/136	36/18670	0.00226422	0.00657654	0.00290605	EGFR/FGFR1/CDK1	3
GO:0046627	negative regulation of insulin receptor signaling pathway	3/136	36/18670	0.00226422	0.00657654	0.00290605	PRKCD/GSK3A/RELA	3
GO:0060428	lung epithelium development	3/136	36/18670	0.00226422	0.00657654	0.00290605	MAP2K1/THRA/THRB	3
GO:0071392	cellular response to estradiol stimulus	3/136	36/18670	0.00226422	0.00657654	0.00290605	ESR1/EGFR/SRD5A1	3
GO:0090218	positive regulation of lipid kinase activity	3/136	36/18670	0.00226422	0.00657654	0.00290605	KIT/PDGFRB/PDGFRA	3
GO:1901099	negative regulation of signal transduction in absence of ligand	3/136	36/18670	0.00226422	0.00657654	0.00290605	BCL2/BCL2L1/AKT1	3
GO:2001171	positive regulation of ATP biosynthetic process	3/136	36/18670	0.00226422	0.00657654	0.00290605	APP/HIF1A/INSR	3
GO:2001240	negative regulation of extrinsic apoptotic signaling pathway in absence of ligand	3/136	36/18670	0.00226422	0.00657654	0.00290605	BCL2/BCL2L1/AKT1	3
GO:0000012	single strand break repair	2/136	10/18670	0.00228132	0.00657654	0.00290605	PARP1/SIRT1	2
GO:0010749	regulation of nitric oxide mediated signal transduction	2/136	10/18670	0.00228132	0.00657654	0.00290605	EGFR/VEGFA	2
GO:0014041	regulation of neuron maturation	2/136	10/18670	0.00228132	0.00657654	0.00290605	BCL2/MTOR	2
GO:0019062	virion attachment to host cell	2/136	10/18670	0.00228132	0.00657654	0.00290605	HSP90AB1/ICAM1	2
GO:0031284	positive regulation of guanylate cyclase activity	2/136	10/18670	0.00228132	0.00657654	0.00290605	NOS2/NOS3	2
GO:0033483	gas homeostasis	2/136	10/18670	0.00228132	0.00657654	0.00290605	HIF1A/GSTP1	2
GO:0034350	regulation of glial cell apoptotic process	2/136	10/18670	0.00228132	0.00657654	0.00290605	PRKCA/PRKCD	2
GO:0045348	positive regulation of MHC class II biosynthetic process	2/136	10/18670	0.00228132	0.00657654	0.00290605	SIRT1/JAK2	2
GO:0045792	negative regulation of cell size	2/136	10/18670	0.00228132	0.00657654	0.00290605	AKT1/MTOR	2
GO:0045945	positive regulation of transcription by RNA polymerase III	2/136	10/18670	0.00228132	0.00657654	0.00290605	AR/MTOR	2
GO:0070391	response to lipoteichoic acid	2/136	10/18670	0.00228132	0.00657654	0.00290605	MAPK14/RELA	2
GO:0071223	cellular response to lipoteichoic acid	2/136	10/18670	0.00228132	0.00657654	0.00290605	MAPK14/RELA	2
GO:0071670	smooth muscle cell chemotaxis	2/136	10/18670	0.00228132	0.00657654	0.00290605	PDGFRB/GSTP1	2
GO:0072203	cell proliferation involved in metanephros development	2/136	10/18670	0.00228132	0.00657654	0.00290605	PDGFRB/MYC	2
GO:0090336	positive regulation of brown fat cell differentiation	2/136	10/18670	0.00228132	0.00657654	0.00290605	PTGS2/MAPK14	2
GO:0090557	establishment of endothelial intestinal barrier	2/136	10/18670	0.00228132	0.00657654	0.00290605	FASN/ICAM1	2
GO:1903800	positive regulation of production of miRNAs involved in gene silencing by miRNA	2/136	10/18670	0.00228132	0.00657654	0.00290605	EGFR/MAP2K1	2
GO:1903862	positive regulation of oxidative phosphorylation	2/136	10/18670	0.00228132	0.00657654	0.00290605	CCNB1/CDK1	2
GO:1990535	neuron projection maintenance	2/136	10/18670	0.00228132	0.00657654	0.00290605	APP/INSR	2
GO:2000628	regulation of miRNA metabolic process	2/136	10/18670	0.00228132	0.00657654	0.00290605	NFKB1/RELA	2
GO:0007492	endoderm development	4/136	76/18670	0.00230395	0.00663576	0.00293222	MMP2/MMP9/SMAD3/HDAC1	4
GO:0043409	negative regulation of MAPK cascade	6/136	184/18670	0.00230516	0.00663576	0.00293222	AKT1/IGF1R/HMGCR/PRKCD/MYC/GSTP1	6
GO:0043620	regulation of DNA-templated transcription in response to stress	5/136	127/18670	0.0023814	0.00684471	0.00302455	HIF1A/CHEK1/RELA/VEGFA/NFE2L2	5
GO:0045727	positive regulation of translation	5/136	127/18670	0.0023814	0.00684471	0.00302455	MAPK3/CDK4/MTOR/IL6/ERBB2	5
GO:0055074	calcium ion homeostasis	10/136	471/18670	0.00238283	0.00684471	0.00302455	ESR1/IL2/BCL2/HSP90B1/APP/F2R/PDGFRA/SMAD3/EPHX2/JAK2	10
GO:0016575	histone deacetylation	4/136	77/18670	0.00241665	0.00693196	0.0030631	MAPK8/SIRT1/HDAC1/VEGFA	4
GO:0048678	response to axon injury	4/136	77/18670	0.00241665	0.00693196	0.0030631	BCL2/MAP2K1/JAK2/CDK1	4
GO:0014037	Schwann cell differentiation	3/136	37/18670	0.00245098	0.00700397	0.00309492	AKT1/CDK1/RELA	3
GO:0071542	dopaminergic neuron differentiation	3/136	37/18670	0.00245098	0.00700397	0.00309492	GSK3B/HIF1A/VEGFA	3
GO:1905314	semi-lunar valve development	3/136	37/18670	0.00245098	0.00700397	0.00309492	ROCK2/NOS3/RB1	3
GO:0010639	negative regulation of organelle organization	9/136	395/18670	0.00245156	0.00700397	0.00309492	BCL2L1/AKT1/PARP1/SIRT1/CCNB1/MAPT/DNMT3B/PRKCD/CHEK1	9
GO:0008016	regulation of heart contraction	7/136	251/18670	0.00245217	0.00700397	0.00309492	IL2/MDM2/THRA/THRB/JAK2/GSK3A/NOS3	7
GO:0021537	telencephalon development	7/136	251/18670	0.00245217	0.00700397	0.00309492	CASP3/GSK3B/EGFR/HIF1A/HDAC1/SRD5A1/HPRT1	7
GO:0002576	platelet degranulation	5/136	128/18670	0.00246396	0.00703265	0.00310759	SERPINE1/APP/ABCC4/VEGFA/IGF2	5
GO:0021954	central nervous system neuron development	4/136	78/18670	0.00253308	0.00720954	0.00318576	HSP90AB1/MAPT/HPRT1/HSP90AA1	4
GO:0070664	negative regulation of leukocyte proliferation	4/136	78/18670	0.00253308	0.00720954	0.00318576	IL2/CASP3/ERBB2/GSTP1	4
GO:0072028	nephron morphogenesis	4/136	78/18670	0.00253308	0.00720954	0.00318576	BCL2/PDGFRB/VEGFA/MYC	4
GO:0090398	cellular senescence	4/136	78/18670	0.00253308	0.00720954	0.00318576	MAPK14/SIRT1/MAP2K1/PRKCD	4
GO:0044106	cellular amine metabolic process	5/136	129/18670	0.00254857	0.0072434	0.00320072	ABCC2/MAOA/ODC1/HPRT1/NQO1	5
GO:1903038	negative regulation of leukocyte cell-cell adhesion	5/136	129/18670	0.00254857	0.0072434	0.00320072	IL2/CASP3/AKT1/PPARA/ERBB2	5
GO:0051783	regulation of nuclear division	6/136	188/18670	0.00256616	0.00728825	0.00322054	CCNB1/PDGFRB/INSR/CHEK1/RB1/IGF2	6
GO:1903311	regulation of mRNA metabolic process	8/136	324/18670	0.00260393	0.00739032	0.00326564	AKT1/MAPK14/CCNB1/PRKCA/ROCK2/MTOR/PRKCD/HSPB1	8
GO:0051924	regulation of calcium ion transport	7/136	254/18670	0.00262018	0.0074312	0.00328371	BCL2/PTGS2/G6PD/F2R/PDGFRB/NOS3/ICAM1	7
GO:0006084	acetyl-CoA metabolic process	3/136	38/18670	0.002647	0.00746527	0.00329876	FASN/PDK1/ACACA	3
GO:0010831	positive regulation of myotube differentiation	3/136	38/18670	0.002647	0.00746527	0.00329876	BCL2/MAPK14/MTOR	3
GO:0032350	regulation of hormone metabolic process	3/136	38/18670	0.002647	0.00746527	0.00329876	NFKB1/HIF1A/POR	3
GO:0048246	macrophage chemotaxis	3/136	38/18670	0.002647	0.00746527	0.00329876	MAPK3/CYP19A1/MAPK14	3
GO:0071867	response to monoamine	3/136	38/18670	0.002647	0.00746527	0.00329876	MAPK3/APP/SRD5A1	3
GO:0071869	response to catecholamine	3/136	38/18670	0.002647	0.00746527	0.00329876	MAPK3/APP/SRD5A1	3
GO:1900077	negative regulation of cellular response to insulin stimulus	3/136	38/18670	0.002647	0.00746527	0.00329876	PRKCD/GSK3A/RELA	3
GO:1903523	negative regulation of blood circulation	3/136	38/18670	0.002647	0.00746527	0.00329876	IL2/F2R/JAK2	3
GO:0006110	regulation of glycolytic process	4/136	79/18670	0.00265331	0.00747786	0.00330432	PPARA/APP/HIF1A/INSR	4
GO:0009615	response to virus	8/136	326/18670	0.00270401	0.0076154	0.0033651	BCL2/BCL2L1/MAPK14/ODC1/RELA/IL6/CYP1A1/HSPB1	8
GO:0046887	positive regulation of hormone secretion	5/136	131/18670	0.0027241	0.00766664	0.00338774	CYP19A1/EGFR/HIF1A/FGFR1/JAK2	5
GO:0032494	response to peptidoglycan	2/136	11/18670	0.002775	0.0077504	0.00342475	RELA/IL6	2
GO:0033148	positive regulation of intracellular estrogen receptor signaling pathway	2/136	11/18670	0.002775	0.0077504	0.00342475	AR/PARP1	2
GO:0033629	negative regulation of cell adhesion mediated by integrin	2/136	11/18670	0.002775	0.0077504	0.00342475	SERPINE1/CYP1B1	2
GO:0043619	regulation of transcription from RNA polymerase II promoter in response to oxidative stress	2/136	11/18670	0.002775	0.0077504	0.00342475	HIF1A/NFE2L2	2
GO:0045793	positive regulation of cell size	2/136	11/18670	0.002775	0.0077504	0.00342475	HSP90AB1/CDK4	2
GO:0046886	positive regulation of hormone biosynthetic process	2/136	11/18670	0.002775	0.0077504	0.00342475	HIF1A/POR	2
GO:0051024	positive regulation of immunoglobulin secretion	2/136	11/18670	0.002775	0.0077504	0.00342475	IL2/IL6	2
GO:0051573	negative regulation of histone H3-K9 methylation	2/136	11/18670	0.002775	0.0077504	0.00342475	SIRT1/DNMT3B	2
GO:0055015	ventricular cardiac muscle cell development	2/136	11/18670	0.002775	0.0077504	0.00342475	CCNB1/CDK1	2
GO:0060439	trachea morphogenesis	2/136	11/18670	0.002775	0.0077504	0.00342475	MAPK3/MAP2K1	2
GO:0060992	response to fungicide	2/136	11/18670	0.002775	0.0077504	0.00342475	BCL2L1/SRD5A1	2
GO:0003158	endothelium development	5/136	132/18670	0.00281507	0.00784602	0.00346701	FASN/XDH/ROCK2/VEGFA/ICAM1	5
GO:0042476	odontogenesis	5/136	132/18670	0.00281507	0.00784602	0.00346701	PPARA/SERPINE1/PDGFRA/ALPL/HDAC1	5
GO:0045995	regulation of embryonic development	5/136	132/18670	0.00281507	0.00784602	0.00346701	AR/INSR/FGFR1/CDK1/NFE2L2	5
GO:0044272	sulfur compound biosynthetic process	6/136	192/18670	0.00284878	0.00791186	0.0034961	FASN/PDK1/ACACA/GSTP1/NFE2L2/GSTM1	6
GO:0008207	C21-steroid hormone metabolic process	3/136	39/18670	0.00285243	0.00791186	0.0034961	CYP17A1/SRD5A1/AKR1B1	3
GO:0010874	regulation of cholesterol efflux	3/136	39/18670	0.00285243	0.00791186	0.0034961	SIRT1/NR1H3/NFKBIA	3
GO:0033146	regulation of intracellular estrogen receptor signaling pathway	3/136	39/18670	0.00285243	0.00791186	0.0034961	ESR1/AR/PARP1	3
GO:0048713	regulation of oligodendrocyte differentiation	3/136	39/18670	0.00285243	0.00791186	0.0034961	PPARG/HDAC1/MTOR	3
GO:1902229	regulation of intrinsic apoptotic signaling pathway in response to DNA damage	3/136	39/18670	0.00285243	0.00791186	0.0034961	BCL2/BCL2L1/SIRT1	3
GO:1905521	regulation of macrophage migration	3/136	39/18670	0.00285243	0.00791186	0.0034961	MAPK3/CYP19A1/MAPK14	3
GO:0007045	cell-substrate adherens junction assembly	4/136	81/18670	0.00290542	0.00802022	0.00354398	BCL2/SMAD3/ROCK2/VEGFA	4
GO:0021766	hippocampus development	4/136	81/18670	0.00290542	0.00802022	0.00354398	CASP3/GSK3B/HDAC1/SRD5A1	4
GO:0030811	regulation of nucleotide catabolic process	4/136	81/18670	0.00290542	0.00802022	0.00354398	PPARA/APP/HIF1A/INSR	4
GO:0034109	homotypic cell-cell adhesion	4/136	81/18670	0.00290542	0.00802022	0.00354398	PRKCA/PDGFRA/PRKCD/HSPB1	4
GO:0048041	focal adhesion assembly	4/136	81/18670	0.00290542	0.00802022	0.00354398	BCL2/SMAD3/ROCK2/VEGFA	4
GO:0060761	negative regulation of response to cytokine stimulus	4/136	81/18670	0.00290542	0.00802022	0.00354398	PPARG/NR1H3/IL6/GSTP1	4
GO:0110110	positive regulation of animal organ morphogenesis	4/136	81/18670	0.00290542	0.00802022	0.00354398	AR/FGFR1/VEGFA/MYC	4
GO:0043312	neutrophil degranulation	10/136	485/18670	0.00294028	0.00811092	0.00358406	NFKB1/HSP90AB1/MPO/MMP9/MAPK14/CAPN1/PRKCD/HSP90AA1/GSTP1/CTSD	10
GO:0010833	telomere maintenance via telomere lengthening	4/136	82/18670	0.0030374	0.00835028	0.00368983	MAPK3/PARP1/HSP90AB1/HSP90AA1	4
GO:0030279	negative regulation of ossification	4/136	82/18670	0.0030374	0.00835028	0.00368983	BCL2/IGFBP5/HIF1A/SMAD3	4
GO:0032637	interleukin-8 production	4/136	82/18670	0.0030374	0.00835028	0.00368983	NOS2/SERPINE1/F2R/CRP	4
GO:0032642	regulation of chemokine production	4/136	82/18670	0.0030374	0.00835028	0.00368983	APP/HIF1A/IL6/GSTP1	4
GO:0071158	positive regulation of cell cycle arrest	4/136	82/18670	0.0030374	0.00835028	0.00368983	MDM2/CCNB1/CDK1/CHEK2	4
GO:0110053	regulation of actin filament organization	7/136	261/18670	0.00304663	0.00836993	0.00369851	SMAD3/NOX4/PIK3R1/ROCK2/MTOR/PRKCD/ICAM1	7
GO:0007618	mating	3/136	40/18670	0.00306742	0.00840415	0.00371363	APP/THRA/THRB	3
GO:0045124	regulation of bone resorption	3/136	40/18670	0.00306742	0.00840415	0.00371363	EGFR/PRKCA/IL6	3
GO:0046621	negative regulation of organ growth	3/136	40/18670	0.00306742	0.00840415	0.00371363	PPARA/G6PD/GSK3A	3
GO:0090184	positive regulation of kidney development	3/136	40/18670	0.00306742	0.00840415	0.00371363	PDGFRB/VEGFA/MYC	3
GO:0002283	neutrophil activation involved in immune response	10/136	488/18670	0.00307233	0.00841189	0.00371705	NFKB1/HSP90AB1/MPO/MMP9/MAPK14/CAPN1/PRKCD/HSP90AA1/GSTP1/CTSD	10
GO:0007281	germ cell development	7/136	262/18670	0.00311165	0.00850799	0.00375952	BCL2/BCL2L1/AKT1/KIT/CCNB1/MTOR/CDC25B	7
GO:0015850	organic hydroxy compound transport	7/136	262/18670	0.00311165	0.00850799	0.00375952	PPARG/CYP19A1/NFKB1/ABCC2/SIRT1/NR1H3/NFKBIA	7
GO:0051251	positive regulation of lymphocyte activation	8/136	334/18670	0.00313479	0.00856546	0.00378491	IL2/BCL2/AKT1/IGFBP2/PIK3R1/IL6/VCAM1/IGF2	8
GO:0042509	regulation of tyrosine phosphorylation of STAT protein	4/136	83/18670	0.00317343	0.00866517	0.00382897	IL2/KIT/JAK2/IL6	4
GO:0140014	mitotic nuclear division	7/136	264/18670	0.00324487	0.00885424	0.00391252	CCNB1/PDGFRB/INSR/CHEK1/RB1/CHEK2/IGF2	7
GO:0010664	negative regulation of striated muscle cell apoptotic process	3/136	41/18670	0.00329211	0.00891063	0.00393744	HMGCR/JAK2/NFE2L2	3
GO:0150077	regulation of neuroinflammatory response	3/136	41/18670	0.00329211	0.00891063	0.00393744	PTGS2/MMP9/IL6	3
GO:1903053	regulation of extracellular matrix organization	3/136	41/18670	0.00329211	0.00891063	0.00393744	SMAD3/RB1/IL6	3
GO:0072503	cellular divalent inorganic cation homeostasis	10/136	493/18670	0.00330291	0.00891063	0.00393744	ESR1/IL2/BCL2/HSP90B1/APP/F2R/PDGFRA/SMAD3/EPHX2/JAK2	10
GO:0031644	regulation of neurological system process	5/136	137/18670	0.00330325	0.00891063	0.00393744	APP/F2R/ROCK2/MTOR/NOS3	5
GO:0045445	myoblast differentiation	4/136	84/18670	0.00331356	0.00891063	0.00393744	HMGCR/IGFBP3/MAPK14/RB1	4
GO:0002551	mast cell chemotaxis	2/136	12/18670	0.00331415	0.00891063	0.00393744	KIT/VEGFA	2
GO:0002674	negative regulation of acute inflammatory response	2/136	12/18670	0.00331415	0.00891063	0.00393744	PPARG/GSTP1	2
GO:0006527	arginine catabolic process	2/136	12/18670	0.00331415	0.00891063	0.00393744	NOS2/NOS3	2
GO:0010623	programmed cell death involved in cell development	2/136	12/18670	0.00331415	0.00891063	0.00393744	BCL2/KIT	2
GO:0010889	regulation of sequestering of triglyceride	2/136	12/18670	0.00331415	0.00891063	0.00393744	PPARG/PPARA	2
GO:0031282	regulation of guanylate cyclase activity	2/136	12/18670	0.00331415	0.00891063	0.00393744	NOS2/NOS3	2
GO:0031392	regulation of prostaglandin biosynthetic process	2/136	12/18670	0.00331415	0.00891063	0.00393744	PTGS2/SIRT1	2
GO:0033197	response to vitamin E	2/136	12/18670	0.00331415	0.00891063	0.00393744	CCND1/PPARG	2
GO:0042368	vitamin D biosynthetic process	2/136	12/18670	0.00331415	0.00891063	0.00393744	NFKB1/CYP3A4	2
GO:0042659	regulation of cell fate specification	2/136	12/18670	0.00331415	0.00891063	0.00393744	AR/FGFR1	2
GO:0044650	adhesion of symbiont to host cell	2/136	12/18670	0.00331415	0.00891063	0.00393744	HSP90AB1/ICAM1	2
GO:0045472	response to ether	2/136	12/18670	0.00331415	0.00891063	0.00393744	MDM2/CDK4	2
GO:0051549	positive regulation of keratinocyte migration	2/136	12/18670	0.00331415	0.00891063	0.00393744	MMP9/MTOR	2
GO:0097284	hepatocyte apoptotic process	2/136	12/18670	0.00331415	0.00891063	0.00393744	BCL2L1/RB1	2
GO:0097531	mast cell migration	2/136	12/18670	0.00331415	0.00891063	0.00393744	KIT/VEGFA	2
GO:0150065	regulation of deacetylase activity	2/136	12/18670	0.00331415	0.00891063	0.00393744	MAPK8/VEGFA	2
GO:0007179	transforming growth factor beta receptor signaling pathway	6/136	199/18670	0.00339868	0.00913183	0.00403518	PARP1/HSP90AB1/SIRT1/SMAD3/HIPK2/FOS	6
GO:0002433	immune response-regulating cell surface receptor signaling pathway involved in phagocytosis	5/136	139/18670	0.00351461	0.00943075	0.00416727	MAPK3/HSP90AB1/PIK3R1/PRKCD/HSP90AA1	5
GO:0038096	Fc-gamma receptor signaling pathway involved in phagocytosis	5/136	139/18670	0.00351461	0.00943075	0.00416727	MAPK3/HSP90AB1/PIK3R1/PRKCD/HSP90AA1	5
GO:0010677	negative regulation of cellular carbohydrate metabolic process	3/136	42/18670	0.00352664	0.00944419	0.00417321	GSK3B/PPARA/GSK3A	3
GO:0051154	negative regulation of striated muscle cell differentiation	3/136	42/18670	0.00352664	0.00944419	0.00417321	PPARA/G6PD/GSK3A	3
GO:1903146	regulation of autophagy of mitochondrion	3/136	42/18670	0.00352664	0.00944419	0.00417321	HIF1A/HK2/GSK3A	3
GO:0042119	neutrophil activation	10/136	498/18670	0.0035471	0.00949267	0.00419463	NFKB1/HSP90AB1/MPO/MMP9/MAPK14/CAPN1/PRKCD/HSP90AA1/GSTP1/CTSD	10
GO:0007260	tyrosine phosphorylation of STAT protein	4/136	86/18670	0.00360635	0.00963206	0.00425622	IL2/KIT/JAK2/IL6	4
GO:0032760	positive regulation of tumor necrosis factor production	4/136	86/18670	0.00360635	0.00963206	0.00425622	APP/PIK3R1/JAK2/HSPB1	4
GO:0042058	regulation of epidermal growth factor receptor signaling pathway	4/136	86/18670	0.00360635	0.00963206	0.00425622	AKT1/MMP9/EGFR/APP	4
GO:0043588	skin development	9/136	419/18670	0.0036226	0.00965963	0.00426841	BCL2/CASP3/EGFR/IGFBP5/MAP2K1/HDAC1/ROCK2/CAPN1/RELA	9
GO:0001837	epithelial to mesenchymal transition	5/136	140/18670	0.00362386	0.00965963	0.00426841	GSK3B/HIF1A/SMAD3/MTOR/IL6	5
GO:0072073	kidney epithelium development	5/136	140/18670	0.00362386	0.00965963	0.00426841	BCL2/SMAD3/FGFR1/VEGFA/MYC	5
GO:0045165	cell fate commitment	7/136	270/18670	0.00367082	0.00977834	0.00432086	AR/BCL2/CASP3/PPARG/MTOR/FGFR1/IL6	7
GO:0034198	cellular response to amino acid starvation	3/136	43/18670	0.00377114	0.0100257	0.00443017	MAPK3/MAPK8/MTOR	3
GO:0045746	negative regulation of Notch signaling pathway	3/136	43/18670	0.00377114	0.0100257	0.00443017	AKT1/EGFR/NFKBIA	3
GO:0055026	negative regulation of cardiac muscle tissue development	3/136	43/18670	0.00377114	0.0100257	0.00443017	PPARA/G6PD/GSK3A	3
GO:0006473	protein acetylation	6/136	204/18670	0.00383734	0.0101883	0.00450201	MAPK3/GSK3B/SIRT1/MAPT/CHEK1/POR	6
GO:0031396	regulation of protein ubiquitination	6/136	204/18670	0.00383734	0.0101883	0.00450201	AKT1/HSP90AB1/MAPK9/MTOR/GSK3A/HSP90AA1	6
GO:0038094	Fc-gamma receptor signaling pathway	5/136	142/18670	0.00384964	0.0102075	0.0045105	MAPK3/HSP90AB1/PIK3R1/PRKCD/HSP90AA1	5
GO:0072006	nephron development	5/136	142/18670	0.00384964	0.0102075	0.0045105	BCL2/PDGFRB/PDGFRA/VEGFA/MYC	5
GO:0003084	positive regulation of systemic arterial blood pressure	2/136	13/18670	0.00389808	0.0102217	0.00451677	HSD11B2/ACE	2
GO:0007183	SMAD protein complex assembly	2/136	13/18670	0.00389808	0.0102217	0.00451677	PARP1/SMAD3	2
GO:0019896	axonal transport of mitochondrion	2/136	13/18670	0.00389808	0.0102217	0.00451677	HIF1A/MAPT	2
GO:0033127	regulation of histone phosphorylation	2/136	13/18670	0.00389808	0.0102217	0.00451677	MAPK3/CCNB1	2
GO:0045602	negative regulation of endothelial cell differentiation	2/136	13/18670	0.00389808	0.0102217	0.00451677	XDH/VEGFA	2
GO:0047484	regulation of response to osmotic stress	2/136	13/18670	0.00389808	0.0102217	0.00451677	PTGS2/ABCB1	2
GO:0050722	regulation of interleukin-1 beta biosynthetic process	2/136	13/18670	0.00389808	0.0102217	0.00451677	APP/JAK2	2
GO:0050872	white fat cell differentiation	2/136	13/18670	0.00389808	0.0102217	0.00451677	PPARG/SIRT1	2
GO:0061029	eyelid development in camera-type eye	2/136	13/18670	0.00389808	0.0102217	0.00451677	EGFR/HDAC1	2
GO:0070431	nucleotide-binding oligomerization domain containing 2 signaling pathway	2/136	13/18670	0.00389808	0.0102217	0.00451677	RELA/NFKBIA	2
GO:0090594	inflammatory response to wounding	2/136	13/18670	0.00389808	0.0102217	0.00451677	HIF1A/F2R	2
GO:1900103	positive regulation of endoplasmic reticulum unfolded protein response	2/136	13/18670	0.00389808	0.0102217	0.00451677	ERN1/PIK3R1	2
GO:1901550	regulation of endothelial cell development	2/136	13/18670	0.00389808	0.0102217	0.00451677	ROCK2/VEGFA	2
GO:1902894	negative regulation of pri-miRNA transcription by RNA polymerase II	2/136	13/18670	0.00389808	0.0102217	0.00451677	PPARA/RELA	2
GO:1903140	regulation of establishment of endothelial barrier	2/136	13/18670	0.00389808	0.0102217	0.00451677	ROCK2/VEGFA	2
GO:1903960	negative regulation of anion transmembrane transport	2/136	13/18670	0.00389808	0.0102217	0.00451677	AKT1/MTOR	2
GO:1904251	regulation of bile acid metabolic process	2/136	13/18670	0.00389808	0.0102217	0.00451677	SIRT1/KIT	2
GO:0106027	neuron projection organization	4/136	88/18670	0.00391623	0.0102493	0.00452897	GSK3B/IGF1R/APP/INSR	4
GO:1901888	regulation of cell junction assembly	4/136	88/18670	0.00391623	0.0102493	0.00452897	SMAD3/ACE/ROCK2/VEGFA	4
GO:1903557	positive regulation of tumor necrosis factor superfamily cytokine production	4/136	88/18670	0.00391623	0.0102493	0.00452897	APP/PIK3R1/JAK2/HSPB1	4
GO:0010463	mesenchymal cell proliferation	3/136	44/18670	0.00402573	0.0105086	0.00464354	FGFR1/VEGFA/MYC	3
GO:0045601	regulation of endothelial cell differentiation	3/136	44/18670	0.00402573	0.0105086	0.00464354	XDH/ROCK2/VEGFA	3
GO:0061756	leukocyte adhesion to vascular endothelial cell	3/136	44/18670	0.00402573	0.0105086	0.00464354	RELA/ICAM1/VCAM1	3
GO:0090311	regulation of protein deacetylation	3/136	44/18670	0.00402573	0.0105086	0.00464354	MAPK8/MAPT/VEGFA	3
GO:0032602	chemokine production	4/136	89/18670	0.00407773	0.0106374	0.00470048	APP/HIF1A/IL6/GSTP1	4
GO:0007178	transmembrane receptor protein serine/threonine kinase signaling pathway	8/136	349/18670	0.00408509	0.0106435	0.00470316	MAPK3/PARP1/HSP90AB1/MAPK14/SIRT1/SMAD3/HIPK2/FOS	8
GO:1902107	positive regulation of leukocyte differentiation	5/136	144/18670	0.00408533	0.0106435	0.00470316	IL2/PRKCA/CASP8/FOS/RB1	5
GO:0030073	insulin secretion	6/136	207/18670	0.00411994	0.0107267	0.00473994	NOS2/HMGCR/HIF1A/PRKCA/RAF1/JAK2	6
GO:0002431	Fc receptor mediated stimulatory signaling pathway	5/136	145/18670	0.00420697	0.0109392	0.00483383	MAPK3/HSP90AB1/PIK3R1/PRKCD/HSP90AA1	5
GO:0007605	sensory perception of sound	5/136	145/18670	0.00420697	0.0109392	0.00483383	CASP3/KIT/THRB/FGFR1/ICAM1	5
GO:0090276	regulation of peptide hormone secretion	6/136	208/18670	0.00421748	0.0109595	0.00484278	NOS2/HMGCR/EGFR/HIF1A/PRKCA/JAK2	6
GO:0034333	adherens junction assembly	4/136	90/18670	0.00424368	0.0109992	0.00486033	BCL2/SMAD3/ROCK2/VEGFA	4
GO:0042475	odontogenesis of dentin-containing tooth	4/136	90/18670	0.00424368	0.0109992	0.00486033	PPARA/SERPINE1/PDGFRA/HDAC1	4
GO:0046849	bone remodeling	4/136	90/18670	0.00424368	0.0109992	0.00486033	EGFR/PRKCA/NOX4/IL6	4
GO:0071674	mononuclear cell migration	4/136	90/18670	0.00424368	0.0109992	0.00486033	MAPK3/SERPINE1/MAPK14/IL6	4
GO:0001974	blood vessel remodeling	3/136	45/18670	0.00429054	0.0111064	0.0049077	MDM2/ACE/NOS3	3
GO:0032570	response to progesterone	3/136	45/18670	0.00429054	0.0111064	0.0049077	NR1H3/RELA/FOS	3
GO:0002224	toll-like receptor signaling pathway	5/136	146/18670	0.00433117	0.0112044	0.004951	ESR1/HSP90B1/NR1H3/CASP8/NFKBIA	5
GO:0030098	lymphocyte differentiation	8/136	353/18670	0.00437262	0.0113044	0.00499518	IL2/BCL2/KIT/PIK3R1/MTOR/IL6/ERBB2/VCAM1	8
GO:0030178	negative regulation of Wnt signaling pathway	6/136	210/18670	0.00441767	0.0114135	0.0050434	GSK3B/MAPK14/IGFBP2/HDAC1/IGFBP4/GSK3A	6
GO:0036295	cellular response to increased oxygen levels	2/136	14/18670	0.00452613	0.0116045	0.00512781	PPARG/DNMT3B	2
GO:0045346	regulation of MHC class II biosynthetic process	2/136	14/18670	0.00452613	0.0116045	0.00512781	SIRT1/JAK2	2
GO:0050720	interleukin-1 beta biosynthetic process	2/136	14/18670	0.00452613	0.0116045	0.00512781	APP/JAK2	2
GO:0051547	regulation of keratinocyte migration	2/136	14/18670	0.00452613	0.0116045	0.00512781	MMP9/MTOR	2
GO:0051712	positive regulation of killing of cells of other organism	2/136	14/18670	0.00452613	0.0116045	0.00512781	NOS2/GAPDH	2
GO:0070885	negative regulation of calcineurin-NFAT signaling cascade	2/136	14/18670	0.00452613	0.0116045	0.00512781	GSK3B/MTOR	2
GO:0071391	cellular response to estrogen stimulus	2/136	14/18670	0.00452613	0.0116045	0.00512781	ESR1/MDM2	2
GO:0072216	positive regulation of metanephros development	2/136	14/18670	0.00452613	0.0116045	0.00512781	PDGFRB/MYC	2
GO:0106057	negative regulation of calcineurin-mediated signaling	2/136	14/18670	0.00452613	0.0116045	0.00512781	GSK3B/MTOR	2
GO:0106070	regulation of adenylate cyclase-activating G protein-coupled receptor signaling pathway	2/136	14/18670	0.00452613	0.0116045	0.00512781	PRKCA/GSK3A	2
GO:1905050	positive regulation of metallopeptidase activity	2/136	14/18670	0.00452613	0.0116045	0.00512781	MAPK3/MAPK14	2
GO:2001279	regulation of unsaturated fatty acid biosynthetic process	2/136	14/18670	0.00452613	0.0116045	0.00512781	PTGS2/SIRT1	2
GO:0010976	positive regulation of neuron projection development	7/136	281/18670	0.00456086	0.0116246	0.0051367	IL2/MAPT/MAP2K1/MTOR/FGFR1/VEGFA/NFE2L2	7
GO:0006984	ER-nucleus signaling pathway	3/136	46/18670	0.00456569	0.0116246	0.0051367	GSK3B/HSP90B1/NFE2L2	3
GO:0014075	response to amine	3/136	46/18670	0.00456569	0.0116246	0.0051367	HPRT1/CDK1/ICAM1	3
GO:0032369	negative regulation of lipid transport	3/136	46/18670	0.00456569	0.0116246	0.0051367	AKT1/NFKB1/NR1H3	3
GO:0045776	negative regulation of blood pressure	3/136	46/18670	0.00456569	0.0116246	0.0051367	NOS2/PPARA/NOS3	3
GO:0048599	oocyte development	3/136	46/18670	0.00456569	0.0116246	0.0051367	BCL2/CCNB1/CDC25B	3
GO:0060711	labyrinthine layer development	3/136	46/18670	0.00456569	0.0116246	0.0051367	AKT1/MAP2K1/CASP8	3
GO:0071675	regulation of mononuclear cell migration	3/136	46/18670	0.00456569	0.0116246	0.0051367	MAPK3/SERPINE1/MAPK14	3
GO:1904738	vascular associated smooth muscle cell migration	3/136	46/18670	0.00456569	0.0116246	0.0051367	IGFBP5/MDM2/NFE2L2	3
GO:1904752	regulation of vascular associated smooth muscle cell migration	3/136	46/18670	0.00456569	0.0116246	0.0051367	IGFBP5/MDM2/NFE2L2	3
GO:1990928	response to amino acid starvation	3/136	46/18670	0.00456569	0.0116246	0.0051367	MAPK3/MAPK8/MTOR	3
GO:0019319	hexose biosynthetic process	4/136	92/18670	0.00458913	0.0116769	0.00515982	PPARA/GAPDH/SIRT1/AKR1B1	4
GO:0048592	eye morphogenesis	5/136	149/18670	0.00471947	0.0119935	0.00529968	BCL2/HIF1A/THRB/HIPK2/VEGFA	5
GO:0051092	positive regulation of NF-kappaB transcription factor activity	5/136	149/18670	0.00471947	0.0119935	0.00529968	AR/NFKB1/APP/RELA/ICAM1	5
GO:0010256	endomembrane system organization	9/136	438/18670	0.00483019	0.0122671	0.0054206	AR/MAPK3/AKT1/F2R/CCNB1/MAP2K1/PRKCA/PRKCD/CDK1	9
GO:0006953	acute-phase response	3/136	47/18670	0.00485129	0.0122897	0.0054306	PTGS2/IL6/CRP	3
GO:0018198	peptidyl-cysteine modification	3/136	47/18670	0.00485129	0.0122897	0.0054306	NOS2/GAPDH/ACE	3
GO:0045058	T cell selection	3/136	47/18670	0.00485129	0.0122897	0.0054306	BCL2/MTOR/IL6	3
GO:0120163	negative regulation of cold-induced thermogenesis	3/136	47/18670	0.00485129	0.0122897	0.0054306	NR1H3/MAP2K6/RB1	3
GO:0044728	DNA methylation or demethylation	4/136	94/18670	0.00495304	0.0125239	0.00553407	PARP1/DNMT3B/FOS/MYC	4
GO:0060993	kidney morphogenesis	4/136	94/18670	0.00495304	0.0125239	0.00553407	BCL2/PDGFRB/VEGFA/MYC	4
GO:0070167	regulation of biomineral tissue development	4/136	94/18670	0.00495304	0.0125239	0.00553407	HIF1A/SMAD3/ROCK2/NOS3	4
GO:0002702	positive regulation of production of molecular mediator of immune response	4/136	95/18670	0.00514205	0.0128918	0.00569664	IL2/MAPK3/MAPK14/IL6	4
GO:0007528	neuromuscular junction development	3/136	48/18670	0.00514746	0.0128918	0.00569664	APP/F2R/ERBB2	3
GO:0030850	prostate gland development	3/136	48/18670	0.00514746	0.0128918	0.00569664	ESR1/AR/CYP19A1	3
GO:0045912	negative regulation of carbohydrate metabolic process	3/136	48/18670	0.00514746	0.0128918	0.00569664	GSK3B/PPARA/GSK3A	3
GO:0045933	positive regulation of muscle contraction	3/136	48/18670	0.00514746	0.0128918	0.00569664	PTGS2/F2R/KIT	3
GO:0046850	regulation of bone remodeling	3/136	48/18670	0.00514746	0.0128918	0.00569664	EGFR/PRKCA/IL6	3
GO:0061647	histone H3-K9 modification	3/136	48/18670	0.00514746	0.0128918	0.00569664	SIRT1/DNMT3B/CHEK1	3
GO:0090199	regulation of release of cytochrome c from mitochondria	3/136	48/18670	0.00514746	0.0128918	0.00569664	BCL2L1/AKT1/MMP9	3
GO:0044242	cellular lipid catabolic process	6/136	217/18670	0.00517388	0.0128918	0.00569664	AKT1/PPARA/CYP1B1/FABP3/MTOR/PRKCD	6
GO:0009812	flavonoid metabolic process	2/136	15/18670	0.00519764	0.0128918	0.00569664	POR/CYP1A1	2
GO:0010759	positive regulation of macrophage chemotaxis	2/136	15/18670	0.00519764	0.0128918	0.00569664	MAPK3/MAPK14	2
GO:0030238	male sex determination	2/136	15/18670	0.00519764	0.0128918	0.00569664	AR/INSR	2
GO:0030730	sequestering of triglyceride	2/136	15/18670	0.00519764	0.0128918	0.00569664	PPARG/PPARA	2
GO:0032352	positive regulation of hormone metabolic process	2/136	15/18670	0.00519764	0.0128918	0.00569664	HIF1A/POR	2
GO:0033689	negative regulation of osteoblast proliferation	2/136	15/18670	0.00519764	0.0128918	0.00569664	BCL2/SMAD3	2
GO:0042362	fat-soluble vitamin biosynthetic process	2/136	15/18670	0.00519764	0.0128918	0.00569664	NFKB1/CYP3A4	2
GO:0042762	regulation of sulfur metabolic process	2/136	15/18670	0.00519764	0.0128918	0.00569664	PDK1/NFE2L2	2
GO:0043518	negative regulation of DNA damage response, signal transduction by p53 class mediator	2/136	15/18670	0.00519764	0.0128918	0.00569664	MDM2/SIRT1	2
GO:0044406	adhesion of symbiont to host	2/136	15/18670	0.00519764	0.0128918	0.00569664	HSP90AB1/ICAM1	2
GO:0045073	regulation of chemokine biosynthetic process	2/136	15/18670	0.00519764	0.0128918	0.00569664	APP/IL6	2
GO:0045342	MHC class II biosynthetic process	2/136	15/18670	0.00519764	0.0128918	0.00569664	SIRT1/JAK2	2
GO:0045360	regulation of interleukin-1 biosynthetic process	2/136	15/18670	0.00519764	0.0128918	0.00569664	APP/JAK2	2
GO:0045898	regulation of RNA polymerase II transcriptional preinitiation complex assembly	2/136	15/18670	0.00519764	0.0128918	0.00569664	ESR1/THRA	2
GO:0046321	positive regulation of fatty acid oxidation	2/136	15/18670	0.00519764	0.0128918	0.00569664	PPARG/PPARA	2
GO:0051770	positive regulation of nitric-oxide synthase biosynthetic process	2/136	15/18670	0.00519764	0.0128918	0.00569664	MAP2K6/JAK2	2
GO:0060766	negative regulation of androgen receptor signaling pathway	2/136	15/18670	0.00519764	0.0128918	0.00569664	SIRT1/HDAC1	2
GO:0072075	metanephric mesenchyme development	2/136	15/18670	0.00519764	0.0128918	0.00569664	PDGFRB/MYC	2
GO:0090136	epithelial cell-cell adhesion	2/136	15/18670	0.00519764	0.0128918	0.00569664	CYP1B1/KIT	2
GO:1902969	mitotic DNA replication	2/136	15/18670	0.00519764	0.0128918	0.00569664	FGFR1/CHEK2	2
GO:1903358	regulation of Golgi organization	2/136	15/18670	0.00519764	0.0128918	0.00569664	MAPK3/MAP2K1	2
GO:1903729	regulation of plasma membrane organization	2/136	15/18670	0.00519764	0.0128918	0.00569664	AR/PRKCD	2
GO:0006402	mRNA catabolic process	8/136	364/18670	0.00524419	0.0129993	0.00574413	AKT1/MAPK14/ERN1/PRKCA/ROCK2/MTOR/PRKCD/HSPB1	8
GO:0032886	regulation of microtubule-based process	6/136	218/18670	0.0052892	0.0131028	0.00578987	GSK3B/MAPT/ROCK2/GSK3A/CHEK1/ERBB2	6
GO:0042632	cholesterol homeostasis	4/136	96/18670	0.00533584	0.0132102	0.00583734	SIRT1/FABP3/NR1H3/EPHX2	4
GO:0034330	cell junction organization	7/136	290/18670	0.00540318	0.0133687	0.00590738	BCL2/F2R/PRKCA/SMAD3/ACE/ROCK2/VEGFA	7
GO:1990090	cellular response to nerve growth factor stimulus	3/136	49/18670	0.00545429	0.0134869	0.00595961	AKT1/APP/MAPT	3
GO:0007044	cell-substrate junction assembly	4/136	97/18670	0.00553445	0.01366	0.00603609	BCL2/SMAD3/ROCK2/VEGFA	4
GO:0030316	osteoclast differentiation	4/136	97/18670	0.00553445	0.01366	0.00603609	MAPK14/PIK3R1/MTOR/FOS	4
GO:0055092	sterol homeostasis	4/136	97/18670	0.00553445	0.01366	0.00603609	SIRT1/FABP3/NR1H3/EPHX2	4
GO:0060968	regulation of gene silencing	5/136	155/18670	0.00556931	0.0137376	0.00607039	ESR1/PPARG/EGFR/SIRT1/MAP2K1	5
GO:0048285	organelle fission	9/136	449/18670	0.0056605	0.013954	0.00616602	CCNB1/PDGFRB/MAPT/INSR/CDC25B/CHEK1/RB1/CHEK2/IGF2	9
GO:0006909	phagocytosis	8/136	369/18670	0.00568177	0.0139979	0.00618541	MAPK3/PPARG/HSP90AB1/NR1H3/PIK3R1/PRKCD/HSP90AA1/CRP	8
GO:0045216	cell-cell junction organization	5/136	156/18670	0.00572078	0.0140854	0.00622407	F2R/PRKCA/SMAD3/ACE/ROCK2	5
GO:0031341	regulation of cell killing	4/136	98/18670	0.00573795	0.0141191	0.00623895	NOS2/HSP90AB1/GAPDH/ICAM1	4
GO:0010718	positive regulation of epithelial to mesenchymal transition	3/136	50/18670	0.0057719	0.0141766	0.00626439	SMAD3/MTOR/IL6	3
GO:0032873	negative regulation of stress-activated MAPK cascade	3/136	50/18670	0.0057719	0.0141766	0.00626439	AKT1/MYC/GSTP1	3
GO:0070303	negative regulation of stress-activated protein kinase signaling cascade	3/136	50/18670	0.0057719	0.0141766	0.00626439	AKT1/MYC/GSTP1	3
GO:0001977	renal system process involved in regulation of blood volume	2/136	16/18670	0.00591194	0.0143718	0.00635063	F2R/HSD11B2	2
GO:0002070	epithelial cell maturation	2/136	16/18670	0.00591194	0.0143718	0.00635063	PGR/HIF1A	2
GO:0002295	T-helper cell lineage commitment	2/136	16/18670	0.00591194	0.0143718	0.00635063	MTOR/IL6	2
GO:0002739	regulation of cytokine secretion involved in immune response	2/136	16/18670	0.00591194	0.0143718	0.00635063	MAPK3/MAPK14	2
GO:0031958	corticosteroid receptor signaling pathway	2/136	16/18670	0.00591194	0.0143718	0.00635063	NR3C1/JAK2	2
GO:0032354	response to follicle-stimulating hormone	2/136	16/18670	0.00591194	0.0143718	0.00635063	SRD5A1/POR	2
GO:0042033	chemokine biosynthetic process	2/136	16/18670	0.00591194	0.0143718	0.00635063	APP/IL6	2
GO:0042222	interleukin-1 biosynthetic process	2/136	16/18670	0.00591194	0.0143718	0.00635063	APP/JAK2	2
GO:0042448	progesterone metabolic process	2/136	16/18670	0.00591194	0.0143718	0.00635063	CYP17A1/SRD5A1	2
GO:0045722	positive regulation of gluconeogenesis	2/136	16/18670	0.00591194	0.0143718	0.00635063	PPARA/SIRT1	2
GO:0050755	chemokine metabolic process	2/136	16/18670	0.00591194	0.0143718	0.00635063	APP/IL6	2
GO:0055012	ventricular cardiac muscle cell differentiation	2/136	16/18670	0.00591194	0.0143718	0.00635063	CCNB1/CDK1	2
GO:0060965	negative regulation of gene silencing by miRNA	2/136	16/18670	0.00591194	0.0143718	0.00635063	ESR1/PPARG	2
GO:0072224	metanephric glomerulus development	2/136	16/18670	0.00591194	0.0143718	0.00635063	PDGFRB/PDGFRA	2
GO:1902001	fatty acid transmembrane transport	2/136	16/18670	0.00591194	0.0143718	0.00635063	AKT1/ACACA	2
GO:1902166	negative regulation of intrinsic apoptotic signaling pathway in response to DNA damage by p53 class mediator	2/136	16/18670	0.00591194	0.0143718	0.00635063	BCL2/SIRT1	2
GO:2001170	negative regulation of ATP biosynthetic process	2/136	16/18670	0.00591194	0.0143718	0.00635063	PARP1/PPARA	2
GO:0001954	positive regulation of cell-matrix adhesion	3/136	51/18670	0.00610037	0.0147765	0.00652943	GSK3B/SMAD3/VEGFA	3
GO:0007566	embryo implantation	3/136	51/18670	0.00610037	0.0147765	0.00652943	PTGS2/MMP2/MMP9	3
GO:0009994	oocyte differentiation	3/136	51/18670	0.00610037	0.0147765	0.00652943	BCL2/CCNB1/CDC25B	3
GO:0031103	axon regeneration	3/136	51/18670	0.00610037	0.0147765	0.00652943	BCL2/MAP2K1/JAK2	3
GO:0032007	negative regulation of TOR signaling	3/136	51/18670	0.00610037	0.0147765	0.00652943	HIF1A/SIRT1/GSK3A	3
GO:0045599	negative regulation of fat cell differentiation	3/136	51/18670	0.00610037	0.0147765	0.00652943	SIRT1/SMAD3/IL6	3
GO:0060079	excitatory postsynaptic potential	4/136	100/18670	0.0061598	0.0149115	0.00658909	AKT1/GSK3B/APP/GSK3A	4
GO:0051495	positive regulation of cytoskeleton organization	6/136	226/18670	0.00628076	0.0151951	0.00671444	MAPT/SMAD3/NOX4/ROCK2/MTOR/ICAM1	6
GO:0007519	skeletal muscle tissue development	5/136	160/18670	0.00635582	0.0153583	0.00678654	BCL2/HMGCR/MAPK14/FOS/RB1	5
GO:0032680	regulation of tumor necrosis factor production	5/136	160/18670	0.00635582	0.0153583	0.00678654	APP/PIK3R1/JAK2/HSPB1/GSTP1	5
GO:0046632	alpha-beta T cell differentiation	4/136	101/18670	0.00637826	0.0153941	0.00680235	IL2/BCL2/MTOR/IL6	4
GO:1903008	organelle disassembly	4/136	101/18670	0.00637826	0.0153941	0.00680235	HIF1A/HK2/GSK3A/CDK1	4
GO:0006998	nuclear envelope organization	3/136	52/18670	0.00643981	0.0155148	0.00685569	CCNB1/PRKCA/CDK1	3
GO:0032330	regulation of chondrocyte differentiation	3/136	52/18670	0.00643981	0.0155148	0.00685569	SMAD3/RELA/POR	3
GO:1990089	response to nerve growth factor	3/136	52/18670	0.00643981	0.0155148	0.00685569	AKT1/APP/MAPT	3
GO:0006978	DNA damage response, signal transduction by p53 class mediator resulting in transcription of p21 class mediator	2/136	17/18670	0.00666839	0.0158946	0.00702351	HIPK2/CHEK2	2
GO:0010224	response to UV-B	2/136	17/18670	0.00666839	0.0158946	0.00702351	BCL2/RELA	2
GO:0010744	positive regulation of macrophage derived foam cell differentiation	2/136	17/18670	0.00666839	0.0158946	0.00702351	NFKB1/MAPK9	2
GO:0014733	regulation of skeletal muscle adaptation	2/136	17/18670	0.00666839	0.0158946	0.00702351	IGFBP5/MTOR	2
GO:0017085	response to insecticide	2/136	17/18670	0.00666839	0.0158946	0.00702351	CCNB1/CYP1A1	2
GO:0018904	ether metabolic process	2/136	17/18670	0.00666839	0.0158946	0.00702351	FASN/EPHX2	2
GO:0031000	response to caffeine	2/136	17/18670	0.00666839	0.0158946	0.00702351	PPARG/DNMT3B	2
GO:0032740	positive regulation of interleukin-17 production	2/136	17/18670	0.00666839	0.0158946	0.00702351	IL2/IL6	2
GO:0032966	negative regulation of collagen biosynthetic process	2/136	17/18670	0.00666839	0.0158946	0.00702351	PPARG/IL6	2
GO:0033145	positive regulation of intracellular steroid hormone receptor signaling pathway	2/136	17/18670	0.00666839	0.0158946	0.00702351	AR/PARP1	2
GO:0033262	regulation of nuclear cell cycle DNA replication	2/136	17/18670	0.00666839	0.0158946	0.00702351	FGFR1/CHEK2	2
GO:0036270	response to diuretic	2/136	17/18670	0.00666839	0.0158946	0.00702351	PPARG/DNMT3B	2
GO:0043373	CD4-positive, alpha-beta T cell lineage commitment	2/136	17/18670	0.00666839	0.0158946	0.00702351	MTOR/IL6	2
GO:0050665	hydrogen peroxide biosynthetic process	2/136	17/18670	0.00666839	0.0158946	0.00702351	CYP1A2/CYP1A1	2
GO:0051709	regulation of killing of cells of other organism	2/136	17/18670	0.00666839	0.0158946	0.00702351	NOS2/GAPDH	2
GO:0060644	mammary gland epithelial cell differentiation	2/136	17/18670	0.00666839	0.0158946	0.00702351	AKT1/HIF1A	2
GO:1904996	positive regulation of leukocyte adhesion to vascular endothelial cell	2/136	17/18670	0.00666839	0.0158946	0.00702351	RELA/ICAM1	2
GO:2000641	regulation of early endosome to late endosome transport	2/136	17/18670	0.00666839	0.0158946	0.00702351	MAPK3/MAP2K1	2
GO:0000723	telomere maintenance	5/136	162/18670	0.00669122	0.0159396	0.00704339	MAPK3/PARP1/HSP90AB1/HSP90AA1/MYC	5
GO:0002696	positive regulation of leukocyte activation	8/136	380/18670	0.0067423	0.0160518	0.00709297	IL2/BCL2/AKT1/IGFBP2/PIK3R1/IL6/VCAM1/IGF2	8
GO:0035065	regulation of histone acetylation	3/136	53/18670	0.00679031	0.016128	0.00712665	MAPK3/SIRT1/CHEK1	3
GO:0038066	p38MAPK cascade	3/136	53/18670	0.00679031	0.016128	0.00712665	MAPK14/XDH/VEGFA	3
GO:0043331	response to dsRNA	3/136	53/18670	0.00679031	0.016128	0.00712665	MAPK3/NFKB1/NFKBIA	3
GO:1905517	macrophage migration	3/136	53/18670	0.00679031	0.016128	0.00712665	MAPK3/CYP19A1/MAPK14	3
GO:1902106	negative regulation of leukocyte differentiation	4/136	103/18670	0.00683048	0.0162139	0.00716459	IL2/PIK3R1/ERBB2/MYC	4
GO:0032640	tumor necrosis factor production	5/136	163/18670	0.00686349	0.0162731	0.00719075	APP/PIK3R1/JAK2/HSPB1/GSTP1	5
GO:1903555	regulation of tumor necrosis factor superfamily cytokine production	5/136	163/18670	0.00686349	0.0162731	0.00719075	APP/PIK3R1/JAK2/HSPB1/GSTP1	5
GO:0031346	positive regulation of cell projection organization	8/136	383/18670	0.00705603	0.0167197	0.00738812	IL2/KIT/MAPT/MAP2K1/MTOR/FGFR1/VEGFA/NFE2L2	8
GO:0019233	sensory perception of pain	4/136	104/18670	0.00706435	0.0167296	0.00739249	MAPK3/PTGS2/F2R/MTOR	4
GO:0002720	positive regulation of cytokine production involved in immune response	3/136	54/18670	0.00715195	0.0168677	0.00745353	MAPK3/MAPK14/IL6	3
GO:0006584	catecholamine metabolic process	3/136	54/18670	0.00715195	0.0168677	0.00745353	MAOA/AKR1B1/HPRT1	3
GO:0009712	catechol-containing compound metabolic process	3/136	54/18670	0.00715195	0.0168677	0.00745353	MAOA/AKR1B1/HPRT1	3
GO:0032655	regulation of interleukin-12 production	3/136	54/18670	0.00715195	0.0168677	0.00745353	NFKB1/MAPK14/RELA	3
GO:0035384	thioester biosynthetic process	3/136	54/18670	0.00715195	0.0168677	0.00745353	FASN/PDK1/ACACA	3
GO:0051353	positive regulation of oxidoreductase activity	3/136	54/18670	0.00715195	0.0168677	0.00745353	AKT1/HIF1A/POR	3
GO:0071616	acyl-CoA biosynthetic process	3/136	54/18670	0.00715195	0.0168677	0.00745353	FASN/PDK1/ACACA	3
GO:0050954	sensory perception of mechanical stimulus	5/136	165/18670	0.00721731	0.0170119	0.00751725	CASP3/KIT/THRB/FGFR1/ICAM1	5
GO:0016358	dendrite development	6/136	233/18670	0.00725394	0.0170883	0.00755098	IL2/GSK3B/APP/MTOR/HPRT1/GSK3A	6
GO:0006475	internal protein amino acid acetylation	5/136	166/18670	0.00739892	0.0174157	0.00769567	MAPK3/SIRT1/MAPT/CHEK1/POR	5
GO:0006704	glucocorticoid biosynthetic process	2/136	18/18670	0.00746635	0.0174157	0.00769567	CYP17A1/HSD11B2	2
GO:0010713	negative regulation of collagen metabolic process	2/136	18/18670	0.00746635	0.0174157	0.00769567	PPARG/IL6	2
GO:0030809	negative regulation of nucleotide biosynthetic process	2/136	18/18670	0.00746635	0.0174157	0.00769567	PARP1/PPARA	2
GO:0031293	membrane protein intracellular domain proteolysis	2/136	18/18670	0.00746635	0.0174157	0.00769567	NFKB1/RELA	2
GO:0042772	DNA damage response, signal transduction resulting in transcription	2/136	18/18670	0.00746635	0.0174157	0.00769567	HIPK2/CHEK2	2
GO:0045780	positive regulation of bone resorption	2/136	18/18670	0.00746635	0.0174157	0.00769567	EGFR/PRKCA	2
GO:0046852	positive regulation of bone remodeling	2/136	18/18670	0.00746635	0.0174157	0.00769567	EGFR/PRKCA	2
GO:0048339	paraxial mesoderm development	2/136	18/18670	0.00746635	0.0174157	0.00769567	SMAD3/FGFR1	2
GO:0051023	regulation of immunoglobulin secretion	2/136	18/18670	0.00746635	0.0174157	0.00769567	IL2/IL6	2
GO:0060977	coronary vasculature morphogenesis	2/136	18/18670	0.00746635	0.0174157	0.00769567	PDGFRB/VEGFA	2
GO:0071318	cellular response to ATP	2/136	18/18670	0.00746635	0.0174157	0.00769567	PTGS2/HSP90B1	2
GO:0090330	regulation of platelet aggregation	2/136	18/18670	0.00746635	0.0174157	0.00769567	PRKCA/PRKCD	2
GO:1900221	regulation of amyloid-beta clearance	2/136	18/18670	0.00746635	0.0174157	0.00769567	HMGCR/HDAC1	2
GO:1900372	negative regulation of purine nucleotide biosynthetic process	2/136	18/18670	0.00746635	0.0174157	0.00769567	PARP1/PPARA	2
GO:1902165	regulation of intrinsic apoptotic signaling pathway in response to DNA damage by p53 class mediator	2/136	18/18670	0.00746635	0.0174157	0.00769567	BCL2/SIRT1	2
GO:2000193	positive regulation of fatty acid transport	2/136	18/18670	0.00746635	0.0174157	0.00769567	FABP3/MAP2K6	2
GO:0010823	negative regulation of mitochondrion organization	3/136	55/18670	0.00752482	0.0175217	0.0077425	BCL2L1/AKT1/MAPT	3
GO:0042304	regulation of fatty acid biosynthetic process	3/136	55/18670	0.00752482	0.0175217	0.0077425	PTGS2/SIRT1/NR1H3	3
GO:0043954	cellular component maintenance	3/136	55/18670	0.00752482	0.0175217	0.0077425	IGF1R/F2R/INSR	3
GO:0002286	T cell activation involved in immune response	4/136	106/18670	0.00754783	0.0175651	0.0077617	IL2/MTOR/IL6/ICAM1	4
GO:0033209	tumor necrosis factor-mediated signaling pathway	5/136	167/18670	0.00758369	0.0176384	0.00779408	JAK2/CASP8/RELA/NFKBIA/GSTP1	5
GO:0001906	cell killing	5/136	168/18670	0.00777166	0.018034	0.00796888	NOS2/HSP90AB1/GAPDH/HPRT1/ICAM1	5
GO:0051302	regulation of cell division	5/136	168/18670	0.00777166	0.018034	0.00796888	BCL2L1/CDC25B/VEGFA/MYC/IGF2	5
GO:0071706	tumor necrosis factor superfamily cytokine production	5/136	168/18670	0.00777166	0.018034	0.00796888	APP/PIK3R1/JAK2/HSPB1/GSTP1	5
GO:1990138	neuron projection extension	5/136	168/18670	0.00777166	0.018034	0.00796888	GSK3B/HSP90AB1/MAPT/HSP90AA1/VEGFA	5
GO:0002429	immune response-activating cell surface receptor signaling pathway	9/136	473/18670	0.00785388	0.0182143	0.00804856	BCL2/MAPK3/NFKB1/HSP90AB1/PIK3R1/RAF1/PRKCD/HSP90AA1/RELA	9
GO:0009435	NAD biosynthetic process	3/136	56/18670	0.00790899	0.0183211	0.00809572	PTGS2/GAPDH/HK2	3
GO:1903078	positive regulation of protein localization to plasma membrane	3/136	56/18670	0.00790899	0.0183211	0.00809572	AKT1/EGFR/PIK3R1	3
GO:0060538	skeletal muscle organ development	5/136	169/18670	0.00796285	0.0184352	0.00814617	BCL2/HMGCR/MAPK14/FOS/RB1	5
GO:0006275	regulation of DNA replication	4/136	108/18670	0.00805263	0.0186004	0.00821915	EGFR/FGFR1/CDK1/CHEK2	4
GO:0032526	response to retinoic acid	4/136	108/18670	0.00805263	0.0186004	0.00821915	PPARG/IGFBP2/PDGFRB/PTGES	4
GO:0046916	cellular transition metal ion homeostasis	4/136	108/18670	0.00805263	0.0186004	0.00821915	ABCG2/APP/HIF1A/MYC	4
GO:0099565	chemical synaptic transmission, postsynaptic	4/136	108/18670	0.00805263	0.0186004	0.00821915	AKT1/GSK3B/APP/GSK3A	4
GO:0043433	negative regulation of DNA-binding transcription factor activity	5/136	170/18670	0.00815728	0.0188313	0.0083212	ESR1/CYP1B1/SIRT1/RB1/NFKBIA	5
GO:0010959	regulation of metal ion transport	8/136	394/18670	0.0083017	0.018945	0.00837143	BCL2/AKT1/PTGS2/G6PD/F2R/PDGFRB/NOS3/ICAM1	8
GO:0010665	regulation of cardiac muscle cell apoptotic process	3/136	57/18670	0.00830454	0.018945	0.00837143	HMGCR/JAK2/NFE2L2	3
GO:0014888	striated muscle adaptation	3/136	57/18670	0.00830454	0.018945	0.00837143	IGFBP5/SMAD3/MTOR	3
GO:0033344	cholesterol efflux	3/136	57/18670	0.00830454	0.018945	0.00837143	SIRT1/NR1H3/NFKBIA	3
GO:0043525	positive regulation of neuron apoptotic process	3/136	57/18670	0.00830454	0.018945	0.00837143	CASP3/CASP9/NQO1	3
GO:0001991	regulation of systemic arterial blood pressure by circulatory renin-angiotensin	2/136	19/18670	0.00830517	0.018945	0.00837143	F2R/ACE	2
GO:0002076	osteoblast development	2/136	19/18670	0.00830517	0.018945	0.00837143	SMAD3/ACHE	2
GO:0030949	positive regulation of vascular endothelial growth factor receptor signaling pathway	2/136	19/18670	0.00830517	0.018945	0.00837143	HIF1A/VEGFA	2
GO:0032026	response to magnesium ion	2/136	19/18670	0.00830517	0.018945	0.00837143	CCND1/MDM2	2
GO:0032095	regulation of response to food	2/136	19/18670	0.00830517	0.018945	0.00837143	PPARA/MTOR	2
GO:0046112	nucleobase biosynthetic process	2/136	19/18670	0.00830517	0.018945	0.00837143	MTOR/HPRT1	2
GO:0051131	chaperone-mediated protein complex assembly	2/136	19/18670	0.00830517	0.018945	0.00837143	HSP90AB1/HSP90AA1	2
GO:0051546	keratinocyte migration	2/136	19/18670	0.00830517	0.018945	0.00837143	MMP9/MTOR	2
GO:0060149	negative regulation of posttranscriptional gene silencing	2/136	19/18670	0.00830517	0.018945	0.00837143	ESR1/PPARG	2
GO:0060252	positive regulation of glial cell proliferation	2/136	19/18670	0.00830517	0.018945	0.00837143	MTOR/IL6	2
GO:0060438	trachea development	2/136	19/18670	0.00830517	0.018945	0.00837143	MAPK3/MAP2K1	2
GO:0060967	negative regulation of gene silencing by RNA	2/136	19/18670	0.00830517	0.018945	0.00837143	ESR1/PPARG	2
GO:0070989	oxidative demethylation	2/136	19/18670	0.00830517	0.018945	0.00837143	CYP1A2/CYP3A4	2
GO:0072074	kidney mesenchyme development	2/136	19/18670	0.00830517	0.018945	0.00837143	PDGFRB/MYC	2
GO:0090201	negative regulation of release of cytochrome c from mitochondria	2/136	19/18670	0.00830517	0.018945	0.00837143	BCL2L1/AKT1	2
GO:2000010	positive regulation of protein localization to cell surface	2/136	19/18670	0.00830517	0.018945	0.00837143	AKT1/HSP90AB1	2
GO:0030217	T cell differentiation	6/136	240/18670	0.00833195	0.0189846	0.00838893	IL2/BCL2/KIT/MTOR/IL6/ERBB2	6
GO:0050663	cytokine secretion	6/136	240/18670	0.00833195	0.0189846	0.00838893	MAPK3/NOS2/GAPDH/MAPK14/F2R/CRP	6
GO:0034329	cell junction assembly	6/136	241/18670	0.00849486	0.0193449	0.00854812	BCL2/PRKCA/SMAD3/ACE/ROCK2/VEGFA	6
GO:0006939	smooth muscle contraction	4/136	110/18670	0.00857912	0.0195257	0.00862804	PTGS2/F2R/KIT/ROCK2	4
GO:0006401	RNA catabolic process	8/136	397/18670	0.00866846	0.0197179	0.00871298	AKT1/MAPK14/ERN1/PRKCA/ROCK2/MTOR/PRKCD/HSPB1	8
GO:0032722	positive regulation of chemokine production	3/136	58/18670	0.00871155	0.0197713	0.00873658	APP/HIF1A/IL6	3
GO:0042093	T-helper cell differentiation	3/136	58/18670	0.00871155	0.0197713	0.00873658	IL2/MTOR/IL6	3
GO:0055081	anion homeostasis	3/136	58/18670	0.00871155	0.0197713	0.00873658	ABCC2/SIRT1/FABP3	3
GO:0098930	axonal transport	3/136	58/18670	0.00871155	0.0197713	0.00873658	HIF1A/MAPT/HSPB1	3
GO:0010469	regulation of signaling receptor activity	5/136	173/18670	0.00876035	0.0198709	0.00878058	ESR2/SERPINE1/APP/CAPN1/PRKCD	5
GO:0048593	camera-type eye morphogenesis	4/136	112/18670	0.00912765	0.0205322	0.00907276	HIF1A/THRB/HIPK2/VEGFA	4
GO:1903828	negative regulation of cellular protein localization	4/136	112/18670	0.00912765	0.0205322	0.00907276	BCL2L1/GSK3B/MAPT/ROCK2	4
GO:0001658	branching involved in ureteric bud morphogenesis	3/136	59/18670	0.00913008	0.0205322	0.00907276	BCL2/VEGFA/MYC	3
GO:0010656	negative regulation of muscle cell apoptotic process	3/136	59/18670	0.00913008	0.0205322	0.00907276	HMGCR/JAK2/NFE2L2	3
GO:0010662	regulation of striated muscle cell apoptotic process	3/136	59/18670	0.00913008	0.0205322	0.00907276	HMGCR/JAK2/NFE2L2	3
GO:0031102	neuron projection regeneration	3/136	59/18670	0.00913008	0.0205322	0.00907276	BCL2/MAP2K1/JAK2	3
GO:0032890	regulation of organic acid transport	3/136	59/18670	0.00913008	0.0205322	0.00907276	AKT1/FABP3/MAP2K6	3
GO:0045843	negative regulation of striated muscle tissue development	3/136	59/18670	0.00913008	0.0205322	0.00907276	PPARA/G6PD/GSK3A	3
GO:0097755	positive regulation of blood vessel diameter	3/136	59/18670	0.00913008	0.0205322	0.00907276	EGFR/EPHX2/NOS3	3
GO:2000351	regulation of endothelial cell apoptotic process	3/136	59/18670	0.00913008	0.0205322	0.00907276	SERPINE1/ICAM1/NFE2L2	3
GO:2000756	regulation of peptidyl-lysine acetylation	3/136	59/18670	0.00913008	0.0205322	0.00907276	MAPK3/SIRT1/CHEK1	3
GO:0032200	telomere organization	5/136	175/18670	0.00917913	0.0205322	0.00907276	MAPK3/PARP1/HSP90AB1/HSP90AA1/MYC	5
GO:0001502	cartilage condensation	2/136	20/18670	0.00918423	0.0205322	0.00907276	MAPK14/THRA	2
GO:0002320	lymphoid progenitor cell differentiation	2/136	20/18670	0.00918423	0.0205322	0.00907276	BCL2/KIT	2
GO:0002374	cytokine secretion involved in immune response	2/136	20/18670	0.00918423	0.0205322	0.00907276	MAPK3/MAPK14	2
GO:0003323	type B pancreatic cell development	2/136	20/18670	0.00918423	0.0205322	0.00907276	GSK3B/GSK3A	2
GO:0006525	arginine metabolic process	2/136	20/18670	0.00918423	0.0205322	0.00907276	NOS2/NOS3	2
GO:0010042	response to manganese ion	2/136	20/18670	0.00918423	0.0205322	0.00907276	PTGS2/APP	2
GO:0030220	platelet formation	2/136	20/18670	0.00918423	0.0205322	0.00907276	CASP3/CASP9	2
GO:0031061	negative regulation of histone methylation	2/136	20/18670	0.00918423	0.0205322	0.00907276	SIRT1/DNMT3B	2
GO:0033194	response to hydroperoxide	2/136	20/18670	0.00918423	0.0205322	0.00907276	JAK2/PRKCD	2
GO:0070932	histone H3 deacetylation	2/136	20/18670	0.00918423	0.0205322	0.00907276	SIRT1/HDAC1	2
GO:0071636	positive regulation of transforming growth factor beta production	2/136	20/18670	0.00918423	0.0205322	0.00907276	PTGS2/SMAD3	2
GO:0097062	dendritic spine maintenance	2/136	20/18670	0.00918423	0.0205322	0.00907276	IGF1R/INSR	2
GO:1903599	positive regulation of autophagy of mitochondrion	2/136	20/18670	0.00918423	0.0205322	0.00907276	HIF1A/HK2	2
GO:1905523	positive regulation of macrophage migration	2/136	20/18670	0.00918423	0.0205322	0.00907276	MAPK3/MAPK14	2
GO:0050796	regulation of insulin secretion	5/136	176/18670	0.00939361	0.0209886	0.00927446	NOS2/HMGCR/HIF1A/PRKCA/JAK2	5
GO:0002223	stimulatory C-type lectin receptor signaling pathway	4/136	113/18670	0.0094103	0.0210026	0.00928066	NFKB1/RAF1/PRKCD/RELA	4
GO:0060964	regulation of gene silencing by miRNA	4/136	113/18670	0.0094103	0.0210026	0.00928066	ESR1/PPARG/EGFR/MAP2K1	4
GO:0002294	CD4-positive, alpha-beta T cell differentiation involved in immune response	3/136	60/18670	0.0095602	0.0212783	0.00940248	IL2/MTOR/IL6	3
GO:0010659	cardiac muscle cell apoptotic process	3/136	60/18670	0.0095602	0.0212783	0.00940248	HMGCR/JAK2/NFE2L2	3
GO:0048635	negative regulation of muscle organ development	3/136	60/18670	0.0095602	0.0212783	0.00940248	PPARA/G6PD/GSK3A	3
GO:0051893	regulation of focal adhesion assembly	3/136	60/18670	0.0095602	0.0212783	0.00940248	SMAD3/ROCK2/VEGFA	3
GO:0090109	regulation of cell-substrate junction assembly	3/136	60/18670	0.0095602	0.0212783	0.00940248	SMAD3/ROCK2/VEGFA	3
GO:0030282	bone mineralization	4/136	114/18670	0.00969859	0.0215655	0.00952939	PTGS2/HIF1A/SMAD3/MMP13	4
GO:0043543	protein acylation	6/136	248/18670	0.00969994	0.0215655	0.00952939	MAPK3/GSK3B/SIRT1/MAPT/CHEK1/POR	6
GO:0000280	nuclear division	8/136	407/18670	0.00997924	0.0221637	0.00979372	CCNB1/PDGFRB/INSR/CDC25B/CHEK1/RB1/CHEK2/IGF2	8
GO:0002287	alpha-beta T cell activation involved in immune response	3/136	61/18670	0.010002	0.0221637	0.00979372	IL2/MTOR/IL6	3
GO:0002293	alpha-beta T cell differentiation involved in immune response	3/136	61/18670	0.010002	0.0221637	0.00979372	IL2/MTOR/IL6	3
GO:0006879	cellular iron ion homeostasis	3/136	61/18670	0.010002	0.0221637	0.00979372	ABCG2/HIF1A/MYC	3
GO:0007405	neuroblast proliferation	3/136	61/18670	0.010002	0.0221637	0.00979372	HIF1A/FGFR1/VEGFA	3
GO:2001244	positive regulation of intrinsic apoptotic signaling pathway	3/136	61/18670	0.010002	0.0221637	0.00979372	BCL2/BCL2L1/SIRT1	3
GO:0006144	purine nucleobase metabolic process	2/136	21/18670	0.0101029	0.0222407	0.00982776	XDH/HPRT1	2
GO:0017000	antibiotic biosynthetic process	2/136	21/18670	0.0101029	0.0222407	0.00982776	CYP1A2/CYP1A1	2
GO:0032682	negative regulation of chemokine production	2/136	21/18670	0.0101029	0.0222407	0.00982776	IL6/GSTP1	2
GO:0035357	peroxisome proliferator activated receptor signaling pathway	2/136	21/18670	0.0101029	0.0222407	0.00982776	PPARG/SIRT1	2
GO:0036344	platelet morphogenesis	2/136	21/18670	0.0101029	0.0222407	0.00982776	CASP3/CASP9	2
GO:0046827	positive regulation of protein export from nucleus	2/136	21/18670	0.0101029	0.0222407	0.00982776	GSK3B/MDM2	2
GO:0051412	response to corticosterone	2/136	21/18670	0.0101029	0.0222407	0.00982776	CCND1/FOS	2
GO:0051900	regulation of mitochondrial depolarization	2/136	21/18670	0.0101029	0.0222407	0.00982776	BCL2/PARP1	2
GO:0071459	protein localization to chromosome, centromeric region	2/136	21/18670	0.0101029	0.0222407	0.00982776	CDK1/RB1	2
GO:0071498	cellular response to fluid shear stress	2/136	21/18670	0.0101029	0.0222407	0.00982776	PTGS2/NFE2L2	2
GO:0072111	cell proliferation involved in kidney development	2/136	21/18670	0.0101029	0.0222407	0.00982776	PDGFRB/MYC	2
GO:0098743	cell aggregation	2/136	21/18670	0.0101029	0.0222407	0.00982776	MAPK14/THRA	2
GO:0050808	synapse organization	8/136	408/18670	0.010118	0.0222618	0.00983707	IGF1R/APP/MAPK14/F2R/MAPT/INSR/ACHE/ERBB2	8
GO:1905330	regulation of morphogenesis of an epithelium	5/136	180/18670	0.0102861	0.0225959	0.00998471	ESR1/AR/MTOR/FGFR1/VEGFA	5
GO:0002220	innate immune response activating cell surface receptor signaling pathway	4/136	116/18670	0.0102923	0.0225959	0.00998471	NFKB1/RAF1/PRKCD/RELA	4
GO:0006304	DNA modification	4/136	116/18670	0.0102923	0.0225959	0.00998471	PARP1/DNMT3B/FOS/MYC	4
GO:0021987	cerebral cortex development	4/136	116/18670	0.0102923	0.0225959	0.00998471	GSK3B/EGFR/HIF1A/SRD5A1	4
GO:0010658	striated muscle cell apoptotic process	3/136	62/18670	0.0104555	0.0229043	0.010121	HMGCR/JAK2/NFE2L2	3
GO:0010830	regulation of myotube differentiation	3/136	62/18670	0.0104555	0.0229043	0.010121	BCL2/MAPK14/MTOR	3
GO:0032835	glomerulus development	3/136	62/18670	0.0104555	0.0229043	0.010121	BCL2/PDGFRB/PDGFRA	3
GO:0051898	negative regulation of protein kinase B signaling	3/136	62/18670	0.0104555	0.0229043	0.010121	AKT1/SIRT1/XDH	3
GO:0060147	regulation of posttranscriptional gene silencing	4/136	117/18670	0.0105977	0.0231783	0.010242	ESR1/PPARG/EGFR/MAP2K1	4
GO:0060966	regulation of gene silencing by RNA	4/136	117/18670	0.0105977	0.0231783	0.010242	ESR1/PPARG/EGFR/MAP2K1	4
GO:1901222	regulation of NIK/NF-kappaB signaling	4/136	117/18670	0.0105977	0.0231783	0.010242	EGFR/APP/RELA/NFKBIA	4
GO:0006338	chromatin remodeling	5/136	182/18670	0.0107535	0.0235062	0.0103869	ESR1/HDAC1/CHEK1/RB1/MYC	5
GO:1904377	positive regulation of protein localization to cell periphery	3/136	63/18670	0.0109207	0.0238587	0.0105427	AKT1/EGFR/PIK3R1	3
GO:0038061	NIK/NF-kappaB signaling	5/136	183/18670	0.0109926	0.0239053	0.0105633	AKT1/EGFR/APP/RELA/NFKBIA	5
GO:0001759	organ induction	2/136	22/18670	0.0110606	0.0239053	0.0105633	AR/FGFR1	2
GO:0002052	positive regulation of neuroblast proliferation	2/136	22/18670	0.0110606	0.0239053	0.0105633	HIF1A/VEGFA	2
GO:0006925	inflammatory cell apoptotic process	2/136	22/18670	0.0110606	0.0239053	0.0105633	SIRT1/IL6	2
GO:0010226	response to lithium ion	2/136	22/18670	0.0110606	0.0239053	0.0105633	PTGS2/IGFBP2	2
GO:0032469	endoplasmic reticulum calcium ion homeostasis	2/136	22/18670	0.0110606	0.0239053	0.0105633	BCL2/APP	2
GO:0034643	establishment of mitochondrion localization, microtubule-mediated	2/136	22/18670	0.0110606	0.0239053	0.0105633	HIF1A/MAPT	2
GO:0044321	response to leptin	2/136	22/18670	0.0110606	0.0239053	0.0105633	CCND1/SIRT1	2
GO:0045663	positive regulation of myoblast differentiation	2/136	22/18670	0.0110606	0.0239053	0.0105633	IGFBP3/MAPK14	2
GO:0045723	positive regulation of fatty acid biosynthetic process	2/136	22/18670	0.0110606	0.0239053	0.0105633	PTGS2/NR1H3	2
GO:0045943	positive regulation of transcription by RNA polymerase I	2/136	22/18670	0.0110606	0.0239053	0.0105633	MTOR/ERBB2	2
GO:0046628	positive regulation of insulin receptor signaling pathway	2/136	22/18670	0.0110606	0.0239053	0.0105633	SIRT1/IGF2	2
GO:0047497	mitochondrion transport along microtubule	2/136	22/18670	0.0110606	0.0239053	0.0105633	HIF1A/MAPT	2
GO:0048305	immunoglobulin secretion	2/136	22/18670	0.0110606	0.0239053	0.0105633	IL2/IL6	2
GO:0051000	positive regulation of nitric-oxide synthase activity	2/136	22/18670	0.0110606	0.0239053	0.0105633	AKT1/HIF1A	2
GO:0060065	uterus development	2/136	22/18670	0.0110606	0.0239053	0.0105633	ESR1/CYP19A1	2
GO:0060487	lung epithelial cell differentiation	2/136	22/18670	0.0110606	0.0239053	0.0105633	THRA/THRB	2
GO:1901685	glutathione derivative metabolic process	2/136	22/18670	0.0110606	0.0239053	0.0105633	GSTP1/GSTM1	2
GO:1901687	glutathione derivative biosynthetic process	2/136	22/18670	0.0110606	0.0239053	0.0105633	GSTP1/GSTM1	2
GO:1901984	negative regulation of protein acetylation	2/136	22/18670	0.0110606	0.0239053	0.0105633	GSK3B/SIRT1	2
GO:0050864	regulation of B cell activation	5/136	184/18670	0.0112352	0.0242698	0.0107244	IL2/BCL2/CASP3/AHR/IL6	5
GO:0006360	transcription by RNA polymerase I	3/136	64/18670	0.0113978	0.0245683	0.0108563	MAPK3/MTOR/ERBB2	3
GO:0035773	insulin secretion involved in cellular response to glucose stimulus	3/136	64/18670	0.0113978	0.0245683	0.0108563	HMGCR/HIF1A/RAF1	3
GO:0045670	regulation of osteoclast differentiation	3/136	64/18670	0.0113978	0.0245683	0.0108563	PIK3R1/MTOR/FOS	3
GO:0046579	positive regulation of Ras protein signal transduction	3/136	64/18670	0.0113978	0.0245683	0.0108563	F2R/PDGFRB/JAK2	3
GO:0017015	regulation of transforming growth factor beta receptor signaling pathway	4/136	120/18670	0.0115492	0.0248813	0.0109946	HSP90AB1/SIRT1/SMAD3/HIPK2	4
GO:0070507	regulation of microtubule cytoskeleton organization	5/136	186/18670	0.0117315	0.0252606	0.0111622	GSK3B/MAPT/ROCK2/GSK3A/CHEK1	5
GO:0001704	formation of primary germ layer	4/136	121/18670	0.0118781	0.025486	0.0112618	MMP2/MMP9/SMAD3/FGFR1	4
GO:0010811	positive regulation of cell-substrate adhesion	4/136	121/18670	0.0118781	0.025486	0.0112618	GSK3B/SMAD3/JAK2/VEGFA	4
GO:0043618	regulation of transcription from RNA polymerase II promoter in response to stress	4/136	121/18670	0.0118781	0.025486	0.0112618	HIF1A/CHEK1/VEGFA/NFE2L2	4
GO:0006940	regulation of smooth muscle contraction	3/136	65/18670	0.0118867	0.025486	0.0112618	PTGS2/F2R/KIT	3
GO:0045739	positive regulation of DNA repair	3/136	65/18670	0.0118867	0.025486	0.0112618	PARP1/EGFR/SIRT1	3
GO:0051148	negative regulation of muscle cell differentiation	3/136	65/18670	0.0118867	0.025486	0.0112618	PPARA/G6PD/GSK3A	3
GO:0060675	ureteric bud morphogenesis	3/136	65/18670	0.0118867	0.025486	0.0112618	BCL2/VEGFA/MYC	3
GO:0072577	endothelial cell apoptotic process	3/136	65/18670	0.0118867	0.025486	0.0112618	SERPINE1/ICAM1/NFE2L2	3
GO:0048167	regulation of synaptic plasticity	5/136	187/18670	0.0119851	0.0256729	0.0113444	PTGS2/GSK3B/APP/KIT/MAPT	5
GO:0072659	protein localization to plasma membrane	6/136	260/18670	0.0120422	0.0256729	0.0113444	AR/BCL2L1/AKT1/EGFR/PIK3R1/ROCK2	6
GO:0006359	regulation of transcription by RNA polymerase III	2/136	23/18670	0.0120567	0.0256729	0.0113444	AR/MTOR	2
GO:0043950	positive regulation of cAMP-mediated signaling	2/136	23/18670	0.0120567	0.0256729	0.0113444	PRKCA/GSK3A	2
GO:0051152	positive regulation of smooth muscle cell differentiation	2/136	23/18670	0.0120567	0.0256729	0.0113444	SIRT1/KIT	2
GO:0051349	positive regulation of lyase activity	2/136	23/18670	0.0120567	0.0256729	0.0113444	NOS2/NOS3	2
GO:0051570	regulation of histone H3-K9 methylation	2/136	23/18670	0.0120567	0.0256729	0.0113444	SIRT1/DNMT3B	2
GO:0051882	mitochondrial depolarization	2/136	23/18670	0.0120567	0.0256729	0.0113444	BCL2/PARP1	2
GO:0060479	lung cell differentiation	2/136	23/18670	0.0120567	0.0256729	0.0113444	THRA/THRB	2
GO:0072215	regulation of metanephros development	2/136	23/18670	0.0120567	0.0256729	0.0113444	PDGFRB/MYC	2
GO:1901889	negative regulation of cell junction assembly	2/136	23/18670	0.0120567	0.0256729	0.0113444	ACE/ROCK2	2
GO:1903429	regulation of cell maturation	2/136	23/18670	0.0120567	0.0256729	0.0113444	BCL2/MTOR	2
GO:2000637	positive regulation of gene silencing by miRNA	2/136	23/18670	0.0120567	0.0256729	0.0113444	EGFR/MAP2K1	2
GO:0006282	regulation of DNA repair	4/136	122/18670	0.012213	0.0259784	0.0114794	PARP1/EGFR/SIRT1/CHEK1	4
GO:1903844	regulation of cellular response to transforming growth factor beta stimulus	4/136	122/18670	0.012213	0.0259784	0.0114794	HSP90AB1/SIRT1/SMAD3/HIPK2	4
GO:0072171	mesonephric tubule morphogenesis	3/136	66/18670	0.0123876	0.0263359	0.0116373	BCL2/VEGFA/MYC	3
GO:1903391	regulation of adherens junction organization	3/136	67/18670	0.0129004	0.0274116	0.0121127	SMAD3/ROCK2/VEGFA	3
GO:0009110	vitamin biosynthetic process	2/136	24/18670	0.0130905	0.0276409	0.012214	NFKB1/CYP3A4	2
GO:0014850	response to muscle activity	2/136	24/18670	0.0130905	0.0276409	0.012214	HIF1A/SRD5A1	2
GO:0034505	tooth mineralization	2/136	24/18670	0.0130905	0.0276409	0.012214	PPARA/ALPL	2
GO:0042738	exogenous drug catabolic process	2/136	24/18670	0.0130905	0.0276409	0.012214	CYP1A2/CYP3A4	2
GO:0046697	decidualization	2/136	24/18670	0.0130905	0.0276409	0.012214	MAPK3/PTGS2	2
GO:0050996	positive regulation of lipid catabolic process	2/136	24/18670	0.0130905	0.0276409	0.012214	PPARA/PRKCD	2
GO:0051446	positive regulation of meiotic cell cycle	2/136	24/18670	0.0130905	0.0276409	0.012214	INSR/CDC25B	2
GO:0060148	positive regulation of posttranscriptional gene silencing	2/136	24/18670	0.0130905	0.0276409	0.012214	EGFR/MAP2K1	2
GO:0060396	growth hormone receptor signaling pathway	2/136	24/18670	0.0130905	0.0276409	0.012214	PIK3R1/JAK2	2
GO:1900078	positive regulation of cellular response to insulin stimulus	2/136	24/18670	0.0130905	0.0276409	0.012214	SIRT1/IGF2	2
GO:1903649	regulation of cytoplasmic transport	2/136	24/18670	0.0130905	0.0276409	0.012214	MAPK3/MAP2K1	2
GO:2000209	regulation of anoikis	2/136	24/18670	0.0130905	0.0276409	0.012214	BCL2/CHEK2	2
GO:0002292	T cell differentiation involved in immune response	3/136	68/18670	0.0134252	0.0282441	0.0124805	IL2/MTOR/IL6	3
GO:0016239	positive regulation of macroautophagy	3/136	68/18670	0.0134252	0.0282441	0.0124805	MAPK3/HIF1A/SIRT1	3
GO:0033627	cell adhesion mediated by integrin	3/136	68/18670	0.0134252	0.0282441	0.0124805	SERPINE1/CYP1B1/ICAM1	3
GO:0033866	nucleoside bisphosphate biosynthetic process	3/136	68/18670	0.0134252	0.0282441	0.0124805	FASN/PDK1/ACACA	3
GO:0034030	ribonucleoside bisphosphate biosynthetic process	3/136	68/18670	0.0134252	0.0282441	0.0124805	FASN/PDK1/ACACA	3
GO:0034033	purine nucleoside bisphosphate biosynthetic process	3/136	68/18670	0.0134252	0.0282441	0.0124805	FASN/PDK1/ACACA	3
GO:0071242	cellular response to ammonium ion	3/136	68/18670	0.0134252	0.0282441	0.0124805	CASP3/MAPK3/ROCK2	3
GO:0045333	cellular respiration	5/136	193/18670	0.0135857	0.0285667	0.0126231	NOS2/CYP1A2/HIF1A/CCNB1/CDK1	5
GO:0070227	lymphocyte apoptotic process	3/136	69/18670	0.0139621	0.0293276	0.0129593	IL2/AKT1/HIF1A	3
GO:2000243	positive regulation of reproductive process	3/136	69/18670	0.0139621	0.0293276	0.0129593	AR/INSR/CDC25B	3
GO:0002068	glandular epithelial cell development	2/136	25/18670	0.0141616	0.0294553	0.0130157	GSK3B/GSK3A	2
GO:0003071	renal system process involved in regulation of systemic arterial blood pressure	2/136	25/18670	0.0141616	0.0294553	0.0130157	F2R/HSD11B2	2
GO:0003309	type B pancreatic cell differentiation	2/136	25/18670	0.0141616	0.0294553	0.0130157	GSK3B/GSK3A	2
GO:0008211	glucocorticoid metabolic process	2/136	25/18670	0.0141616	0.0294553	0.0130157	CYP17A1/HSD11B2	2
GO:0019054	modulation by virus of host process	2/136	25/18670	0.0141616	0.0294553	0.0130157	BCL2L1/CASP8	2
GO:0031069	hair follicle morphogenesis	2/136	25/18670	0.0141616	0.0294553	0.0130157	BCL2/IGFBP5	2
GO:0032104	regulation of response to extracellular stimulus	2/136	25/18670	0.0141616	0.0294553	0.0130157	PPARA/MTOR	2
GO:0032107	regulation of response to nutrient levels	2/136	25/18670	0.0141616	0.0294553	0.0130157	PPARA/MTOR	2
GO:0034110	regulation of homotypic cell-cell adhesion	2/136	25/18670	0.0141616	0.0294553	0.0130157	PRKCA/PRKCD	2
GO:0048103	somatic stem cell division	2/136	25/18670	0.0141616	0.0294553	0.0130157	KIT/FGFR1	2
GO:0050927	positive regulation of positive chemotaxis	2/136	25/18670	0.0141616	0.0294553	0.0130157	SMAD3/VEGFA	2
GO:0051156	glucose 6-phosphate metabolic process	2/136	25/18670	0.0141616	0.0294553	0.0130157	G6PD/HK2	2
GO:0051654	establishment of mitochondrion localization	2/136	25/18670	0.0141616	0.0294553	0.0130157	HIF1A/MAPT	2
GO:0051894	positive regulation of focal adhesion assembly	2/136	25/18670	0.0141616	0.0294553	0.0130157	SMAD3/VEGFA	2
GO:0071378	cellular response to growth hormone stimulus	2/136	25/18670	0.0141616	0.0294553	0.0130157	PIK3R1/JAK2	2
GO:0072012	glomerulus vasculature development	2/136	25/18670	0.0141616	0.0294553	0.0130157	PDGFRB/PDGFRA	2
GO:1900101	regulation of endoplasmic reticulum unfolded protein response	2/136	25/18670	0.0141616	0.0294553	0.0130157	ERN1/PIK3R1	2
GO:2000482	regulation of interleukin-8 secretion	2/136	25/18670	0.0141616	0.0294553	0.0130157	F2R/CRP	2
GO:2000679	positive regulation of transcription regulatory region DNA binding	2/136	25/18670	0.0141616	0.0294553	0.0130157	PARP1/RB1	2
GO:0042391	regulation of membrane potential	8/136	434/18670	0.0142541	0.0296324	0.013094	BCL2/BCL2L1/AKT1/PARP1/GSK3B/APP/MAPT/GSK3A	8
GO:0034763	negative regulation of transmembrane transport	4/136	128/18670	0.0143496	0.0298156	0.0131749	AKT1/MMP9/MTOR/GSK3A	4
GO:0007004	telomere maintenance via telomerase	3/136	70/18670	0.014511	0.0301043	0.0133025	MAPK3/HSP90AB1/HSP90AA1	3
GO:0061515	myeloid cell development	3/136	70/18670	0.014511	0.0301043	0.0133025	APP/G6PD/KIT	3
GO:0072091	regulation of stem cell proliferation	3/136	70/18670	0.014511	0.0301043	0.0133025	HIF1A/ACE/VEGFA	3
GO:0003206	cardiac chamber morphogenesis	4/136	129/18670	0.0147273	0.0305373	0.0134939	MDM2/HIF1A/GSK3A/NOS3	4
GO:0051057	positive regulation of small GTPase mediated signal transduction	3/136	71/18670	0.015072	0.0312361	0.0138026	F2R/PDGFRB/JAK2	3
GO:0003231	cardiac ventricle development	4/136	130/18670	0.0151112	0.0312851	0.0138243	MDM2/HIF1A/GSK3A/NOS3	4
GO:0006997	nucleus organization	4/136	130/18670	0.0151112	0.0312851	0.0138243	CCNB1/PRKCA/HIPK2/CDK1	4
GO:0006260	DNA replication	6/136	274/18670	0.0152486	0.0313071	0.013834	EGFR/FGFR1/CHEK1/ACHE/CDK1/CHEK2	6
GO:0001556	oocyte maturation	2/136	26/18670	0.0152693	0.0313071	0.013834	CCNB1/CDC25B	2
GO:0003081	regulation of systemic arterial blood pressure by renin-angiotensin	2/136	26/18670	0.0152693	0.0313071	0.013834	F2R/ACE	2
GO:0006309	apoptotic DNA fragmentation	2/136	26/18670	0.0152693	0.0313071	0.013834	CASP3/IL6	2
GO:0006346	methylation-dependent chromatin silencing	2/136	26/18670	0.0152693	0.0313071	0.013834	SIRT1/HDAC1	2
GO:0030318	melanocyte differentiation	2/136	26/18670	0.0152693	0.0313071	0.013834	BCL2/KIT	2
GO:0031954	positive regulation of protein autophosphorylation	2/136	26/18670	0.0152693	0.0313071	0.013834	ACE/VEGFA	2
GO:0032967	positive regulation of collagen biosynthetic process	2/136	26/18670	0.0152693	0.0313071	0.013834	F2R/PDGFRB	2
GO:0048169	regulation of long-term neuronal synaptic plasticity	2/136	26/18670	0.0152693	0.0313071	0.013834	APP/KIT	2
GO:0050926	regulation of positive chemotaxis	2/136	26/18670	0.0152693	0.0313071	0.013834	SMAD3/VEGFA	2
GO:0055003	cardiac myofibril assembly	2/136	26/18670	0.0152693	0.0313071	0.013834	PDGFRB/PDGFRA	2
GO:0060706	cell differentiation involved in embryonic placenta development	2/136	26/18670	0.0152693	0.0313071	0.013834	AKT1/CASP8	2
GO:0060740	prostate gland epithelium morphogenesis	2/136	26/18670	0.0152693	0.0313071	0.013834	ESR1/AR	2
GO:0072539	T-helper 17 cell differentiation	2/136	26/18670	0.0152693	0.0313071	0.013834	IL2/IL6	2
GO:0097066	response to thyroid hormone	2/136	26/18670	0.0152693	0.0313071	0.013834	KIT/AKR1B1	2
GO:1903203	regulation of oxidative stress-induced neuron death	2/136	26/18670	0.0152693	0.0313071	0.013834	PARP1/HIF1A	2
GO:1903579	negative regulation of ATP metabolic process	2/136	26/18670	0.0152693	0.0313071	0.013834	PARP1/PPARA	2
GO:1904754	positive regulation of vascular associated smooth muscle cell migration	2/136	26/18670	0.0152693	0.0313071	0.013834	IGFBP5/MDM2	2
GO:1905048	regulation of metallopeptidase activity	2/136	26/18670	0.0152693	0.0313071	0.013834	MAPK3/MAPK14	2
GO:0030183	B cell differentiation	4/136	131/18670	0.0155013	0.0317505	0.0140299	BCL2/KIT/PIK3R1/VCAM1	4
GO:0055076	transition metal ion homeostasis	4/136	131/18670	0.0155013	0.0317505	0.0140299	ABCG2/APP/HIF1A/MYC	4
GO:0002532	production of molecular mediator involved in inflammatory response	3/136	72/18670	0.0156452	0.0319802	0.0141315	NOS2/SERPINE1/MAPK14	3
GO:0006635	fatty acid beta-oxidation	3/136	72/18670	0.0156452	0.0319802	0.0141315	AKT1/PPARA/MTOR	3
GO:0051155	positive regulation of striated muscle cell differentiation	3/136	72/18670	0.0156452	0.0319802	0.0141315	BCL2/MAPK14/MTOR	3
GO:0061035	regulation of cartilage development	3/136	72/18670	0.0156452	0.0319802	0.0141315	SMAD3/RELA/POR	3
GO:0007411	axon guidance	6/136	276/18670	0.0157507	0.0321796	0.0142196	MAPK3/APP/PRKCA/PIK3R1/VEGFA/ERBB2	6
GO:0022412	cellular process involved in reproduction in multicellular organism	7/136	357/18670	0.0157754	0.0321975	0.0142274	BCL2/BCL2L1/AKT1/KIT/CCNB1/MTOR/CDC25B	7
GO:0051480	regulation of cytosolic calcium ion concentration	7/136	357/18670	0.0157754	0.0321975	0.0142274	ESR1/IL2/BCL2/F2R/PDGFRA/SMAD3/JAK2	7
GO:0097485	neuron projection guidance	6/136	277/18670	0.016006	0.0326516	0.0144281	MAPK3/APP/PRKCA/PIK3R1/VEGFA/ERBB2	6
GO:0032945	negative regulation of mononuclear cell proliferation	3/136	73/18670	0.0162305	0.0330594	0.0146083	IL2/CASP3/ERBB2	3
GO:0050672	negative regulation of lymphocyte proliferation	3/136	73/18670	0.0162305	0.0330594	0.0146083	IL2/CASP3/ERBB2	3
GO:0060350	endochondral bone morphogenesis	3/136	73/18670	0.0162305	0.0330594	0.0146083	ALPL/MMP13/POR	3
GO:0006735	NADH regeneration	2/136	27/18670	0.016413	0.0332631	0.0146983	GAPDH/HK2	2
GO:0009651	response to salt stress	2/136	27/18670	0.016413	0.0332631	0.0146983	HSP90AB1/AKR1B1	2
GO:0010714	positive regulation of collagen metabolic process	2/136	27/18670	0.016413	0.0332631	0.0146983	F2R/PDGFRB	2
GO:0035883	enteroendocrine cell differentiation	2/136	27/18670	0.016413	0.0332631	0.0146983	GSK3B/GSK3A	2
GO:0036475	neuron death in response to oxidative stress	2/136	27/18670	0.016413	0.0332631	0.0146983	PARP1/HIF1A	2
GO:0048643	positive regulation of skeletal muscle tissue development	2/136	27/18670	0.016413	0.0332631	0.0146983	BCL2/HMGCR	2
GO:0061437	renal system vasculature development	2/136	27/18670	0.016413	0.0332631	0.0146983	PDGFRB/PDGFRA	2
GO:0061440	kidney vasculature development	2/136	27/18670	0.016413	0.0332631	0.0146983	PDGFRB/PDGFRA	2
GO:0061621	canonical glycolysis	2/136	27/18670	0.016413	0.0332631	0.0146983	GAPDH/HK2	2
GO:0061718	glucose catabolic process to pyruvate	2/136	27/18670	0.016413	0.0332631	0.0146983	GAPDH/HK2	2
GO:0002460	adaptive immune response based on somatic recombination of immune receptors built from immunoglobulin superfamily domains	7/136	361/18670	0.0166677	0.0337454	0.0149114	IL2/MTOR/PRKCD/HPRT1/IL6/ICAM1/CRP	7
GO:0043687	post-translational protein modification	7/136	361/18670	0.0166677	0.0337454	0.0149114	HSP90B1/IGFBP3/APP/IGFBP5/HIF1A/IGFBP4/IL6	7
GO:0006766	vitamin metabolic process	4/136	134/18670	0.0167097	0.0337964	0.014934	NFKB1/CYP3A4/FGFR1/CYP1A1	4
GO:0032273	positive regulation of protein polymerization	4/136	134/18670	0.0167097	0.0337964	0.014934	MAPT/MTOR/HSP90AA1/ICAM1	4
GO:0006081	cellular aldehyde metabolic process	3/136	74/18670	0.016828	0.0339507	0.0150021	CYP1B1/G6PD/RELA	3
GO:0032677	regulation of interleukin-8 production	3/136	74/18670	0.016828	0.0339507	0.0150021	SERPINE1/F2R/CRP	3
GO:0043367	CD4-positive, alpha-beta T cell differentiation	3/136	74/18670	0.016828	0.0339507	0.0150021	IL2/MTOR/IL6	3
GO:0051145	smooth muscle cell differentiation	3/136	74/18670	0.016828	0.0339507	0.0150021	SIRT1/KIT/VEGFA	3
[truncated: 18,171 more rows]

## Sheet: GOCC
Supplementary Table S9. GO and KEGG pathway enrichment analyses for the PPI network
ID	Description	GeneRatio	BgRatio	pvalue	p.adjust	qvalue	geneID	Count
GO:0005667	transcription factor complex	16/136	365/19717	4.77499e-09	1.25582e-06	9.29867e-07	PPARG/PARP1/PPARA/HSP90AB1/AHR/HIF1A/THRA/SMAD3/THRB/NR1H3/HDAC1/CDK4/HIPK2/RELA/FOS/RB1	16
GO:0045121	membrane raft	14/136	315/19717	3.9068e-08	3.56291e-06	2.63814e-06	CASP3/MAPK3/PTGS2/EGFR/APP/F2R/MAPT/INSR/JAK2/NOS3/CASP8/ICAM1/SLC2A4/CTSD	14
GO:0098857	membrane microdomain	14/136	316/19717	4.06415e-08	3.56291e-06	2.63814e-06	CASP3/MAPK3/PTGS2/EGFR/APP/F2R/MAPT/INSR/JAK2/NOS3/CASP8/ICAM1/SLC2A4/CTSD	14
GO:0098589	membrane region	14/136	328/19717	6.4553e-08	4.24436e-06	3.14271e-06	CASP3/MAPK3/PTGS2/EGFR/APP/F2R/MAPT/INSR/JAK2/NOS3/CASP8/ICAM1/SLC2A4/CTSD	14
GO:0031983	vesicle lumen	14/136	339/19717	9.69722e-08	5.10074e-06	3.77681e-06	NFKB1/HSP90B1/HSP90AB1/MPO/SERPINE1/EGFR/APP/MAPK14/PRKCD/HSP90AA1/VEGFA/GSTP1/CTSD/IGF2	14
GO:0090575	RNA polymerase II transcription factor complex	10/136	163/19717	1.96524e-07	8.61429e-06	6.3784e-06	PPARG/PPARA/HIF1A/THRA/SMAD3/THRB/NR1H3/HIPK2/FOS/RB1	10
GO:0060205	cytoplasmic vesicle lumen	13/136	338/19717	6.38827e-07	2.40017e-05	1.77719e-05	NFKB1/HSP90B1/HSP90AB1/MPO/SERPINE1/APP/MAPK14/PRKCD/HSP90AA1/VEGFA/GSTP1/CTSD/IGF2	13
GO:0005635	nuclear envelope	15/136	464/19717	7.67695e-07	2.5238e-05	1.86873e-05	BCL2/MAPK3/BCL2L1/PARP1/EGFR/GAPDH/APP/SIRT1/ERN1/SMAD3/BCHE/CDK4/DHCR7/INSR/PTGES	15
GO:1902911	protein kinase complex	8/136	109/19717	8.81457e-07	2.57581e-05	1.90725e-05	CCND1/IGF1R/CCNB1/ERN1/CDK4/INSR/CDK1/RB1	8
GO:0044798	nuclear transcription factor complex	10/136	201/19717	1.35177e-06	3.55516e-05	2.6324e-05	PPARG/PPARA/HIF1A/THRA/SMAD3/THRB/NR1H3/HIPK2/FOS/RB1	10
GO:0034774	secretory granule lumen	12/136	321/19717	2.36229e-06	5.64802e-05	4.18204e-05	NFKB1/HSP90AB1/MPO/SERPINE1/APP/MAPK14/PRKCD/HSP90AA1/VEGFA/GSTP1/CTSD/IGF2	12
GO:0000307	cyclin-dependent protein kinase holoenzyme complex	5/136	42/19717	1.00492e-05	0.000220245	0.000163079	CCND1/CCNB1/CDK4/CDK1/RB1	5
GO:0031968	organelle outer membrane	9/136	201/19717	1.09023e-05	0.000220562	0.000163314	PGR/BCL2/BCL2L1/MAOA/DHCR7/MTOR/RAF1/HK2/CASP8	9
GO:0019867	outer membrane	9/136	203/19717	1.18025e-05	0.000221718	0.000164169	PGR/BCL2/BCL2L1/MAOA/DHCR7/MTOR/RAF1/HK2/CASP8	9
GO:0005901	caveola	6/136	80/19717	1.90603e-05	0.00033419	0.000247449	MAPK3/PTGS2/F2R/INSR/JAK2/NOS3	6
GO:0043209	myelin sheath	5/136	49/19717	2.16717e-05	0.000356229	0.000263768	BCL2/SRD5A1/AKR1B1/HSP90AA1/ERBB2	5
GO:1904813	ficolin-1-rich granule lumen	7/136	124/19717	2.44837e-05	0.000378778	0.000280464	HSP90AB1/MMP9/MAPK14/CAPN1/HSP90AA1/GSTP1/CTSD	7
GO:1902554	serine/threonine protein kinase complex	6/136	88/19717	3.2859e-05	0.000459775	0.000340438	CCND1/CCNB1/ERN1/CDK4/CDK1/RB1	6
GO:0005741	mitochondrial outer membrane	8/136	178/19717	3.32157e-05	0.000459775	0.000340438	PGR/BCL2/BCL2L1/MAOA/MTOR/RAF1/HK2/CASP8	8
GO:0000790	nuclear chromatin	11/136	377/19717	6.22461e-05	0.000799792	0.000592202	ESR1/AR/HIF1A/SIRT1/SMAD3/THRB/NR1H3/HDAC1/RELA/RB1/MYC	11
GO:0016605	PML body	6/136	99/19717	6.38618e-05	0.000799792	0.000592202	SIRT1/MTOR/MKNK2/HIPK2/RB1/CHEK2	6
GO:0061695	transferase complex, transferring phosphorus-containing groups	9/136	259/19717	7.95174e-05	0.000950595	0.000703863	CCND1/IGF1R/CCNB1/ERN1/CDK4/PIK3R1/INSR/CDK1/RB1	9
GO:0044853	plasma membrane raft	6/136	109/19717	0.0001091	0.00124753	0.000923727	MAPK3/PTGS2/F2R/INSR/JAK2/NOS3	6
GO:0043025	neuronal cell body	12/136	497/19717	0.000172816	0.00189377	0.00140223	CASP3/HSP90AB1/CYP17A1/APP/MAPT/HDAC1/MTOR/INSR/SRD5A1/GSK3A/HSP90AA1/NQO1	12
GO:0031965	nuclear membrane	9/136	296/19717	0.000217362	0.00228664	0.00169313	BCL2/BCL2L1/EGFR/GAPDH/SIRT1/ERN1/SMAD3/CDK4/DHCR7	9
GO:0016528	sarcoplasm	5/136	80/19717	0.000230291	0.00232948	0.00172485	HSP90B1/FABP3/XDH/HK2/SLC2A4	5
GO:0101002	ficolin-1-rich granule	7/136	185/19717	0.000301435	0.0029362	0.00217409	HSP90AB1/MMP9/MAPK14/CAPN1/HSP90AA1/GSTP1/CTSD	7
GO:0071682	endocytic vesicle lumen	3/136	20/19717	0.000335787	0.00305719	0.00226368	HSP90B1/MPO/HSP90AA1	3
GO:0045177	apical part of cell	10/136	384/19717	0.000337105	0.00305719	0.00226368	HSP90AB1/EGFR/ABCC2/APP/ABCB1/IGFBP2/PDGFRB/NOX4/ERBB2/VCAM1	10
GO:0005925	focal adhesion	10/136	405/19717	0.00051143	0.00448354	0.00331981	MAPK3/HSP90B1/EGFR/PDGFRB/MAP2K1/NOX4/CAPN1/JAK2/ICAM1/HSPB1	10
GO:0005924	cell-substrate adherens junction	10/136	408/19717	0.000541556	0.00459449	0.00340197	MAPK3/HSP90B1/EGFR/PDGFRB/MAP2K1/NOX4/CAPN1/JAK2/ICAM1/HSPB1	10
GO:0030055	cell-substrate junction	10/136	412/19717	0.000584002	0.00465639	0.0034478	MAPK3/HSP90B1/EGFR/PDGFRB/MAP2K1/NOX4/CAPN1/JAK2/ICAM1/HSPB1	10
GO:0097386	glial cell projection	3/136	24/19717	0.000584262	0.00465639	0.0034478	APP/MAPT/AKR1B1	3
GO:0005819	spindle	9/136	347/19717	0.000689533	0.00533374	0.00394934	AKT1/NR3C1/APP/MAPK14/CCNB1/CDC25B/CDK1/RB1/HSPB1	9
GO:0042470	melanosome	5/136	106/19717	0.000841603	0.00614838	0.00455253	FASN/HSP90B1/HSP90AB1/HSP90AA1/CTSD	5
GO:0048770	pigment granule	5/136	106/19717	0.000841603	0.00614838	0.00455253	FASN/HSP90B1/HSP90AB1/HSP90AA1/CTSD	5
GO:0031093	platelet alpha granule lumen	4/136	67/19717	0.00118577	0.00842855	0.00624087	SERPINE1/APP/VEGFA/IGF2	4
GO:0005911	cell-cell junction	10/136	459/19717	0.00132507	0.00917089	0.00679053	CCND1/AKT1/ABCC2/APP/KIT/CDK4/PIK3R1/AKR1B1/PRKCD/VEGFA	10
GO:0005788	endoplasmic reticulum lumen	8/136	309/19717	0.00138298	0.00932624	0.00690556	PTGS2/HSP90B1/IGFBP3/APP/IGFBP5/BCHE/IGFBP4/IL6	8
GO:0016529	sarcoplasmic reticulum	4/136	71/19717	0.00147159	0.00967569	0.00716431	HSP90B1/XDH/HK2/SLC2A4	4
GO:0016324	apical plasma membrane	8/136	318/19717	0.00165711	0.0106297	0.00787072	HSP90AB1/EGFR/ABCC2/ABCB1/IGFBP2/PDGFRB/NOX4/ERBB2	8
GO:0030877	beta-catenin destruction complex	2/136	12/19717	0.00297907	0.0186547	0.0138127	GSK3B/GSK3A	2
GO:0044292	dendrite terminus	2/136	13/19717	0.00350485	0.0214366	0.0158726	HSP90AB1/HSP90AA1	2
GO:0031091	platelet alpha granule	4/136	91/19717	0.0036414	0.0217656	0.0161162	SERPINE1/APP/VEGFA/IGF2	4
GO:0009897	external side of plasma membrane	8/136	393/19717	0.00598051	0.0343143	0.0254078	GSR/KIT/PDGFRA/ACE/INSR/ICAM1/VCAM1/SLC2A4	8
GO:0031143	pseudopodium	2/136	17/19717	0.00600174	0.0343143	0.0254078	MAPK3/RAF1	2
GO:0005775	vacuolar lumen	5/136	172/19717	0.00685349	0.0383504	0.0283963	MPO/PDGFRB/PRKCD/HSP90AA1/CTSD	5
GO:1904115	axon cytoplasm	3/136	57/19717	0.00715812	0.0387674	0.0287051	HIF1A/MAPT/HSPB1	3
GO:0062023	collagen-containing extracellular matrix	8/136	406/19717	0.00722282	0.0387674	0.0287051	MMP2/HSP90B1/MMP9/SERPINE1/LGALS4/ACHE/ICAM1/CTSD	8
GO:0005637	nuclear inner membrane	3/136	58/19717	0.00751101	0.0395079	0.0292534	SIRT1/ERN1/SMAD3	3
GO:0042629	mast cell granule	2/136	22/19717	0.00996732	0.0504117	0.037327	KIT/AKR1B1	2
GO:0097038	perinuclear endoplasmic reticulum	2/136	22/19717	0.00996732	0.0504117	0.037327	NOX4/PIK3R1	2
GO:0005777	peroxisome	4/136	134/19717	0.0139563	0.0679723	0.0503297	NOS2/HMGCR/XDH/EPHX2	4
GO:0042579	microbody	4/136	134/19717	0.0139563	0.0679723	0.0503297	NOS2/HMGCR/XDH/EPHX2	4
GO:0031594	neuromuscular junction	3/136	76/19717	0.0156476	0.0745651	0.0552113	APP/F2R/ACHE	3
GO:0044295	axonal growth cone	2/136	28/19717	0.015877	0.0745651	0.0552113	HSP90AB1/HSP90AA1	2
GO:0090568	nuclear transcriptional repressor complex	2/136	29/19717	0.0169769	0.0783318	0.0580003	SIRT1/HDAC1	2
GO:0030139	endocytic vesicle	6/136	303/19717	0.0187151	0.0848633	0.0628365	HSP90B1/MPO/EGFR/MDM2/NOS3/HSP90AA1	6
GO:0005902	microvillus	3/136	83/19717	0.0197546	0.0864728	0.0640283	PDGFRA/AKR1B1/VCAM1	3
GO:0016607	nuclear speck	7/136	397/19717	0.0203351	0.0864728	0.0640283	AR/NR3C1/SGK1/MAPK14/HIF1A/MAPT/RAF1	7
GO:0017053	transcriptional repressor complex	3/136	84/19717	0.0203852	0.0864728	0.0640283	CCND1/SIRT1/HDAC1	3
GO:0120111	neuron projection cytoplasm	3/136	84/19717	0.0203852	0.0864728	0.0640283	HIF1A/MAPT/HSPB1	3
GO:0009925	basal plasma membrane	2/136	34/19717	0.0229397	0.0931335	0.0689601	EGFR/ERBB2	2
GO:0031904	endosome lumen	2/136	34/19717	0.0229397	0.0931335	0.0689601	APP/JAK2	2
GO:0031970	organelle envelope lumen	3/136	88/19717	0.0230178	0.0931335	0.0689601	APP/BCHE/PTGES	3
GO:0000781	chromosome, telomeric region	4/136	161/19717	0.0254586	0.101449	0.075117	PARP1/CHEK1/CDK1/CHEK2	4
GO:0043202	lysosomal lumen	3/136	95/19717	0.0280485	0.110101	0.0815234	PDGFRB/HSP90AA1/CTSD	3
GO:0030426	growth cone	4/136	171/19717	0.0308271	0.119228	0.0882819	HSP90AB1/APP/MAPT/HSP90AA1	4
GO:0044438	microbody part	3/136	100/19717	0.0319707	0.120118	0.0889411	NOS2/HMGCR/EPHX2	3
GO:0044439	peroxisomal part	3/136	100/19717	0.0319707	0.120118	0.0889411	NOS2/HMGCR/EPHX2	3
GO:0005770	late endosome	5/136	256/19717	0.0324483	0.120196	0.0889983	MAPK3/EGFR/F2R/MAP2K1/SLC2A4	5
GO:0030427	site of polarized growth	4/136	176/19717	0.0337432	0.123257	0.0912646	HSP90AB1/APP/MAPT/HSP90AA1	4
GO:0005769	early endosome	6/136	350/19717	0.0345862	0.124605	0.092263	MAPK3/EGFR/APP/F2R/MAP2K1/VCAM1	6
GO:0005771	multivesicular body	2/136	51/19717	0.048343	0.16512	0.122262	EGFR/SLC2A4	2
GO:0005782	peroxisomal matrix	2/136	51/19717	0.048343	0.16512	0.122262	NOS2/EPHX2	2
GO:0031907	microbody lumen	2/136	51/19717	0.048343	0.16512	0.122262	NOS2/EPHX2	2
GO:0045178	basal part of cell	2/136	51/19717	0.048343	0.16512	0.122262	EGFR/ERBB2	2
GO:0033267	axon part	6/136	382/19717	0.0492768	0.166151	0.123026	HSP90AB1/APP/HIF1A/MAPT/HSP90AA1/HSPB1	6
GO:0032993	protein-DNA complex	4/136	202/19717	0.0514274	0.170255	0.126065	ESR1/PARP1/FOS/NFE2L2	4
GO:0031526	brush border membrane	2/136	53/19717	0.0517887	0.170255	0.126065	HSP90AB1/ABCC2	2
GO:1904724	tertiary granule lumen	2/136	55/19717	0.0553196	0.177788	0.131642	MMP9/CTSD	2
GO:0032838	plasma membrane bounded cell projection cytoplasm	4/136	208/19717	0.056108	0.177788	0.131642	HIF1A/MAPT/AKR1B1/HSPB1	4
GO:0098858	actin-based cell projection	4/136	208/19717	0.056108	0.177788	0.131642	APP/PDGFRA/AKR1B1/VCAM1	4
GO:0032589	neuron projection membrane	2/136	57/19717	0.0589327	0.184515	0.136623	MAPT/INSR	2
GO:0034399	nuclear periphery	3/136	131/19717	0.0622133	0.192495	0.142532	MAPT/JAK2/PRKCD	3
GO:0016323	basolateral plasma membrane	4/136	217/19717	0.0635455	0.194331	0.143891	HSP90AB1/EGFR/ABCC4/ERBB2	4
GO:0035253	ciliary rootlet	1/136	10/19717	0.0668888	0.202204	0.149721	APP	1
GO:0035580	specific granule lumen	2/136	62/19717	0.0683064	0.204143	0.151157	NFKB1/CTSD	2
GO:0031094	platelet dense tubular network	1/136	11/19717	0.0733282	0.207369	0.153545	F2R	1
GO:0031932	TORC2 complex	1/136	11/19717	0.0733282	0.207369	0.153545	MTOR	1
GO:0034663	endoplasmic reticulum chaperone complex	1/136	11/19717	0.0733282	0.207369	0.153545	HSP90B1	1
GO:0043220	Schmidt-Lanterman incisure	1/136	11/19717	0.0733282	0.207369	0.153545	AKR1B1	1
GO:0061827	sperm head	1/136	11/19717	0.0733282	0.207369	0.153545	HSP90AB1	1
GO:0019908	nuclear cyclin-dependent protein kinase holoenzyme complex	1/136	12/19717	0.0797236	0.217311	0.160906	RB1	1
GO:0097449	astrocyte projection	1/136	12/19717	0.0797236	0.217311	0.160906	APP	1
GO:1990909	Wnt signalosome	1/136	12/19717	0.0797236	0.217311	0.160906	GSK3B	1
GO:0044304	main axon	2/136	68/19717	0.0801488	0.217311	0.160906	APP/MAPT	2
GO:0005905	clathrin-coated pit	2/136	69/19717	0.0821809	0.220547	0.163302	APP/SLC2A4	2
GO:0016580	Sin3 complex	1/136	13/19717	0.0860752	0.228664	0.169313	HDAC1	1
GO:0044445	cytosolic part	4/136	247/19717	0.0918371	0.231398	0.171337	AHR/MTOR/CASP9/CASP8	4
GO:0000940	condensed chromosome outer kinetochore	1/136	14/19717	0.0923832	0.231398	0.171337	CCNB1	1
GO:0030673	axolemma	1/136	14/19717	0.0923832	0.231398	0.171337	MAPT	1
GO:0038201	TOR complex	1/136	14/19717	0.0923832	0.231398	0.171337	MTOR	1
GO:0043083	synaptic cleft	1/136	14/19717	0.0923832	0.231398	0.171337	ACHE	1
GO:0043218	compact myelin	1/136	14/19717	0.0923832	0.231398	0.171337	AKR1B1	1
GO:0098687	chromosomal region	5/136	349/19717	0.0942839	0.231647	0.171522	PARP1/CCNB1/CHEK1/CDK1/CHEK2	5
GO:0098978	glutamatergic synapse	5/136	349/19717	0.0942839	0.231647	0.171522	GSK3B/MAPK14/MTOR/JAK2/RELA	5
GO:0070603	SWI/SNF superfamily-type complex	2/136	76/19717	0.0968312	0.231647	0.171522	HDAC1/RB1	2
GO:0000778	condensed nuclear chromosome kinetochore	1/136	15/19717	0.0986481	0.231647	0.171522	CCNB1	1
GO:0016581	NuRD complex	1/136	15/19717	0.0986481	0.231647	0.171522	HDAC1	1
GO:0043020	NADPH oxidase complex	1/136	15/19717	0.0986481	0.231647	0.171522	NOX4	1
GO:0090545	CHD-type complex	1/136	15/19717	0.0986481	0.231647	0.171522	HDAC1	1
GO:0000792	heterochromatin	2/136	78/19717	0.101145	0.235408	0.174306	SIRT1/HDAC1	2
GO:0000922	spindle pole	3/136	164/19717	0.104568	0.237766	0.176052	MAPK14/CCNB1/CDC25B	3
GO:0035098	ESC/E(Z) complex	1/136	16/19717	0.10487	0.237766	0.176052	SIRT1	1
GO:0070822	Sin3-type complex	1/136	16/19717	0.10487	0.237766	0.176052	HDAC1	1
GO:0005759	mitochondrial matrix	6/136	469/19717	0.106237	0.238807	0.176823	GSR/BCL2L1/NR3C1/CCNB1/PDK1/CDK1	6
GO:0016234	inclusion body	2/136	82/19717	0.109928	0.243383	0.180211	HSP90AB1/MAPT	2
GO:0097440	apical dendrite	1/136	17/19717	0.111049	0.243383	0.180211	GSK3A	1
GO:0099524	postsynaptic cytosol	1/136	17/19717	0.111049	0.243383	0.180211	MTOR	1
GO:0090723	growth cone part	1/136	18/19717	0.117186	0.25471	0.188599	APP	1
GO:0016514	SWI/SNF complex	1/136	19/19717	0.123281	0.265762	0.196782	RB1	1
GO:0035578	azurophil granule lumen	2/136	91/19717	0.130368	0.278754	0.206402	MPO/PRKCD	2
GO:0150034	distal axon	4/136	285/19717	0.134774	0.282507	0.209181	HSP90AB1/APP/MAPT/HSP90AA1	4
GO:0032806	carboxy-terminal domain protein kinase complex	1/136	21/19717	0.135346	0.282507	0.209181	RB1	1
GO:0042827	platelet dense granule	1/136	21/19717	0.135346	0.282507	0.209181	ABCC4	1
GO:0101031	chaperone complex	1/136	22/19717	0.141316	0.292647	0.216689	HSP90AB1	1
GO:0046930	pore complex	1/136	23/19717	0.147246	0.301855	0.223507	BCL2	1
GO:0000794	condensed nuclear chromosome	2/136	99/19717	0.149206	0.301855	0.223507	CCNB1/CHEK1	2
GO:0005903	brush border	2/136	99/19717	0.149206	0.301855	0.223507	HSP90AB1/ABCC2	2
GO:0099522	region of cytosol	1/136	24/19717	0.153134	0.306831	0.227191	MTOR	1
GO:1904949	ATPase complex	2/136	101/19717	0.153999	0.306831	0.227191	HDAC1/RB1	2
GO:0035327	transcriptionally active chromatin	1/136	25/19717	0.158983	0.31438	0.232781	ESR1	1
GO:0030175	filopodium	2/136	104/19717	0.161243	0.31647	0.234328	APP/VCAM1	2
GO:0000780	condensed nuclear chromosome, centromeric region	1/136	26/19717	0.164791	0.318677	0.235963	CCNB1	1
GO:0005640	nuclear outer membrane	1/136	26/19717	0.164791	0.318677	0.235963	DHCR7	1
GO:0005942	phosphatidylinositol 3-kinase complex	1/136	27/19717	0.17056	0.325052	0.240683	PIK3R1	1
GO:0032809	neuronal cell body membrane	1/136	27/19717	0.17056	0.325052	0.240683	INSR	1
GO:0016363	nuclear matrix	2/136	109/19717	0.173451	0.328183	0.243002	JAK2/PRKCD	2
GO:0044298	cell body membrane	1/136	28/19717	0.176289	0.331171	0.245214	INSR	1
GO:1990204	oxidoreductase complex	2/136	112/19717	0.180846	0.337323	0.249769	NOX4/PDK1	2
GO:0002102	podosome	1/136	30/19717	0.187629	0.34508	0.255513	VCAM1	1
GO:0005719	nuclear euchromatin	1/136	30/19717	0.187629	0.34508	0.255513	SIRT1	1
GO:0030140	trans-Golgi network transport vesicle	1/136	31/19717	0.193241	0.350499	0.259525	SLC2A4	1
GO:1902555	endoribonuclease complex	1/136	31/19717	0.193241	0.350499	0.259525	ERN1	1
GO:1905348	endonuclease complex	1/136	32/19717	0.198815	0.358139	0.265182	ERN1	1
GO:0005923	bicellular tight junction	2/136	123/19717	0.208328	0.370401	0.274262	CCND1/CDK4	2
GO:0005790	smooth endoplasmic reticulum	1/136	34/19717	0.209847	0.370401	0.274262	APP	1
GO:0051233	spindle midzone	1/136	34/19717	0.209847	0.370401	0.274262	APP	1
GO:0000784	nuclear chromosome, telomeric region	2/136	125/19717	0.213374	0.372524	0.275833	PARP1/CDK1	2
GO:0005720	nuclear heterochromatin	1/136	35/19717	0.215307	0.372524	0.275833	SIRT1	1
GO:0031253	cell projection membrane	4/136	345/19717	0.215426	0.372524	0.275833	HSP90AB1/ABCC2/MAPT/INSR	4
GO:0001772	immunological synapse	1/136	36/19717	0.220729	0.372524	0.275833	ICAM1	1
GO:0008180	COP9 signalosome	1/136	36/19717	0.220729	0.372524	0.275833	HSP90AB1	1
GO:0043198	dendritic shaft	1/136	36/19717	0.220729	0.372524	0.275833	APP	1
GO:0070160	tight junction	2/136	128/19717	0.220965	0.372524	0.275833	CCND1/CDK4	2
GO:0000791	euchromatin	1/136	38/19717	0.231462	0.387735	0.287096	SIRT1	1
GO:0042383	sarcolemma	2/136	136/19717	0.241305	0.400369	0.296451	VCAM1/SLC2A4	2
GO:0032590	dendrite membrane	1/136	40/19717	0.242048	0.400369	0.296451	INSR	1
GO:0043296	apical junction complex	2/136	143/19717	0.259174	0.426017	0.315442	CCND1/CDK4	2
GO:0030176	integral component of endoplasmic reticulum membrane	2/136	150/19717	0.277062	0.448508	0.332095	ERN1/DHCR7	2
GO:0098862	cluster of actin-based cell projections	2/136	150/19717	0.277062	0.448508	0.332095	HSP90AB1/ABCC2	2
GO:0031519	PcG protein complex	1/136	47/19717	0.277972	0.448508	0.332095	SIRT1	1
GO:0009898	cytoplasmic side of plasma membrane	2/136	154/19717	0.287276	0.459185	0.340001	G6PD/KIT	2
GO:0005766	primary lysosome	2/136	155/19717	0.289828	0.459185	0.340001	MPO/PRKCD	2
GO:0042582	azurophil granule	2/136	155/19717	0.289828	0.459185	0.340001	MPO/PRKCD	2
GO:0031227	intrinsic component of endoplasmic reticulum membrane	2/136	158/19717	0.297476	0.46848	0.346883	ERN1/DHCR7	2
GO:0042581	specific granule	2/136	160/19717	0.302568	0.470899	0.348674	NFKB1/CTSD	2
GO:0030315	T-tubule	1/136	52/19717	0.302593	0.470899	0.348674	SLC2A4	1
GO:0070820	tertiary granule	2/136	164/19717	0.312733	0.482407	0.357196	MMP9/CTSD	2
GO:0030666	endocytic vesicle membrane	2/136	167/19717	0.320337	0.482407	0.357196	MDM2/NOS3	2
GO:0030135	coated vesicle	3/136	289/19717	0.3215	0.482407	0.357196	EGFR/APP/SLC2A4	3
GO:0043197	dendritic spine	2/136	169/19717	0.325395	0.482407	0.357196	APP/MAPT	2
GO:0031225	anchored component of membrane	2/136	170/19717	0.327921	0.482407	0.357196	ALPL/ACHE	2
GO:0031256	leading edge membrane	2/136	170/19717	0.327921	0.482407	0.357196	MAPT/INSR	2
GO:0044309	neuron spine	2/136	171/19717	0.330444	0.482407	0.357196	APP/MAPT	2
GO:0000118	histone deacetylase complex	1/136	58/19717	0.33104	0.482407	0.357196	HDAC1	1
GO:0008023	transcription elongation factor complex	1/136	58/19717	0.33104	0.482407	0.357196	RB1	1
GO:0035861	site of double-strand break	1/136	58/19717	0.33104	0.482407	0.357196	PARP1	1
GO:0098802	plasma membrane receptor complex	3/136	295/19717	0.332824	0.482407	0.357196	IGF1R/INSR/IL6	3
GO:0030496	midbody	2/136	173/19717	0.335483	0.482407	0.357196	HSP90B1/CDK1	2
GO:0005876	spindle microtubule	1/136	59/19717	0.335667	0.482407	0.357196	CDK1	1
GO:0045171	intercellular bridge	1/136	59/19717	0.335667	0.482407	0.357196	GSTM1	1
GO:0005778	peroxisomal membrane	1/136	60/19717	0.340263	0.483726	0.358172	HMGCR	1
GO:0031903	microbody membrane	1/136	60/19717	0.340263	0.483726	0.358172	HMGCR	1
GO:0005798	Golgi-associated vesicle	2/136	178/19717	0.34803	0.489475	0.362429	APP/SLC2A4	2
GO:0098562	cytoplasmic side of membrane	2/136	178/19717	0.34803	0.489475	0.362429	G6PD/KIT	2
GO:0000502	proteasome complex	1/136	63/19717	0.353863	0.495032	0.366544	HSPB1	1
GO:1905369	endopeptidase complex	1/136	64/19717	0.358334	0.498634	0.369211	HSPB1	1
GO:0001725	stress fiber	1/136	67/19717	0.371564	0.51077	0.378197	NOX4	1
GO:0097517	contractile actin filament bundle	1/136	67/19717	0.371564	0.51077	0.378197	NOX4	1
GO:0030136	clathrin-coated vesicle	2/136	188/19717	0.372881	0.51077	0.378197	EGFR/SLC2A4	2
GO:0005801	cis-Golgi network	1/136	68/19717	0.375913	0.512255	0.379296	PIK3R1	1
GO:0008021	synaptic vesicle	2/136	191/19717	0.380265	0.512871	0.379752	BCL2L1/APP	2
GO:0097223	sperm part	2/136	191/19717	0.380265	0.512871	0.379752	HSP90AB1/KIT	2
GO:0048786	presynaptic active zone	1/136	71/19717	0.388783	0.521684	0.386278	APP	1
GO:0090734	site of DNA damage	1/136	73/19717	0.397217	0.530294	0.392653	PARP1	1
GO:0032432	actin filament bundle	1/136	75/19717	0.405534	0.538664	0.398851	NOX4	1
GO:0030017	sarcomere	2/136	204/19717	0.411824	0.54427	0.403001	MMP2/HSPB1	2
GO:0070382	exocytic vesicle	2/136	207/19717	0.418997	0.549214	0.406662	BCL2L1/APP	2
GO:0010008	endosome membrane	4/136	479/19717	0.421571	0.549214	0.406662	EGFR/INSR/ERBB2/CTSD	4
GO:0042641	actomyosin	1/136	79/19717	0.42183	0.549214	0.406662	NOX4	1
GO:0005811	lipid droplet	1/136	81/19717	0.42981	0.555464	0.41129	GAPDH	1
GO:0036464	cytoplasmic ribonucleoprotein granule	2/136	212/19717	0.430854	0.555464	0.41129	MAPT/ROCK2	2
GO:0005765	lysosomal membrane	3/136	354/19717	0.442581	0.565951	0.419055	HSP90AB1/MTOR/CTSD	3
GO:0098852	lytic vacuole membrane	3/136	355/19717	0.444392	0.565951	0.419055	HSP90AB1/MTOR/CTSD	3
GO:0005791	rough endoplasmic reticulum	1/136	85/19717	0.445445	0.565951	0.419055	APP	1
GO:0035097	histone methyltransferase complex	1/136	86/19717	0.449286	0.56613	0.419188	SIRT1	1
GO:0044449	contractile fiber part	2/136	221/19717	0.451872	0.56613	0.419188	MMP2/HSPB1	2
GO:0000793	condensed chromosome	2/136	223/19717	0.456483	0.56613	0.419188	CCNB1/CHEK1	2
GO:0035770	ribonucleoprotein granule	2/136	223/19717	0.456483	0.56613	0.419188	MAPT/ROCK2	2
GO:0001750	photoreceptor outer segment	1/136	88/19717	0.456891	0.56613	0.419188	PTGS1	1
GO:0030016	myofibril	2/136	224/19717	0.45878	0.56613	0.419188	MMP2/HSPB1	2
GO:1905368	peptidase complex	1/136	89/19717	0.460654	0.56613	0.419188	HSPB1	1
GO:0032588	trans-Golgi network membrane	1/136	92/19717	0.471788	0.577117	0.427323	APP	1
GO:0030134	COPII-coated ER to Golgi transport vesicle	1/136	93/19717	0.475448	0.578902	0.428645	APP	1
GO:0043292	contractile fiber	2/136	234/19717	0.481444	0.582332	0.431185	MMP2/HSPB1	2
GO:0005604	basement membrane	1/136	95/19717	0.482694	0.582332	0.431185	ACHE	1
GO:0005796	Golgi lumen	1/136	102/19717	0.50728	0.609033	0.450955	APP	1
GO:0030133	transport vesicle	3/136	392/19717	0.509636	0.609033	0.450955	BCL2L1/APP/SLC2A4	3
GO:0030672	synaptic vesicle membrane	1/136	104/19717	0.514089	0.609033	0.450955	BCL2L1	1
GO:0099501	exocytic vesicle membrane	1/136	104/19717	0.514089	0.609033	0.450955	BCL2L1	1
GO:0000777	condensed chromosome kinetochore	1/136	105/19717	0.517458	0.610276	0.451875	CCNB1	1
GO:0001669	acrosomal vesicle	1/136	108/19717	0.527428	0.617488	0.457216	KIT	1
GO:0031252	cell leading edge	3/136	403/19717	0.528269	0.617488	0.457216	APP/MAPT/INSR	3
GO:0072686	mitotic spindle	1/136	109/19717	0.530705	0.617591	0.457292	CDK1	1
GO:0005774	vacuolar membrane	3/136	412/19717	0.543224	0.624299	0.462259	HSP90AB1/MTOR/CTSD	3
GO:0034708	methyltransferase complex	1/136	113/19717	0.543592	0.624299	0.462259	SIRT1	1
GO:0097733	photoreceptor cell cilium	1/136	113/19717	0.543592	0.624299	0.462259	PTGS1	1
GO:0030665	clathrin-coated vesicle membrane	1/136	115/19717	0.549902	0.626079	0.463577	EGFR	1
GO:0097731	9+0 non-motile cilium	1/136	115/19717	0.549902	0.626079	0.463577	PTGS1	1
GO:0030863	cortical cytoskeleton	1/136	116/19717	0.553025	0.626921	0.4642	NOS2	1
GO:0005913	cell-cell adherens junction	1/136	117/19717	0.556126	0.627731	0.4648	VEGFA	1
GO:0000779	condensed chromosome, centromeric region	1/136	118/19717	0.559206	0.62851	0.465376	CCNB1	1
GO:0001650	fibrillar center	1/136	132/19717	0.600163	0.666003	0.493138	ACACA	1
GO:0030018	Z disc	1/136	132/19717	0.600163	0.666003	0.493138	HSPB1	1
GO:0045335	phagocytic vesicle	1/136	132/19717	0.600163	0.666003	0.493138	MPO	1
GO:0036064	ciliary basal body	1/136	133/19717	0.602939	0.666273	0.493338	AKT1	1
GO:0043204	perikaryon	1/136	134/19717	0.605696	0.66652	0.493521	APP	1
GO:0000776	kinetochore	1/136	135/19717	0.608435	0.666743	0.493686	CCNB1	1
GO:0044441	ciliary part	3/136	462/19717	0.621118	0.677817	0.501886	AKT1/APP/PTGS1	3
GO:0031674	I band	1/136	143/19717	0.629673	0.684314	0.506696	HSPB1	1
GO:0072562	blood microparticle	1/136	147/19717	0.639859	0.692224	0.512553	BCHE	1
GO:0031901	early endosome membrane	1/136	149/19717	0.644847	0.692224	0.512553	EGFR	1
GO:0097730	non-motile cilium	1/136	149/19717	0.644847	0.692224	0.512553	PTGS1	1
GO:0098793	presynapse	3/136	491/19717	0.662007	0.707756	0.524054	BCL2L1/APP/SLC2A4	3
GO:0055037	recycling endosome	1/136	176/19717	0.705843	0.751565	0.556492	APP	1
GO:0044452	nucleolar part	1/136	178/19717	0.709923	0.751971	0.556793	ACACA	1
GO:0031514	motile cilium	1/136	179/19717	0.711942	0.751971	0.556793	HIF1A	1
GO:0030662	coated vesicle membrane	1/136	182/19717	0.717916	0.755248	0.559219	EGFR	1
GO:0044448	cell cortex part	1/136	184/19717	0.72183	0.75634	0.560028	NOS2	1
GO:0000775	chromosome, centromeric region	1/136	193/19717	0.738787	0.767988	0.568652	CCNB1	1
GO:0030027	lamellipodium	1/136	193/19717	0.738787	0.767988	0.568652	APP	1
GO:0030658	transport vesicle membrane	1/136	208/19717	0.764798	0.791897	0.586355	BCL2L1	1
GO:0005874	microtubule	2/136	416/19717	0.784758	0.809378	0.599299	MAPT/CDK1	2
GO:0005802	trans-Golgi network	1/136	236/19717	0.806663	0.82872	0.613621	APP	1
GO:0098798	mitochondrial protein complex	1/136	262/19717	0.838877	0.857469	0.634908	PDK1	1
GO:0005743	mitochondrial inner membrane	2/136	473/19717	0.841167	0.857469	0.634908	BCL2L1/CYP1A1	2
GO:0019898	extrinsic component of membrane	1/136	295/19717	0.872198	0.884959	0.655263	PIK3R1	1
GO:0030667	secretory granule membrane	1/136	298/19717	0.874864	0.884959	0.655263	ABCC4	1
GO:0005938	cell cortex	1/136	308/19717	0.883359	0.890128	0.65909	NOS2	1
GO:0045211	postsynaptic membrane	1/136	323/19717	0.895039	0.898455	0.665256	F2R	1
GO:0097060	synaptic membrane	1/136	432/19717	0.951363	0.951363	0.704431	F2R	1
Description	GeneRatio	BgRatio	pvalue	p.adjust	qvalue	geneID	Count
GO:0005667	transcription factor complex	16/136	365/19717	4.77499e-09	1.25582e-06	9.29867e-07	PPARG/PARP1/PPARA/HSP90AB1/AHR/HIF1A/THRA/SMAD3/THRB/NR1H3/HDAC1/CDK4/HIPK2/RELA/FOS/RB1	16
GO:0045121	membrane raft	14/136	315/19717	3.9068e-08	3.56291e-06	2.63814e-06	CASP3/MAPK3/PTGS2/EGFR/APP/F2R/MAPT/INSR/JAK2/NOS3/CASP8/ICAM1/SLC2A4/CTSD	14
GO:0098857	membrane microdomain	14/136	316/19717	4.06415e-08	3.56291e-06	2.63814e-06	CASP3/MAPK3/PTGS2/EGFR/APP/F2R/MAPT/INSR/JAK2/NOS3/CASP8/ICAM1/SLC2A4/CTSD	14
GO:0098589	membrane region	14/136	328/19717	6.4553e-08	4.24436e-06	3.14271e-06	CASP3/MAPK3/PTGS2/EGFR/APP/F2R/MAPT/INSR/JAK2/NOS3/CASP8/ICAM1/SLC2A4/CTSD	14
GO:0031983	vesicle lumen	14/136	339/19717	9.69722e-08	5.10074e-06	3.77681e-06	NFKB1/HSP90B1/HSP90AB1/MPO/SERPINE1/EGFR/APP/MAPK14/PRKCD/HSP90AA1/VEGFA/GSTP1/CTSD/IGF2	14
GO:0090575	RNA polymerase II transcription factor complex	10/136	163/19717	1.96524e-07	8.61429e-06	6.3784e-06	PPARG/PPARA/HIF1A/THRA/SMAD3/THRB/NR1H3/HIPK2/FOS/RB1	10
GO:0060205	cytoplasmic vesicle lumen	13/136	338/19717	6.38827e-07	2.40017e-05	1.77719e-05	NFKB1/HSP90B1/HSP90AB1/MPO/SERPINE1/APP/MAPK14/PRKCD/HSP90AA1/VEGFA/GSTP1/CTSD/IGF2	13
GO:0005635	nuclear envelope	15/136	464/19717	7.67695e-07	2.5238e-05	1.86873e-05	BCL2/MAPK3/BCL2L1/PARP1/EGFR/GAPDH/APP/SIRT1/ERN1/SMAD3/BCHE/CDK4/DHCR7/INSR/PTGES	15
GO:1902911	protein kinase complex	8/136	109/19717	8.81457e-07	2.57581e-05	1.90725e-05	CCND1/IGF1R/CCNB1/ERN1/CDK4/INSR/CDK1/RB1	8
GO:0044798	nuclear transcription factor complex	10/136	201/19717	1.35177e-06	3.55516e-05	2.6324e-05	PPARG/PPARA/HIF1A/THRA/SMAD3/THRB/NR1H3/HIPK2/FOS/RB1	10
GO:0034774	secretory granule lumen	12/136	321/19717	2.36229e-06	5.64802e-05	4.18204e-05	NFKB1/HSP90AB1/MPO/SERPINE1/APP/MAPK14/PRKCD/HSP90AA1/VEGFA/GSTP1/CTSD/IGF2	12
GO:0000307	cyclin-dependent protein kinase holoenzyme complex	5/136	42/19717	1.00492e-05	0.000220245	0.000163079	CCND1/CCNB1/CDK4/CDK1/RB1	5
GO:0031968	organelle outer membrane	9/136	201/19717	1.09023e-05	0.000220562	0.000163314	PGR/BCL2/BCL2L1/MAOA/DHCR7/MTOR/RAF1/HK2/CASP8	9
GO:0019867	outer membrane	9/136	203/19717	1.18025e-05	0.000221718	0.000164169	PGR/BCL2/BCL2L1/MAOA/DHCR7/MTOR/RAF1/HK2/CASP8	9
GO:0005901	caveola	6/136	80/19717	1.90603e-05	0.00033419	0.000247449	MAPK3/PTGS2/F2R/INSR/JAK2/NOS3	6
GO:0043209	myelin sheath	5/136	49/19717	2.16717e-05	0.000356229	0.000263768	BCL2/SRD5A1/AKR1B1/HSP90AA1/ERBB2	5
GO:1904813	ficolin-1-rich granule lumen	7/136	124/19717	2.44837e-05	0.000378778	0.000280464	HSP90AB1/MMP9/MAPK14/CAPN1/HSP90AA1/GSTP1/CTSD	7
GO:1902554	serine/threonine protein kinase complex	6/136	88/19717	3.2859e-05	0.000459775	0.000340438	CCND1/CCNB1/ERN1/CDK4/CDK1/RB1	6
GO:0005741	mitochondrial outer membrane	8/136	178/19717	3.32157e-05	0.000459775	0.000340438	PGR/BCL2/BCL2L1/MAOA/MTOR/RAF1/HK2/CASP8	8
GO:0000790	nuclear chromatin	11/136	377/19717	6.22461e-05	0.000799792	0.000592202	ESR1/AR/HIF1A/SIRT1/SMAD3/THRB/NR1H3/HDAC1/RELA/RB1/MYC	11
GO:0016605	PML body	6/136	99/19717	6.38618e-05	0.000799792	0.000592202	SIRT1/MTOR/MKNK2/HIPK2/RB1/CHEK2	6
GO:0061695	transferase complex, transferring phosphorus-containing groups	9/136	259/19717	7.95174e-05	0.000950595	0.000703863	CCND1/IGF1R/CCNB1/ERN1/CDK4/PIK3R1/INSR/CDK1/RB1	9
GO:0044853	plasma membrane raft	6/136	109/19717	0.0001091	0.00124753	0.000923727	MAPK3/PTGS2/F2R/INSR/JAK2/NOS3	6
GO:0043025	neuronal cell body	12/136	497/19717	0.000172816	0.00189377	0.00140223	CASP3/HSP90AB1/CYP17A1/APP/MAPT/HDAC1/MTOR/INSR/SRD5A1/GSK3A/HSP90AA1/NQO1	12
GO:0031965	nuclear membrane	9/136	296/19717	0.000217362	0.00228664	0.00169313	BCL2/BCL2L1/EGFR/GAPDH/SIRT1/ERN1/SMAD3/CDK4/DHCR7	9
GO:0016528	sarcoplasm	5/136	80/19717	0.000230291	0.00232948	0.00172485	HSP90B1/FABP3/XDH/HK2/SLC2A4	5
GO:0101002	ficolin-1-rich granule	7/136	185/19717	0.000301435	0.0029362	0.00217409	HSP90AB1/MMP9/MAPK14/CAPN1/HSP90AA1/GSTP1/CTSD	7
GO:0071682	endocytic vesicle lumen	3/136	20/19717	0.000335787	0.00305719	0.00226368	HSP90B1/MPO/HSP90AA1	3
GO:0045177	apical part of cell	10/136	384/19717	0.000337105	0.00305719	0.00226368	HSP90AB1/EGFR/ABCC2/APP/ABCB1/IGFBP2/PDGFRB/NOX4/ERBB2/VCAM1	10
GO:0005925	focal adhesion	10/136	405/19717	0.00051143	0.00448354	0.00331981	MAPK3/HSP90B1/EGFR/PDGFRB/MAP2K1/NOX4/CAPN1/JAK2/ICAM1/HSPB1	10
GO:0005924	cell-substrate adherens junction	10/136	408/19717	0.000541556	0.00459449	0.00340197	MAPK3/HSP90B1/EGFR/PDGFRB/MAP2K1/NOX4/CAPN1/JAK2/ICAM1/HSPB1	10
GO:0030055	cell-substrate junction	10/136	412/19717	0.000584002	0.00465639	0.0034478	MAPK3/HSP90B1/EGFR/PDGFRB/MAP2K1/NOX4/CAPN1/JAK2/ICAM1/HSPB1	10
GO:0097386	glial cell projection	3/136	24/19717	0.000584262	0.00465639	0.0034478	APP/MAPT/AKR1B1	3
GO:0005819	spindle	9/136	347/19717	0.000689533	0.00533374	0.00394934	AKT1/NR3C1/APP/MAPK14/CCNB1/CDC25B/CDK1/RB1/HSPB1	9
GO:0042470	melanosome	5/136	106/19717	0.000841603	0.00614838	0.00455253	FASN/HSP90B1/HSP90AB1/HSP90AA1/CTSD	5
GO:0048770	pigment granule	5/136	106/19717	0.000841603	0.00614838	0.00455253	FASN/HSP90B1/HSP90AB1/HSP90AA1/CTSD	5
GO:0031093	platelet alpha granule lumen	4/136	67/19717	0.00118577	0.00842855	0.00624087	SERPINE1/APP/VEGFA/IGF2	4
GO:0005911	cell-cell junction	10/136	459/19717	0.00132507	0.00917089	0.00679053	CCND1/AKT1/ABCC2/APP/KIT/CDK4/PIK3R1/AKR1B1/PRKCD/VEGFA	10
GO:0005788	endoplasmic reticulum lumen	8/136	309/19717	0.00138298	0.00932624	0.00690556	PTGS2/HSP90B1/IGFBP3/APP/IGFBP5/BCHE/IGFBP4/IL6	8
GO:0016529	sarcoplasmic reticulum	4/136	71/19717	0.00147159	0.00967569	0.00716431	HSP90B1/XDH/HK2/SLC2A4	4
GO:0016324	apical plasma membrane	8/136	318/19717	0.00165711	0.0106297	0.00787072	HSP90AB1/EGFR/ABCC2/ABCB1/IGFBP2/PDGFRB/NOX4/ERBB2	8
GO:0030877	beta-catenin destruction complex	2/136	12/19717	0.00297907	0.0186547	0.0138127	GSK3B/GSK3A	2
GO:0044292	dendrite terminus	2/136	13/19717	0.00350485	0.0214366	0.0158726	HSP90AB1/HSP90AA1	2
GO:0031091	platelet alpha granule	4/136	91/19717	0.0036414	0.0217656	0.0161162	SERPINE1/APP/VEGFA/IGF2	4
GO:0009897	external side of plasma membrane	8/136	393/19717	0.00598051	0.0343143	0.0254078	GSR/KIT/PDGFRA/ACE/INSR/ICAM1/VCAM1/SLC2A4	8
GO:0031143	pseudopodium	2/136	17/19717	0.00600174	0.0343143	0.0254078	MAPK3/RAF1	2
GO:0005775	vacuolar lumen	5/136	172/19717	0.00685349	0.0383504	0.0283963	MPO/PDGFRB/PRKCD/HSP90AA1/CTSD	5
GO:1904115	axon cytoplasm	3/136	57/19717	0.00715812	0.0387674	0.0287051	HIF1A/MAPT/HSPB1	3
GO:0062023	collagen-containing extracellular matrix	8/136	406/19717	0.00722282	0.0387674	0.0287051	MMP2/HSP90B1/MMP9/SERPINE1/LGALS4/ACHE/ICAM1/CTSD	8
GO:0005637	nuclear inner membrane	3/136	58/19717	0.00751101	0.0395079	0.0292534	SIRT1/ERN1/SMAD3	3
GO:0042629	mast cell granule	2/136	22/19717	0.00996732	0.0504117	0.037327	KIT/AKR1B1	2
GO:0097038	perinuclear endoplasmic reticulum	2/136	22/19717	0.00996732	0.0504117	0.037327	NOX4/PIK3R1	2
GO:0005777	peroxisome	4/136	134/19717	0.0139563	0.0679723	0.0503297	NOS2/HMGCR/XDH/EPHX2	4
GO:0042579	microbody	4/136	134/19717	0.0139563	0.0679723	0.0503297	NOS2/HMGCR/XDH/EPHX2	4
GO:0031594	neuromuscular junction	3/136	76/19717	0.0156476	0.0745651	0.0552113	APP/F2R/ACHE	3
GO:0044295	axonal growth cone	2/136	28/19717	0.015877	0.0745651	0.0552113	HSP90AB1/HSP90AA1	2
GO:0090568	nuclear transcriptional repressor complex	2/136	29/19717	0.0169769	0.0783318	0.0580003	SIRT1/HDAC1	2
GO:0030139	endocytic vesicle	6/136	303/19717	0.0187151	0.0848633	0.0628365	HSP90B1/MPO/EGFR/MDM2/NOS3/HSP90AA1	6
GO:0005902	microvillus	3/136	83/19717	0.0197546	0.0864728	0.0640283	PDGFRA/AKR1B1/VCAM1	3
GO:0016607	nuclear speck	7/136	397/19717	0.0203351	0.0864728	0.0640283	AR/NR3C1/SGK1/MAPK14/HIF1A/MAPT/RAF1	7
GO:0017053	transcriptional repressor complex	3/136	84/19717	0.0203852	0.0864728	0.0640283	CCND1/SIRT1/HDAC1	3
GO:0120111	neuron projection cytoplasm	3/136	84/19717	0.0203852	0.0864728	0.0640283	HIF1A/MAPT/HSPB1	3
GO:0009925	basal plasma membrane	2/136	34/19717	0.0229397	0.0931335	0.0689601	EGFR/ERBB2	2
GO:0031904	endosome lumen	2/136	34/19717	0.0229397	0.0931335	0.0689601	APP/JAK2	2
GO:0031970	organelle envelope lumen	3/136	88/19717	0.0230178	0.0931335	0.0689601	APP/BCHE/PTGES	3
GO:0000781	chromosome, telomeric region	4/136	161/19717	0.0254586	0.101449	0.075117	PARP1/CHEK1/CDK1/CHEK2	4
GO:0043202	lysosomal lumen	3/136	95/19717	0.0280485	0.110101	0.0815234	PDGFRB/HSP90AA1/CTSD	3
GO:0030426	growth cone	4/136	171/19717	0.0308271	0.119228	0.0882819	HSP90AB1/APP/MAPT/HSP90AA1	4
GO:0044438	microbody part	3/136	100/19717	0.0319707	0.120118	0.0889411	NOS2/HMGCR/EPHX2	3
GO:0044439	peroxisomal part	3/136	100/19717	0.0319707	0.120118	0.0889411	NOS2/HMGCR/EPHX2	3
GO:0005770	late endosome	5/136	256/19717	0.0324483	0.120196	0.0889983	MAPK3/EGFR/F2R/MAP2K1/SLC2A4	5
GO:0030427	site of polarized growth	4/136	176/19717	0.0337432	0.123257	0.0912646	HSP90AB1/APP/MAPT/HSP90AA1	4
GO:0005769	early endosome	6/136	350/19717	0.0345862	0.124605	0.092263	MAPK3/EGFR/APP/F2R/MAP2K1/VCAM1	6
GO:0005771	multivesicular body	2/136	51/19717	0.048343	0.16512	0.122262	EGFR/SLC2A4	2
GO:0005782	peroxisomal matrix	2/136	51/19717	0.048343	0.16512	0.122262	NOS2/EPHX2	2
GO:0031907	microbody lumen	2/136	51/19717	0.048343	0.16512	0.122262	NOS2/EPHX2	2
GO:0045178	basal part of cell	2/136	51/19717	0.048343	0.16512	0.122262	EGFR/ERBB2	2
GO:0033267	axon part	6/136	382/19717	0.0492768	0.166151	0.123026	HSP90AB1/APP/HIF1A/MAPT/HSP90AA1/HSPB1	6
GO:0032993	protein-DNA complex	4/136	202/19717	0.0514274	0.170255	0.126065	ESR1/PARP1/FOS/NFE2L2	4
GO:0031526	brush border membrane	2/136	53/19717	0.0517887	0.170255	0.126065	HSP90AB1/ABCC2	2
GO:1904724	tertiary granule lumen	2/136	55/19717	0.0553196	0.177788	0.131642	MMP9/CTSD	2
GO:0032838	plasma membrane bounded cell projection cytoplasm	4/136	208/19717	0.056108	0.177788	0.131642	HIF1A/MAPT/AKR1B1/HSPB1	4
GO:0098858	actin-based cell projection	4/136	208/19717	0.056108	0.177788	0.131642	APP/PDGFRA/AKR1B1/VCAM1	4
GO:0032589	neuron projection membrane	2/136	57/19717	0.0589327	0.184515	0.136623	MAPT/INSR	2
GO:0034399	nuclear periphery	3/136	131/19717	0.0622133	0.192495	0.142532	MAPT/JAK2/PRKCD	3
GO:0016323	basolateral plasma membrane	4/136	217/19717	0.0635455	0.194331	0.143891	HSP90AB1/EGFR/ABCC4/ERBB2	4
GO:0035253	ciliary rootlet	1/136	10/19717	0.0668888	0.202204	0.149721	APP	1
GO:0035580	specific granule lumen	2/136	62/19717	0.0683064	0.204143	0.151157	NFKB1/CTSD	2
GO:0031094	platelet dense tubular network	1/136	11/19717	0.0733282	0.207369	0.153545	F2R	1
GO:0031932	TORC2 complex	1/136	11/19717	0.0733282	0.207369	0.153545	MTOR	1
GO:0034663	endoplasmic reticulum chaperone complex	1/136	11/19717	0.0733282	0.207369	0.153545	HSP90B1	1
GO:0043220	Schmidt-Lanterman incisure	1/136	11/19717	0.0733282	0.207369	0.153545	AKR1B1	1
GO:0061827	sperm head	1/136	11/19717	0.0733282	0.207369	0.153545	HSP90AB1	1
GO:0019908	nuclear cyclin-dependent protein kinase holoenzyme complex	1/136	12/19717	0.0797236	0.217311	0.160906	RB1	1
GO:0097449	astrocyte projection	1/136	12/19717	0.0797236	0.217311	0.160906	APP	1
GO:1990909	Wnt signalosome	1/136	12/19717	0.0797236	0.217311	0.160906	GSK3B	1
GO:0044304	main axon	2/136	68/19717	0.0801488	0.217311	0.160906	APP/MAPT	2
GO:0005905	clathrin-coated pit	2/136	69/19717	0.0821809	0.220547	0.163302	APP/SLC2A4	2
GO:0016580	Sin3 complex	1/136	13/19717	0.0860752	0.228664	0.169313	HDAC1	1
GO:0044445	cytosolic part	4/136	247/19717	0.0918371	0.231398	0.171337	AHR/MTOR/CASP9/CASP8	4
GO:0000940	condensed chromosome outer kinetochore	1/136	14/19717	0.0923832	0.231398	0.171337	CCNB1	1
GO:0030673	axolemma	1/136	14/19717	0.0923832	0.231398	0.171337	MAPT	1
GO:0038201	TOR complex	1/136	14/19717	0.0923832	0.231398	0.171337	MTOR	1
GO:0043083	synaptic cleft	1/136	14/19717	0.0923832	0.231398	0.171337	ACHE	1
GO:0043218	compact myelin	1/136	14/19717	0.0923832	0.231398	0.171337	AKR1B1	1
GO:0098687	chromosomal region	5/136	349/19717	0.0942839	0.231647	0.171522	PARP1/CCNB1/CHEK1/CDK1/CHEK2	5
GO:0098978	glutamatergic synapse	5/136	349/19717	0.0942839	0.231647	0.171522	GSK3B/MAPK14/MTOR/JAK2/RELA	5
GO:0070603	SWI/SNF superfamily-type complex	2/136	76/19717	0.0968312	0.231647	0.171522	HDAC1/RB1	2
GO:0000778	condensed nuclear chromosome kinetochore	1/136	15/19717	0.0986481	0.231647	0.171522	CCNB1	1
GO:0016581	NuRD complex	1/136	15/19717	0.0986481	0.231647	0.171522	HDAC1	1
GO:0043020	NADPH oxidase complex	1/136	15/19717	0.0986481	0.231647	0.171522	NOX4	1
GO:0090545	CHD-type complex	1/136	15/19717	0.0986481	0.231647	0.171522	HDAC1	1
GO:0000792	heterochromatin	2/136	78/19717	0.101145	0.235408	0.174306	SIRT1/HDAC1	2
GO:0000922	spindle pole	3/136	164/19717	0.104568	0.237766	0.176052	MAPK14/CCNB1/CDC25B	3
GO:0035098	ESC/E(Z) complex	1/136	16/19717	0.10487	0.237766	0.176052	SIRT1	1
GO:0070822	Sin3-type complex	1/136	16/19717	0.10487	0.237766	0.176052	HDAC1	1
GO:0005759	mitochondrial matrix	6/136	469/19717	0.106237	0.238807	0.176823	GSR/BCL2L1/NR3C1/CCNB1/PDK1/CDK1	6
GO:0016234	inclusion body	2/136	82/19717	0.109928	0.243383	0.180211	HSP90AB1/MAPT	2
GO:0097440	apical dendrite	1/136	17/19717	0.111049	0.243383	0.180211	GSK3A	1
GO:0099524	postsynaptic cytosol	1/136	17/19717	0.111049	0.243383	0.180211	MTOR	1
GO:0090723	growth cone part	1/136	18/19717	0.117186	0.25471	0.188599	APP	1
GO:0016514	SWI/SNF complex	1/136	19/19717	0.123281	0.265762	0.196782	RB1	1
GO:0035578	azurophil granule lumen	2/136	91/19717	0.130368	0.278754	0.206402	MPO/PRKCD	2
GO:0150034	distal axon	4/136	285/19717	0.134774	0.282507	0.209181	HSP90AB1/APP/MAPT/HSP90AA1	4
GO:0032806	carboxy-terminal domain protein kinase complex	1/136	21/19717	0.135346	0.282507	0.209181	RB1	1
GO:0042827	platelet dense granule	1/136	21/19717	0.135346	0.282507	0.209181	ABCC4	1
GO:0101031	chaperone complex	1/136	22/19717	0.141316	0.292647	0.216689	HSP90AB1	1
GO:0046930	pore complex	1/136	23/19717	0.147246	0.301855	0.223507	BCL2	1
GO:0000794	condensed nuclear chromosome	2/136	99/19717	0.149206	0.301855	0.223507	CCNB1/CHEK1	2
GO:0005903	brush border	2/136	99/19717	0.149206	0.301855	0.223507	HSP90AB1/ABCC2	2
GO:0099522	region of cytosol	1/136	24/19717	0.153134	0.306831	0.227191	MTOR	1
GO:1904949	ATPase complex	2/136	101/19717	0.153999	0.306831	0.227191	HDAC1/RB1	2
GO:0035327	transcriptionally active chromatin	1/136	25/19717	0.158983	0.31438	0.232781	ESR1	1
GO:0030175	filopodium	2/136	104/19717	0.161243	0.31647	0.234328	APP/VCAM1	2
GO:0000780	condensed nuclear chromosome, centromeric region	1/136	26/19717	0.164791	0.318677	0.235963	CCNB1	1
GO:0005640	nuclear outer membrane	1/136	26/19717	0.164791	0.318677	0.235963	DHCR7	1
GO:0005942	phosphatidylinositol 3-kinase complex	1/136	27/19717	0.17056	0.325052	0.240683	PIK3R1	1
GO:0032809	neuronal cell body membrane	1/136	27/19717	0.17056	0.325052	0.240683	INSR	1
GO:0016363	nuclear matrix	2/136	109/19717	0.173451	0.328183	0.243002	JAK2/PRKCD	2
GO:0044298	cell body membrane	1/136	28/19717	0.176289	0.331171	0.245214	INSR	1
GO:1990204	oxidoreductase complex	2/136	112/19717	0.180846	0.337323	0.249769	NOX4/PDK1	2
GO:0002102	podosome	1/136	30/19717	0.187629	0.34508	0.255513	VCAM1	1
GO:0005719	nuclear euchromatin	1/136	30/19717	0.187629	0.34508	0.255513	SIRT1	1
GO:0030140	trans-Golgi network transport vesicle	1/136	31/19717	0.193241	0.350499	0.259525	SLC2A4	1
GO:1902555	endoribonuclease complex	1/136	31/19717	0.193241	0.350499	0.259525	ERN1	1
GO:1905348	endonuclease complex	1/136	32/19717	0.198815	0.358139	0.265182	ERN1	1
GO:0005923	bicellular tight junction	2/136	123/19717	0.208328	0.370401	0.274262	CCND1/CDK4	2
GO:0005790	smooth endoplasmic reticulum	1/136	34/19717	0.209847	0.370401	0.274262	APP	1
GO:0051233	spindle midzone	1/136	34/19717	0.209847	0.370401	0.274262	APP	1
GO:0000784	nuclear chromosome, telomeric region	2/136	125/19717	0.213374	0.372524	0.275833	PARP1/CDK1	2
GO:0005720	nuclear heterochromatin	1/136	35/19717	0.215307	0.372524	0.275833	SIRT1	1
GO:0031253	cell projection membrane	4/136	345/19717	0.215426	0.372524	0.275833	HSP90AB1/ABCC2/MAPT/INSR	4
GO:0001772	immunological synapse	1/136	36/19717	0.220729	0.372524	0.275833	ICAM1	1
GO:0008180	COP9 signalosome	1/136	36/19717	0.220729	0.372524	0.275833	HSP90AB1	1
GO:0043198	dendritic shaft	1/136	36/19717	0.220729	0.372524	0.275833	APP	1
GO:0070160	tight junction	2/136	128/19717	0.220965	0.372524	0.275833	CCND1/CDK4	2
GO:0000791	euchromatin	1/136	38/19717	0.231462	0.387735	0.287096	SIRT1	1
GO:0042383	sarcolemma	2/136	136/19717	0.241305	0.400369	0.296451	VCAM1/SLC2A4	2
GO:0032590	dendrite membrane	1/136	40/19717	0.242048	0.400369	0.296451	INSR	1
GO:0043296	apical junction complex	2/136	143/19717	0.259174	0.426017	0.315442	CCND1/CDK4	2
GO:0030176	integral component of endoplasmic reticulum membrane	2/136	150/19717	0.277062	0.448508	0.332095	ERN1/DHCR7	2
GO:0098862	cluster of actin-based cell projections	2/136	150/19717	0.277062	0.448508	0.332095	HSP90AB1/ABCC2	2
GO:0031519	PcG protein complex	1/136	47/19717	0.277972	0.448508	0.332095	SIRT1	1
GO:0009898	cytoplasmic side of plasma membrane	2/136	154/19717	0.287276	0.459185	0.340001	G6PD/KIT	2
GO:0005766	primary lysosome	2/136	155/19717	0.289828	0.459185	0.340001	MPO/PRKCD	2
GO:0042582	azurophil granule	2/136	155/19717	0.289828	0.459185	0.340001	MPO/PRKCD	2
GO:0031227	intrinsic component of endoplasmic reticulum membrane	2/136	158/19717	0.297476	0.46848	0.346883	ERN1/DHCR7	2
GO:0042581	specific granule	2/136	160/19717	0.302568	0.470899	0.348674	NFKB1/CTSD	2
GO:0030315	T-tubule	1/136	52/19717	0.302593	0.470899	0.348674	SLC2A4	1
GO:0070820	tertiary granule	2/136	164/19717	0.312733	0.482407	0.357196	MMP9/CTSD	2
GO:0030666	endocytic vesicle membrane	2/136	167/19717	0.320337	0.482407	0.357196	MDM2/NOS3	2
GO:0030135	coated vesicle	3/136	289/19717	0.3215	0.482407	0.357196	EGFR/APP/SLC2A4	3
GO:0043197	dendritic spine	2/136	169/19717	0.325395	0.482407	0.357196	APP/MAPT	2
GO:0031225	anchored component of membrane	2/136	170/19717	0.327921	0.482407	0.357196	ALPL/ACHE	2
GO:0031256	leading edge membrane	2/136	170/19717	0.327921	0.482407	0.357196	MAPT/INSR	2
GO:0044309	neuron spine	2/136	171/19717	0.330444	0.482407	0.357196	APP/MAPT	2
GO:0000118	histone deacetylase complex	1/136	58/19717	0.33104	0.482407	0.357196	HDAC1	1
GO:0008023	transcription elongation factor complex	1/136	58/19717	0.33104	0.482407	0.357196	RB1	1
GO:0035861	site of double-strand break	1/136	58/19717	0.33104	0.482407	0.357196	PARP1	1
GO:0098802	plasma membrane receptor complex	3/136	295/19717	0.332824	0.482407	0.357196	IGF1R/INSR/IL6	3
GO:0030496	midbody	2/136	173/19717	0.335483	0.482407	0.357196	HSP90B1/CDK1	2
GO:0005876	spindle microtubule	1/136	59/19717	0.335667	0.482407	0.357196	CDK1	1
GO:0045171	intercellular bridge	1/136	59/19717	0.335667	0.482407	0.357196	GSTM1	1
GO:0005778	peroxisomal membrane	1/136	60/19717	0.340263	0.483726	0.358172	HMGCR	1
GO:0031903	microbody membrane	1/136	60/19717	0.340263	0.483726	0.358172	HMGCR	1
GO:0005798	Golgi-associated vesicle	2/136	178/19717	0.34803	0.489475	0.362429	APP/SLC2A4	2
GO:0098562	cytoplasmic side of membrane	2/136	178/19717	0.34803	0.489475	0.362429	G6PD/KIT	2
GO:0000502	proteasome complex	1/136	63/19717	0.353863	0.495032	0.366544	HSPB1	1
GO:1905369	endopeptidase complex	1/136	64/19717	0.358334	0.498634	0.369211	HSPB1	1
GO:0001725	stress fiber	1/136	67/19717	0.371564	0.51077	0.378197	NOX4	1
GO:0097517	contractile actin filament bundle	1/136	67/19717	0.371564	0.51077	0.378197	NOX4	1
GO:0030136	clathrin-coated vesicle	2/136	188/19717	0.372881	0.51077	0.378197	EGFR/SLC2A4	2
GO:0005801	cis-Golgi network	1/136	68/19717	0.375913	0.512255	0.379296	PIK3R1	1
GO:0008021	synaptic vesicle	2/136	191/19717	0.380265	0.512871	0.379752	BCL2L1/APP	2
GO:0097223	sperm part	2/136	191/19717	0.380265	0.512871	0.379752	HSP90AB1/KIT	2
GO:0048786	presynaptic active zone	1/136	71/19717	0.388783	0.521684	0.386278	APP	1
GO:0090734	site of DNA damage	1/136	73/19717	0.397217	0.530294	0.392653	PARP1	1
GO:0032432	actin filament bundle	1/136	75/19717	0.405534	0.538664	0.398851	NOX4	1
GO:0030017	sarcomere	2/136	204/19717	0.411824	0.54427	0.403001	MMP2/HSPB1	2
GO:0070382	exocytic vesicle	2/136	207/19717	0.418997	0.549214	0.406662	BCL2L1/APP	2
GO:0010008	endosome membrane	4/136	479/19717	0.421571	0.549214	0.406662	EGFR/INSR/ERBB2/CTSD	4
GO:0042641	actomyosin	1/136	79/19717	0.42183	0.549214	0.406662	NOX4	1
GO:0005811	lipid droplet	1/136	81/19717	0.42981	0.555464	0.41129	GAPDH	1
GO:0036464	cytoplasmic ribonucleoprotein granule	2/136	212/19717	0.430854	0.555464	0.41129	MAPT/ROCK2	2
GO:0005765	lysosomal membrane	3/136	354/19717	0.442581	0.565951	0.419055	HSP90AB1/MTOR/CTSD	3
GO:0098852	lytic vacuole membrane	3/136	355/19717	0.444392	0.565951	0.419055	HSP90AB1/MTOR/CTSD	3
GO:0005791	rough endoplasmic reticulum	1/136	85/19717	0.445445	0.565951	0.419055	APP	1
GO:0035097	histone methyltransferase complex	1/136	86/19717	0.449286	0.56613	0.419188	SIRT1	1
GO:0044449	contractile fiber part	2/136	221/19717	0.451872	0.56613	0.419188	MMP2/HSPB1	2
GO:0000793	condensed chromosome	2/136	223/19717	0.456483	0.56613	0.419188	CCNB1/CHEK1	2
GO:0035770	ribonucleoprotein granule	2/136	223/19717	0.456483	0.56613	0.419188	MAPT/ROCK2	2
GO:0001750	photoreceptor outer segment	1/136	88/19717	0.456891	0.56613	0.419188	PTGS1	1
GO:0030016	myofibril	2/136	224/19717	0.45878	0.56613	0.419188	MMP2/HSPB1	2
GO:1905368	peptidase complex	1/136	89/19717	0.460654	0.56613	0.419188	HSPB1	1
GO:0032588	trans-Golgi network membrane	1/136	92/19717	0.471788	0.577117	0.427323	APP	1
GO:0030134	COPII-coated ER to Golgi transport vesicle	1/136	93/19717	0.475448	0.578902	0.428645	APP	1
GO:0043292	contractile fiber	2/136	234/19717	0.481444	0.582332	0.431185	MMP2/HSPB1	2
GO:0005604	basement membrane	1/136	95/19717	0.482694	0.582332	0.431185	ACHE	1
GO:0005796	Golgi lumen	1/136	102/19717	0.50728	0.609033	0.450955	APP	1
GO:0030133	transport vesicle	3/136	392/19717	0.509636	0.609033	0.450955	BCL2L1/APP/SLC2A4	3
GO:0030672	synaptic vesicle membrane	1/136	104/19717	0.514089	0.609033	0.450955	BCL2L1	1
GO:0099501	exocytic vesicle membrane	1/136	104/19717	0.514089	0.609033	0.450955	BCL2L1	1
GO:0000777	condensed chromosome kinetochore	1/136	105/19717	0.517458	0.610276	0.451875	CCNB1	1
GO:0001669	acrosomal vesicle	1/136	108/19717	0.527428	0.617488	0.457216	KIT	1
GO:0031252	cell leading edge	3/136	403/19717	0.528269	0.617488	0.457216	APP/MAPT/INSR	3
GO:0072686	mitotic spindle	1/136	109/19717	0.530705	0.617591	0.457292	CDK1	1
GO:0005774	vacuolar membrane	3/136	412/19717	0.543224	0.624299	0.462259	HSP90AB1/MTOR/CTSD	3
GO:0034708	methyltransferase complex	1/136	113/19717	0.543592	0.624299	0.462259	SIRT1	1
GO:0097733	photoreceptor cell cilium	1/136	113/19717	0.543592	0.624299	0.462259	PTGS1	1
GO:0030665	clathrin-coated vesicle membrane	1/136	115/19717	0.549902	0.626079	0.463577	EGFR	1
GO:0097731	9+0 non-motile cilium	1/136	115/19717	0.549902	0.626079	0.463577	PTGS1	1
GO:0030863	cortical cytoskeleton	1/136	116/19717	0.553025	0.626921	0.4642	NOS2	1
GO:0005913	cell-cell adherens junction	1/136	117/19717	0.556126	0.627731	0.4648	VEGFA	1
GO:0000779	condensed chromosome, centromeric region	1/136	118/19717	0.559206	0.62851	0.465376	CCNB1	1
GO:0001650	fibrillar center	1/136	132/19717	0.600163	0.666003	0.493138	ACACA	1
GO:0030018	Z disc	1/136	132/19717	0.600163	0.666003	0.493138	HSPB1	1
GO:0045335	phagocytic vesicle	1/136	132/19717	0.600163	0.666003	0.493138	MPO	1
GO:0036064	ciliary basal body	1/136	133/19717	0.602939	0.666273	0.493338	AKT1	1
GO:0043204	perikaryon	1/136	134/19717	0.605696	0.66652	0.493521	APP	1
GO:0000776	kinetochore	1/136	135/19717	0.608435	0.666743	0.493686	CCNB1	1
GO:0044441	ciliary part	3/136	462/19717	0.621118	0.677817	0.501886	AKT1/APP/PTGS1	3
GO:0031674	I band	1/136	143/19717	0.629673	0.684314	0.506696	HSPB1	1
GO:0072562	blood microparticle	1/136	147/19717	0.639859	0.692224	0.512553	BCHE	1
GO:0031901	early endosome membrane	1/136	149/19717	0.644847	0.692224	0.512553	EGFR	1
GO:0097730	non-motile cilium	1/136	149/19717	0.644847	0.692224	0.512553	PTGS1	1
GO:0098793	presynapse	3/136	491/19717	0.662007	0.707756	0.524054	BCL2L1/APP/SLC2A4	3
GO:0055037	recycling endosome	1/136	176/19717	0.705843	0.751565	0.556492	APP	1
GO:0044452	nucleolar part	1/136	178/19717	0.709923	0.751971	0.556793	ACACA	1
GO:0031514	motile cilium	1/136	179/19717	0.711942	0.751971	0.556793	HIF1A	1
GO:0030662	coated vesicle membrane	1/136	182/19717	0.717916	0.755248	0.559219	EGFR	1
GO:0044448	cell cortex part	1/136	184/19717	0.72183	0.75634	0.560028	NOS2	1
GO:0000775	chromosome, centromeric region	1/136	193/19717	0.738787	0.767988	0.568652	CCNB1	1
GO:0030027	lamellipodium	1/136	193/19717	0.738787	0.767988	0.568652	APP	1
GO:0030658	transport vesicle membrane	1/136	208/19717	0.764798	0.791897	0.586355	BCL2L1	1
GO:0005874	microtubule	2/136	416/19717	0.784758	0.809378	0.599299	MAPT/CDK1	2
GO:0005802	trans-Golgi network	1/136	236/19717	0.806663	0.82872	0.613621	APP	1
GO:0098798	mitochondrial protein complex	1/136	262/19717	0.838877	0.857469	0.634908	PDK1	1
GO:0005743	mitochondrial inner membrane	2/136	473/19717	0.841167	0.857469	0.634908	BCL2L1/CYP1A1	2
GO:0019898	extrinsic component of membrane	1/136	295/19717	0.872198	0.884959	0.655263	PIK3R1	1
GO:0030667	secretory granule membrane	1/136	298/19717	0.874864	0.884959	0.655263	ABCC4	1
GO:0005938	cell cortex	1/136	308/19717	0.883359	0.890128	0.65909	NOS2	1
GO:0045211	postsynaptic membrane	1/136	323/19717	0.895039	0.898455	0.665256	F2R	1
GO:0097060	synaptic membrane	1/136	432/19717	0.951363	0.951363	0.704431	F2R	1

## Sheet: GOMF
Supplementary Table S9. GO and KEGG pathway enrichment analyses for the PPI network
ID	Description	GeneRatio	BgRatio	pvalue	p.adjust	qvalue	geneID	Count
GO:0004879	nuclear receptor activity	11/136	47/17697	5.03952e-14	1.12381e-11	6.76356e-12	ESR1/AR/PGR/PPARG/NR3C1/PPARA/ESR2/AHR/THRA/THRB/NR1H3	11
GO:0098531	transcription factor activity, direct ligand regulated sequence-specific DNA binding	11/136	47/17697	5.03952e-14	1.12381e-11	6.76356e-12	ESR1/AR/PGR/PPARG/NR3C1/PPARA/ESR2/AHR/THRA/THRB/NR1H3	11
GO:0004674	protein serine/threonine kinase activity	23/136	439/17697	3.22482e-13	4.79423e-11	2.88536e-11	MAPK3/AKT1/MAPK8/GSK3B/EGFR/MAPK9/SGK1/MAPK14/ERN1/MAP2K1/PRKCA/CDK4/ROCK2/MTOR/RAF1/MAP2K6/MKNK2/PRKCD/HIPK2/GSK3A/CHEK1/CDK1/CHEK2	23
GO:0050661	NADP binding	10/136	52/17697	6.1806e-12	6.89137e-10	4.14751e-10	GSR/NOS2/FASN/HMGCR/GAPDH/G6PD/DHCR7/SRD5A1/NOS3/POR	10
GO:0003707	steroid hormone receptor activity	10/136	56/17697	1.35542e-11	1.20904e-09	7.27648e-10	ESR1/AR/PGR/PPARG/NR3C1/PPARA/ESR2/THRA/THRB/NR1H3	10
GO:0004713	protein tyrosine kinase activity	13/136	134/17697	3.26818e-11	2.28927e-09	1.37777e-09	IGF1R/EGFR/KIT/PDGFRB/MAP2K1/PDGFRA/INSR/FGFR1/MAP2K6/JAK2/PRKCD/HIPK2/ERBB2	13
GO:0020037	heme binding	13/136	135/17697	3.59302e-11	2.28927e-09	1.37777e-09	NOS2/CYP19A1/PTGS2/CYP1A2/MPO/CYP17A1/CYP1B1/CYP3A4/PTGS1/NOX4/JAK2/NOS3/CYP1A1	13
GO:0046906	tetrapyrrole binding	13/136	145/17697	8.89432e-11	4.95858e-09	2.98428e-09	NOS2/CYP19A1/PTGS2/CYP1A2/MPO/CYP17A1/CYP1B1/CYP3A4/PTGS1/NOX4/JAK2/NOS3/CYP1A1	13
GO:0031994	insulin-like growth factor I binding	6/136	12/17697	1.64004e-10	8.12733e-09	4.89136e-09	IGF1R/IGFBP3/IGFBP5/IGFBP2/IGFBP4/INSR	6
GO:0050662	coenzyme binding	16/136	291/17697	8.4215e-10	3.75599e-08	2.26051e-08	GSR/NOS2/PARP1/FASN/HMGCR/GAPDH/G6PD/SIRT1/XDH/NOX4/SQLE/HSD11B2/DHCR7/SRD5A1/NOS3/POR	16
GO:0019902	phosphatase binding	13/136	185/17697	1.84064e-09	7.46297e-08	4.49152e-08	BCL2/MAPK3/PPARG/AKT1/PPARA/HSP90B1/HMGCR/EGFR/MAPK14/MAPT/SMAD3/PIK3R1/ERBB2	13
GO:0001085	RNA polymerase II transcription factor binding	12/136	155/17697	2.64663e-09	9.83663e-08	5.92009e-08	ESR1/AR/PPARG/GSK3B/PPARA/AHR/SMAD3/HDAC1/HIPK2/FOS/RB1/NFE2L2	12
GO:0016705	oxidoreductase activity, acting on paired donors, with incorporation or reduction of molecular oxygen	12/136	159/17697	3.54057e-09	1.21469e-07	7.31048e-08	NOS2/CYP19A1/PTGS2/CYP1A2/CYP17A1/CYP1B1/CYP3A4/PTGS1/SQLE/NOS3/POR/CYP1A1	12
GO:0019838	growth factor binding	11/136	137/17697	8.53201e-09	2.71806e-07	1.63584e-07	IGF1R/EGFR/IGFBP3/IGFBP5/IGFBP2/PDGFRB/PDGFRA/IGFBP4/INSR/FGFR1/ERBB2	11
GO:0043560	insulin receptor substrate binding	5/136	11/17697	1.10833e-08	3.29543e-07	1.98333e-07	IGF1R/PIK3R1/INSR/JAK2/PRKCD	5
GO:0033613	activating transcription factor binding	9/136	85/17697	1.79875e-08	5.01401e-07	3.01763e-07	PPARG/SMAD3/HDAC1/HIPK2/RELA/FOS/RB1/MYC/NFE2L2	9
GO:0004714	transmembrane receptor protein tyrosine kinase activity	8/136	62/17697	2.35804e-08	6.18638e-07	3.72322e-07	IGF1R/EGFR/KIT/PDGFRB/PDGFRA/INSR/FGFR1/ERBB2	8
GO:0004712	protein serine/threonine/tyrosine kinase activity	7/136	43/17697	3.46761e-08	8.59197e-07	5.171e-07	MAPK3/AKT1/MAPK9/SGK1/MAPK14/MAP2K1/MAP2K6	7
GO:0005520	insulin-like growth factor binding	6/136	28/17697	6.04463e-08	1.4189e-06	8.5395e-07	IGF1R/IGFBP3/IGFBP5/IGFBP2/IGFBP4/INSR	6
GO:0004497	monooxygenase activity	9/136	99/17697	6.90717e-08	1.5403e-06	9.27016e-07	NOS2/CYP19A1/CYP1A2/CYP17A1/CYP1B1/CYP3A4/SQLE/NOS3/CYP1A1	9
GO:0042562	hormone binding	9/136	102/17697	8.96349e-08	1.90367e-06	1.14571e-06	AR/NR3C1/IGF1R/EGFR/THRA/THRB/PIK3R1/INSR/ACHE	9
GO:0044389	ubiquitin-like protein ligase binding	14/136	308/17697	1.10174e-07	2.23353e-06	1.34423e-06	BCL2/GSK3B/HSP90AB1/EGFR/MDM2/HIF1A/CCNB1/SMAD3/HSP90AA1/CASP8/RELA/RB1/NFKBIA/CHEK2	14
GO:0019903	protein phosphatase binding	10/136	140/17697	1.26555e-07	2.45406e-06	1.47695e-06	BCL2/PPARG/AKT1/HSP90B1/HMGCR/EGFR/MAPK14/MAPT/PIK3R1/ERBB2	10
GO:0035173	histone kinase activity	5/136	17/17697	1.43043e-07	2.65822e-06	1.59982e-06	CCNB1/PRKCA/JAK2/CHEK1/CDK1	5
GO:0019199	transmembrane receptor protein kinase activity	8/136	79/17697	1.63081e-07	2.90937e-06	1.75098e-06	IGF1R/EGFR/KIT/PDGFRB/PDGFRA/INSR/FGFR1/ERBB2	8
GO:0042826	histone deacetylase binding	9/136	111/17697	1.86561e-07	3.20024e-06	1.92603e-06	CCND1/MAPK8/PARP1/HSP90AB1/HIF1A/HDAC1/DNMT3B/HSP90AA1/RELA	9
GO:0009055	electron transfer activity	9/136	114/17697	2.3471e-07	3.87706e-06	2.33337e-06	GSR/CYP19A1/CYP1A2/XDH/NOX4/SRD5A1/AKR1B1/POR/NQO1	9
GO:0019825	oxygen binding	6/136	36/17697	2.97143e-07	4.73306e-06	2.84855e-06	CYP19A1/CYP17A1/CYP1B1/CYP3A4/NOX4/CYP1A1	6
GO:0031625	ubiquitin protein ligase binding	13/136	290/17697	3.76049e-07	5.78338e-06	3.48067e-06	BCL2/GSK3B/HSP90AB1/EGFR/MDM2/HIF1A/SMAD3/HSP90AA1/CASP8/RELA/RB1/NFKBIA/CHEK2	13
GO:0008395	steroid hydroxylase activity	6/136	38/17697	4.15877e-07	6.18271e-06	3.72101e-06	CYP19A1/CYP1A2/CYP17A1/CYP1B1/CYP3A4/CYP1A1	6
GO:0019207	kinase regulator activity	11/136	207/17697	5.84401e-07	8.40783e-06	5.06018e-06	IL2/CASP3/CCND1/HSP90AB1/CCNB1/MAP2K1/CDK4/PIK3R1/HSPB1/GSTP1/IGF2	11
GO:0051879	Hsp90 protein binding	6/136	41/17697	6.64666e-07	9.26379e-06	5.57533e-06	NR3C1/AHR/HIF1A/ERN1/MAPT/CYP1A1	6
GO:0005496	steroid binding	8/136	95/17697	6.85471e-07	9.26425e-06	5.5756e-06	ESR1/AR/PGR/NR3C1/ESR2/CYP3A4/NR1H3/HSD11B2	8
GO:0016653	oxidoreductase activity, acting on NAD(P)H, heme protein as acceptor	4/136	13/17697	2.26102e-06	2.96593e-05	1.78502e-05	NOS2/NOS3/POR/NQO1	4
GO:0050660	flavin adenine dinucleotide binding	7/136	79/17697	2.47902e-06	3.15897e-05	1.9012e-05	GSR/NOS2/XDH/NOX4/SQLE/NOS3/POR	7
GO:0043548	phosphatidylinositol 3-kinase binding	5/136	30/17697	3.0401e-06	3.76634e-05	2.26674e-05	IGF1R/PDGFRB/PIK3R1/INSR/JAK2	5
GO:0004707	MAP kinase activity	4/136	14/17697	3.14657e-06	3.79289e-05	2.28272e-05	MAPK3/MAPK8/MAPK9/MAPK14	4
GO:0033218	amide binding	13/136	356/17697	3.70352e-06	4.33439e-05	2.60861e-05	PPARG/FASN/IGF1R/HSP90AB1/BCHE/PIK3R1/INSR/SRD5A1/PTGES/ACHE/NFKBIA/GSTP1/GSTM1	13
GO:0031072	heat shock protein binding	8/136	119/17697	3.79016e-06	4.33439e-05	2.60861e-05	NR3C1/HSP90AB1/AHR/HIF1A/ERN1/MAPT/CDK1/CYP1A1	8
GO:0016712	oxidoreductase activity, acting on paired donors, with incorporation or reduction of molecular oxygen, reduced flavin or flavoprotein as one donor, and incorporation of one atom of oxygen	5/136	32/17697	4.2433e-06	4.63973e-05	2.79238e-05	CYP19A1/CYP1A2/CYP1B1/CYP3A4/CYP1A1	5
GO:0005161	platelet-derived growth factor receptor binding	4/136	15/17697	4.26522e-06	4.63973e-05	2.79238e-05	PDGFRB/ERN1/PDGFRA/VEGFA	4
GO:0097718	disordered domain specific binding	5/136	33/17697	4.97029e-06	5.27797e-05	3.1765e-05	HSP90AB1/GAPDH/MDM2/HSP90AA1/RB1	5
GO:0004708	MAP kinase kinase activity	4/136	16/17697	5.6531e-06	5.86344e-05	3.52886e-05	MAPK3/MAPK14/MAP2K1/MAP2K6	4
GO:0097110	scaffold protein binding	6/136	59/17697	5.94703e-06	6.02812e-05	3.62797e-05	MAPK3/MDM2/MAP2K1/NOS3/HSP90AA1/CASP8	6
GO:0001228	DNA-binding transcription activator activity, RNA polymerase II-specific	14/136	439/17697	7.34668e-06	7.28138e-05	4.38223e-05	ESR1/AR/PGR/PARP1/NFKB1/NR3C1/PPARA/HIF1A/SIRT1/SMAD3/RELA/FOS/MYC/NFE2L2	14
GO:0070851	growth factor receptor binding	8/136	134/17697	9.14488e-06	8.86656e-05	5.33626e-05	IL2/APP/PDGFRB/ERN1/PDGFRA/JAK2/VEGFA/IL6	8
GO:0042277	peptide binding	11/136	295/17697	1.76237e-05	0.000167238	0.000100651	PPARG/IGF1R/HSP90AB1/BCHE/PIK3R1/INSR/PTGES/ACHE/NFKBIA/GSTP1/GSTM1	11
GO:0001221	transcription cofactor binding	5/136	43/17697	1.89539e-05	0.000176113	0.000105992	ESR1/PPARA/AHR/RELA/NFE2L2	5
GO:0048156	tau protein binding	5/136	45/17697	2.37625e-05	0.000216287	0.00013017	GSK3B/HSP90AB1/ROCK2/GSK3A/HSP90AA1	5
GO:0001223	transcription coactivator binding	4/136	23/17697	2.63792e-05	0.000235302	0.000141614	ESR1/PPARA/AHR/RELA	4
GO:0016616	oxidoreductase activity, acting on the CH-OH group of donors, NAD or NADP as acceptor	7/136	119/17697	3.71352e-05	0.000324751	0.000195448	FASN/HMGCR/G6PD/HSD11B2/ABCC4/HSD17B3/AKR1B1	7
GO:0070888	E-box binding	5/136	50/17697	3.99598e-05	0.000342732	0.00020627	PPARG/AHR/HIF1A/HDAC1/MYC	5
GO:0016209	antioxidant activity	6/136	86/17697	5.23745e-05	0.000438837	0.00026411	GSR/PTGS2/MPO/PTGS1/GSTP1/NQO1	6
GO:0001102	RNA polymerase II activating transcription factor binding	5/136	53/17697	5.31327e-05	0.000438837	0.00026411	SMAD3/HIPK2/FOS/RB1/NFE2L2	5
GO:0016614	oxidoreductase activity, acting on CH-OH group of donors	7/136	128/17697	5.91789e-05	0.000479887	0.000288816	FASN/HMGCR/G6PD/HSD11B2/ABCC4/HSD17B3/AKR1B1	7
GO:0051059	NF-kappaB binding	4/136	29/17697	6.82692e-05	0.000543716	0.00032723	GSK3B/HDAC1/RELA/NFKBIA	4
GO:0043295	glutathione binding	3/136	11/17697	7.00192e-05	0.000547869	0.00032973	PTGES/GSTP1/GSTM1	3
GO:0035326	enhancer binding	7/136	133/17697	7.54455e-05	0.000576496	0.000346959	NFKB1/AHR/SIRT1/SMAD3/HDAC1/RELA/NFE2L2	7
GO:0019887	protein kinase regulator activity	8/136	180/17697	7.62629e-05	0.000576496	0.000346959	CASP3/CCND1/HSP90AB1/CCNB1/MAP2K1/CDK4/HSPB1/IGF2	8
GO:0051427	hormone receptor binding	8/136	185/17697	9.23568e-05	0.000678754	0.000408502	ESR1/PPARG/PARP1/HIF1A/SIRT1/SMAD3/JAK2/RB1	8
GO:1900750	oligopeptide binding	3/136	12/17697	9.2834e-05	0.000678754	0.000408502	PTGES/GSTP1/GSTM1	3
GO:0051721	protein phosphatase 2A binding	4/136	32/17697	0.000101533	0.00073038	0.000439572	BCL2/AKT1/HMGCR/MAPT	4
GO:0016725	oxidoreductase activity, acting on CH or CH2 groups	3/136	13/17697	0.000120006	0.000836291	0.000503314	CYP1A2/CYP3A4/XDH	3
GO:0042910	xenobiotic transmembrane transporter activity	3/136	13/17697	0.000120006	0.000836291	0.000503314	ABCG2/ABCC2/ABCB1	3
GO:0002039	p53 binding	5/136	66/17697	0.000152767	0.00104821	0.000630858	GSK3B/MDM2/HIF1A/SIRT1/HDAC1	5
GO:0030374	nuclear receptor transcription coactivator activity	5/136	67/17697	0.000164076	0.00110876	0.000667296	PPARG/PPARA/THRA/THRB/NR1H3	5
GO:0005506	iron ion binding	7/136	152/17697	0.000173796	0.0011399	0.000686036	CYP19A1/CYP1A2/CYP17A1/CYP1B1/CYP3A4/XDH/CYP1A1	7
GO:0035257	nuclear hormone receptor binding	7/136	152/17697	0.000173796	0.0011399	0.000686036	ESR1/PPARG/PARP1/HIF1A/SIRT1/SMAD3/RB1	7
GO:0016651	oxidoreductase activity, acting on NAD(P)H	6/136	107/17697	0.0001765	0.00114085	0.000686613	GSR/NOS2/NOX4/NOS3/POR/NQO1	6
GO:0097153	cysteine-type endopeptidase activity involved in apoptotic process	3/136	15/17697	0.000188779	0.00120279	0.000723891	CASP3/CASP9/CASP8	3
GO:0070491	repressing transcription factor binding	5/136	71/17697	0.000215836	0.00135582	0.000815986	PPARG/PPARA/HDAC1/RELA/MYC	5
GO:0016709	oxidoreductase activity, acting on paired donors, with incorporation or reduction of molecular oxygen, NAD(P)H as one donor, and incorporation of one atom of oxygen	4/136	39/17697	0.000222765	0.00137391	0.000826878	NOS2/SQLE/NOS3/CYP1A1	4
GO:0005159	insulin-like growth factor receptor binding	3/136	16/17697	0.000231039	0.00137391	0.000826878	PIK3R1/INSR/IGF2	3
GO:0010181	FMN binding	3/136	16/17697	0.000231039	0.00137391	0.000826878	NOS2/NOS3/POR	3
GO:0070402	NADPH binding	3/136	16/17697	0.000231039	0.00137391	0.000826878	FASN/HMGCR/SRD5A1	3
GO:0001091	RNA polymerase II basal transcription factor binding	3/136	20/17697	0.000459865	0.00269868	0.00162418	ESR1/AR/AHR	3
GO:0016538	cyclin-dependent protein serine/threonine kinase regulator activity	4/136	49/17697	0.000540761	0.0031322	0.00188509	CASP3/CCND1/CCNB1/CDK4	4
GO:0005158	insulin receptor binding	3/136	22/17697	0.000614277	0.00339321	0.00204218	IGF1R/PIK3R1/IGF2	3
GO:0017025	TBP-class protein binding	3/136	22/17697	0.000614277	0.00339321	0.00204218	ESR1/AHR/THRA	3
GO:0050321	tau-protein kinase activity	3/136	22/17697	0.000614277	0.00339321	0.00204218	GSK3B/ROCK2/GSK3A	3
GO:0072341	modified amino acid binding	5/136	89/17697	0.000616256	0.00339321	0.00204218	FASN/NOX4/PTGES/GSTP1/GSTM1	5
GO:0004601	peroxidase activity	4/136	52/17697	0.00067878	0.0036919	0.00222194	PTGS2/MPO/PTGS1/GSTP1	4
GO:0070412	R-SMAD binding	3/136	23/17697	0.000702462	0.00377467	0.00227175	PARP1/SMAD3/FOS	3
GO:0035258	steroid hormone receptor binding	5/136	92/17697	0.000716851	0.00380614	0.00229069	ESR1/PPARG/PARP1/SMAD3/RB1	5
GO:0001047	core promoter binding	4/136	55/17697	0.000840053	0.00440781	0.0026528	NR3C1/HDAC1/FOS/MYC	4
GO:0016684	oxidoreductase activity, acting on peroxide as acceptor	4/136	56/17697	0.000899332	0.00461037	0.00277471	PTGS2/MPO/PTGS1/GSTP1	4
GO:0051287	NAD binding	4/136	56/17697	0.000899332	0.00461037	0.00277471	PARP1/GAPDH/SIRT1/HSD11B2	4
GO:0000980	RNA polymerase II distal enhancer sequence-specific DNA binding	5/136	99/17697	0.000998931	0.00502524	0.00302439	NFKB1/SIRT1/HDAC1/RELA/NFE2L2	5
GO:0016628	oxidoreductase activity, acting on the CH-CH group of donors, NAD or NADP as acceptor	3/136	26/17697	0.00101406	0.00502524	0.00302439	FASN/DHCR7/SRD5A1	3
GO:0051019	mitogen-activated protein kinase binding	3/136	26/17697	0.00101406	0.00502524	0.00302439	MAPK14/SIRT1/ACE	3
GO:0001968	fibronectin binding	3/136	27/17697	0.00113444	0.00549956	0.00330986	IGFBP3/IGFBP5/VEGFA	3
GO:0004364	glutathione transferase activity	3/136	27/17697	0.00113444	0.00549956	0.00330986	PTGES/GSTP1/GSTM1	3
GO:0047485	protein N-terminus binding	5/136	109/17697	0.00153509	0.00736183	0.00443065	PARP1/MDM2/MAP2K1/HDAC1/RELA	5
GO:0005126	cytokine receptor binding	8/136	286/17697	0.00166913	0.00791949	0.00476627	IL2/CASP3/SMAD3/PIK3R1/JAK2/CASP8/VEGFA/IL6	8
GO:0005518	collagen binding	4/136	67/17697	0.00175858	0.00825609	0.00496885	MMP9/SMAD3/MMP13/ACHE	4
GO:0005504	fatty acid binding	3/136	34/17697	0.00223161	0.010276	0.00618451	PPARG/PPARA/FABP3	3
GO:0001158	enhancer sequence-specific DNA binding	5/136	119/17697	0.00225795	0.010276	0.00618451	NFKB1/SIRT1/HDAC1/RELA/NFE2L2	5
GO:0031490	chromatin DNA binding	5/136	119/17697	0.00225795	0.010276	0.00618451	THRA/SMAD3/THRB/HDAC1/RELA	5
GO:0001103	RNA polymerase II repressing transcription factor binding	3/136	35/17697	0.00242721	0.0108253	0.00651513	PPARG/PPARA/HDAC1	3
GO:0016229	steroid dehydrogenase activity	3/136	35/17697	0.00242721	0.0108253	0.00651513	HSD11B2/HSD17B3/SRD5A1	3
GO:0051400	BH domain binding	2/136	10/17697	0.00253374	0.0110789	0.00666774	BCL2/BCL2L1	2
GO:0070513	death domain binding	2/136	10/17697	0.00253374	0.0110789	0.00666774	BCL2/BCL2L1	2
GO:0042169	SH2 domain binding	3/136	36/17697	0.0026331	0.0114016	0.00686193	KIT/FGFR1/JAK2	3
GO:0005536	glucose binding	2/136	11/17697	0.00308124	0.013029	0.0078414	G6PD/HK2	2
GO:0048407	platelet-derived growth factor binding	2/136	11/17697	0.00308124	0.013029	0.0078414	PDGFRB/PDGFRA	2
GO:0002020	protease binding	5/136	128/17697	0.00309658	0.013029	0.0078414	BCL2/CASP3/GSK3B/SERPINE1/KIT	5
GO:1901681	sulfur compound binding	7/136	250/17697	0.00321999	0.0134217	0.0080777	MPO/APP/FGFR1/PTGES/VEGFA/GSTP1/GSTM1	7
GO:0003713	transcription coactivator activity	8/136	319/17697	0.00327464	0.013523	0.00813872	PPARG/PPARA/ESR2/THRA/THRB/NR1H3/HIPK2/RB1	8
GO:0046332	SMAD binding	4/136	80/17697	0.00336095	0.0137521	0.00827659	PARP1/SMAD3/HIPK2/FOS	4
GO:0005178	integrin binding	5/136	132/17697	0.00353345	0.0143265	0.00862229	EGFR/PRKCA/ICAM1/VCAM1/IGF2	5
GO:0008013	beta-catenin binding	4/136	82/17697	0.00367335	0.01465	0.00881695	ESR1/AR/GSK3B/SMAD3	4
GO:0034452	dynactin binding	2/136	12/17697	0.00367892	0.01465	0.00881695	GSK3B/MAPT	2
GO:0051219	phosphoprotein binding	4/136	83/17697	0.0038367	0.0151431	0.00911373	MAPK3/PIK3R1/MTOR/RB1	4
GO:0030331	estrogen receptor binding	3/136	42/17697	0.0040941	0.015878	0.00955602	ESR1/PPARG/PARP1	3
GO:0030544	Hsp70 protein binding	3/136	42/17697	0.0040941	0.015878	0.00955602	ERN1/CDK1/CYP1A1	3
GO:0031434	mitogen-activated protein kinase kinase binding	2/136	13/17697	0.00432599	0.0164648	0.00990917	ACE/RAF1	2
GO:0034236	protein kinase A catalytic subunit binding	2/136	13/17697	0.00432599	0.0164648	0.00990917	GSK3B/GSK3A	2
GO:0019209	kinase activator activity	4/136	86/17697	0.00435615	0.0164648	0.00990917	IL2/CCNB1/MAP2K1/IGF2	4
GO:0036041	long-chain fatty acid binding	2/136	14/17697	0.00502168	0.0188207	0.0113271	PPARG/FABP3	2
GO:0042805	actinin binding	3/136	46/17697	0.00529425	0.019677	0.0118424	PPARG/NFKB1/RELA	3
GO:0017136	NAD-dependent histone deacetylase activity	2/136	15/17697	0.0057652	0.0210906	0.0126932	SIRT1/HDAC1	2
GO:0004175	endopeptidase activity	9/136	427/17697	0.00576918	0.0210906	0.0126932	CASP3/MMP2/MMP9/ACE/CAPN1/MMP13/CASP9/CASP8/CTSD	9
GO:0017046	peptide hormone binding	3/136	49/17697	0.00631921	0.0228428	0.0137478	IGF1R/PIK3R1/INSR	3
GO:0032182	ubiquitin-like protein binding	4/136	96/17697	0.00642586	0.0228428	0.0137478	NR3C1/MDM2/SMAD3/HSPB1	4
GO:0004697	protein kinase C activity	2/136	16/17697	0.00655579	0.0228428	0.0137478	PRKCA/PRKCD	2
GO:0016641	oxidoreductase activity, acting on the CH-NH2 group of donors, oxygen as acceptor	2/136	16/17697	0.00655579	0.0228428	0.0137478	MAOA/VCAM1	2
GO:0023026	MHC class II protein complex binding	2/136	16/17697	0.00655579	0.0228428	0.0137478	HSP90AB1/HSP90AA1	2
GO:0034979	NAD-dependent protein deacetylase activity	2/136	16/17697	0.00655579	0.0228428	0.0137478	SIRT1/HDAC1	2
GO:0005123	death receptor binding	2/136	17/17697	0.0073927	0.0255593	0.0153826	CASP3/CASP8	2
GO:0042165	neurotransmitter binding	3/136	55/17697	0.00870315	0.0298585	0.0179701	BCHE/ACHE/CRP	3
GO:0016500	protein-hormone receptor activity	2/136	19/17697	0.00920248	0.0310932	0.0187132	IGF1R/INSR	2
GO:0070182	DNA polymerase binding	2/136	19/17697	0.00920248	0.0310932	0.0187132	HSP90AB1/HSP90AA1	2
GO:0016627	oxidoreductase activity, acting on the CH-CH group of donors	3/136	58/17697	0.0100671	0.033507	0.0201659	FASN/DHCR7/SRD5A1	3
GO:0016765	transferase activity, transferring alkyl or aryl (other than methyl) groups	3/136	58/17697	0.0100671	0.033507	0.0201659	PTGES/GSTP1/GSTM1	3
GO:0016638	oxidoreductase activity, acting on the CH-NH2 group of donors	2/136	20/17697	0.0101739	0.0336115	0.0202288	MAOA/VCAM1	2
GO:0003714	transcription corepressor activity	6/136	238/17697	0.0102514	0.0336187	0.0202331	CCND1/SIRT1/THRB/HDAC1/DNMT3B/HIPK2	6
GO:0050750	low-density lipoprotein particle receptor binding	2/136	21/17697	0.0111887	0.0364244	0.0219217	HSP90B1/CRP	2
GO:0042626	ATPase activity, coupled to transmembrane movement of substances	4/136	115/17697	0.0119658	0.0383939	0.023107	ABCG2/ABCC2/ABCB1/ABCC4	4
GO:0043492	ATPase activity, coupled to movement of substances	4/136	115/17697	0.0119658	0.0383939	0.023107	ABCG2/ABCC2/ABCB1/ABCC4	4
GO:0004197	cysteine-type endopeptidase activity	4/136	116/17697	0.012321	0.0392513	0.023623	CASP3/CAPN1/CASP9/CASP8	4
GO:0033293	monocarboxylic acid binding	3/136	64/17697	0.013149	0.0415917	0.0250316	PPARG/PPARA/FABP3	3
GO:0008022	protein C-terminus binding	5/136	187/17697	0.014791	0.0464563	0.0279593	PPARG/SIRT1/MAP2K1/JAK2/ERBB2	5
GO:0015405	P-P-bond-hydrolysis-driven transmembrane transporter activity	4/136	123/17697	0.0149973	0.0467749	0.028151	ABCG2/ABCC2/ABCB1/ABCC4	4
GO:0004190	aspartic-type endopeptidase activity	2/136	25/17697	0.0156674	0.0481907	0.0290031	CASP3/CTSD	2
GO:0023023	MHC protein complex binding	2/136	25/17697	0.0156674	0.0481907	0.0290031	HSP90AB1/HSP90AA1	2
GO:0015399	primary active transmembrane transporter activity	4/136	125/17697	0.0158242	0.0483395	0.0290927	ABCG2/ABCC2/ABCB1/ABCC4	4
GO:0031406	carboxylic acid binding	5/136	193/17697	0.0167357	0.0502151	0.0302215	PPARG/NOS2/PPARA/FABP3/NOS3	5
GO:0004709	MAP kinase kinase kinase activity	2/136	26/17697	0.0168885	0.0502151	0.0302215	EGFR/RAF1	2
GO:0070001	aspartic-type peptidase activity	2/136	26/17697	0.0168885	0.0502151	0.0302215	CASP3/CTSD	2
GO:0070325	lipoprotein particle receptor binding	2/136	26/17697	0.0168885	0.0502151	0.0302215	HSP90B1/CRP	2
GO:0001098	basal transcription machinery binding	3/136	72/17697	0.0180082	0.05284	0.0318013	ESR1/AR/AHR	3
GO:0001099	basal RNA polymerase II transcription machinery binding	3/136	72/17697	0.0180082	0.05284	0.0318013	ESR1/AR/AHR	3
GO:0051082	unfolded protein binding	4/136	131/17697	0.0184747	0.0538544	0.0324118	HSP90B1/HSP90AB1/ERN1/HSP90AA1	4
GO:0005516	calmodulin binding	5/136	200/17697	0.0192111	0.0548966	0.033039	AKT1/NOS2/EGFR/MKNK2/NOS3	5
GO:0001618	virus receptor activity	3/136	74/17697	0.0193588	0.0548966	0.033039	EGFR/CDK1/ICAM1	3
GO:0104005	hijacked molecular function	3/136	74/17697	0.0193588	0.0548966	0.033039	EGFR/CDK1/ICAM1	3
GO:0004407	histone deacetylase activity	2/136	28/17697	0.0194477	0.0548966	0.033039	SIRT1/HDAC1	2
GO:0043425	bHLH transcription factor binding	2/136	28/17697	0.0194477	0.0548966	0.033039	SIRT1/SMAD3	2
GO:0070405	ammonium ion binding	3/136	75/17697	0.0200546	0.0562538	0.0338559	BCHE/ACHE/CRP	3
GO:0043130	ubiquitin binding	3/136	76/17697	0.0207641	0.0565235	0.0340182	MDM2/SMAD3/HSPB1	3
GO:0004693	cyclin-dependent protein serine/threonine kinase activity	2/136	29/17697	0.0207844	0.0565235	0.0340182	CDK4/CDK1	2
GO:0033558	protein deacetylase activity	2/136	29/17697	0.0207844	0.0565235	0.0340182	SIRT1/HDAC1	2
GO:0033764	steroid dehydrogenase activity, acting on the CH-OH group of donors, NAD or NADP as acceptor	2/136	29/17697	0.0207844	0.0565235	0.0340182	HSD11B2/HSD17B3	2
GO:0043539	protein serine/threonine kinase activator activity	2/136	29/17697	0.0207844	0.0565235	0.0340182	MAP2K1/IGF2	2
GO:0043177	organic acid binding	5/136	205/17697	0.0211196	0.0570868	0.0343572	PPARG/NOS2/PPARA/FABP3/NOS3	5
GO:0030332	cyclin binding	2/136	30/17697	0.0221584	0.0589994	0.0355083	CDK4/CDK1	2
GO:0097472	cyclin-dependent protein kinase activity	2/136	30/17697	0.0221584	0.0589994	0.0355083	CDK4/CDK1	2
GO:0001540	amyloid-beta binding	3/136	78/17697	0.022224	0.0589994	0.0355083	BCHE/INSR/ACHE	3
GO:0042623	ATPase activity, coupled	6/136	284/17697	0.0225431	0.0594926	0.0358051	ABCG2/HSP90AB1/ABCC2/ABCB1/ABCC4/HSP90AA1	6
GO:0030295	protein kinase activator activity	3/136	80/17697	0.0237386	0.0619148	0.0372629	CCNB1/MAP2K1/IGF2	3
GO:0051117	ATPase binding	3/136	80/17697	0.0237386	0.0619148	0.0372629	ESR1/AR/PGR	3
GO:0030291	protein serine/threonine kinase inhibitor activity	2/136	32/17697	0.0250156	0.0644911	0.0388134	CASP3/HSPB1	2
GO:0071949	FAD binding	2/136	32/17697	0.0250156	0.0644911	0.0388134	XDH/SQLE	2
GO:0071813	lipoprotein particle binding	2/136	33/17697	0.0264975	0.0675308	0.0406428	MAPT/CRP	2
GO:0071814	protein-lipid complex binding	2/136	33/17697	0.0264975	0.0675308	0.0406428	MAPT/CRP	2
GO:0000979	RNA polymerase II core promoter sequence-specific DNA binding	2/136	34/17697	0.0280141	0.0709904	0.0427249	HDAC1/FOS	2
GO:0016620	oxidoreductase activity, acting on the aldehyde or oxo group of donors, NAD or NADP as acceptor	2/136	35/17697	0.0295649	0.0744967	0.0448352	GAPDH/AKR1B1	2
GO:0032451	demethylase activity	2/136	37/17697	0.0327662	0.0820996	0.0494109	CYP1A2/CYP1A1	2
GO:0051213	dioxygenase activity	3/136	91/17697	0.0330445	0.0823345	0.0495522	PTGS2/PTGS1/POR	3
GO:0015238	drug transmembrane transporter activity	3/136	92/17697	0.0339719	0.0841748	0.0506598	ABCG2/ABCC2/ABCB1	3
GO:1990782	protein tyrosine kinase binding	3/136	93/17697	0.0349127	0.0860279	0.0517751	NOX4/PIK3R1/HSP90AA1	3
GO:0008083	growth factor activity	4/136	163/17697	0.0371335	0.0909976	0.0547661	IL2/VEGFA/IL6/IGF2	4
GO:0001784	phosphotyrosine residue binding	2/136	40/17697	0.0378091	0.0921467	0.0554577	MAPK3/PIK3R1	2
GO:0001227	DNA-binding transcription repressor activity, RNA polymerase II-specific	5/136	242/17697	0.0391107	0.0948009	0.0570551	PPARG/NFKB1/PPARA/RELA/MYC	5
GO:0008201	heparin binding	4/136	169/17697	0.0415081	0.100068	0.0602252	MPO/APP/FGFR1/VEGFA	4
GO:0016903	oxidoreductase activity, acting on the aldehyde or oxo group of donors	2/136	43/17697	0.0431272	0.103413	0.0622379	GAPDH/AKR1B1	2
GO:0019213	deacetylase activity	2/136	44/17697	0.0449585	0.106878	0.0643238	SIRT1/HDAC1	2
GO:0004222	metalloendopeptidase activity	3/136	103/17697	0.0450519	0.106878	0.0643238	MMP2/MMP9/MMP13	3
GO:0001046	core promoter sequence-specific DNA binding	2/136	45/17697	0.0468181	0.110481	0.0664918	HDAC1/FOS	2
GO:0004715	non-membrane spanning protein tyrosine kinase activity	2/136	46/17697	0.0487055	0.113731	0.0684481	JAK2/PRKCD	2
GO:0032813	tumor necrosis factor receptor superfamily binding	2/136	46/17697	0.0487055	0.113731	0.0684481	CASP3/CASP8	2
GO:0016763	transferase activity, transferring pentosyl groups	2/136	47/17697	0.0506203	0.117587	0.0707685	PARP1/HPRT1	2
GO:0008237	metallopeptidase activity	4/136	181/17697	0.0510978	0.118081	0.071066	MMP2/MMP9/ACE/MMP13	4
GO:0008234	cysteine-type peptidase activity	4/136	184/17697	0.0536698	0.123385	0.0742582	CASP3/CAPN1/CASP9/CASP8	4
GO:0017171	serine hydrolase activity	4/136	186/17697	0.0554229	0.126762	0.0762907	MMP2/MMP9/ACE/ACHE	4
GO:0016829	lyase activity	4/136	187/17697	0.0563111	0.127966	0.0770151	FASN/CYP17A1/ODC1/CYP1A1	4
GO:0051018	protein kinase A binding	2/136	50/17697	0.0565231	0.127966	0.0770151	GSK3B/GSK3A	2
GO:0016830	carbon-carbon lyase activity	2/136	51/17697	0.0585418	0.131204	0.0789641	CYP17A1/ODC1	2
GO:0045309	protein phosphorylated amino acid binding	2/136	51/17697	0.0585418	0.131204	0.0789641	MAPK3/PIK3R1	2
GO:0005080	protein kinase C binding	2/136	53/17697	0.062653	0.139716	0.084087	AKT1/HSPB1	2
GO:0043621	protein self-association	2/136	56/17697	0.0689969	0.153098	0.0921404	PPARG/ACHE	2
GO:0050840	extracellular matrix binding	2/136	57/17697	0.0711568	0.154774	0.0931491	ACHE/VEGFA	2
GO:0000182	rDNA binding	1/136	10/17697	0.0742635	0.154774	0.0931491	MTOR	1
GO:0004955	prostaglandin receptor activity	1/136	10/17697	0.0742635	0.154774	0.0931491	PPARG	1
GO:0005072	transforming growth factor beta receptor, cytoplasmic mediator activity	1/136	10/17697	0.0742635	0.154774	0.0931491	SMAD3	1
GO:0005165	neurotrophin receptor binding	1/136	10/17697	0.0742635	0.154774	0.0931491	PIK3R1	1
GO:0008525	phosphatidylcholine transporter activity	1/136	10/17697	0.0742635	0.154774	0.0931491	ABCB1	1
GO:0010857	calcium-dependent protein kinase activity	1/136	10/17697	0.0742635	0.154774	0.0931491	MKNK2	1
GO:0016803	ether hydrolase activity	1/136	10/17697	0.0742635	0.154774	0.0931491	EPHX2	1
GO:0031078	histone deacetylase activity (H3-K14 specific)	1/136	10/17697	0.0742635	0.154774	0.0931491	HDAC1	1
GO:0032041	NAD-dependent histone deacetylase activity (H3-K14 specific)	1/136	10/17697	0.0742635	0.154774	0.0931491	HDAC1	1
GO:0035620	ceramide transporter activity	1/136	10/17697	0.0742635	0.154774	0.0931491	ABCB1	1
GO:0036312	phosphatidylinositol 3-kinase regulatory subunit binding	1/136	10/17697	0.0742635	0.154774	0.0931491	PIK3R1	1
GO:0046790	virion binding	1/136	10/17697	0.0742635	0.154774	0.0931491	HIPK2	1
GO:0016597	amino acid binding	2/136	59/17697	0.0755417	0.156705	0.0943116	NOS2/NOS3	2
GO:0016887	ATPase activity	6/136	384/17697	0.0760944	0.157121	0.0945617	ABCG2/HSP90AB1/ABCC2/ABCB1/ABCC4/HSP90AA1	6
GO:0001016	RNA polymerase III regulatory region DNA binding	1/136	11/17697	0.0813818	0.158499	0.0953912	MTOR	1
GO:0001094	TFIID-class transcription factor complex binding	1/136	11/17697	0.0813818	0.158499	0.0953912	AHR	1
GO:0004312	fatty acid synthase activity	1/136	11/17697	0.0813818	0.158499	0.0953912	FASN	1
GO:0004954	prostanoid receptor activity	1/136	11/17697	0.0813818	0.158499	0.0953912	PPARG	1
GO:0005324	long-chain fatty acid transporter activity	1/136	11/17697	0.0813818	0.158499	0.0953912	FABP3	1
GO:0008097	5S rRNA binding	1/136	11/17697	0.0813818	0.158499	0.0953912	MDM2	1
GO:0015643	toxic substance binding	1/136	11/17697	0.0813818	0.158499	0.0953912	EPHX2	1
GO:0016679	oxidoreductase activity, acting on diphenols and related substances as donors	1/136	11/17697	0.0813818	0.158499	0.0953912	CYP1A1	1
GO:0016801	hydrolase activity, acting on ether bonds	1/136	11/17697	0.0813818	0.158499	0.0953912	EPHX2	1
GO:0016832	aldehyde-lyase activity	1/136	11/17697	0.0813818	0.158499	0.0953912	CYP17A1	1
GO:0030546	receptor activator activity	1/136	11/17697	0.0813818	0.158499	0.0953912	APP	1
GO:0042577	lipid phosphatase activity	1/136	11/17697	0.0813818	0.158499	0.0953912	EPHX2	1
GO:0052650	NADP-retinol dehydrogenase activity	1/136	11/17697	0.0813818	0.158499	0.0953912	AKR1B1	1
GO:0004860	protein kinase inhibitor activity	2/136	63/17697	0.0845596	0.163972	0.0986851	CASP3/HSPB1	2
GO:0004861	cyclin-dependent protein serine/threonine kinase inhibitor activity	1/136	12/17697	0.0884457	0.164362	0.0989195	CASP3	1
GO:0008239	dipeptidyl-peptidase activity	1/136	12/17697	0.0884457	0.164362	0.0989195	ACE	1
GO:0016004	phospholipase activator activity	1/136	12/17697	0.0884457	0.164362	0.0989195	CASP3	1
GO:0016175	superoxide-generating NADPH oxidase activity	1/136	12/17697	0.0884457	0.164362	0.0989195	NOX4	1
GO:0016668	oxidoreductase activity, acting on a sulfur group of donors, NAD(P) as acceptor	1/136	12/17697	0.0884457	0.164362	0.0989195	GSR	1
GO:0033130	acetylcholine receptor binding	1/136	12/17697	0.0884457	0.164362	0.0989195	JAK2	1
GO:0042301	phosphate ion binding	1/136	12/17697	0.0884457	0.164362	0.0989195	RELA	1
GO:0042975	peroxisome proliferator activated receptor binding	1/136	12/17697	0.0884457	0.164362	0.0989195	MDM2	1
GO:0046624	sphingolipid transporter activity	1/136	12/17697	0.0884457	0.164362	0.0989195	ABCB1	1
GO:0070410	co-SMAD binding	1/136	12/17697	0.0884457	0.164362	0.0989195	SMAD3	1
GO:0050839	cell adhesion molecule binding	7/136	499/17697	0.0904157	0.167325	0.100703	FASN/HSP90AB1/EGFR/PRKCA/ICAM1/VCAM1/IGF2	7
GO:0019210	kinase inhibitor activity	2/136	67/17697	0.0938849	0.171666	0.103316	CASP3/HSPB1	2
GO:0004032	alditol:NADP+ 1-oxidoreductase activity	1/136	13/17697	0.0954557	0.171666	0.103316	AKR1B1	1
GO:0005068	transmembrane receptor protein tyrosine kinase adaptor activity	1/136	13/17697	0.0954557	0.171666	0.103316	PIK3R1	1
GO:0005172	vascular endothelial growth factor receptor binding	1/136	13/17697	0.0954557	0.171666	0.103316	VEGFA	1
GO:0008179	adenylate cyclase binding	1/136	13/17697	0.0954557	0.171666	0.103316	RAF1	1
GO:0031404	chloride ion binding	1/136	13/17697	0.0954557	0.171666	0.103316	ACE	1
GO:0072542	protein phosphatase activator activity	1/136	13/17697	0.0954557	0.171666	0.103316	IGFBP3	1
GO:0005539	glycosaminoglycan binding	4/136	229/17697	0.100322	0.179693	0.108147	MPO/APP/FGFR1/VEGFA	4
GO:0046935	1-phosphatidylinositol-3-kinase regulator activity	1/136	14/17697	0.102412	0.180537	0.108654	PIK3R1	1
GO:0060229	lipase activator activity	1/136	14/17697	0.102412	0.180537	0.108654	CASP3	1
GO:0070330	aromatase activity	1/136	14/17697	0.102412	0.180537	0.108654	CYP19A1	1
GO:0070403	NAD+ binding	1/136	14/17697	0.102412	0.180537	0.108654	SIRT1	1
GO:0016811	hydrolase activity, acting on carbon-nitrogen (but not peptide) bonds, in linear amides	2/136	73/17697	0.108391	0.187518	0.112856	SIRT1/HDAC1	2
GO:0001846	opsonin binding	1/136	15/17697	0.109315	0.187518	0.112856	CRP	1
GO:0004953	icosanoid receptor activity	1/136	15/17697	0.109315	0.187518	0.112856	PPARG	1
GO:0015037	peptide disulfide oxidoreductase activity	1/136	15/17697	0.109315	0.187518	0.112856	GSR	1
GO:0016805	dipeptidase activity	1/136	15/17697	0.109315	0.187518	0.112856	ACE	1
GO:0019215	intermediate filament binding	1/136	15/17697	0.109315	0.187518	0.112856	SIRT1	1
GO:1990404	protein ADP-ribosylase activity	1/136	15/17697	0.109315	0.187518	0.112856	PARP1	1
GO:0048029	monosaccharide binding	2/136	75/17697	0.113352	0.193698	0.116575	G6PD/HK2	2
GO:0019211	phosphatase activator activity	1/136	16/17697	0.116166	0.194775	0.117223	IGFBP3	1
GO:0030169	low-density lipoprotein particle binding	1/136	16/17697	0.116166	0.194775	0.117223	CRP	1
GO:0032183	SUMO binding	1/136	16/17697	0.116166	0.194775	0.117223	NR3C1	1
GO:0032794	GTPase activating protein binding	1/136	16/17697	0.116166	0.194775	0.117223	AKT1	1
GO:0035259	glucocorticoid receptor binding	1/136	16/17697	0.116166	0.194775	0.117223	SMAD3	1
GO:0004198	calcium-dependent cysteine-type endopeptidase activity	1/136	17/17697	0.122964	0.200154	0.120461	CAPN1	1
GO:0008391	arachidonic acid monooxygenase activity	1/136	17/17697	0.122964	0.200154	0.120461	CYP1A1	1
GO:0017081	chloride channel regulator activity	1/136	17/17697	0.122964	0.200154	0.120461	SGK1	1
GO:0034185	apolipoprotein binding	1/136	17/17697	0.122964	0.200154	0.120461	MAPT	1
GO:0035014	phosphatidylinositol 3-kinase regulator activity	1/136	17/17697	0.122964	0.200154	0.120461	PIK3R1	1
GO:0042166	acetylcholine binding	1/136	17/17697	0.122964	0.200154	0.120461	ACHE	1
GO:0046965	retinoid X receptor binding	1/136	17/17697	0.122964	0.200154	0.120461	PPARG	1
GO:0050664	oxidoreductase activity, acting on NAD(P)H, oxygen as acceptor	1/136	17/17697	0.122964	0.200154	0.120461	NOX4	1
GO:0008353	RNA polymerase II CTD heptapeptide repeat kinase activity	1/136	18/17697	0.129711	0.209605	0.126149	CDK1	1
GO:0070064	proline-rich region binding	1/136	18/17697	0.129711	0.209605	0.126149	CCND1	1
GO:0031681	G-protein beta-subunit binding	1/136	19/17697	0.136406	0.219628	0.132181	F2R	1
GO:0005355	glucose transmembrane transporter activity	1/136	20/17697	0.14305	0.228674	0.137626	SLC2A4	1
GO:0015149	hexose transmembrane transporter activity	1/136	20/17697	0.14305	0.228674	0.137626	SLC2A4	1
GO:0001848	complement binding	1/136	21/17697	0.149643	0.232546	0.139955	CRP	1
GO:0004602	glutathione peroxidase activity	1/136	21/17697	0.149643	0.232546	0.139955	GSTP1	1
GO:0008106	alcohol dehydrogenase (NADP+) activity	1/136	21/17697	0.149643	0.232546	0.139955	AKR1B1	1
GO:0017049	GTP-Rho binding	1/136	21/17697	0.149643	0.232546	0.139955	ROCK2	1
GO:0019200	carbohydrate kinase activity	1/136	21/17697	0.149643	0.232546	0.139955	HK2	1
GO:0019789	SUMO transferase activity	1/136	21/17697	0.149643	0.232546	0.139955	MDM2	1
GO:0051428	peptide hormone receptor binding	1/136	21/17697	0.149643	0.232546	0.139955	JAK2	1
GO:0051861	glycolipid binding	1/136	21/17697	0.149643	0.232546	0.139955	IL2	1
GO:0004866	endopeptidase inhibitor activity	3/136	175/17697	0.151961	0.235328	0.14163	SERPINE1/GAPDH/APP	3
GO:0030246	carbohydrate binding	4/136	271/17697	0.156068	0.238557	0.143573	IL2/G6PD/HK2/LGALS4	4
GO:0003950	NAD+ ADP-ribosyltransferase activity	1/136	22/17697	0.156185	0.238557	0.143573	PARP1	1
GO:0015145	monosaccharide transmembrane transporter activity	1/136	22/17697	0.156185	0.238557	0.143573	SLC2A4	1
GO:0051537	2 iron, 2 sulfur cluster binding	1/136	22/17697	0.156185	0.238557	0.143573	XDH	1
GO:0004857	enzyme inhibitor activity	5/136	375/17697	0.162634	0.243914	0.146798	CASP3/SERPINE1/GAPDH/APP/HSPB1	5
GO:0016769	transferase activity, transferring nitrogenous groups	1/136	23/17697	0.162678	0.243914	0.146798	GAPDH	1
GO:0017134	fibroblast growth factor binding	1/136	23/17697	0.162678	0.243914	0.146798	FGFR1	1
GO:0044183	protein binding involved in protein folding	1/136	23/17697	0.162678	0.243914	0.146798	HSPB1	1
GO:0046625	sphingolipid binding	1/136	23/17697	0.162678	0.243914	0.146798	IL2	1
GO:0004867	serine-type endopeptidase inhibitor activity	2/136	94/17697	0.162974	0.243914	0.146798	SERPINE1/APP	2
GO:0008236	serine-type peptidase activity	3/136	182/17697	0.164848	0.244261	0.147006	MMP2/MMP9/ACE	3
GO:0030414	peptidase inhibitor activity	3/136	182/17697	0.164848	0.244261	0.147006	SERPINE1/GAPDH/APP	3
GO:0061135	endopeptidase regulator activity	3/136	182/17697	0.164848	0.244261	0.147006	SERPINE1/GAPDH/APP	3
GO:0001965	G-protein alpha-subunit binding	1/136	24/17697	0.169121	0.248937	0.149821	F2R	1
GO:0051119	sugar transmembrane transporter activity	1/136	24/17697	0.169121	0.248937	0.149821	SLC2A4	1
GO:0008139	nuclear localization sequence binding	1/136	25/17697	0.175515	0.256655	0.154465	NFKBIA	1
GO:0033612	receptor serine/threonine kinase binding	1/136	25/17697	0.175515	0.256655	0.154465	MDM2	1
GO:0004033	aldo-keto reductase (NADP) activity	1/136	26/17697	0.18186	0.264201	0.159007	AKR1B1	1
GO:0042974	retinoic acid receptor binding	1/136	26/17697	0.18186	0.264201	0.159007	PPARG	1
GO:0016702	oxidoreductase activity, acting on single donors with incorporation of molecular oxygen, incorporation of two atoms of oxygen	1/136	27/17697	0.188157	0.272461	0.163978	PTGS2	1
GO:0003785	actin monomer binding	1/136	28/17697	0.194405	0.2779	0.167251	NOS3	1
GO:0004683	calmodulin-dependent protein kinase activity	1/136	28/17697	0.194405	0.2779	0.167251	MKNK2	1
GO:0016701	oxidoreductase activity, acting on single donors with incorporation of molecular oxygen	1/136	28/17697	0.194405	0.2779	0.167251	PTGS2	1
GO:1901567	fatty acid derivative binding	1/136	28/17697	0.194405	0.2779	0.167251	PPARG	1
GO:0016675	oxidoreductase activity, acting on a heme group of donors	1/136	29/17697	0.200606	0.283134	0.170401	POR	1
GO:0035035	histone acetyltransferase binding	1/136	29/17697	0.200606	0.283134	0.170401	HIF1A	1
GO:0043236	laminin binding	1/136	29/17697	0.200606	0.283134	0.170401	ACHE	1
GO:0071889	14-3-3 protein binding	1/136	29/17697	0.200606	0.283134	0.170401	AKT1	1
GO:0043325	phosphatidylinositol-3,4-bisphosphate binding	1/136	30/17697	0.206759	0.290581	0.174883	AKT1	1
GO:1902936	phosphatidylinositol bisphosphate binding	2/136	110/17697	0.207185	0.290581	0.174883	AKT1/MAPT	2
GO:0005164	tumor necrosis factor receptor binding	1/136	31/17697	0.212866	0.297612	0.179115	CASP8	1
GO:0016417	S-acyltransferase activity	1/136	32/17697	0.218925	0.304177	0.183066	FASN	1
GO:0031624	ubiquitin conjugating enzyme binding	1/136	32/17697	0.218925	0.304177	0.183066	PPARA	1
GO:0015662	ATPase activity, coupled to transmembrane movement of ions, phosphorylative mechanism	1/136	33/17697	0.224939	0.310076	0.186616	ABCC4	1
GO:0048019	receptor antagonist activity	1/136	33/17697	0.224939	0.310076	0.186616	ESR2	1
GO:0000287	magnesium ion binding	3/136	213/17697	0.225257	0.310076	0.186616	ERN1/EPHX2/HPRT1	3
GO:0016831	carboxy-lyase activity	1/136	35/17697	0.236828	0.32483	0.195496	ODC1	1
GO:0061134	peptidase regulator activity	3/136	219/17697	0.237432	0.32483	0.195496	SERPINE1/GAPDH/APP	3
GO:0005125	cytokine activity	3/136	220/17697	0.239473	0.32662	0.196574	IL2/VEGFA/IL6	3
GO:0017080	sodium channel regulator activity	1/136	36/17697	0.242704	0.330019	0.198619	SGK1	1
GO:0016810	hydrolase activity, acting on carbon-nitrogen (but not peptide) bonds	2/136	123/17697	0.243947	0.3307	0.199029	SIRT1/HDAC1	2
GO:0015144	carbohydrate transmembrane transporter activity	1/136	37/17697	0.248536	0.332874	0.200337	SLC2A4	1
GO:0016790	thiolester hydrolase activity	1/136	37/17697	0.248536	0.332874	0.200337	FASN	1
GO:0044390	ubiquitin-like protein conjugating enzyme binding	1/136	37/17697	0.248536	0.332874	0.200337	PPARA	1
GO:0051393	alpha-actinin binding	1/136	37/17697	0.248536	0.332874	0.200337	PPARG	1
GO:0016248	channel inhibitor activity	1/136	38/17697	0.254323	0.336582	0.202569	BCL2	1
GO:0016504	peptidase activator activity	1/136	38/17697	0.254323	0.336582	0.202569	APP	1
GO:0042056	chemoattractant activity	1/136	38/17697	0.254323	0.336582	0.202569	VEGFA	1
GO:0043531	ADP binding	1/136	38/17697	0.254323	0.336582	0.202569	ERN1	1
GO:0005310	dicarboxylic acid transmembrane transporter activity	1/136	39/17697	0.260066	0.342152	0.205921	ABCC2	1
GO:0005547	phosphatidylinositol-3,4,5-trisphosphate binding	1/136	39/17697	0.260066	0.342152	0.205921	AKT1	1
GO:0017124	SH3 domain binding	2/136	130/17697	0.263871	0.346137	0.208319	MAPT/CASP9	2
GO:0015036	disulfide oxidoreductase activity	1/136	40/17697	0.265765	0.347599	0.209199	GSR	1
GO:0005319	lipid transporter activity	2/136	131/17697	0.26672	0.347827	0.209337	ABCB1/FABP3	2
GO:0030547	receptor inhibitor activity	1/136	41/17697	0.27142	0.352925	0.212405	ESR2	1
GO:0043021	ribonucleoprotein complex binding	2/136	133/17697	0.272416	0.353191	0.212565	MDM2/MTOR	2
GO:0052689	carboxylic ester hydrolase activity	2/136	136/17697	0.280959	0.363211	0.218595	BCHE/ACHE	2
GO:0016879	ligase activity, forming carbon-nitrogen bonds	1/136	44/17697	0.288128	0.370332	0.222881	ACACA	1
GO:0050681	androgen receptor binding	1/136	44/17697	0.288128	0.370332	0.222881	RB1	1
GO:0004180	carboxypeptidase activity	1/136	45/17697	0.293612	0.376296	0.22647	ACE	1
GO:0005048	signal sequence binding	1/136	46/17697	0.299055	0.382173	0.230007	NFKBIA	1
GO:0022804	active transmembrane transporter activity	4/136	362/17697	0.303328	0.385759	0.232165	ABCG2/ABCC2/ABCB1/ABCC4	4
GO:0016247	channel regulator activity	2/136	144/17697	0.303693	0.385759	0.232165	BCL2/SGK1	2
GO:0016860	intramolecular oxidoreductase activity	1/136	47/17697	0.304455	0.385759	0.232165	PTGES	1
GO:0016874	ligase activity	2/136	145/17697	0.306527	0.387284	0.233083	MDM2/ACACA	2
GO:0004177	aminopeptidase activity	1/136	48/17697	0.309815	0.388139	0.233598	ACE	1
GO:0005246	calcium channel regulator activity	1/136	48/17697	0.309815	0.388139	0.233598	SGK1	1
GO:1990841	promoter-specific chromatin binding	1/136	48/17697	0.309815	0.388139	0.233598	HDAC1	1
GO:0048018	receptor ligand activity	5/136	482/17697	0.312525	0.390438	0.234982	IL2/MAPT/VEGFA/IL6/IGF2	5
GO:0015485	cholesterol binding	1/136	49/17697	0.315133	0.392596	0.23628	NR1H3	1
GO:0005160	transforming growth factor beta receptor binding	1/136	51/17697	0.325648	0.404566	0.243484	SMAD3	1
GO:0005548	phospholipid transporter activity	1/136	52/17697	0.330846	0.408746	0.246	ABCB1	1
GO:0015459	potassium channel regulator activity	1/136	52/17697	0.330846	0.408746	0.246	SGK1	1
GO:0016791	phosphatase activity	3/136	270/17697	0.343808	0.423586	0.254932	ALPL/EPHX2/CDC25B	3
GO:0031492	nucleosomal DNA binding	1/136	55/17697	0.3462	0.425359	0.255998	HDAC1	1
GO:0004252	serine-type endopeptidase activity	2/136	160/17697	0.348719	0.42717	0.257088	MMP2/MMP9	2
GO:0016836	hydro-lyase activity	1/136	56/17697	0.35124	0.42717	0.257088	FASN	1
GO:0032934	sterol binding	1/136	56/17697	0.35124	0.42717	0.257088	NR1H3	1
GO:1901981	phosphatidylinositol phosphate binding	2/136	161/17697	0.351505	0.42717	0.257088	AKT1/MAPT	2
GO:0043022	ribosome binding	1/136	57/17697	0.356242	0.43175	0.259845	MTOR	1
GO:0016667	oxidoreductase activity, acting on a sulfur group of donors	1/136	58/17697	0.361205	0.436578	0.262751	GSR	1
GO:0001664	G protein-coupled receptor binding	3/136	280/17697	0.364792	0.439723	0.264643	IL2/ACE/JAK2	3
GO:0016655	oxidoreductase activity, acting on NAD(P)H, quinone or similar compound as acceptor	1/136	60/17697	0.371018	0.444822	0.267712	NQO1	1
GO:0045182	translation regulator activity	1/136	60/17697	0.371018	0.444822	0.267712	MTOR	1
GO:0043175	RNA polymerase core enzyme binding	1/136	61/17697	0.375868	0.448843	0.270132	ERBB2	1
GO:0030674	protein binding, bridging	2/136	170/17697	0.376384	0.448843	0.270132	MAPT/PIK3R1	2
GO:0008235	metalloexopeptidase activity	1/136	62/17697	0.380681	0.452756	0.272487	ACE	1
GO:0019843	rRNA binding	1/136	63/17697	0.385457	0.454799	0.273716	MDM2	1
GO:0051536	iron-sulfur cluster binding	1/136	63/17697	0.385457	0.454799	0.273716	XDH	1
GO:0051540	metal cluster binding	1/136	63/17697	0.385457	0.454799	0.273716	XDH	1
GO:0004521	endoribonuclease activity	1/136	64/17697	0.390197	0.459176	0.276351	ERN1	1
GO:0022853	active ion transmembrane transporter activity	1/136	67/17697	0.404199	0.473157	0.284765	ABCC4	1
GO:0042625	ATPase coupled ion transmembrane transporter activity	1/136	67/17697	0.404199	0.473157	0.284765	ABCC4	1
GO:0030971	receptor tyrosine kinase binding	1/136	69/17697	0.413356	0.482609	0.290454	PIK3R1	1
GO:0003725	double-stranded RNA binding	1/136	75/17697	0.439997	0.511038	0.307564	HSP90AB1	1
GO:0016835	carbon-oxygen lyase activity	1/136	75/17697	0.439997	0.511038	0.307564	FASN	1
GO:0070063	RNA polymerase binding	1/136	76/17697	0.444319	0.514717	0.309778	ERBB2	1
GO:0042393	histone binding	2/136	197/17697	0.448434	0.518138	0.311837	SIRT1/JAK2	2
GO:0035591	signaling adaptor activity	1/136	80/17697	0.461278	0.531602	0.31994	PIK3R1	1
GO:0045296	cadherin binding	3/136	331/17697	0.469173	0.538368	0.324012	FASN/HSP90AB1/EGFR	3
GO:0019888	protein phosphatase regulator activity	1/136	82/17697	0.469563	0.538368	0.324012	IGFBP3	1
GO:0031491	nucleosome binding	1/136	85/17697	0.481756	0.54812	0.329881	HDAC1	1
GO:0038024	cargo receptor activity	1/136	85/17697	0.481756	0.54812	0.329881	INSR	1
GO:0043178	alcohol binding	1/136	85/17697	0.481756	0.54812	0.329881	NR1H3	1
GO:0019208	phosphatase regulator activity	1/136	96/17697	0.524127	0.594811	0.357981	IGFBP3	1
GO:0042578	phosphoric ester hydrolase activity	3/136	367/17697	0.538164	0.608216	0.366049	ALPL/EPHX2/CDC25B	3
GO:0004725	protein tyrosine phosphatase activity	1/136	100/17697	0.538667	0.608216	0.366049	CDC25B	1
GO:0051087	chaperone binding	1/136	102/17697	0.54577	0.61343	0.369187	MAPT	1
GO:0060090	molecular adaptor activity	2/136	237/17697	0.546035	0.61343	0.369187	MAPT/PIK3R1	2
GO:0035091	phosphatidylinositol binding	2/136	245/17697	0.564075	0.632104	0.380426	AKT1/MAPT	2
GO:0008017	microtubule binding	2/136	246/17697	0.566294	0.633	0.380966	GAPDH/MAPT	2
GO:0016407	acetyltransferase activity	1/136	110/17697	0.573115	0.639023	0.38459	FASN	1
GO:0003697	single-stranded DNA binding	1/136	113/17697	0.582942	0.646747	0.389239	MAPT	1
GO:0008238	exopeptidase activity	1/136	113/17697	0.582942	0.646747	0.389239	ACE	1
GO:0004540	ribonuclease activity	1/136	114/17697	0.586168	0.648712	0.390421	ERN1	1
GO:0099106	ion channel regulator activity	1/136	118/17697	0.598825	0.661079	0.397864	SGK1	1
GO:0005179	hormone activity	1/136	122/17697	0.611097	0.672961	0.405016	IGF2	1
GO:0044325	ion channel binding	1/136	124/17697	0.617093	0.67789	0.407982	HSP90AB1	1
GO:0004519	endonuclease activity	1/136	127/17697	0.625915	0.685892	0.412798	ERN1	1
GO:0019955	cytokine binding	1/136	128/17697	0.628811	0.687376	0.413691	KIT	1
GO:0016757	transferase activity, transferring glycosyl groups	2/136	280/17697	0.636921	0.69454	0.418003	PARP1/HPRT1	2
GO:0003779	actin binding	3/136	431/17697	0.647255	0.704088	0.423749	EGFR/MAPT/NOS3	3
GO:0019842	vitamin binding	1/136	138/17697	0.65657	0.712483	0.428801	FASN	1
GO:0008528	G protein-coupled peptide receptor activity	1/136	146/17697	0.677286	0.733179	0.441257	F2R	1
GO:0001653	peptide receptor activity	1/136	152/17697	0.692005	0.746262	0.449131	F2R	1
GO:0005342	organic acid transmembrane transporter activity	1/136	153/17697	0.694392	0.746262	0.449131	ABCC2	1
GO:0046943	carboxylic acid transmembrane transporter activity	1/136	153/17697	0.694392	0.746262	0.449131	ABCC2	1
GO:0008757	S-adenosylmethionine-dependent methyltransferase activity	1/136	155/17697	0.699112	0.749529	0.451097	DNMT3B	1
GO:0016853	isomerase activity	1/136	158/17697	0.706056	0.755159	0.454485	PTGES	1
GO:0015631	tubulin binding	2/136	336/17697	0.733285	0.782405	0.470883	GAPDH/MAPT	2
GO:0017048	Rho GTPase binding	1/136	177/17697	0.746489	0.794592	0.478218	ROCK2	1
GO:0004721	phosphoprotein phosphatase activity	1/136	182/17697	0.756178	0.802989	0.483271	CDC25B	1
GO:0051015	actin filament binding	1/136	198/17697	0.784779	0.830335	0.49973	EGFR	1
GO:0005525	GTP binding	2/136	374/17697	0.785654	0.830335	0.49973	HSP90AB1/INSR	2
GO:0032550	purine ribonucleoside binding	2/136	378/17697	0.79061	0.833598	0.501693	HSP90AB1/INSR	2
GO:0001883	purine nucleoside binding	2/136	381/17697	0.794261	0.833601	0.501695	HSP90AB1/INSR	2
GO:0032549	ribonucleoside binding	2/136	382/17697	0.795465	0.833601	0.501695	HSP90AB1/INSR	2
GO:0004518	nuclease activity	1/136	205/17697	0.79622	0.833601	0.501695	ERN1	1
GO:0001882	nucleoside binding	2/136	389/17697	0.803726	0.837615	0.504111	HSP90AB1/INSR	2
GO:0008514	organic anion transmembrane transporter activity	1/136	211/17697	0.805545	0.837615	0.504111	ABCC2	1
GO:0140097	catalytic activity, acting on DNA	1/136	213/17697	0.808558	0.837615	0.504111	DNMT3B	1
GO:0019001	guanyl nucleotide binding	2/136	394/17697	0.809444	0.837615	0.504111	HSP90AB1/INSR	2
GO:0032561	guanyl ribonucleotide binding	2/136	394/17697	0.809444	0.837615	0.504111	HSP90AB1/INSR	2
GO:0008168	methyltransferase activity	1/136	215/17697	0.811525	0.837824	0.504237	DNMT3B	1
GO:0061630	ubiquitin protein ligase activity	1/136	221/17697	0.820154	0.844778	0.508422	MDM2	1
GO:0016741	transferase activity, transferring one-carbon groups	1/136	226/17697	0.827045	0.849912	0.511512	DNMT3B	1
GO:0061659	ubiquitin-like protein ligase activity	1/136	230/17697	0.832368	0.853416	0.513621	MDM2	1
GO:0016747	transferase activity, transferring acyl groups other than amino-acyl groups	1/136	232/17697	0.834968	0.854119	0.514044	FASN	1
GO:0005543	phospholipid binding	2/136	427/17697	0.84362	0.860995	0.518182	AKT1/MAPT	2
GO:0016746	transferase activity, transferring acyl groups	1/136	264/17697	0.871522	0.88744	0.534098	FASN	1
GO:0008509	anion transmembrane transporter activity	1/136	327/17697	0.921628	0.936324	0.563518	ABCC2	1
GO:0004842	ubiquitin-protein transferase activity	1/136	382/17697	0.949171	0.961529	0.578687	MDM2	1
GO:0140098	catalytic activity, acting on RNA	1/136	386/17697	0.950749	0.961529	0.578687	ERN1	1
GO:0019787	ubiquitin-like protein transferase activity	1/136	407/17697	0.958271	0.966943	0.581946	MDM2	1
GO:0017016	Ras GTPase binding	1/136	429/17697	0.96493	0.971464	0.584667	ROCK2	1
GO:0031267	small GTPase binding	1/136	443/17697	0.968606	0.9719	0.584929	ROCK2	1
GO:0015267	channel activity	1/136	456/17697	0.971676	0.9719	0.584929	BCL2	1
GO:0022803	passive transmembrane transporter activity	1/136	457/17697	0.9719	0.9719	0.584929	BCL2	1

## Sheet: KEGG
Supplementary Table S9. GO and KEGG pathway enrichment analyses for the PPI network
ID	Description	GeneRatio	BgRatio	pvalue	p.adjust	qvalue	geneID	Count
hsa05215	Prostate cancer	27/129	97/8081	5.29677e-27	1.28711e-24	4.40468e-25	AR/BCL2/MAPK3/CCND1/AKT1/NFKB1/GSK3B/IGF1R/HSP90B1/HSP90AB1/MMP9/EGFR/MDM2/PDGFRB/MAP2K1/PDGFRA/PIK3R1/MTOR/RAF1/FGFR1/HSP90AA1/CASP9/RELA/RB1/NFKBIA/ERBB2/GSTP1	27
hsa04933	AGE-RAGE signaling pathway in diabetic complications	24/129	100/8081	2.41673e-22	2.93633e-20	1.00485e-20	BCL2/CASP3/MAPK3/CCND1/AKT1/MAPK8/NFKB1/MMP2/SERPINE1/MAPK9/MAPK14/PRKCA/SMAD3/NOX4/CDK4/PIK3R1/JAK2/PRKCD/NOS3/RELA/VEGFA/IL6/ICAM1/VCAM1	24
hsa04151	PI3K-Akt signaling pathway	36/129	354/8081	6.33056e-20	3.07993e-18	1.05399e-18	IL2/BCL2/MAPK3/CCND1/BCL2L1/AKT1/NFKB1/GSK3B/IGF1R/HSP90B1/HSP90AB1/EGFR/SGK1/MDM2/F2R/KIT/PDGFRB/MAP2K1/PRKCA/PDGFRA/CDK4/PIK3R1/MTOR/INSR/RAF1/FGFR1/JAK2/NOS3/HSP90AA1/CASP9/RELA/VEGFA/IL6/ERBB2/MYC/IGF2	36
hsa04218	Cellular senescence	26/129	156/8081	7.53836e-20	3.07993e-18	1.05399e-18	MAPK3/CCND1/AKT1/NFKB1/SERPINE1/IGFBP3/MAPK14/MDM2/SIRT1/CCNB1/MAP2K1/SMAD3/CDK4/PIK3R1/MTOR/RAF1/MAP2K6/CAPN1/HIPK2/CHEK1/CDK1/RELA/RB1/IL6/MYC/CHEK2	26
hsa04066	HIF-1 signaling pathway	23/129	109/8081	4.63771e-20	3.07993e-18	1.05399e-18	BCL2/MAPK3/AKT1/NOS2/NFKB1/IGF1R/SERPINE1/EGFR/GAPDH/HIF1A/MAP2K1/PRKCA/PIK3R1/MTOR/INSR/HK2/PDK1/MKNK2/NOS3/RELA/VEGFA/IL6/ERBB2	23
hsa01522	Endocrine resistance	22/129	98/8081	7.60477e-20	3.07993e-18	1.05399e-18	ESR1/BCL2/MAPK3/CCND1/AKT1/MAPK8/MMP2/IGF1R/ESR2/MMP9/EGFR/MAPK9/MAPK14/MDM2/MAP2K1/CDK4/PIK3R1/MTOR/RAF1/FOS/RB1/ERBB2	22
hsa05167	Kaposi sarcoma-associated herpesvirus infection	28/129	193/8081	1.176e-19	4.08241e-18	1.39706e-18	CASP3/MAPK3/CCND1/AKT1/MAPK8/NFKB1/PTGS2/GSK3B/MAPK9/MAPK14/HIF1A/MAP2K1/CDK4/PIK3R1/MTOR/RAF1/MAP2K6/JAK2/CASP9/CASP8/RELA/VEGFA/FOS/RB1/IL6/NFKBIA/MYC/ICAM1	28
hsa05212	Pancreatic cancer	19/129	76/8081	3.3269e-18	1.01054e-16	3.45822e-17	MAPK3/CCND1/BCL2L1/AKT1/MAPK8/NFKB1/EGFR/MAPK9/MAP2K1/SMAD3/CDK4/PIK3R1/MTOR/RAF1/CASP9/RELA/VEGFA/RB1/ERBB2	19
hsa05418	Fluid shear stress and atherosclerosis	23/129	139/8081	1.50162e-17	4.05438e-16	1.38746e-16	BCL2/AKT1/MAPK8/NFKB1/MMP2/HSP90B1/HSP90AB1/MMP9/MAPK9/MAPK14/PIK3R1/MAP2K6/NOS3/HSP90AA1/RELA/VEGFA/FOS/ICAM1/VCAM1/GSTP1/NFE2L2/NQO1/GSTM1	23
hsa05161	Hepatitis B	24/129	162/8081	3.94366e-17	9.58309e-16	3.27946e-16	BCL2/CASP3/MAPK3/AKT1/MAPK8/NFKB1/MMP9/MAPK9/MAPK14/MAP2K1/PRKCA/SMAD3/PIK3R1/RAF1/MAP2K6/JAK2/CASP9/CASP8/RELA/FOS/RB1/IL6/NFKBIA/MYC	24
hsa05163	Human cytomegalovirus infection	27/129	225/8081	8.50736e-17	1.87935e-15	6.4314e-16	CASP3/MAPK3/CCND1/AKT1/NFKB1/PTGS2/GSK3B/EGFR/MAPK14/MDM2/MAP2K1/PRKCA/PDGFRA/CDK4/PIK3R1/ROCK2/MTOR/RAF1/MAP2K6/CASP9/CASP8/RELA/VEGFA/RB1/IL6/NFKBIA/MYC	27
hsa01521	EGFR tyrosine kinase inhibitor resistance	18/129	79/8081	1.64261e-16	3.32628e-15	1.1383e-15	BCL2/MAPK3/BCL2L1/AKT1/GSK3B/IGF1R/EGFR/PDGFRB/MAP2K1/PRKCA/PDGFRA/PIK3R1/MTOR/RAF1/JAK2/VEGFA/IL6/ERBB2	18
hsa04917	Prolactin signaling pathway	17/129	70/8081	3.74615e-16	6.50224e-15	2.22516e-15	ESR1/MAPK3/CCND1/AKT1/MAPK8/NFKB1/GSK3B/ESR2/CYP17A1/MAPK9/MAPK14/MAP2K1/PIK3R1/RAF1/JAK2/RELA/FOS	17
hsa05230	Central carbon metabolism in cancer	17/129	70/8081	3.74615e-16	6.50224e-15	2.22516e-15	MAPK3/AKT1/EGFR/G6PD/HIF1A/KIT/PDGFRB/MAP2K1/PDGFRA/PIK3R1/MTOR/RAF1/HK2/FGFR1/PDK1/ERBB2/MYC	17
hsa04657	IL-17 signaling pathway	18/129	94/8081	4.40925e-15	7.14299e-14	2.44443e-14	CASP3/MAPK3/MAPK8/NFKB1/PTGS2/GSK3B/HSP90B1/HSP90AB1/MMP9/MAPK9/MAPK14/MMP13/HSP90AA1/CASP8/RELA/FOS/IL6/NFKBIA	18
hsa04668	TNF signaling pathway	19/129	112/8081	7.60859e-15	1.15556e-13	3.95447e-14	CASP3/MAPK3/AKT1/MAPK8/NFKB1/PTGS2/MMP9/MAPK9/MAPK14/MAP2K1/PIK3R1/MAP2K6/CASP8/RELA/FOS/IL6/NFKBIA/ICAM1/VCAM1	19
hsa04926	Relaxin signaling pathway	20/129	129/8081	8.56518e-15	1.22432e-13	4.18978e-14	MAPK3/AKT1/NOS2/MAPK8/NFKB1/MMP2/MMP9/EGFR/MAPK9/MAPK14/MAP2K1/PRKCA/PIK3R1/RAF1/MMP13/NOS3/RELA/VEGFA/FOS/NFKBIA	20
hsa04010	MAPK signaling pathway	28/129	294/8081	9.1065e-15	1.22938e-13	4.20709e-14	CASP3/MAPK3/AKT1/MAPK8/NFKB1/IGF1R/EGFR/MAPK9/MAPK14/KIT/PDGFRB/MAPT/MAP2K1/PRKCA/PDGFRA/INSR/RAF1/FGFR1/MAP2K6/MKNK2/CDC25B/RELA/VEGFA/FOS/ERBB2/MYC/HSPB1/IGF2	28
hsa05210	Colorectal cancer	17/129	86/8081	1.53084e-14	1.95787e-13	6.70008e-14	BCL2/CASP3/MAPK3/CCND1/AKT1/MAPK8/GSK3B/EGFR/MAPK9/MAP2K1/SMAD3/PIK3R1/MTOR/RAF1/CASP9/FOS/MYC	17
hsa04210	Apoptosis	20/129	136/8081	2.44619e-14	2.97212e-13	1.0171e-13	BCL2/CASP3/MAPK3/BCL2L1/AKT1/MAPK8/PARP1/NFKB1/MAPK9/ERN1/MAP2K1/PIK3R1/RAF1/CAPN1/CASP9/CASP8/RELA/FOS/NFKBIA/CTSD	20
hsa05219	Bladder cancer	13/129	41/8081	2.85604e-14	3.30485e-13	1.13096e-13	MAPK3/CCND1/MMP2/MMP9/EGFR/MDM2/MAP2K1/CDK4/RAF1/VEGFA/RB1/ERBB2/MYC	13
hsa05220	Chronic myeloid leukemia	16/129	76/8081	3.33607e-14	3.68484e-13	1.261e-13	MAPK3/CCND1/BCL2L1/AKT1/NFKB1/MDM2/MAP2K1/SMAD3/HDAC1/CDK4/PIK3R1/RAF1/RELA/RB1/NFKBIA/MYC	16
hsa05205	Proteoglycans in cancer	23/129	205/8081	9.30908e-14	9.83525e-13	3.36575e-13	ESR1/CASP3/MAPK3/CCND1/AKT1/MMP2/IGF1R/MMP9/EGFR/MAPK14/MDM2/HIF1A/MAP2K1/PRKCA/PIK3R1/ROCK2/MTOR/RAF1/FGFR1/VEGFA/ERBB2/MYC/IGF2	23
hsa05224	Breast cancer	20/129	147/8081	1.12602e-13	1.1401e-12	3.90157e-13	ESR1/PGR/MAPK3/CCND1/AKT1/GSK3B/IGF1R/ESR2/EGFR/KIT/MAP2K1/CDK4/PIK3R1/MTOR/RAF1/FGFR1/FOS/RB1/ERBB2/MYC	20
hsa05225	Hepatocellular carcinoma	21/129	168/8081	1.44086e-13	1.39205e-12	4.76378e-13	MAPK3/CCND1/BCL2L1/AKT1/GSK3B/IGF1R/EGFR/MAP2K1/PRKCA/SMAD3/CDK4/PIK3R1/MTOR/RAF1/RB1/MYC/GSTP1/NFE2L2/NQO1/IGF2/GSTM1	21
hsa04068	FoxO signaling pathway	19/129	131/8081	1.48943e-13	1.39205e-12	4.76378e-13	MAPK3/CCND1/AKT1/MAPK8/IGF1R/EGFR/MAPK9/SGK1/MAPK14/MDM2/SIRT1/CCNB1/MAP2K1/SMAD3/PIK3R1/INSR/RAF1/IL6/SLC2A4	19
hsa05170	Human immunodeficiency virus 1 infection	23/129	212/8081	1.92363e-13	1.73126e-12	5.92462e-13	BCL2/CASP3/MAPK3/BCL2L1/AKT1/MAPK8/NFKB1/MAPK9/MAPK14/CCNB1/MAP2K1/PRKCA/PIK3R1/MTOR/RAF1/MAP2K6/CHEK1/CDK1/CASP9/CASP8/RELA/FOS/NFKBIA	23
hsa04915	Estrogen signaling pathway	19/129	138/8081	3.92849e-13	3.40937e-12	1.16673e-12	ESR1/PGR/BCL2/MAPK3/AKT1/MMP2/HSP90B1/HSP90AB1/ESR2/MMP9/EGFR/MAP2K1/PIK3R1/RAF1/PRKCD/NOS3/HSP90AA1/FOS/CTSD	19
hsa05214	Glioma	15/129	75/8081	4.95106e-13	4.14865e-12	1.41972e-12	MAPK3/CCND1/AKT1/IGF1R/EGFR/MDM2/PDGFRB/MAP2K1/PRKCA/PDGFRA/CDK4/PIK3R1/MTOR/RAF1/RB1	15
hsa04659	Th17 cell differentiation	17/129	107/8081	6.75371e-13	5.4705e-12	1.87208e-12	IL2/MAPK3/MAPK8/NFKB1/HSP90AB1/MAPK9/AHR/MAPK14/HIF1A/SMAD3/MTOR/JAK2/HSP90AA1/RELA/FOS/IL6/NFKBIA	17
hsa05160	Hepatitis C	19/129	157/8081	4.17812e-12	3.17276e-11	1.08576e-11	CASP3/MAPK3/CCND1/AKT1/NFKB1/GSK3B/PPARA/EGFR/MAP2K1/NR1H3/CDK4/PIK3R1/RAF1/CASP9/CASP8/RELA/RB1/NFKBIA/MYC	19
hsa05142	Chagas disease	16/129	102/8081	4.1302e-12	3.17276e-11	1.08576e-11	IL2/MAPK3/AKT1/NOS2/MAPK8/NFKB1/SERPINE1/MAPK9/MAPK14/ACE/PIK3R1/CASP8/RELA/FOS/IL6/NFKBIA	16
hsa05218	Melanoma	14/129	72/8081	4.66111e-12	3.43227e-11	1.17457e-11	MAPK3/CCND1/AKT1/IGF1R/EGFR/MDM2/PDGFRB/MAP2K1/PDGFRA/CDK4/PIK3R1/RAF1/FGFR1/RB1	14
hsa05162	Measles	18/129	139/8081	5.00798e-12	3.57923e-11	1.22486e-11	IL2/BCL2/CASP3/CCND1/BCL2L1/AKT1/MAPK8/NFKB1/GSK3B/MAPK9/CDK4/PIK3R1/CASP9/CASP8/RELA/FOS/IL6/NFKBIA	18
hsa05169	Epstein-Barr virus infection	21/129	202/8081	5.56441e-12	3.63871e-11	1.24522e-11	BCL2/CASP3/CCND1/AKT1/MAPK8/NFKB1/MAPK9/MAPK14/MDM2/HDAC1/CDK4/PIK3R1/MAP2K6/CASP9/CASP8/RELA/RB1/IL6/NFKBIA/MYC/ICAM1	21
hsa04919	Thyroid hormone signaling pathway	17/129	121/8081	5.33741e-12	3.63871e-11	1.24522e-11	ESR1/MAPK3/CCND1/AKT1/GSK3B/MDM2/HIF1A/MAP2K1/PRKCA/THRA/THRB/HDAC1/PIK3R1/MTOR/RAF1/CASP9/MYC	17
hsa04625	C-type lectin receptor signaling pathway	16/129	104/8081	5.62654e-12	3.63871e-11	1.24522e-11	IL2/MAPK3/AKT1/MAPK8/NFKB1/PTGS2/MAPK9/MAPK14/MDM2/PIK3R1/RAF1/PRKCD/CASP8/RELA/IL6/NFKBIA	16
hsa04115	p53 signaling pathway	14/129	73/8081	5.69017e-12	3.63871e-11	1.24522e-11	BCL2/CASP3/CCND1/BCL2L1/SERPINE1/IGFBP3/MDM2/CCNB1/CDK4/CHEK1/CDK1/CASP9/CASP8/CHEK2	14
hsa05235	PD-L1 expression and PD-1 checkpoint pathway in cancer	15/129	89/8081	6.87024e-12	4.28069e-11	1.46491e-11	MAPK3/AKT1/NFKB1/EGFR/MAPK14/HIF1A/MAP2K1/PIK3R1/MTOR/RAF1/MAP2K6/JAK2/RELA/FOS/NFKBIA	15
hsa04931	Insulin resistance	16/129	108/8081	1.02301e-11	6.21481e-11	2.12679e-11	AKT1/MAPK8/NFKB1/GSK3B/PPARA/MAPK9/NR1H3/PIK3R1/MTOR/INSR/PRKCD/NOS3/RELA/IL6/NFKBIA/SLC2A4	16
hsa05222	Small cell lung cancer	15/129	92/8081	1.13297e-11	6.71494e-11	2.29794e-11	BCL2/CASP3/CCND1/BCL2L1/AKT1/NOS2/NFKB1/PTGS2/CDK4/PIK3R1/CASP9/RELA/RB1/NFKBIA/MYC	15
hsa05206	MicroRNAs in cancer	25/129	310/8081	1.2788e-11	7.39876e-11	2.53195e-11	BCL2/CASP3/MAPK3/CCND1/NFKB1/PTGS2/MMP9/EGFR/CYP1B1/MDM2/ABCB1/SIRT1/PDGFRB/MAP2K1/PRKCA/PDGFRA/HDAC1/PIK3R1/MTOR/DNMT3B/RAF1/CDC25B/VEGFA/ERBB2/MYC	25
hsa05145	Toxoplasmosis	16/129	112/8081	1.81313e-11	1.02463e-10	3.50642e-11	BCL2/CASP3/MAPK3/BCL2L1/AKT1/NOS2/MAPK8/NFKB1/MAPK9/MAPK14/MAP2K6/JAK2/CASP9/CASP8/RELA/NFKBIA	16
hsa05166	Human T-cell leukemia virus 1 infection	21/129	219/8081	2.6498e-11	1.46341e-10	5.00799e-11	IL2/MAPK3/CCND1/BCL2L1/AKT1/MAPK8/NFKB1/MAPK9/MAP2K1/SMAD3/CDK4/PIK3R1/CHEK1/RELA/FOS/RB1/IL6/NFKBIA/MYC/ICAM1/CHEK2	21
hsa04914	Progesterone-mediated oocyte maturation	15/129	100/8081	3.93551e-11	2.12518e-10	7.27265e-11	PGR/MAPK3/AKT1/MAPK8/IGF1R/HSP90AB1/MAPK9/MAPK14/CCNB1/MAP2K1/PIK3R1/RAF1/CDC25B/HSP90AA1/CDK1	15
hsa05132	Salmonella infection	22/129	249/8081	4.30003e-11	2.27154e-10	7.77351e-11	BCL2/CASP3/MAPK3/AKT1/MAPK8/NFKB1/HSP90B1/HSP90AB1/GAPDH/MAPK9/MAPK14/MAP2K1/ROCK2/RAF1/MAP2K6/HSP90AA1/CASP8/RELA/FOS/IL6/NFKBIA/MYC	22
hsa04660	T cell receptor signaling pathway	15/129	104/8081	7.02442e-11	3.63177e-10	1.24284e-10	IL2/MAPK3/AKT1/MAPK8/NFKB1/GSK3B/MAPK9/MAPK14/MAP2K1/CDK4/PIK3R1/RAF1/RELA/FOS/NFKBIA	15
hsa01524	Platinum drug resistance	13/129	73/8081	9.08815e-11	4.60088e-10	1.57448e-10	BCL2/CASP3/MAPK3/BCL2L1/AKT1/ABCC2/MDM2/PIK3R1/CASP9/CASP8/ERBB2/GSTP1/GSTM1	13
hsa04370	VEGF signaling pathway	12/129	59/8081	9.67614e-11	4.79858e-10	1.64214e-10	MAPK3/AKT1/PTGS2/MAPK14/MAP2K1/PRKCA/PIK3R1/RAF1/NOS3/CASP9/VEGFA/HSPB1	12
hsa05231	Choline metabolism in cancer	14/129	98/8081	3.58793e-10	1.74373e-09	5.96729e-10	MAPK3/AKT1/MAPK8/EGFR/MAPK9/HIF1A/PDGFRB/MAP2K1/PRKCA/PDGFRA/PIK3R1/MTOR/RAF1/FOS	14
hsa05135	Yersinia infection	16/129	137/8081	4.03716e-10	1.92359e-09	6.58278e-10	IL2/MAPK3/AKT1/MAPK8/NFKB1/GSK3B/MAPK9/MAPK14/MAP2K1/PIK3R1/ROCK2/MAP2K6/RELA/FOS/IL6/NFKBIA	16
hsa05221	Acute myeloid leukemia	12/129	67/8081	4.65293e-10	2.17435e-09	7.44091e-10	MAPK3/CCND1/AKT1/NFKB1/MPO/KIT/MAP2K1/PIK3R1/MTOR/RAF1/RELA/MYC	12
hsa04071	Sphingolipid signaling pathway	15/129	119/8081	4.98345e-10	2.24255e-09	7.67432e-10	BCL2/MAPK3/AKT1/MAPK8/NFKB1/MAPK9/MAPK14/MAP2K1/PRKCA/PIK3R1/ROCK2/RAF1/NOS3/RELA/CTSD	15
hsa04935	Growth hormone synthesis, secretion and action	15/129	119/8081	4.98345e-10	2.24255e-09	7.67432e-10	MAPK3/AKT1/MAPK8/GSK3B/MAPK9/IGFBP3/MAPK14/MAP2K1/PRKCA/PIK3R1/MTOR/RAF1/MAP2K6/JAK2/FOS	15
hsa04014	Ras signaling pathway	20/129	232/8081	5.64075e-10	2.49218e-09	8.52859e-10	MAPK3/BCL2L1/AKT1/MAPK8/NFKB1/IGF1R/EGFR/MAPK9/KIT/PDGFRB/MAP2K1/PRKCA/PDGFRA/PIK3R1/INSR/RAF1/FGFR1/RELA/VEGFA/IGF2	20
hsa04012	ErbB signaling pathway	13/129	85/8081	6.62062e-10	2.87288e-09	9.83137e-10	MAPK3/AKT1/MAPK8/GSK3B/EGFR/MAPK9/MAP2K1/PRKCA/PIK3R1/MTOR/RAF1/ERBB2/MYC	13
hsa04620	Toll-like receptor signaling pathway	14/129	104/8081	8.06604e-10	3.43868e-09	1.17676e-09	MAPK3/AKT1/MAPK8/NFKB1/MAPK9/MAPK14/MAP2K1/PIK3R1/MAP2K6/CASP8/RELA/FOS/IL6/NFKBIA	14
hsa05223	Non-small cell lung cancer	12/129	72/8081	1.11421e-09	4.66818e-09	1.59751e-09	MAPK3/CCND1/AKT1/EGFR/MAP2K1/PRKCA/CDK4/PIK3R1/RAF1/CASP9/RB1/ERBB2	12
hsa05213	Endometrial cancer	11/129	58/8081	1.34502e-09	5.53967e-09	1.89575e-09	MAPK3/CCND1/AKT1/GSK3B/EGFR/MAP2K1/PIK3R1/RAF1/CASP9/ERBB2/MYC	11
hsa05131	Shigellosis	20/129	246/8081	1.59004e-09	6.33411e-09	2.16762e-09	BCL2/MAPK3/BCL2L1/AKT1/MAPK8/NFKB1/GSK3B/EGFR/MAPK9/MAPK14/MDM2/PIK3R1/ROCK2/MTOR/HK2/CAPN1/PRKCD/GSK3A/RELA/NFKBIA	20
hsa04932	Non-alcoholic fatty liver disease	16/129	150/8081	1.57032e-09	6.33411e-09	2.16762e-09	CASP3/AKT1/MAPK8/NFKB1/GSK3B/PPARA/MAPK9/ERN1/NR1H3/PIK3R1/INSR/GSK3A/CASP8/RELA/FOS/IL6	16
[truncated: 95 more rows]
