# Supplementary material for: Network pharmacology integrated molecular docking reveals the bioactive components and potential targets of Morinda officinalis–Lycium barbarum coupled-herbs against oligoasthenozoospermia
Source: Sci Rep. 2021 Jan 26;11:2220. doi: 10.1038/s41598-020-80780-6 (PMC7838196; doi:10.1038/s41598-020-80780-6)
Supplement: Supplementary file 11 — Supplementary Table S10. [file 41598_2020_80780_MOESM11_ESM.xlsx]

## Sheet: GOBP
Supplementary Table S10. GO and KEGG pathway analysis for cluster 1
ID	Description	GeneRatio	BgRatio	pvalue	p.adjust	qvalue	geneID	Count
GO:0062197	cellular response to chemical stress	18/42	360/18866	1.71786e-20	3.42174e-17	1.12352e-17	CASP3/MAPK3/PPARG/AKT1/MAPK8/PARP1/PTGS2/MMP2/MMP9/EGFR/MAPK9/MDM2/HIF1A/SIRT1/JAK2/RELA/FOS/IL6	18
GO:0010038	response to metal ion	18/42	366/18866	2.31277e-20	3.42174e-17	1.12352e-17	CASP3/MAPK3/CCND1/AKT1/MAPK8/PARP1/PTGS2/MMP9/EGFR/MAPK9/APP/MDM2/HIF1A/CCNB1/CDK4/CASP9/CASP8/FOS	18
GO:0009314	response to radiation	18/42	447/18866	8.27261e-19	7.54466e-16	2.47727e-16	CASP3/CCND1/BCL2L1/AKT1/MAPK8/PARP1/PTGS2/EGFR/APP/MAPK14/MDM2/HIF1A/SIRT1/MTOR/CASP9/RELA/FOS/MYC	18
GO:0051090	regulation of DNA-binding transcription factor activity	18/42	455/18866	1.13427e-18	7.54466e-16	2.47727e-16	ESR1/AR/MAPK3/PPARG/AKT1/MAPK8/NFKB1/MAPK9/APP/MAPK14/SIRT1/SMAD3/JAK2/RELA/VEGFA/FOS/IL6/NFKBIA	18
GO:0006979	response to oxidative stress	18/42	458/18866	1.27487e-18	7.54466e-16	2.47727e-16	CASP3/MAPK3/AKT1/MAPK8/PARP1/PTGS2/MMP2/MMP9/EGFR/MAPK9/APP/MDM2/HIF1A/SIRT1/JAK2/RELA/FOS/IL6	18
GO:0009416	response to light stimulus	16/42	319/18866	3.43375e-18	1.69341e-15	5.56026e-16	CASP3/CCND1/AKT1/MAPK8/PARP1/PTGS2/EGFR/APP/MDM2/HIF1A/SIRT1/MTOR/CASP9/RELA/FOS/MYC	16
GO:0048545	response to steroid hormone	16/42	346/18866	1.25326e-17	5.2977e-15	1.73948e-15	ESR1/AR/PGR/CASP3/CCND1/PARP1/PTGS2/NR3C1/EGFR/MDM2/SIRT1/JAK2/CASP9/RELA/FOS/IL6	16
GO:0048608	reproductive structure development	17/42	443/18866	2.19877e-17	8.1327e-15	2.67035e-15	ESR1/AR/PGR/CASP3/MAPK3/CCND1/PPARG/BCL2L1/AKT1/PTGS2/EGFR/MAPK14/HIF1A/SIRT1/MAP2K1/CASP8/VEGFA	17
GO:0061458	reproductive system development	17/42	447/18866	2.55592e-17	8.40328e-15	2.75919e-15	ESR1/AR/PGR/CASP3/MAPK3/CCND1/PPARG/BCL2L1/AKT1/PTGS2/EGFR/MAPK14/HIF1A/SIRT1/MAP2K1/CASP8/VEGFA	17
GO:0034599	cellular response to oxidative stress	15/42	310/18866	8.11164e-17	2.40024e-14	7.8811e-15	MAPK3/AKT1/MAPK8/PARP1/MMP2/MMP9/EGFR/MAPK9/MDM2/HIF1A/SIRT1/JAK2/RELA/FOS/IL6	15
GO:0009411	response to UV	12/42	140/18866	1.57788e-16	4.24449e-14	1.39367e-14	CASP3/CCND1/AKT1/MAPK8/PARP1/PTGS2/EGFR/MDM2/SIRT1/CASP9/RELA/MYC	12
GO:0071214	cellular response to abiotic stimulus	15/42	331/18866	2.15429e-16	4.9035e-14	1.61005e-14	CASP3/MAPK3/BCL2L1/AKT1/MAPK8/PARP1/NFKB1/PTGS2/EGFR/MAPK14/MDM2/SIRT1/CASP9/CASP8/MYC	15
GO:0104004	cellular response to environmental stimulus	15/42	331/18866	2.15429e-16	4.9035e-14	1.61005e-14	CASP3/MAPK3/BCL2L1/AKT1/MAPK8/PARP1/NFKB1/PTGS2/EGFR/MAPK14/MDM2/SIRT1/CASP9/CASP8/MYC	15
GO:0032496	response to lipopolysaccharide	15/42	334/18866	2.46366e-16	5.20712e-14	1.70974e-14	CASP3/MAPK3/AKT1/MAPK8/NFKB1/PTGS2/MAPK14/CDK4/JAK2/CASP9/CASP8/RELA/FOS/IL6/NFKBIA	15
GO:1901654	response to ketone	13/42	200/18866	2.80963e-16	5.54247e-14	1.81985e-14	AR/CCND1/PPARG/BCL2L1/AKT1/PARP1/NR3C1/EGFR/SIRT1/CDK4/CASP9/RELA/FOS	13
GO:0030099	myeloid cell differentiation	16/42	431/18866	4.03842e-16	7.46855e-14	2.45228e-14	CASP3/PPARG/PARP1/MMP9/APP/MAPK14/HIF1A/SIRT1/MTOR/JAK2/CASP9/CASP8/VEGFA/FOS/NFKBIA/MYC	16
GO:0009612	response to mechanical stimulus	13/42	209/18866	5.00189e-16	8.70624e-14	2.85867e-14	MAPK3/PPARG/AKT1/MAPK8/NFKB1/PTGS2/EGFR/MAPK14/CCNB1/CASP8/RELA/FOS/NFKBIA	13
GO:0002237	response to molecule of bacterial origin	15/42	356/18866	6.35018e-16	1.0439e-13	3.42761e-14	CASP3/MAPK3/AKT1/MAPK8/NFKB1/PTGS2/MAPK14/CDK4/JAK2/CASP9/CASP8/RELA/FOS/IL6/NFKBIA	15
GO:0050673	epithelial cell proliferation	16/42	453/18866	8.82072e-16	1.37371e-13	4.51054e-14	ESR1/AR/PGR/CCND1/PPARG/AKT1/EGFR/HIF1A/SIRT1/MAP2K1/SMAD3/MTOR/VEGFA/IL6/ERBB2/MYC	16
GO:0052547	regulation of peptidase activity	16/42	466/18866	1.37375e-15	2.03246e-13	6.67351e-14	MAPK3/PPARG/AKT1/PTGS2/MMP9/GAPDH/APP/MAPK14/MDM2/SIRT1/SMAD3/JAK2/CASP9/CASP8/VEGFA/MYC	16
GO:0034614	cellular response to reactive oxygen species	12/42	170/18866	1.69319e-15	2.38578e-13	7.83365e-14	MAPK3/AKT1/MAPK8/MMP2/MMP9/EGFR/MAPK9/MDM2/SIRT1/RELA/FOS/IL6	12
GO:0000302	response to reactive oxygen species	13/42	235/18866	2.30925e-15	3.10594e-13	1.01983e-13	CASP3/MAPK3/AKT1/MAPK8/MMP2/MMP9/EGFR/MAPK9/MDM2/SIRT1/RELA/FOS/IL6	13
GO:2001233	regulation of apoptotic signaling pathway	15/42	413/18866	5.68341e-15	7.31183e-13	2.40082e-13	AR/BCL2L1/AKT1/MAPK8/PARP1/PTGS2/MMP9/MAPK9/MDM2/HIF1A/SIRT1/SMAD3/JAK2/CASP8/RELA	15
GO:0018209	peptidyl-serine modification	14/42	333/18866	7.34661e-15	9.05776e-13	2.97409e-13	MAPK3/AKT1/MAPK8/PARP1/PTGS2/EGFR/MAPK9/APP/MAPK14/CCNB1/MTOR/HSP90AA1/VEGFA/IL6	14
GO:0043281	regulation of cysteine-type endopeptidase activity involved in apoptotic process	12/42	215/18866	2.88687e-14	3.4169e-12	1.12193e-12	PPARG/AKT1/PTGS2/MMP9/MDM2/SIRT1/SMAD3/JAK2/CASP9/CASP8/VEGFA/MYC	12
GO:0070482	response to oxygen levels	14/42	396/18866	7.95109e-14	9.03658e-12	2.96714e-12	CASP3/PPARG/AKT1/PTGS2/MMP2/MDM2/HIF1A/SIRT1/CCNB1/SMAD3/CDK4/MTOR/VEGFA/MYC	14
GO:0018105	peptidyl-serine phosphorylation	13/42	310/18866	8.24561e-14	9.03658e-12	2.96714e-12	MAPK3/AKT1/MAPK8/PTGS2/EGFR/MAPK9/APP/MAPK14/CCNB1/MTOR/HSP90AA1/VEGFA/IL6	13
GO:2000116	regulation of cysteine-type endopeptidase activity	12/42	239/18866	1.02411e-13	1.08226e-11	3.55358e-12	PPARG/AKT1/PTGS2/MMP9/MDM2/SIRT1/SMAD3/JAK2/CASP9/CASP8/VEGFA/MYC	12
GO:0033002	muscle cell proliferation	12/42	244/18866	1.31089e-13	1.33756e-11	4.39184e-12	PPARG/AKT1/PTGS2/MMP2/MMP9/EGFR/MAPK14/MDM2/CCNB1/MTOR/JAK2/IL6	12
GO:0052548	regulation of endopeptidase activity	14/42	434/18866	2.77451e-13	2.73659e-11	8.98552e-12	PPARG/AKT1/PTGS2/MMP9/GAPDH/APP/MDM2/SIRT1/SMAD3/JAK2/CASP9/CASP8/VEGFA/MYC	14
GO:0071248	cellular response to metal ion	11/42	193/18866	3.13127e-13	2.98885e-11	9.81379e-12	MAPK3/AKT1/MAPK8/PARP1/PTGS2/MMP9/EGFR/MAPK9/APP/CCNB1/FOS	11
GO:0048732	gland development	14/42	443/18866	3.66731e-13	3.32678e-11	1.09234e-11	ESR1/AR/PGR/MAPK3/CCND1/AKT1/EGFR/HIF1A/MAP2K1/SMAD3/JAK2/RELA/VEGFA/IL6	14
GO:0007565	female pregnancy	11/42	196/18866	3.71016e-13	3.32678e-11	1.09234e-11	ESR1/AR/PGR/MAPK3/AKT1/PTGS2/MMP2/MMP9/MTOR/VEGFA/FOS	11
GO:0051222	positive regulation of protein transport	13/42	354/18866	4.48554e-13	3.90374e-11	1.28178e-11	IL2/MAPK8/PTGS2/EGFR/GAPDH/MAPK14/MDM2/HIF1A/SMAD3/JAK2/CASP8/IL6/ERBB2	13
GO:0070997	neuron death	13/42	360/18866	5.5534e-13	4.69501e-11	1.54159e-11	CASP3/BCL2L1/AKT1/PARP1/GAPDH/APP/HIF1A/SIRT1/MTOR/JAK2/CASP9/CASP8/FOS	13
GO:0045862	positive regulation of proteolysis	13/42	370/18866	7.86234e-13	6.15926e-11	2.02237e-11	MAPK3/PPARG/AKT1/MAPK9/APP/MAPK14/MDM2/SIRT1/SMAD3/JAK2/CASP9/CASP8/MYC	13
GO:1904951	positive regulation of establishment of protein localization	13/42	370/18866	7.86234e-13	6.15926e-11	2.02237e-11	IL2/MAPK8/PTGS2/EGFR/GAPDH/MAPK14/MDM2/HIF1A/SMAD3/JAK2/CASP8/IL6/ERBB2	13
GO:0002573	myeloid leukocyte differentiation	11/42	210/18866	7.90983e-13	6.15926e-11	2.02237e-11	PPARG/PARP1/MMP9/APP/MAPK14/SIRT1/MTOR/CASP8/VEGFA/FOS/MYC	11
GO:0051403	stress-activated MAPK cascade	12/42	286/18866	8.6291e-13	6.54705e-11	2.1497e-11	MAPK3/AKT1/MAPK8/NFKB1/IGF1R/EGFR/MAPK9/APP/MAPK14/MAP2K1/VEGFA/MYC	12
GO:0048661	positive regulation of smooth muscle cell proliferation	9/42	103/18866	1.15846e-12	8.56972e-11	2.81384e-11	AKT1/PTGS2/MMP2/MMP9/EGFR/MDM2/MTOR/JAK2/IL6	9
GO:0071241	cellular response to inorganic substance	11/42	221/18866	1.38249e-12	9.9775e-11	3.27608e-11	MAPK3/AKT1/MAPK8/PARP1/PTGS2/MMP9/EGFR/MAPK9/APP/CCNB1/FOS	11
GO:0031098	stress-activated protein kinase signaling cascade	12/42	300/18866	1.51633e-12	1.06829e-10	3.50769e-11	MAPK3/AKT1/MAPK8/NFKB1/IGF1R/EGFR/MAPK9/APP/MAPK14/MAP2K1/VEGFA/MYC	12
GO:0044706	multi-multicellular organism process	11/42	226/18866	1.76484e-12	1.20933e-10	3.9708e-11	ESR1/AR/PGR/MAPK3/AKT1/PTGS2/MMP2/MMP9/MTOR/VEGFA/FOS	11
GO:0050678	regulation of epithelial cell proliferation	13/42	395/18866	1.79826e-12	1.20933e-10	3.9708e-11	AR/PGR/CCND1/PPARG/AKT1/EGFR/HIF1A/SIRT1/SMAD3/MTOR/VEGFA/ERBB2/MYC	13
GO:0071276	cellular response to cadmium ion	7/42	38/18866	1.92022e-12	1.26265e-10	4.14588e-11	MAPK3/AKT1/MAPK8/MMP9/EGFR/MAPK9/FOS	7
GO:0048660	regulation of smooth muscle cell proliferation	10/42	173/18866	3.69602e-12	2.37751e-10	7.80647e-11	PPARG/AKT1/PTGS2/MMP2/MMP9/EGFR/MDM2/MTOR/JAK2/IL6	10
GO:0071496	cellular response to external stimulus	12/42	326/18866	4.02681e-12	2.53518e-10	8.32418e-11	MAPK3/PPARG/AKT1/MAPK8/NFKB1/PTGS2/EGFR/MDM2/SIRT1/MTOR/CASP8/FOS	12
GO:0048659	smooth muscle cell proliferation	10/42	175/18866	4.14615e-12	2.55593e-10	8.39232e-11	PPARG/AKT1/PTGS2/MMP2/MMP9/EGFR/MDM2/MTOR/JAK2/IL6	10
GO:0050727	regulation of inflammatory response	13/42	425/18866	4.52262e-12	2.73111e-10	8.96751e-11	ESR1/IL2/PPARG/NFKB1/PTGS2/MMP9/EGFR/MAPK14/SMAD3/JAK2/RELA/IL6/NFKBIA	13
GO:0030522	intracellular receptor signaling pathway	11/42	265/18866	9.94163e-12	5.88346e-10	1.93182e-10	ESR1/AR/PGR/PPARG/PARP1/NR3C1/SIRT1/JAK2/CASP8/RELA/NFKBIA	11
GO:0051091	positive regulation of DNA-binding transcription factor activity	11/42	270/18866	1.21664e-11	7.05888e-10	2.31776e-10	ESR1/AR/PPARG/AKT1/NFKB1/APP/SMAD3/JAK2/RELA/VEGFA/IL6	11
GO:0001666	response to hypoxia	12/42	359/18866	1.24281e-11	7.07205e-10	2.32209e-10	CASP3/AKT1/PTGS2/MMP2/MDM2/HIF1A/SIRT1/CCNB1/SMAD3/MTOR/VEGFA/MYC	12
GO:0010952	positive regulation of peptidase activity	10/42	201/18866	1.64678e-11	9.19399e-10	3.01882e-10	MAPK3/PPARG/APP/MAPK14/SIRT1/SMAD3/JAK2/CASP9/CASP8/MYC	10
GO:0036293	response to decreased oxygen levels	12/42	371/18866	1.82232e-11	9.98565e-10	3.27876e-10	CASP3/AKT1/PTGS2/MMP2/MDM2/HIF1A/SIRT1/CCNB1/SMAD3/MTOR/VEGFA/MYC	12
GO:0097193	intrinsic apoptotic signaling pathway	11/42	290/18866	2.62761e-11	1.40753e-09	4.62159e-10	CASP3/BCL2L1/AKT1/PARP1/PTGS2/MMP9/MDM2/HIF1A/SIRT1/JAK2/CASP9	11
GO:0050679	positive regulation of epithelial cell proliferation	10/42	211/18866	2.6638e-11	1.40753e-09	4.62159e-10	AR/CCND1/AKT1/EGFR/HIF1A/SIRT1/MTOR/VEGFA/ERBB2/MYC	10
GO:1901655	cellular response to ketone	8/42	97/18866	3.72031e-11	1.9313e-09	6.34135e-10	AR/PPARG/AKT1/NR3C1/EGFR/SIRT1/CDK4/CASP9	8
GO:0001890	placenta development	9/42	156/18866	5.05943e-11	2.58118e-09	8.47524e-10	MAPK3/PPARG/AKT1/PTGS2/EGFR/MAPK14/HIF1A/MAP2K1/CASP8	9
GO:0010001	glial cell differentiation	10/42	230/18866	6.23733e-11	3.07604e-09	1.01001e-09	MAPK3/PPARG/AKT1/EGFR/APP/MAP2K1/MTOR/RELA/IL6/ERBB2	10
GO:0097191	extrinsic apoptotic signaling pathway	10/42	230/18866	6.23733e-11	3.07604e-09	1.01001e-09	AR/IL2/CASP3/BCL2L1/AKT1/SMAD3/JAK2/CASP9/CASP8/RELA	10
GO:0009266	response to temperature stimulus	10/42	233/18866	7.08561e-11	3.38166e-09	1.11036e-09	MAPK3/PPARG/AKT1/PTGS2/SIRT1/MTOR/HSP90AA1/CASP8/FOS/NFKBIA	10
GO:2001234	negative regulation of apoptotic signaling pathway	10/42	233/18866	7.08561e-11	3.38166e-09	1.11036e-09	AR/BCL2L1/AKT1/PTGS2/MMP9/MDM2/HIF1A/SIRT1/CASP8/RELA	10
GO:0007568	aging	11/42	319/18866	7.30022e-11	3.42878e-09	1.12583e-09	MAPK3/AKT1/PTGS2/APP/MAPK14/SIRT1/MAP2K1/MTOR/CASP9/RELA/FOS	11
GO:0034612	response to tumor necrosis factor	11/42	320/18866	7.54856e-11	3.44679e-09	1.13174e-09	CASP3/MAPK3/AKT1/NFKB1/PTGS2/MAPK14/SIRT1/JAK2/CASP8/RELA/NFKBIA	11
GO:2000379	positive regulation of reactive oxygen species metabolic process	8/42	106/18866	7.65186e-11	3.44679e-09	1.13174e-09	AKT1/PTGS2/EGFR/MAPK14/SMAD3/MTOR/JAK2/HSP90AA1	8
GO:0071453	cellular response to oxygen levels	10/42	235/18866	7.70688e-11	3.44679e-09	1.13174e-09	PPARG/AKT1/PTGS2/MDM2/HIF1A/SIRT1/CCNB1/MTOR/VEGFA/MYC	10
GO:1901214	regulation of neuron death	11/42	321/18866	7.8045e-11	3.44679e-09	1.13174e-09	CASP3/BCL2L1/AKT1/PARP1/HIF1A/SIRT1/MTOR/JAK2/CASP9/CASP8/FOS	11
GO:0031960	response to corticosteroid	9/42	164/18866	7.9276e-11	3.44967e-09	1.13269e-09	CASP3/CCND1/PARP1/PTGS2/NR3C1/EGFR/CASP9/FOS/IL6	9
GO:0046686	response to cadmium ion	7/42	64/18866	9.06061e-11	3.83005e-09	1.25759e-09	MAPK3/AKT1/MAPK8/MMP9/EGFR/MAPK9/FOS	7
GO:0060135	maternal process involved in female pregnancy	7/42	64/18866	9.06061e-11	3.83005e-09	1.25759e-09	ESR1/AR/PGR/MAPK3/AKT1/PTGS2/MTOR	7
GO:1903829	positive regulation of cellular protein localization	11/42	338/18866	1.3534e-10	5.64044e-09	1.85202e-09	AKT1/MAPK8/PARP1/PTGS2/EGFR/MAPK14/MDM2/SMAD3/JAK2/CASP8/ERBB2	11
GO:0001819	positive regulation of cytokine production	12/42	447/18866	1.57008e-10	6.36419e-09	2.08966e-09	IL2/NFKB1/PTGS2/GAPDH/APP/MAPK14/HIF1A/SMAD3/JAK2/CASP8/RELA/IL6	12
GO:0043434	response to peptide hormone	12/42	447/18866	1.57008e-10	6.36419e-09	2.08966e-09	PPARG/AKT1/PARP1/NFKB1/PTGS2/IGF1R/MDM2/SIRT1/CDK4/MTOR/JAK2/RELA	12
GO:0071902	positive regulation of protein serine/threonine kinase activity	11/42	345/18866	1.68334e-10	6.7311e-09	2.21014e-09	MAPK3/CCND1/AKT1/EGFR/MAPK14/SIRT1/CCNB1/MAP2K1/JAK2/VEGFA/ERBB2	11
GO:0061180	mammary gland epithelium development	7/42	71/18866	1.91771e-10	7.56602e-09	2.48428e-09	ESR1/AR/PGR/CCND1/AKT1/HIF1A/JAK2	7
GO:1902895	positive regulation of pri-miRNA transcription by RNA polymerase II	6/42	40/18866	3.0435e-10	1.18496e-08	3.8908e-09	PPARG/NR3C1/HIF1A/SMAD3/RELA/FOS	6
GO:0035994	response to muscle stretch	5/42	18/18866	3.58439e-10	1.37743e-08	4.52275e-09	NFKB1/MAPK14/RELA/FOS/NFKBIA	5
GO:0018108	peptidyl-tyrosine phosphorylation	11/42	374/18866	3.96257e-10	1.50324e-08	4.93583e-09	IL2/MAPK3/IGF1R/EGFR/APP/MAP2K1/MTOR/JAK2/VEGFA/IL6/ERBB2	11
GO:0071260	cellular response to mechanical stimulus	7/42	79/18866	4.12595e-10	1.5454e-08	5.07429e-09	MAPK3/AKT1/MAPK8/NFKB1/PTGS2/EGFR/CASP8	7
GO:0018212	peptidyl-tyrosine modification	11/42	377/18866	4.31191e-10	1.59487e-08	5.2367e-09	IL2/MAPK3/IGF1R/EGFR/APP/MAP2K1/MTOR/JAK2/VEGFA/IL6/ERBB2	11
GO:0051054	positive regulation of DNA metabolic process	9/42	200/18866	4.65325e-10	1.67914e-08	5.51341e-09	IL2/MAPK3/AKT1/PARP1/EGFR/SIRT1/HSP90AA1/IL6/MYC	9
GO:2000377	regulation of reactive oxygen species metabolic process	9/42	200/18866	4.65325e-10	1.67914e-08	5.51341e-09	AKT1/PTGS2/EGFR/MAPK14/HIF1A/SMAD3/MTOR/JAK2/HSP90AA1	9
GO:0060749	mammary gland alveolus development	5/42	19/18866	4.85657e-10	1.71079e-08	5.61731e-09	ESR1/AR/CCND1/HIF1A/VEGFA	5
GO:0061377	mammary gland lobule development	5/42	19/18866	4.85657e-10	1.71079e-08	5.61731e-09	ESR1/AR/CCND1/HIF1A/VEGFA	5
GO:0071383	cellular response to steroid hormone stimulus	9/42	206/18866	6.04646e-10	2.10488e-08	6.91131e-09	ESR1/AR/PGR/PARP1/NR3C1/EGFR/SIRT1/JAK2/CASP9	9
GO:0045429	positive regulation of nitric oxide biosynthetic process	6/42	45/18866	6.40565e-10	2.20399e-08	7.23673e-09	AKT1/PTGS2/SMAD3/MTOR/JAK2/HSP90AA1	6
GO:0071222	cellular response to lipopolysaccharide	9/42	208/18866	6.58626e-10	2.21463e-08	7.27167e-09	MAPK3/AKT1/MAPK8/NFKB1/MAPK14/CDK4/RELA/IL6/NFKBIA	9
GO:0071456	cellular response to hypoxia	9/42	208/18866	6.58626e-10	2.21463e-08	7.27167e-09	AKT1/PTGS2/MDM2/HIF1A/SIRT1/CCNB1/MTOR/VEGFA/MYC	9
GO:1904407	positive regulation of nitric oxide metabolic process	6/42	46/18866	7.35444e-10	2.44514e-08	8.02856e-09	AKT1/PTGS2/SMAD3/MTOR/JAK2/HSP90AA1	6
GO:0042493	response to drug	11/42	397/18866	7.43998e-10	2.4461e-08	8.0317e-09	CASP3/CCND1/PPARG/PTGS2/EGFR/MDM2/CCNB1/CDK4/RELA/FOS/MYC	11
GO:1901653	cellular response to peptide	11/42	398/18866	7.63975e-10	2.48418e-08	8.15673e-09	PPARG/AKT1/PARP1/NFKB1/IGF1R/APP/MDM2/SIRT1/CDK4/JAK2/RELA	11
GO:0030879	mammary gland development	8/42	142/18866	8.03177e-10	2.58326e-08	8.48207e-09	ESR1/AR/PGR/CCND1/AKT1/HIF1A/JAK2/VEGFA	8
GO:0030225	macrophage differentiation	6/42	47/18866	8.41689e-10	2.64567e-08	8.68699e-09	PARP1/MMP9/APP/SIRT1/CASP8/VEGFA	6
GO:0046677	response to antibiotic	6/42	47/18866	8.41689e-10	2.64567e-08	8.68699e-09	CASP3/MDM2/JAK2/HSP90AA1/CASP9/CASP8	6
GO:0045598	regulation of fat cell differentiation	8/42	143/18866	8.49405e-10	2.64567e-08	8.68699e-09	PPARG/AKT1/PTGS2/MAPK14/SIRT1/SMAD3/MTOR/IL6	8
GO:0010212	response to ionizing radiation	8/42	144/18866	8.97923e-10	2.76766e-08	9.08753e-09	CASP3/CCND1/BCL2L1/PARP1/MAPK14/MDM2/SIRT1/MYC	8
GO:0048511	rhythmic process	10/42	305/18866	9.80352e-10	2.99058e-08	9.81948e-09	ESR1/PGR/CASP3/PPARG/MAPK8/EGFR/MAPK9/SIRT1/CDK4/MTOR	10
GO:0036294	cellular response to decreased oxygen levels	9/42	218/18866	9.97309e-10	3.01126e-08	9.88739e-09	AKT1/PTGS2/MDM2/HIF1A/SIRT1/CCNB1/MTOR/VEGFA/MYC	9
GO:0042063	gliogenesis	10/42	307/18866	1.04433e-09	3.12139e-08	1.0249e-08	MAPK3/PPARG/AKT1/EGFR/APP/MAP2K1/MTOR/RELA/IL6/ERBB2	10
GO:0051384	response to glucocorticoid	8/42	147/18866	1.05819e-09	3.1312e-08	1.02812e-08	CASP3/CCND1/PTGS2/NR3C1/EGFR/CASP9/FOS/IL6	8
GO:0071219	cellular response to molecule of bacterial origin	9/42	222/18866	1.17076e-09	3.42998e-08	1.12622e-08	MAPK3/AKT1/MAPK8/NFKB1/MAPK14/CDK4/RELA/IL6/NFKBIA	9
GO:1902893	regulation of pri-miRNA transcription by RNA polymerase II	6/42	51/18866	1.40249e-09	4.0686e-08	1.33591e-08	PPARG/NR3C1/HIF1A/SMAD3/RELA/FOS	6
GO:1901992	positive regulation of mitotic cell cycle phase transition	7/42	94/18866	1.42178e-09	4.08452e-08	1.34114e-08	CCND1/AKT1/EGFR/APP/MDM2/CCNB1/CDK4	7
GO:0061614	pri-miRNA transcription by RNA polymerase II	6/42	53/18866	1.78197e-09	5.07005e-08	1.66474e-08	PPARG/NR3C1/HIF1A/SMAD3/RELA/FOS	6
GO:0097305	response to alcohol	9/42	234/18866	1.86065e-09	5.2435e-08	1.72169e-08	IL2/CCND1/PPARG/BCL2L1/AKT1/PARP1/CDK4/CASP8/FOS	9
GO:2001243	negative regulation of intrinsic apoptotic signaling pathway	7/42	98/18866	1.90915e-09	5.32941e-08	1.7499e-08	BCL2L1/AKT1/PTGS2/MMP9/MDM2/HIF1A/SIRT1	7
GO:0045444	fat cell differentiation	9/42	235/18866	1.93168e-09	5.34191e-08	1.754e-08	CCND1/PPARG/AKT1/PTGS2/MAPK14/SIRT1/SMAD3/MTOR/IL6	9
GO:0071375	cellular response to peptide hormone stimulus	10/42	330/18866	2.09667e-09	5.74449e-08	1.88619e-08	PPARG/AKT1/PARP1/NFKB1/IGF1R/MDM2/SIRT1/CDK4/JAK2/RELA	10
GO:2001242	regulation of intrinsic apoptotic signaling pathway	8/42	166/18866	2.77579e-09	7.53538e-08	2.47422e-08	BCL2L1/AKT1/PARP1/PTGS2/MMP9/MDM2/HIF1A/SIRT1	8
GO:0071216	cellular response to biotic stimulus	9/42	246/18866	2.88538e-09	7.7594e-08	2.54778e-08	MAPK3/AKT1/MAPK8/NFKB1/MAPK14/CDK4/RELA/IL6/NFKBIA	9
GO:0034250	positive regulation of cellular amide metabolic process	8/42	167/18866	2.91076e-09	7.7594e-08	2.54778e-08	CASP3/MAPK3/APP/CDK4/MTOR/RELA/IL6/ERBB2	8
GO:0006352	DNA-templated transcription, initiation	9/42	249/18866	3.20845e-09	8.4766e-08	2.78327e-08	ESR1/AR/PGR/MAPK3/CCND1/PPARG/NR3C1/CCNB1/CDK4	9
GO:0071887	leukocyte apoptotic process	7/42	108/18866	3.78574e-09	9.91327e-08	3.25499e-08	IL2/CASP3/AKT1/HIF1A/SIRT1/CASP9/IL6	7
GO:1903428	positive regulation of reactive oxygen species biosynthetic process	6/42	60/18866	3.84167e-09	9.97149e-08	3.27411e-08	AKT1/PTGS2/SMAD3/MTOR/JAK2/HSP90AA1	6
GO:0033138	positive regulation of peptidyl-serine phosphorylation	7/42	109/18866	4.03896e-09	1.03924e-07	3.41232e-08	AKT1/PTGS2/EGFR/APP/HSP90AA1/VEGFA/IL6	7
GO:1901989	positive regulation of cell cycle phase transition	7/42	110/18866	4.30643e-09	1.09851e-07	3.60693e-08	CCND1/AKT1/EGFR/APP/MDM2/CCNB1/CDK4	7
GO:0016241	regulation of macroautophagy	8/42	176/18866	4.40468e-09	1.11397e-07	3.65769e-08	CASP3/MAPK3/AKT1/MAPK8/GAPDH/HIF1A/SIRT1/MTOR	8
GO:0032386	regulation of intracellular transport	10/42	358/18866	4.58081e-09	1.1487e-07	3.77171e-08	MAPK3/MAPK8/PTGS2/MAPK14/MDM2/MAP2K1/SMAD3/JAK2/CASP8/ERBB2	10
GO:0031667	response to nutrient levels	11/42	473/18866	4.65142e-09	1.1566e-07	3.79766e-08	MAPK3/CCND1/PPARG/AKT1/MAPK8/PTGS2/EGFR/MDM2/SIRT1/MTOR/RELA	11
GO:0051052	regulation of DNA metabolic process	10/42	365/18866	5.51258e-09	1.35931e-07	4.46325e-08	IL2/MAPK3/PPARG/AKT1/PARP1/EGFR/SIRT1/HSP90AA1/IL6/MYC	10
GO:0090316	positive regulation of intracellular protein transport	8/42	182/18866	5.73494e-09	1.40245e-07	4.60492e-08	MAPK8/PTGS2/MAPK14/MDM2/SMAD3/JAK2/CASP8/ERBB2	8
GO:0051098	regulation of binding	10/42	367/18866	5.80799e-09	1.40867e-07	4.62534e-08	MAPK3/PPARG/AKT1/MAPK8/PARP1/MMP9/APP/SMAD3/JAK2/NFKBIA	10
GO:2001235	positive regulation of apoptotic signaling pathway	8/42	183/18866	5.98746e-09	1.4404e-07	4.7295e-08	BCL2L1/MAPK8/MMP9/MAPK9/SIRT1/SMAD3/JAK2/CASP8	8
GO:0030518	intracellular steroid hormone receptor signaling pathway	7/42	116/18866	6.24872e-09	1.49113e-07	4.89607e-08	ESR1/AR/PGR/PARP1/NR3C1/SIRT1/JAK2	7
GO:0016049	cell growth	11/42	490/18866	6.70983e-09	1.58835e-07	5.21531e-08	IL2/PPARG/AKT1/EGFR/APP/SIRT1/SMAD3/MTOR/HSP90AA1/VEGFA/ERBB2	11
GO:0071478	cellular response to radiation	8/42	188/18866	7.39969e-09	1.73775e-07	5.70586e-08	BCL2L1/PARP1/PTGS2/MAPK14/MDM2/SIRT1/CASP9/MYC	8
GO:0006367	transcription initiation from RNA polymerase II promoter	8/42	189/18866	7.7143e-09	1.79737e-07	5.90162e-08	ESR1/AR/PGR/CCND1/PPARG/NR3C1/CCNB1/CDK4	8
GO:0045428	regulation of nitric oxide biosynthetic process	6/42	68/18866	8.28957e-09	1.91631e-07	6.29216e-08	AKT1/PTGS2/SMAD3/MTOR/JAK2/HSP90AA1	6
GO:0001701	in utero embryonic development	10/42	383/18866	8.72465e-09	2.00126e-07	6.57108e-08	AR/BCL2L1/AKT1/EGFR/HIF1A/CCNB1/MAP2K1/SMAD3/CASP8/VEGFA	10
GO:0072593	reactive oxygen species metabolic process	9/42	288/18866	1.13973e-08	2.59421e-07	8.518e-08	AKT1/PTGS2/EGFR/MAPK14/HIF1A/SMAD3/MTOR/JAK2/HSP90AA1	9
GO:0009755	hormone-mediated signaling pathway	8/42	200/18866	1.20164e-08	2.71423e-07	8.91211e-08	ESR1/AR/PGR/PPARG/PARP1/NR3C1/SIRT1/JAK2	8
GO:0031099	regeneration	8/42	201/18866	1.24943e-08	2.80081e-07	9.19637e-08	CCND1/PPARG/EGFR/CCNB1/MAP2K1/CDK4/JAK2/IL6	8
GO:0071356	cellular response to tumor necrosis factor	9/42	297/18866	1.48778e-08	3.31004e-07	1.08684e-07	MAPK3/AKT1/NFKB1/MAPK14/SIRT1/JAK2/CASP8/RELA/NFKBIA	9
GO:0001101	response to acid chemical	7/42	132/18866	1.53872e-08	3.39782e-07	1.11566e-07	CASP3/BCL2L1/MMP2/EGFR/MTOR/RELA/VEGFA	7
GO:0043280	positive regulation of cysteine-type endopeptidase activity involved in apoptotic process	7/42	134/18866	1.70815e-08	3.74402e-07	1.22934e-07	PPARG/SIRT1/SMAD3/JAK2/CASP9/CASP8/MYC	7
GO:0150076	neuroinflammatory response	6/42	77/18866	1.76937e-08	3.84967e-07	1.26403e-07	PTGS2/MMP9/EGFR/APP/JAK2/IL6	6
GO:0006809	nitric oxide biosynthetic process	6/42	79/18866	2.06757e-08	4.46565e-07	1.46628e-07	AKT1/PTGS2/SMAD3/MTOR/JAK2/HSP90AA1	6
GO:0043401	steroid hormone mediated signaling pathway	7/42	139/18866	2.20235e-08	4.7223e-07	1.55055e-07	ESR1/AR/PGR/PARP1/NR3C1/SIRT1/JAK2	7
GO:1900182	positive regulation of protein localization to nucleus	6/42	80/18866	2.23155e-08	4.75048e-07	1.55981e-07	AKT1/PARP1/PTGS2/MAPK14/SMAD3/JAK2	6
GO:0034644	cellular response to UV	6/42	81/18866	2.40613e-08	5.08553e-07	1.66982e-07	PARP1/PTGS2/MDM2/SIRT1/CASP9/MYC	6
GO:0032355	response to estradiol	7/42	141/18866	2.43143e-08	5.10256e-07	1.67541e-07	ESR1/CASP3/CCND1/PTGS2/EGFR/CASP9/CASP8	7
GO:0032388	positive regulation of intracellular transport	8/42	222/18866	2.71095e-08	5.64908e-07	1.85486e-07	MAPK8/PTGS2/MAPK14/MDM2/SMAD3/JAK2/CASP8/ERBB2	8
GO:0048145	regulation of fibroblast proliferation	6/42	83/18866	2.78922e-08	5.76859e-07	1.8941e-07	ESR1/PPARG/EGFR/CCNB1/CDK4/MYC	6
GO:0008406	gonad development	8/42	223/18866	2.80729e-08	5.76859e-07	1.8941e-07	ESR1/AR/PGR/CASP3/CCND1/BCL2L1/SIRT1/VEGFA	8
GO:0033135	regulation of peptidyl-serine phosphorylation	7/42	145/18866	2.95062e-08	6.02131e-07	1.97708e-07	AKT1/PTGS2/EGFR/APP/HSP90AA1/VEGFA/IL6	7
GO:0046209	nitric oxide metabolic process	6/42	84/18866	2.99886e-08	6.03648e-07	1.98206e-07	AKT1/PTGS2/SMAD3/MTOR/JAK2/HSP90AA1	6
GO:0048144	fibroblast proliferation	6/42	84/18866	2.99886e-08	6.03648e-07	1.98206e-07	ESR1/PPARG/EGFR/CCNB1/CDK4/MYC	6
GO:0045137	development of primary sexual characteristics	8/42	229/18866	3.44976e-08	6.8972e-07	2.26467e-07	ESR1/AR/PGR/CASP3/CCND1/BCL2L1/SIRT1/VEGFA	8
GO:2001057	reactive nitrogen species metabolic process	6/42	87/18866	3.70728e-08	7.36231e-07	2.41739e-07	AKT1/PTGS2/SMAD3/MTOR/JAK2/HSP90AA1	6
GO:0008631	intrinsic apoptotic signaling pathway in response to oxidative stress	5/42	43/18866	3.8656e-08	7.62555e-07	2.50383e-07	AKT1/PARP1/HIF1A/SIRT1/JAK2	5
GO:2001056	positive regulation of cysteine-type endopeptidase activity	7/42	151/18866	3.90395e-08	7.65019e-07	2.51192e-07	PPARG/SIRT1/SMAD3/JAK2/CASP9/CASP8/MYC	7
GO:0007050	cell cycle arrest	8/42	234/18866	4.07839e-08	7.93944e-07	2.60689e-07	CCND1/MDM2/CCNB1/MAP2K1/SMAD3/CDK4/MTOR/MYC	8
GO:0071695	anatomical structure maturation	8/42	235/18866	4.21531e-08	8.15236e-07	2.6768e-07	PGR/PPARG/MMP2/APP/HIF1A/CCNB1/MTOR/VEGFA	8
GO:0014065	phosphatidylinositol 3-kinase signaling	7/42	154/18866	4.47093e-08	8.48327e-07	2.78546e-07	MAPK3/AKT1/IGF1R/EGFR/SIRT1/JAK2/ERBB2	7
GO:0062013	positive regulation of small molecule metabolic process	7/42	154/18866	4.47093e-08	8.48327e-07	2.78546e-07	PPARG/AKT1/NFKB1/PTGS2/APP/HIF1A/SIRT1	7
GO:0032872	regulation of stress-activated MAPK cascade	8/42	237/18866	4.50109e-08	8.48327e-07	2.78546e-07	MAPK3/AKT1/IGF1R/EGFR/APP/MAP2K1/VEGFA/MYC	8
GO:0046777	protein autophosphorylation	8/42	237/18866	4.50109e-08	8.48327e-07	2.78546e-07	MAPK3/AKT1/IGF1R/EGFR/MTOR/JAK2/VEGFA/ERBB2	8
GO:0033273	response to vitamin	6/42	91/18866	4.86155e-08	9.10463e-07	2.98948e-07	CCND1/PPARG/PTGS2/EGFR/MDM2/RELA	6
GO:2001267	regulation of cysteine-type endopeptidase activity involved in apoptotic signaling pathway	4/42	17/18866	4.94365e-08	9.17484e-07	3.01253e-07	MMP9/SMAD3/JAK2/CASP8	4
GO:0070302	regulation of stress-activated protein kinase signaling cascade	8/42	240/18866	4.96105e-08	9.17484e-07	3.01253e-07	MAPK3/AKT1/IGF1R/EGFR/APP/MAP2K1/VEGFA/MYC	8
GO:0051402	neuron apoptotic process	8/42	245/18866	5.81786e-08	1.06926e-06	3.51088e-07	CASP3/BCL2L1/PARP1/GAPDH/APP/HIF1A/JAK2/CASP9	8
GO:0097194	execution phase of apoptosis	6/42	95/18866	6.29736e-08	1.15024e-06	3.77678e-07	CASP3/BCL2L1/AKT1/CASP9/CASP8/IL6	6
GO:0009409	response to cold	5/42	48/18866	6.82026e-08	1.23811e-06	4.06529e-07	PPARG/HSP90AA1/CASP8/FOS/NFKBIA	5
GO:1901216	positive regulation of neuron death	6/42	97/18866	7.13665e-08	1.28764e-06	4.22794e-07	CASP3/PARP1/MTOR/CASP9/CASP8/FOS	6
GO:0051896	regulation of protein kinase B signaling	8/42	253/18866	7.45404e-08	1.33676e-06	4.38921e-07	ESR1/AKT1/IGF1R/EGFR/SIRT1/MTOR/HSP90AA1/ERBB2	8
GO:0035196	production of miRNAs involved in gene silencing by miRNA	5/42	49/18866	7.58287e-08	1.35167e-06	4.43817e-07	ESR1/EGFR/MAP2K1/SMAD3/IL6	5
GO:0045931	positive regulation of mitotic cell cycle	7/42	168/18866	8.12976e-08	1.43765e-06	4.72049e-07	CCND1/AKT1/EGFR/APP/MDM2/CCNB1/CDK4	7
GO:0048872	homeostasis of number of cells	8/42	256/18866	8.16241e-08	1.43765e-06	4.72049e-07	IL2/CASP3/AKT1/MAPK14/HIF1A/JAK2/VEGFA/IL6	8
GO:0008585	female gonad development	6/42	100/18866	8.56685e-08	1.49996e-06	4.92507e-07	ESR1/PGR/CASP3/BCL2L1/SIRT1/VEGFA	6
GO:0007584	response to nutrient	7/42	171/18866	9.17779e-08	1.59748e-06	5.24526e-07	CCND1/PPARG/PTGS2/EGFR/MDM2/MTOR/RELA	7
GO:0048146	positive regulation of fibroblast proliferation	5/42	51/18866	9.3107e-08	1.61113e-06	5.29011e-07	ESR1/EGFR/CCNB1/CDK4/MYC	5
GO:0000079	regulation of cyclin-dependent protein serine/threonine kinase activity	6/42	102/18866	9.64548e-08	1.65936e-06	5.44846e-07	CASP3/CCND1/AKT1/EGFR/CCNB1/CDK4	6
GO:0010883	regulation of lipid storage	5/42	52/18866	1.02844e-07	1.75867e-06	5.77453e-07	PPARG/NFKB1/SIRT1/IL6/NFKBIA	5
GO:0033157	regulation of intracellular protein transport	8/42	264/18866	1.03416e-07	1.75867e-06	5.77453e-07	MAPK8/PTGS2/MAPK14/MDM2/SMAD3/JAK2/CASP8/ERBB2	8
GO:0043279	response to alkaloid	6/42	104/18866	1.08336e-07	1.83181e-06	6.01469e-07	CASP3/PPARG/BCL2L1/MDM2/MTOR/RELA	6
GO:0010634	positive regulation of epithelial cell migration	7/42	176/18866	1.11781e-07	1.87931e-06	6.17067e-07	AKT1/PTGS2/MMP9/HIF1A/SIRT1/MTOR/VEGFA	7
GO:0032731	positive regulation of interleukin-1 beta production	5/42	53/18866	1.13371e-07	1.89528e-06	6.22309e-07	APP/SMAD3/JAK2/CASP8/IL6	5
GO:0046545	development of primary female sexual characteristics	6/42	105/18866	1.14714e-07	1.90695e-06	6.26142e-07	ESR1/PGR/CASP3/BCL2L1/SIRT1/VEGFA	6
GO:1904029	regulation of cyclin-dependent protein kinase activity	6/42	106/18866	1.21397e-07	2.00679e-06	6.58922e-07	CASP3/CCND1/AKT1/EGFR/CCNB1/CDK4	6
GO:0031050	dsRNA processing	5/42	54/18866	1.24735e-07	2.03918e-06	6.69558e-07	ESR1/EGFR/MAP2K1/SMAD3/IL6	5
GO:0070918	production of small RNA involved in gene silencing by RNA	5/42	54/18866	1.24735e-07	2.03918e-06	6.69558e-07	ESR1/EGFR/MAP2K1/SMAD3/IL6	5
GO:0048469	cell maturation	7/42	179/18866	1.25463e-07	2.03981e-06	6.69764e-07	PGR/PPARG/APP/HIF1A/CCNB1/MTOR/VEGFA	7
GO:1903426	regulation of reactive oxygen species biosynthetic process	6/42	107/18866	1.28398e-07	2.07612e-06	6.81689e-07	AKT1/PTGS2/SMAD3/MTOR/JAK2/HSP90AA1	6
GO:0010950	positive regulation of endopeptidase activity	7/42	181/18866	1.35349e-07	2.17661e-06	7.14685e-07	PPARG/SIRT1/SMAD3/JAK2/CASP9/CASP8/MYC	7
GO:0031349	positive regulation of defense response	9/42	385/18866	1.37481e-07	2.18822e-06	7.18496e-07	IL2/MAPK3/NFKB1/PTGS2/EGFR/JAK2/RELA/IL6/NFKBIA	9
GO:0045927	positive regulation of growth	8/42	274/18866	1.3755e-07	2.18822e-06	7.18496e-07	IL2/AKT1/EGFR/MAPK14/CCNB1/MTOR/VEGFA/ERBB2	8
GO:0034504	protein localization to nucleus	8/42	277/18866	1.49513e-07	2.36355e-06	7.76066e-07	AKT1/PARP1/PTGS2/MAPK14/MDM2/SMAD3/JAK2/NFKBIA	8
GO:1904645	response to amyloid-beta	5/42	56/18866	1.50168e-07	2.36355e-06	7.76066e-07	PARP1/MMP2/IGF1R/MMP9/APP	5
GO:0031331	positive regulation of cellular catabolic process	9/42	390/18866	1.53371e-07	2.39358e-06	7.85926e-07	MAPK3/AKT1/MAPK9/APP/MDM2/HIF1A/SIRT1/HSP90AA1/IL6	9
GO:0043491	protein kinase B signaling	8/42	278/18866	1.53694e-07	2.39358e-06	7.85926e-07	ESR1/AKT1/IGF1R/EGFR/SIRT1/MTOR/HSP90AA1/ERBB2	8
GO:0007548	sex differentiation	8/42	280/18866	1.6236e-07	2.5153e-06	8.25891e-07	ESR1/AR/PGR/CASP3/CCND1/BCL2L1/SIRT1/VEGFA	8
GO:0032868	response to insulin	8/42	283/18866	1.76144e-07	2.71464e-06	8.91345e-07	PPARG/AKT1/PARP1/IGF1R/SIRT1/CDK4/MTOR/RELA	8
GO:1903798	regulation of production of miRNAs involved in gene silencing by miRNA	4/42	23/18866	1.82162e-07	2.79284e-06	9.1702e-07	ESR1/EGFR/MAP2K1/IL6	4
GO:0043200	response to amino acid	6/42	114/18866	1.87314e-07	2.85702e-06	9.38092e-07	CASP3/BCL2L1/MMP2/EGFR/MTOR/RELA	6
GO:0021700	developmental maturation	8/42	287/18866	1.96081e-07	2.9754e-06	9.76965e-07	PGR/PPARG/MMP2/APP/HIF1A/CCNB1/MTOR/VEGFA	8
GO:0048015	phosphatidylinositol-mediated signaling	7/42	192/18866	2.02291e-07	3.05397e-06	1.00276e-06	MAPK3/AKT1/IGF1R/EGFR/SIRT1/JAK2/ERBB2	7
GO:0032732	positive regulation of interleukin-1 production	5/42	60/18866	2.13308e-07	3.20395e-06	1.05201e-06	APP/SMAD3/JAK2/CASP8/IL6	5
GO:0090335	regulation of brown fat cell differentiation	4/42	24/18866	2.18242e-07	3.26151e-06	1.07091e-06	PTGS2/MAPK14/SIRT1/MTOR	4
GO:1905475	regulation of protein localization to membrane	7/42	195/18866	2.24767e-07	3.34213e-06	1.09738e-06	AR/BCL2L1/AKT1/MAPK8/EGFR/CASP8/ERBB2	7
GO:0048017	inositol lipid-mediated signaling	7/42	196/18866	2.32711e-07	3.44296e-06	1.13049e-06	MAPK3/AKT1/IGF1R/EGFR/SIRT1/JAK2/ERBB2	7
GO:0046660	female sex differentiation	6/42	119/18866	2.41736e-07	3.55869e-06	1.16849e-06	ESR1/PGR/CASP3/BCL2L1/SIRT1/VEGFA	6
GO:0001503	ossification	9/42	412/18866	2.43872e-07	3.57236e-06	1.17298e-06	MAPK3/AKT1/PTGS2/MMP2/EGFR/MAPK14/HIF1A/SMAD3/IL6	9
GO:0070920	regulation of production of small RNA involved in gene silencing by RNA	4/42	25/18866	2.59394e-07	3.78102e-06	1.24149e-06	ESR1/EGFR/MAP2K1/IL6	4
GO:0017038	protein import	7/42	200/18866	2.66902e-07	3.87139e-06	1.27116e-06	AKT1/PTGS2/MAPK14/SMAD3/JAK2/HSP90AA1/NFKBIA	7
GO:0010632	regulation of epithelial cell migration	8/42	301/18866	2.81897e-07	4.06894e-06	1.33603e-06	PPARG/AKT1/PTGS2/MMP9/HIF1A/SIRT1/MTOR/VEGFA	8
GO:0001558	regulation of cell growth	9/42	420/18866	2.86759e-07	4.11903e-06	1.35247e-06	IL2/PPARG/AKT1/EGFR/SIRT1/SMAD3/MTOR/VEGFA/ERBB2	9
GO:0051101	regulation of DNA binding	6/42	124/18866	3.08536e-07	4.41042e-06	1.44815e-06	PPARG/MAPK8/PARP1/MMP9/JAK2/NFKBIA	6
GO:1905953	negative regulation of lipid localization	5/42	65/18866	3.19975e-07	4.55195e-06	1.49462e-06	PPARG/AKT1/NFKB1/IL6/NFKBIA	5
GO:0032768	regulation of monooxygenase activity	5/42	66/18866	3.45636e-07	4.87018e-06	1.59911e-06	AKT1/NFKB1/EGFR/HIF1A/HSP90AA1	5
GO:0046824	positive regulation of nucleocytoplasmic transport	5/42	66/18866	3.45636e-07	4.87018e-06	1.59911e-06	PTGS2/MAPK14/MDM2/SMAD3/JAK2	5
GO:0016236	macroautophagy	8/42	310/18866	3.52635e-07	4.94525e-06	1.62376e-06	CASP3/MAPK3/AKT1/MAPK8/GAPDH/HIF1A/SIRT1/MTOR	8
GO:1900180	regulation of protein localization to nucleus	6/42	127/18866	3.55418e-07	4.95995e-06	1.62858e-06	AKT1/PARP1/PTGS2/MAPK14/SMAD3/JAK2	6
GO:0010971	positive regulation of G2/M transition of mitotic cell cycle	4/42	27/18866	3.58712e-07	4.95995e-06	1.62858e-06	CCND1/APP/CCNB1/CDK4	4
GO:1902175	regulation of oxidative stress-induced intrinsic apoptotic signaling pathway	4/42	27/18866	3.58712e-07	4.95995e-06	1.62858e-06	AKT1/PARP1/HIF1A/SIRT1	4
GO:1903409	reactive oxygen species biosynthetic process	6/42	128/18866	3.72287e-07	5.12371e-06	1.68235e-06	AKT1/PTGS2/SMAD3/MTOR/JAK2/HSP90AA1	6
GO:0070555	response to interleukin-1	7/42	211/18866	3.83489e-07	5.25344e-06	1.72495e-06	MAPK3/NFKB1/APP/HIF1A/RELA/IL6/NFKBIA	7
GO:0071482	cellular response to light stimulus	6/42	129/18866	3.89808e-07	5.3154e-06	1.74529e-06	PARP1/PTGS2/MDM2/SIRT1/CASP9/MYC	6
GO:0022407	regulation of cell-cell adhesion	9/42	439/18866	4.15822e-07	5.64412e-06	1.85323e-06	IL2/CASP3/AKT1/MAPK14/JAK2/RELA/VEGFA/IL6/ERBB2	9
GO:0042698	ovulation cycle	5/42	69/18866	4.32522e-07	5.84399e-06	1.91886e-06	ESR1/PGR/CASP3/EGFR/SIRT1	5
GO:0007623	circadian rhythm	7/42	218/18866	4.77998e-07	6.42907e-06	2.11097e-06	PPARG/MAPK8/EGFR/MAPK9/SIRT1/CDK4/MTOR	7
GO:0009896	positive regulation of catabolic process	9/42	454/18866	5.50823e-07	7.37505e-06	2.42158e-06	MAPK3/AKT1/MAPK9/APP/MDM2/HIF1A/SIRT1/HSP90AA1/IL6	9
GO:1902751	positive regulation of cell cycle G2/M phase transition	4/42	30/18866	5.5744e-07	7.43002e-06	2.43963e-06	CCND1/APP/CCNB1/CDK4	4
GO:0062012	regulation of small molecule metabolic process	9/42	456/18866	5.71423e-07	7.58224e-06	2.48961e-06	PPARG/AKT1/PARP1/NFKB1/PTGS2/APP/HIF1A/SIRT1/MTOR	9
GO:0032147	activation of protein kinase activity	8/42	331/18866	5.79208e-07	7.61723e-06	2.50109e-06	MAPK3/AKT1/EGFR/MAPK14/MAP2K1/MTOR/JAK2/VEGFA	8
GO:0060562	epithelial tube morphogenesis	8/42	331/18866	5.79208e-07	7.61723e-06	2.50109e-06	ESR1/AR/PGR/CASP3/HIF1A/SMAD3/VEGFA/MYC	8
GO:0032869	cellular response to insulin stimulus	7/42	226/18866	6.09297e-07	7.94234e-06	2.60784e-06	PPARG/AKT1/PARP1/IGF1R/SIRT1/CDK4/RELA	7
GO:2001020	regulation of response to DNA damage stimulus	7/42	226/18866	6.09297e-07	7.94234e-06	2.60784e-06	BCL2L1/PARP1/EGFR/MDM2/SIRT1/CASP9/MYC	7
GO:0045737	positive regulation of cyclin-dependent protein serine/threonine kinase activity	4/42	31/18866	6.38993e-07	8.29289e-06	2.72295e-06	CCND1/AKT1/EGFR/CCNB1	4
GO:0031100	animal organ regeneration	5/42	75/18866	6.57752e-07	8.38918e-06	2.75456e-06	CCND1/PPARG/EGFR/CDK4/IL6	5
GO:0038034	signal transduction in absence of ligand	5/42	75/18866	6.57752e-07	8.38918e-06	2.75456e-06	IL2/CASP3/BCL2L1/AKT1/CASP9	5
GO:0043627	response to estrogen	5/42	75/18866	6.57752e-07	8.38918e-06	2.75456e-06	ESR1/AR/CCND1/PPARG/MDM2	5
GO:0097192	extrinsic apoptotic signaling pathway in absence of ligand	5/42	75/18866	6.57752e-07	8.38918e-06	2.75456e-06	IL2/CASP3/BCL2L1/AKT1/CASP9	5
GO:0071229	cellular response to acid chemical	5/42	76/18866	7.02922e-07	8.92681e-06	2.93109e-06	BCL2L1/MMP2/EGFR/MTOR/VEGFA	5
GO:0060249	anatomical structure homeostasis	9/42	469/18866	7.2238e-07	9.13472e-06	2.99936e-06	MAPK3/PARP1/PTGS2/EGFR/HIF1A/HSP90AA1/VEGFA/IL6/MYC	9
GO:0010743	regulation of macrophage derived foam cell differentiation	4/42	32/18866	7.29101e-07	9.18047e-06	3.01438e-06	PPARG/NFKB1/MAPK9/NFKBIA	4
GO:0043405	regulation of MAP kinase activity	8/42	342/18866	7.41122e-07	9.29229e-06	3.05109e-06	MAPK3/IGF1R/EGFR/MAPK14/MAP2K1/JAK2/VEGFA/ERBB2	8
GO:0038127	ERBB signaling pathway	6/42	145/18866	7.75982e-07	9.68832e-06	3.18113e-06	AKT1/MMP9/EGFR/APP/HSP90AA1/ERBB2	6
GO:0010506	regulation of autophagy	8/42	347/18866	8.26651e-07	1.02554e-05	3.36732e-06	CASP3/MAPK3/AKT1/MAPK8/GAPDH/HIF1A/SIRT1/MTOR	8
GO:0010039	response to iron ion	4/42	33/18866	8.28331e-07	1.02554e-05	3.36732e-06	CCND1/MDM2/HIF1A/CCNB1	4
GO:0043536	positive regulation of blood vessel endothelial cell migration	5/42	79/18866	8.53299e-07	1.05205e-05	3.45436e-06	AKT1/PTGS2/HIF1A/SIRT1/VEGFA	5
GO:0038093	Fc receptor signaling pathway	7/42	241/18866	9.37806e-07	1.14974e-05	3.77515e-06	MAPK3/MAPK8/NFKB1/MAPK9/HSP90AA1/RELA/FOS	7
GO:0048638	regulation of developmental growth	8/42	353/18866	9.4031e-07	1.14974e-05	3.77515e-06	AR/AKT1/APP/MAPK14/CCNB1/CDK4/MTOR/VEGFA	8
GO:0006606	protein import into nucleus	6/42	150/18866	9.46599e-07	1.15267e-05	3.78475e-06	AKT1/PTGS2/MAPK14/SMAD3/JAK2/NFKBIA	6
GO:0019915	lipid storage	5/42	81/18866	9.66898e-07	1.17256e-05	3.85007e-06	PPARG/NFKB1/SIRT1/IL6/NFKBIA	5
GO:1904031	positive regulation of cyclin-dependent protein kinase activity	4/42	35/18866	1.0565e-06	1.27599e-05	4.18967e-06	CCND1/AKT1/EGFR/CCNB1	4
GO:0048708	astrocyte differentiation	5/42	83/18866	1.09211e-06	1.31364e-05	4.3133e-06	MAPK3/EGFR/APP/MAP2K1/IL6	5
GO:0002262	myeloid cell homeostasis	6/42	154/18866	1.1042e-06	1.32281e-05	4.34341e-06	CASP3/MAPK14/HIF1A/JAK2/VEGFA/IL6	6
GO:0045913	positive regulation of carbohydrate metabolic process	5/42	84/18866	1.15933e-06	1.38325e-05	4.54187e-06	AKT1/NFKB1/APP/HIF1A/SIRT1	5
GO:1903706	regulation of hemopoiesis	9/42	498/18866	1.18875e-06	1.41266e-05	4.63842e-06	IL2/MAPK14/HIF1A/MTOR/CASP8/FOS/NFKBIA/ERBB2/MYC	9
GO:0010631	epithelial cell migration	8/42	365/18866	1.20817e-06	1.42999e-05	4.69533e-06	PPARG/AKT1/PTGS2/MMP9/HIF1A/SIRT1/MTOR/VEGFA	8
GO:0032025	response to cobalt ion	3/42	10/18866	1.21783e-06	1.43568e-05	4.71402e-06	CASP3/CASP9/CASP8	3
GO:0043154	negative regulation of cysteine-type endopeptidase activity involved in apoptotic process	5/42	85/18866	1.22978e-06	1.44401e-05	4.74137e-06	AKT1/PTGS2/MMP9/MDM2/VEGFA	5
GO:0050729	positive regulation of inflammatory response	6/42	158/18866	1.28267e-06	1.49639e-05	4.91336e-06	IL2/PTGS2/EGFR/JAK2/IL6/NFKBIA	6
GO:0090132	epithelium migration	8/42	368/18866	1.2845e-06	1.49639e-05	4.91336e-06	PPARG/AKT1/PTGS2/MMP9/HIF1A/SIRT1/MTOR/VEGFA	8
GO:0031668	cellular response to extracellular stimulus	7/42	253/18866	1.29764e-06	1.50086e-05	4.92804e-06	MAPK3/PPARG/MAPK8/MDM2/SIRT1/MTOR/FOS	7
GO:0001776	leukocyte homeostasis	5/42	86/18866	1.30356e-06	1.50086e-05	4.92804e-06	IL2/CASP3/AKT1/HIF1A/IL6	5
GO:0006919	activation of cysteine-type endopeptidase activity involved in apoptotic process	5/42	86/18866	1.30356e-06	1.50086e-05	4.92804e-06	PPARG/SMAD3/JAK2/CASP9/CASP8	5
GO:1904705	regulation of vascular associated smooth muscle cell proliferation	5/42	87/18866	1.38078e-06	1.5775e-05	5.17968e-06	PPARG/MMP2/MMP9/MDM2/JAK2	5
GO:1990874	vascular associated smooth muscle cell proliferation	5/42	87/18866	1.38078e-06	1.5775e-05	5.17968e-06	PPARG/MMP2/MMP9/MDM2/JAK2	5
GO:0090130	tissue migration	8/42	374/18866	1.44958e-06	1.64973e-05	5.41685e-06	PPARG/AKT1/PTGS2/MMP9/HIF1A/SIRT1/MTOR/VEGFA	8
GO:0010951	negative regulation of endopeptidase activity	7/42	258/18866	1.47847e-06	1.66764e-05	5.47564e-06	AKT1/PTGS2/MMP9/GAPDH/APP/MDM2/VEGFA	7
GO:0010742	macrophage derived foam cell differentiation	4/42	38/18866	1.48222e-06	1.66764e-05	5.47564e-06	PPARG/NFKB1/MAPK9/NFKBIA	4
GO:0090077	foam cell differentiation	4/42	38/18866	1.48222e-06	1.66764e-05	5.47564e-06	PPARG/NFKB1/MAPK9/NFKBIA	4
GO:0001892	embryonic placenta development	5/42	89/18866	1.54603e-06	1.73285e-05	5.68975e-06	AKT1/EGFR/HIF1A/MAP2K1/CASP8	5
GO:0007611	learning or memory	7/42	260/18866	1.55649e-06	1.73798e-05	5.7066e-06	CASP3/PTGS2/EGFR/APP/HIF1A/MTOR/FOS	7
GO:0043535	regulation of blood vessel endothelial cell migration	6/42	164/18866	1.59406e-06	1.77324e-05	5.8224e-06	PPARG/AKT1/PTGS2/HIF1A/SIRT1/VEGFA	6
GO:0070542	response to fatty acid	5/42	90/18866	1.6343e-06	1.80844e-05	5.93796e-06	PPARG/AKT1/PTGS2/CCNB1/CDK4	5
GO:0061448	connective tissue development	7/42	262/18866	1.63793e-06	1.80844e-05	5.93796e-06	MAPK3/MAPK14/HIF1A/SIRT1/SMAD3/CDK4/RELA	7
GO:1903800	positive regulation of production of miRNAs involved in gene silencing by miRNA	3/42	11/18866	1.67192e-06	1.82758e-05	6.00081e-06	EGFR/MAP2K1/IL6	3
GO:2001269	positive regulation of cysteine-type endopeptidase activity involved in apoptotic signaling pathway	3/42	11/18866	1.67192e-06	1.82758e-05	6.00081e-06	SMAD3/JAK2/CASP8	3
GO:0045637	regulation of myeloid cell differentiation	7/42	263/18866	1.67997e-06	1.82758e-05	6.00081e-06	MAPK14/HIF1A/MTOR/CASP8/FOS/NFKBIA/MYC	7
GO:0050730	regulation of peptidyl-tyrosine phosphorylation	7/42	263/18866	1.67997e-06	1.82758e-05	6.00081e-06	IL2/EGFR/APP/MTOR/JAK2/VEGFA/IL6	7
GO:0009408	response to heat	6/42	166/18866	1.71063e-06	1.85412e-05	6.08795e-06	MAPK3/AKT1/PTGS2/SIRT1/MTOR/HSP90AA1	6
GO:0043406	positive regulation of MAP kinase activity	7/42	264/18866	1.72291e-06	1.86061e-05	6.10927e-06	MAPK3/EGFR/MAPK14/MAP2K1/JAK2/VEGFA/ERBB2	7
GO:0042307	positive regulation of protein import into nucleus	4/42	40/18866	1.82922e-06	1.96825e-05	6.46267e-06	PTGS2/MAPK14/SMAD3/JAK2	4
GO:0038095	Fc-epsilon receptor signaling pathway	6/42	169/18866	1.89846e-06	2.03535e-05	6.683e-06	MAPK3/MAPK8/NFKB1/MAPK9/RELA/FOS	6
GO:2000117	negative regulation of cysteine-type endopeptidase activity	5/42	93/18866	1.92315e-06	2.05437e-05	6.74545e-06	AKT1/PTGS2/MMP9/MDM2/VEGFA	5
GO:0042692	muscle cell differentiation	8/42	390/18866	1.98099e-06	2.10854e-05	6.92334e-06	CASP3/AKT1/MAPK14/MDM2/SIRT1/CCNB1/MTOR/VEGFA	8
GO:0038083	peptidyl-tyrosine autophosphorylation	4/42	41/18866	2.02371e-06	2.133e-05	7.00364e-06	MAPK3/IGF1R/EGFR/VEGFA	4
GO:0030307	positive regulation of cell growth	6/42	171/18866	2.0328e-06	2.133e-05	7.00364e-06	IL2/AKT1/EGFR/MTOR/VEGFA/ERBB2	6
GO:0051170	import into nucleus	6/42	171/18866	2.0328e-06	2.133e-05	7.00364e-06	AKT1/PTGS2/MAPK14/SMAD3/JAK2/NFKBIA	6
GO:1905952	regulation of lipid localization	6/42	171/18866	2.0328e-06	2.133e-05	7.00364e-06	PPARG/AKT1/NFKB1/SIRT1/IL6/NFKBIA	6
GO:0010466	negative regulation of peptidase activity	7/42	272/18866	2.10075e-06	2.19093e-05	7.19386e-06	AKT1/PTGS2/MMP9/GAPDH/APP/MDM2/VEGFA	7
GO:0050714	positive regulation of protein secretion	6/42	172/18866	2.10282e-06	2.19093e-05	7.19386e-06	IL2/EGFR/GAPDH/HIF1A/JAK2/IL6	6
GO:1904591	positive regulation of protein import	4/42	42/18866	2.23313e-06	2.31854e-05	7.61287e-06	PTGS2/MAPK14/SMAD3/JAK2	4
GO:0032651	regulation of interleukin-1 beta production	5/42	97/18866	2.36921e-06	2.4342e-05	7.99263e-06	APP/SMAD3/JAK2/CASP8/IL6	5
GO:0036473	cell death in response to oxidative stress	5/42	97/18866	2.36921e-06	2.4342e-05	7.99263e-06	AKT1/PARP1/HIF1A/SIRT1/JAK2	5
GO:1901184	regulation of ERBB signaling pathway	5/42	97/18866	2.36921e-06	2.4342e-05	7.99263e-06	AKT1/MMP9/EGFR/APP/ERBB2	5
GO:0048771	tissue remodeling	6/42	178/18866	2.56555e-06	2.61775e-05	8.5953e-06	IL2/MMP2/EGFR/MDM2/HIF1A/IL6	6
GO:0051897	positive regulation of protein kinase B signaling	6/42	178/18866	2.56555e-06	2.61775e-05	8.5953e-06	ESR1/IGF1R/EGFR/MTOR/HSP90AA1/ERBB2	6
GO:0016579	protein deubiquitination	7/42	283/18866	2.73158e-06	2.77758e-05	9.1201e-06	ESR1/AR/MDM2/HIF1A/SMAD3/NFKBIA/MYC	7
GO:0019217	regulation of fatty acid metabolic process	5/42	101/18866	2.89294e-06	2.93158e-05	9.62575e-06	PPARG/AKT1/PTGS2/SIRT1/MTOR	5
GO:0000082	G1/S transition of mitotic cell cycle	7/42	287/18866	2.99709e-06	3.02675e-05	9.93826e-06	CCND1/AKT1/EGFR/MDM2/CCNB1/CDK4/MYC	7
GO:0071347	cellular response to interleukin-1	6/42	183/18866	3.0118e-06	3.03126e-05	9.95306e-06	MAPK3/NFKB1/HIF1A/RELA/IL6/NFKBIA	6
GO:0001936	regulation of endothelial cell proliferation	6/42	184/18866	3.10822e-06	3.1177e-05	1.02369e-05	PPARG/AKT1/HIF1A/SIRT1/MTOR/VEGFA	6
GO:0070498	interleukin-1-mediated signaling pathway	5/42	103/18866	3.18682e-06	3.18575e-05	1.04603e-05	MAPK3/NFKB1/RELA/IL6/NFKBIA	5
GO:2000045	regulation of G1/S transition of mitotic cell cycle	6/42	185/18866	3.20714e-06	3.18747e-05	1.0466e-05	CCND1/AKT1/EGFR/MDM2/CCNB1/CDK4	6
GO:0060485	mesenchyme development	7/42	290/18866	3.21009e-06	3.18747e-05	1.0466e-05	MAPK3/MDM2/HIF1A/SMAD3/MTOR/IL6/MYC	7
GO:0022602	ovulation cycle process	4/42	47/18866	3.53003e-06	3.48179e-05	1.14324e-05	ESR1/PGR/CASP3/SIRT1	4
GO:0070849	response to epidermal growth factor	4/42	47/18866	3.53003e-06	3.48179e-05	1.14324e-05	MAPK3/AKT1/EGFR/ERBB2	4
GO:0043534	blood vessel endothelial cell migration	6/42	189/18866	3.62884e-06	3.56736e-05	1.17133e-05	PPARG/AKT1/PTGS2/HIF1A/SIRT1/VEGFA	6
GO:0032611	interleukin-1 beta production	5/42	106/18866	3.67112e-06	3.59697e-05	1.18105e-05	APP/SMAD3/JAK2/CASP8/IL6	5
GO:0051972	regulation of telomerase activity	4/42	48/18866	3.84474e-06	3.71661e-05	1.22034e-05	MAPK3/PPARG/HSP90AA1/MYC	4
GO:2001237	negative regulation of extrinsic apoptotic signaling pathway	5/42	107/18866	3.84479e-06	3.71661e-05	1.22034e-05	AR/BCL2L1/AKT1/CASP8/RELA	5
GO:0010821	regulation of mitochondrion organization	6/42	191/18866	3.85603e-06	3.71661e-05	1.22034e-05	BCL2L1/AKT1/MAPK8/MMP9/HIF1A/CASP8	6
GO:0022408	negative regulation of cell-cell adhesion	6/42	191/18866	3.85603e-06	3.71661e-05	1.22034e-05	IL2/CASP3/AKT1/JAK2/VEGFA/ERBB2	6
GO:0035265	organ growth	6/42	191/18866	3.85603e-06	3.71661e-05	1.22034e-05	ESR1/AR/AKT1/MAPK14/CCNB1/MTOR	6
GO:0045785	positive regulation of cell adhesion	8/42	428/18866	3.94429e-06	3.78934e-05	1.24422e-05	IL2/AKT1/SMAD3/JAK2/RELA/VEGFA/IL6/ERBB2	8
GO:0070646	protein modification by small protein removal	7/42	300/18866	4.0137e-06	3.84354e-05	1.26202e-05	ESR1/AR/MDM2/HIF1A/SMAD3/NFKBIA/MYC	7
GO:0002793	positive regulation of peptide secretion	6/42	193/18866	4.09467e-06	3.90843e-05	1.28332e-05	IL2/EGFR/GAPDH/HIF1A/JAK2/IL6	6
GO:1900087	positive regulation of G1/S transition of mitotic cell cycle	4/42	49/18866	4.17976e-06	3.96397e-05	1.30156e-05	CCND1/AKT1/EGFR/MDM2	4
GO:0050890	cognition	7/42	302/18866	4.19304e-06	3.96397e-05	1.30156e-05	CASP3/PTGS2/EGFR/APP/HIF1A/MTOR/FOS	7
GO:0090068	positive regulation of cell cycle process	7/42	302/18866	4.19304e-06	3.96397e-05	1.30156e-05	CCND1/AKT1/EGFR/APP/MDM2/CCNB1/CDK4	7
GO:0050873	brown fat cell differentiation	4/42	50/18866	4.5359e-06	4.26087e-05	1.39904e-05	PTGS2/MAPK14/SIRT1/MTOR	4
GO:1904707	positive regulation of vascular associated smooth muscle cell proliferation	4/42	50/18866	4.5359e-06	4.26087e-05	1.39904e-05	MMP2/MMP9/MDM2/JAK2	4
GO:0032652	regulation of interleukin-1 production	5/42	111/18866	4.60501e-06	4.3121e-05	1.41587e-05	APP/SMAD3/JAK2/CASP8/IL6	5
GO:0046822	regulation of nucleocytoplasmic transport	5/42	112/18866	4.81232e-06	4.49201e-05	1.47494e-05	PTGS2/MAPK14/MDM2/SMAD3/JAK2	5
GO:0001935	endothelial cell proliferation	6/42	199/18866	4.88377e-06	4.54436e-05	1.49213e-05	PPARG/AKT1/HIF1A/SIRT1/MTOR/VEGFA	6
GO:0071354	cellular response to interleukin-6	4/42	51/18866	4.91401e-06	4.55817e-05	1.49666e-05	NFKB1/JAK2/RELA/IL6	4
GO:0044843	cell cycle G1/S phase transition	7/42	310/18866	4.97878e-06	4.60382e-05	1.51165e-05	CCND1/AKT1/EGFR/MDM2/CCNB1/CDK4/MYC	7
GO:0001938	positive regulation of endothelial cell proliferation	5/42	113/18866	5.02689e-06	4.61943e-05	1.51678e-05	AKT1/HIF1A/SIRT1/MTOR/VEGFA	5
GO:0032963	collagen metabolic process	5/42	113/18866	5.02689e-06	4.61943e-05	1.51678e-05	PPARG/MMP2/MMP9/HIF1A/IL6	5
GO:0001933	negative regulation of protein phosphorylation	8/42	444/18866	5.16711e-06	4.73359e-05	1.55426e-05	IL2/CASP3/AKT1/IGF1R/SIRT1/CCNB1/MTOR/MYC	8
GO:0050999	regulation of nitric-oxide synthase activity	4/42	52/18866	5.31494e-06	4.85399e-05	1.59379e-05	AKT1/EGFR/HIF1A/HSP90AA1	4
GO:1901990	regulation of mitotic cell cycle phase transition	8/42	448/18866	5.5187e-06	5.02457e-05	1.6498e-05	CCND1/AKT1/EGFR/APP/MDM2/CCNB1/CDK4/HSP90AA1	8
GO:0071391	cellular response to estrogen stimulus	3/42	16/18866	5.63057e-06	5.11069e-05	1.67808e-05	ESR1/AR/MDM2	3
GO:0006417	regulation of translation	8/42	450/18866	5.70198e-06	5.15653e-05	1.69313e-05	MAPK3/AKT1/GAPDH/APP/CDK4/MTOR/IL6/ERBB2	8
GO:0060964	regulation of gene silencing by miRNA	5/42	116/18866	5.71593e-06	5.15653e-05	1.69313e-05	ESR1/PPARG/EGFR/MAP2K1/IL6	5
GO:0048568	embryonic organ development	8/42	451/18866	5.79554e-06	5.21246e-05	1.7115e-05	MAPK3/AKT1/EGFR/HIF1A/MAP2K1/SMAD3/CASP8/VEGFA	8
GO:1902806	regulation of cell cycle G1/S phase transition	6/42	206/18866	5.95641e-06	5.31314e-05	1.74455e-05	CCND1/AKT1/EGFR/MDM2/CCNB1/CDK4	6
GO:0018107	peptidyl-threonine phosphorylation	5/42	117/18866	5.96134e-06	5.31314e-05	1.74455e-05	AKT1/MAPK8/APP/MAP2K1/MTOR	5
GO:0051341	regulation of oxidoreductase activity	5/42	117/18866	5.96134e-06	5.31314e-05	1.74455e-05	AKT1/NFKB1/EGFR/HIF1A/HSP90AA1	5
GO:0046890	regulation of lipid biosynthetic process	6/42	207/18866	6.12416e-06	5.44185e-05	1.78682e-05	AKT1/NFKB1/PTGS2/SIRT1/CDK4/MTOR	6
GO:0006109	regulation of carbohydrate metabolic process	6/42	210/18866	6.65058e-06	5.88567e-05	1.93254e-05	AKT1/NFKB1/APP/HIF1A/SIRT1/MTOR	6
GO:0070741	response to interleukin-6	4/42	55/18866	6.6634e-06	5.88567e-05	1.93254e-05	NFKB1/JAK2/RELA/IL6	4
GO:0060147	regulation of posttranscriptional gene silencing	5/42	120/18866	6.74749e-06	5.92457e-05	1.94532e-05	ESR1/PPARG/EGFR/MAP2K1/IL6	5
GO:0060966	regulation of gene silencing by RNA	5/42	120/18866	6.74749e-06	5.92457e-05	1.94532e-05	ESR1/PPARG/EGFR/MAP2K1/IL6	5
GO:0002685	regulation of leukocyte migration	6/42	212/18866	7.02152e-06	6.1154e-05	2.00798e-05	MAPK3/AKT1/APP/MAPK14/VEGFA/IL6	6
GO:0030218	erythrocyte differentiation	5/42	121/18866	7.02683e-06	6.1154e-05	2.00798e-05	CASP3/MAPK14/HIF1A/JAK2/VEGFA	5
GO:0032612	interleukin-1 production	5/42	121/18866	7.02683e-06	6.1154e-05	2.00798e-05	APP/SMAD3/JAK2/CASP8/IL6	5
GO:0010332	response to gamma radiation	4/42	56/18866	7.16441e-06	6.21686e-05	2.04129e-05	BCL2L1/PARP1/MDM2/MYC	4
GO:0007254	JNK cascade	6/42	213/18866	7.2132e-06	6.24089e-05	2.04918e-05	AKT1/MAPK8/IGF1R/EGFR/MAPK9/APP	6
GO:0043523	regulation of neuron apoptotic process	6/42	214/18866	7.4091e-06	6.3917e-05	2.0987e-05	CASP3/BCL2L1/PARP1/HIF1A/JAK2/CASP9	6
GO:0001655	urogenital system development	7/42	330/18866	7.49536e-06	6.44732e-05	2.11696e-05	ESR1/AR/MMP9/SMAD3/CASP9/VEGFA/MYC	7
GO:0071398	cellular response to fatty acid	4/42	57/18866	7.69272e-06	6.5979e-05	2.1664e-05	PPARG/AKT1/CCNB1/CDK4	4
GO:0022612	gland morphogenesis	5/42	124/18866	7.91954e-06	6.77281e-05	2.22383e-05	ESR1/AR/PGR/EGFR/IL6	5
GO:0051346	negative regulation of hydrolase activity	8/42	473/18866	8.20979e-06	6.95428e-05	2.28342e-05	AKT1/PTGS2/MMP9/GAPDH/APP/MDM2/SIRT1/VEGFA	8
GO:0008637	apoptotic mitochondrial changes	5/42	125/18866	8.23604e-06	6.95428e-05	2.28342e-05	BCL2L1/AKT1/MAPK8/MMP9/CASP8	5
GO:0034605	cellular response to heat	5/42	125/18866	8.23604e-06	6.95428e-05	2.28342e-05	MAPK3/PTGS2/SIRT1/MTOR/HSP90AA1	5
GO:0035270	endocrine system development	5/42	125/18866	8.23604e-06	6.95428e-05	2.28342e-05	MAPK3/AKT1/MAP2K1/SMAD3/IL6	5
GO:0007566	embryo implantation	4/42	58/18866	8.24925e-06	6.95428e-05	2.28342e-05	PTGS2/MMP2/MMP9/VEGFA	4
GO:0018210	peptidyl-threonine modification	5/42	126/18866	8.56236e-06	7.19773e-05	2.36335e-05	AKT1/MAPK8/APP/MAP2K1/MTOR	5
GO:0031663	lipopolysaccharide-mediated signaling pathway	4/42	59/18866	8.83495e-06	7.38083e-05	2.42347e-05	MAPK3/AKT1/MAPK14/NFKBIA	4
GO:0042306	regulation of protein import into nucleus	4/42	59/18866	8.83495e-06	7.38083e-05	2.42347e-05	PTGS2/MAPK14/SMAD3/JAK2	4
GO:0014066	regulation of phosphatidylinositol 3-kinase signaling	5/42	127/18866	8.89871e-06	7.38083e-05	2.42347e-05	MAPK3/IGF1R/EGFR/SIRT1/JAK2	5
GO:1905477	positive regulation of protein localization to membrane	5/42	127/18866	8.89871e-06	7.38083e-05	2.42347e-05	AKT1/MAPK8/EGFR/CASP8/ERBB2	5
GO:0031669	cellular response to nutrient levels	6/42	221/18866	8.90488e-06	7.38083e-05	2.42347e-05	MAPK3/PPARG/MAPK8/MDM2/SIRT1/MTOR	6
GO:0001667	ameboidal-type cell migration	8/42	481/18866	9.27673e-06	7.64919e-05	2.51159e-05	PPARG/AKT1/PTGS2/MMP9/HIF1A/SIRT1/MTOR/VEGFA	8
GO:0045930	negative regulation of mitotic cell cycle	7/42	341/18866	9.28036e-06	7.64919e-05	2.51159e-05	CCND1/BCL2L1/EGFR/MDM2/CCNB1/SMAD3/CDK4	7
GO:0043388	positive regulation of DNA binding	4/42	60/18866	9.45079e-06	7.7251e-05	2.53652e-05	PPARG/PARP1/MMP9/JAK2	4
GO:0061900	glial cell activation	4/42	60/18866	9.45079e-06	7.7251e-05	2.53652e-05	EGFR/APP/JAK2/IL6	4
GO:1902808	positive regulation of cell cycle G1/S phase transition	4/42	60/18866	9.45079e-06	7.7251e-05	2.53652e-05	CCND1/AKT1/EGFR/MDM2	4
GO:0042110	T cell activation	8/42	483/18866	9.56107e-06	7.79372e-05	2.55905e-05	IL2/CASP3/AKT1/SMAD3/MTOR/CASP8/IL6/ERBB2	8
GO:0034101	erythrocyte homeostasis	5/42	129/18866	9.60239e-06	7.80589e-05	2.56304e-05	CASP3/MAPK14/HIF1A/JAK2/VEGFA	5
GO:1902176	negative regulation of oxidative stress-induced intrinsic apoptotic signaling pathway	3/42	19/18866	9.69768e-06	7.847e-05	2.57654e-05	AKT1/HIF1A/SIRT1	3
GO:0042326	negative regulation of phosphorylation	8/42	484/18866	9.70599e-06	7.847e-05	2.57654e-05	IL2/CASP3/AKT1/IGF1R/SIRT1/CCNB1/MTOR/MYC	8
GO:0050769	positive regulation of neurogenesis	8/42	485/18866	9.85276e-06	7.94396e-05	2.60838e-05	IL2/PPARG/HIF1A/MAP2K1/MTOR/RELA/VEGFA/IL6	8
GO:1901987	regulation of cell cycle phase transition	8/42	486/18866	1.00014e-05	8.04189e-05	2.64053e-05	CCND1/AKT1/EGFR/APP/MDM2/CCNB1/CDK4/HSP90AA1	8
GO:0010595	positive regulation of endothelial cell migration	5/42	132/18866	1.07387e-05	8.59525e-05	2.82223e-05	AKT1/PTGS2/HIF1A/SIRT1/VEGFA	5
GO:0002260	lymphocyte homeostasis	4/42	62/18866	1.07767e-05	8.59525e-05	2.82223e-05	IL2/CASP3/AKT1/HIF1A	4
GO:1904589	regulation of protein import	4/42	62/18866	1.07767e-05	8.59525e-05	2.82223e-05	PTGS2/MAPK14/SMAD3/JAK2	4
GO:0042770	signal transduction in response to DNA damage	5/42	133/18866	1.114e-05	8.86106e-05	2.9095e-05	MAPK14/MDM2/SIRT1/CCNB1/CASP9	5
GO:0032495	response to muramyl dipeptide	3/42	20/18866	1.13914e-05	8.98855e-05	2.95136e-05	MAPK14/RELA/NFKBIA	3
GO:0060965	negative regulation of gene silencing by miRNA	3/42	20/18866	1.13914e-05	8.98855e-05	2.95136e-05	ESR1/PPARG/IL6	3
GO:1902004	positive regulation of amyloid-beta formation	3/42	20/18866	1.13914e-05	8.98855e-05	2.95136e-05	CASP3/APP/RELA	3
GO:0046622	positive regulation of organ growth	4/42	63/18866	1.14888e-05	9.04136e-05	2.9687e-05	AKT1/MAPK14/CCNB1/MTOR	4
GO:0006913	nucleocytoplasmic transport	7/42	354/18866	1.18322e-05	9.28685e-05	3.04931e-05	AKT1/PTGS2/MAPK14/MDM2/SMAD3/JAK2/NFKBIA	7
GO:0032368	regulation of lipid transport	5/42	135/18866	1.19776e-05	9.37609e-05	3.07861e-05	PPARG/AKT1/NFKB1/SIRT1/NFKBIA	5
GO:0033044	regulation of chromosome organization	7/42	356/18866	1.22721e-05	9.58127e-05	3.14598e-05	MAPK3/MAPK8/PARP1/SIRT1/CCNB1/VEGFA/MYC	7
GO:0045727	positive regulation of translation	5/42	136/18866	1.24144e-05	9.66691e-05	3.1741e-05	MAPK3/CDK4/MTOR/IL6/ERBB2	5
GO:0051169	nuclear transport	7/42	357/18866	1.2497e-05	9.7057e-05	3.18684e-05	AKT1/PTGS2/MAPK14/MDM2/SMAD3/JAK2/NFKBIA	7
GO:0007178	transmembrane receptor protein serine/threonine kinase signaling pathway	7/42	359/18866	1.29573e-05	0.000100368	3.29555e-05	MAPK3/PARP1/MAPK14/SIRT1/SMAD3/JAK2/FOS	7
GO:0051205	protein insertion into membrane	4/42	65/18866	1.30164e-05	0.000100562	3.30194e-05	MAPK8/EGFR/HSP90AA1/CASP8	4
GO:0030728	ovulation	3/42	21/18866	1.32693e-05	0.000101984	3.34863e-05	PGR/PTGS2/SIRT1	3
GO:0030878	thyroid gland development	3/42	21/18866	1.32693e-05	0.000101984	3.34863e-05	MAPK3/MAP2K1/SMAD3	3
GO:0010594	regulation of endothelial cell migration	6/42	238/18866	1.35756e-05	0.000104068	3.41703e-05	PPARG/AKT1/PTGS2/HIF1A/SIRT1/VEGFA	6
GO:0060968	regulation of gene silencing	5/42	140/18866	1.42877e-05	0.000109244	3.58699e-05	ESR1/PPARG/EGFR/MAP2K1/IL6	5
GO:0001889	liver development	5/42	141/18866	1.47888e-05	0.000112784	3.70322e-05	CCND1/EGFR/SMAD3/RELA/IL6	5
GO:0002687	positive regulation of leukocyte migration	5/42	142/18866	1.53035e-05	0.000116095	3.81194e-05	MAPK3/APP/MAPK14/VEGFA/IL6	5
GO:0010888	negative regulation of lipid storage	3/42	22/18866	1.53407e-05	0.000116095	3.81194e-05	PPARG/IL6/NFKBIA	3
GO:0071157	negative regulation of cell cycle arrest	3/42	22/18866	1.53407e-05	0.000116095	3.81194e-05	CCND1/MDM2/CDK4	3
GO:0045861	negative regulation of proteolysis	7/42	369/18866	1.54748e-05	0.000116811	3.83546e-05	AKT1/PTGS2/MMP9/GAPDH/APP/MDM2/VEGFA	7
GO:0071479	cellular response to ionizing radiation	4/42	68/18866	1.55814e-05	0.000117317	3.85205e-05	BCL2L1/MAPK14/MDM2/SIRT1	4
GO:0008286	insulin receptor signaling pathway	5/42	143/18866	1.58321e-05	0.000118901	3.90409e-05	AKT1/IGF1R/SIRT1/CDK4/RELA	5
GO:0042593	glucose homeostasis	6/42	245/18866	1.59992e-05	0.000119852	3.9353e-05	PPARG/AKT1/IGF1R/HIF1A/SIRT1/IL6	6
GO:0033500	carbohydrate homeostasis	6/42	246/18866	1.63722e-05	0.000121741	3.99733e-05	PPARG/AKT1/IGF1R/HIF1A/SIRT1/IL6	6
GO:0050921	positive regulation of chemotaxis	5/42	144/18866	1.63748e-05	0.000121741	3.99733e-05	MAPK3/MAPK14/SMAD3/VEGFA/IL6	5
GO:0061008	hepaticobiliary system development	5/42	144/18866	1.63748e-05	0.000121741	3.99733e-05	CCND1/EGFR/SMAD3/RELA/IL6	5
GO:0071230	cellular response to amino acid stimulus	4/42	69/18866	1.65136e-05	0.000122466	4.02113e-05	BCL2L1/MMP2/EGFR/MTOR	4
GO:0007612	learning	5/42	145/18866	1.69319e-05	0.000125253	4.11266e-05	PTGS2/APP/HIF1A/MTOR/FOS	5
GO:0042542	response to hydrogen peroxide	5/42	146/18866	1.75036e-05	0.000128377	4.21524e-05	CASP3/MDM2/SIRT1/RELA/IL6	5
GO:0010288	response to lead ion	3/42	23/18866	1.76145e-05	0.000128377	4.21524e-05	PTGS2/APP/CDK4	3
GO:0031281	positive regulation of cyclase activity	3/42	23/18866	1.76145e-05	0.000128377	4.21524e-05	MAPK3/MAPK8/MAPK14	3
GO:0060149	negative regulation of posttranscriptional gene silencing	3/42	23/18866	1.76145e-05	0.000128377	4.21524e-05	ESR1/PPARG/IL6	3
GO:0060967	negative regulation of gene silencing by RNA	3/42	23/18866	1.76145e-05	0.000128377	4.21524e-05	ESR1/PPARG/IL6	3
GO:1901522	positive regulation of transcription from RNA polymerase II promoter involved in cellular response to chemical stimulus	3/42	23/18866	1.76145e-05	0.000128377	4.21524e-05	HIF1A/RELA/VEGFA	3
GO:0009636	response to toxic substance	6/42	250/18866	1.79356e-05	0.000130397	4.28153e-05	MAPK3/PTGS2/MDM2/CCNB1/CDK4/FOS	6
GO:0032371	regulation of sterol transport	4/42	71/18866	1.85004e-05	0.000134173	4.40555e-05	PPARG/NFKB1/SIRT1/NFKBIA	4
GO:0014074	response to purine-containing compound	5/42	149/18866	1.93097e-05	0.00013936	4.57583e-05	PPARG/PTGS2/APP/RELA/FOS	5
GO:0031056	regulation of histone modification	5/42	149/18866	1.93097e-05	0.00013936	4.57583e-05	MAPK3/MAPK8/SIRT1/CCNB1/VEGFA	5
GO:0045600	positive regulation of fat cell differentiation	4/42	72/18866	1.95572e-05	0.000140802	4.6232e-05	PPARG/AKT1/PTGS2/MAPK14	4
GO:0010869	regulation of receptor biosynthetic process	3/42	24/18866	2.00997e-05	0.000143313	4.70564e-05	PPARG/HIF1A/JAK2	3
GO:0060444	branching involved in mammary gland duct morphogenesis	3/42	24/18866	2.00997e-05	0.000143313	4.70564e-05	ESR1/AR/PGR	3
GO:1902993	positive regulation of amyloid precursor protein catabolic process	3/42	24/18866	2.00997e-05	0.000143313	4.70564e-05	CASP3/APP/RELA	3
GO:2000637	positive regulation of gene silencing by miRNA	3/42	24/18866	2.00997e-05	0.000143313	4.70564e-05	EGFR/MAP2K1/IL6	3
GO:0031334	positive regulation of protein-containing complex assembly	6/42	257/18866	2.09606e-05	0.000149092	4.8954e-05	ESR1/PARP1/MAPK9/MTOR/HSP90AA1/VEGFA	6
GO:0060148	positive regulation of posttranscriptional gene silencing	3/42	25/18866	2.28052e-05	0.000161436	5.30072e-05	EGFR/MAP2K1/IL6	3
GO:0060571	morphogenesis of an epithelial fold	3/42	25/18866	2.28052e-05	0.000161436	5.30072e-05	AR/EGFR/HIF1A	3
GO:0033143	regulation of intracellular steroid hormone receptor signaling pathway	4/42	75/18866	2.29942e-05	0.000161615	5.30658e-05	ESR1/AR/PARP1/SIRT1	4
GO:0035924	cellular response to vascular endothelial growth factor stimulus	4/42	75/18866	2.29942e-05	0.000161615	5.30658e-05	AKT1/MAPK14/RELA/VEGFA	4
GO:0045685	regulation of glial cell differentiation	4/42	75/18866	2.29942e-05	0.000161615	5.30658e-05	PPARG/MTOR/RELA/IL6	4
GO:0048754	branching morphogenesis of an epithelial tube	5/42	155/18866	2.33557e-05	0.000163766	5.37722e-05	ESR1/AR/PGR/VEGFA/MYC	5
GO:0008306	associative learning	4/42	76/18866	2.42326e-05	0.000169514	5.56593e-05	APP/HIF1A/MTOR/FOS	4
GO:0006631	fatty acid metabolic process	7/42	396/18866	2.43678e-05	0.000169657	5.57064e-05	MAPK3/PPARG/AKT1/PTGS2/MAPK14/SIRT1/MTOR	7
GO:0045787	positive regulation of cell cycle	7/42	396/18866	2.43678e-05	0.000169657	5.57064e-05	CCND1/AKT1/EGFR/APP/MDM2/CCNB1/CDK4	7
GO:0042176	regulation of protein catabolic process	7/42	397/18866	2.47646e-05	0.000172015	5.64806e-05	AKT1/EGFR/MAPK9/MDM2/SMAD3/HSP90AA1/RELA	7
GO:0014015	positive regulation of gliogenesis	4/42	77/18866	2.55193e-05	0.000176429	5.79299e-05	PPARG/MTOR/RELA/IL6	4
GO:1903201	regulation of oxidative stress-induced cell death	4/42	77/18866	2.55193e-05	0.000176429	5.79299e-05	AKT1/PARP1/HIF1A/SIRT1	4
GO:0035051	cardiocyte differentiation	5/42	158/18866	2.56113e-05	0.000176652	5.80032e-05	MAPK3/EGFR/CCNB1/MTOR/VEGFA	5
GO:0035902	response to immobilization stress	3/42	26/18866	2.57398e-05	0.000176715	5.80238e-05	PPARG/MDM2/FOS	3
GO:0044068	modulation by symbiont of host cellular process	3/42	26/18866	2.57398e-05	0.000176715	5.80238e-05	BCL2L1/GAPDH/CASP8	3
GO:0060395	SMAD protein signal transduction	4/42	78/18866	2.68554e-05	0.000183947	6.03986e-05	PARP1/SMAD3/JAK2/FOS	4
GO:0045765	regulation of angiogenesis	7/42	403/18866	2.72591e-05	0.000186281	6.11648e-05	PPARG/PTGS2/HIF1A/SIRT1/VEGFA/IL6/ERBB2	7
GO:1900034	regulation of cellular response to heat	4/42	79/18866	2.82422e-05	0.000192555	6.32248e-05	MAPK3/SIRT1/MTOR/HSP90AA1	4
GO:0043467	regulation of generation of precursor metabolites and energy	5/42	162/18866	2.88783e-05	0.000195771	6.42808e-05	AKT1/APP/HIF1A/CCNB1/MTOR	5
GO:2001236	regulation of extrinsic apoptotic signaling pathway	5/42	162/18866	2.88783e-05	0.000195771	6.42808e-05	AR/BCL2L1/AKT1/CASP8/RELA	5
GO:0048143	astrocyte activation	3/42	27/18866	2.89125e-05	0.000195771	6.42808e-05	EGFR/APP/IL6	3
GO:0010575	positive regulation of vascular endothelial growth factor production	3/42	28/18866	3.23318e-05	0.000217431	7.1393e-05	PTGS2/HIF1A/IL6	3
GO:0032800	receptor biosynthetic process	3/42	28/18866	3.23318e-05	0.000217431	7.1393e-05	PPARG/HIF1A/JAK2	3
GO:1990776	response to angiotensin	3/42	28/18866	3.23318e-05	0.000217431	7.1393e-05	NFKB1/PTGS2/RELA	3
GO:0051100	negative regulation of binding	5/42	169/18866	3.53663e-05	0.000237299	7.79165e-05	MAPK3/AKT1/MAPK8/JAK2/NFKBIA	5
GO:0007249	I-kappaB kinase/NF-kappaB signaling	6/42	286/18866	3.81881e-05	0.000255076	8.37534e-05	ESR1/AKT1/SIRT1/CASP8/RELA/NFKBIA	6
GO:0043542	endothelial cell migration	6/42	286/18866	3.81881e-05	0.000255076	8.37534e-05	PPARG/AKT1/PTGS2/HIF1A/SIRT1/VEGFA	6
GO:0051099	positive regulation of binding	5/42	174/18866	4.0654e-05	0.000270935	8.89608e-05	PPARG/PARP1/MMP9/APP/JAK2	5
GO:1902105	regulation of leukocyte differentiation	6/42	290/18866	4.12653e-05	0.000274391	9.00956e-05	IL2/MTOR/CASP8/FOS/ERBB2/MYC	6
GO:0019216	regulation of lipid metabolic process	7/42	431/18866	4.18104e-05	0.000277392	9.10809e-05	PPARG/AKT1/NFKB1/PTGS2/SIRT1/CDK4/MTOR	7
GO:0090559	regulation of membrane permeability	4/42	88/18866	4.32016e-05	0.000285981	9.3901e-05	BCL2L1/MAPK8/MTOR/CASP8	4
GO:0030324	lung development	5/42	177/18866	4.41086e-05	0.000289711	9.51259e-05	PGR/MAPK3/EGFR/MAP2K1/VEGFA	5
GO:0014072	response to isoquinoline alkaloid	3/42	31/18866	4.41568e-05	0.000289711	9.51259e-05	MDM2/MTOR/RELA	3
GO:0043278	response to morphine	3/42	31/18866	4.41568e-05	0.000289711	9.51259e-05	MDM2/MTOR/RELA	3
GO:0071549	cellular response to dexamethasone stimulus	3/42	31/18866	4.41568e-05	0.000289711	9.51259e-05	NR3C1/EGFR/CASP9	3
GO:0051146	striated muscle cell differentiation	6/42	295/18866	4.53888e-05	0.000297136	9.75638e-05	CASP3/AKT1/MAPK14/CCNB1/MTOR/VEGFA	6
GO:0031647	regulation of protein stability	6/42	296/18866	4.62519e-05	0.000302118	9.91995e-05	CASP3/GAPDH/MDM2/SIRT1/SMAD3/HSP90AA1	6
GO:0042058	regulation of epidermal growth factor receptor signaling pathway	4/42	90/18866	4.71864e-05	0.000307543	0.000100981	AKT1/MMP9/EGFR/APP	4
GO:0038128	ERBB2 signaling pathway	3/42	32/18866	4.86493e-05	0.000313624	0.000102977	EGFR/HSP90AA1/ERBB2	3
GO:0046320	regulation of fatty acid oxidation	3/42	32/18866	4.86493e-05	0.000313624	0.000102977	PPARG/AKT1/MTOR	3
GO:0051385	response to mineralocorticoid	3/42	32/18866	4.86493e-05	0.000313624	0.000102977	CCND1/PARP1/FOS	3
GO:0060603	mammary gland duct morphogenesis	3/42	32/18866	4.86493e-05	0.000313624	0.000102977	ESR1/AR/PGR	3
GO:0097421	liver regeneration	3/42	32/18866	4.86493e-05	0.000313624	0.000102977	CCND1/EGFR/IL6	3
GO:0030323	respiratory tube development	5/42	181/18866	4.90638e-05	0.000315608	0.000103629	PGR/MAPK3/EGFR/MAP2K1/VEGFA	5
GO:1901342	regulation of vasculature development	7/42	444/18866	5.0466e-05	0.000323924	0.000106359	PPARG/PTGS2/HIF1A/SIRT1/VEGFA/IL6/ERBB2	7
GO:0007162	negative regulation of cell adhesion	6/42	301/18866	5.07671e-05	0.000325151	0.000106762	IL2/CASP3/AKT1/JAK2/VEGFA/ERBB2	6
GO:0031058	positive regulation of histone modification	4/42	92/18866	5.14335e-05	0.000327999	0.000107698	MAPK3/SIRT1/CCNB1/VEGFA	4
GO:1900407	regulation of cellular response to oxidative stress	4/42	92/18866	5.14335e-05	0.000327999	0.000107698	AKT1/PARP1/HIF1A/SIRT1	4
GO:0001959	regulation of cytokine-mediated signaling pathway	5/42	183/18866	5.16975e-05	0.000328974	0.000108018	PPARG/HIF1A/JAK2/CASP8/IL6	5
GO:1903522	regulation of blood circulation	6/42	303/18866	5.26693e-05	0.000334439	0.000109812	IL2/AKT1/PTGS2/EGFR/MDM2/JAK2	6
GO:0038061	NIK/NF-kappaB signaling	5/42	184/18866	5.30548e-05	0.000336165	0.000110379	AKT1/EGFR/APP/RELA/NFKBIA	5
GO:1902003	regulation of amyloid-beta formation	3/42	33/18866	5.34314e-05	0.000337828	0.000110925	CASP3/APP/RELA	3
GO:0048639	positive regulation of developmental growth	5/42	187/18866	5.72925e-05	0.000360699	0.000118434	AKT1/MAPK14/CCNB1/MTOR/VEGFA	5
GO:0061138	morphogenesis of a branching epithelium	5/42	187/18866	5.72925e-05	0.000360699	0.000118434	ESR1/AR/PGR/VEGFA/MYC	5
GO:0010922	positive regulation of phosphatase activity	3/42	34/18866	5.85114e-05	0.000366037	0.000120187	SMAD3/MTOR/JAK2	3
GO:0035633	maintenance of blood-brain barrier	3/42	34/18866	5.85114e-05	0.000366037	0.000120187	PTGS2/VEGFA/IL6	3
GO:0045907	positive regulation of vasoconstriction	3/42	34/18866	5.85114e-05	0.000366037	0.000120187	AKT1/PTGS2/EGFR	3
GO:0010565	regulation of cellular ketone metabolic process	5/42	189/18866	6.02599e-05	0.000376179	0.000123517	PPARG/AKT1/PTGS2/SIRT1/MTOR	5
GO:0002690	positive regulation of leukocyte chemotaxis	4/42	96/18866	6.07567e-05	0.000378482	0.000124273	MAPK3/MAPK14/VEGFA/IL6	4
GO:1903532	positive regulation of secretion by cell	6/42	313/18866	6.30565e-05	0.000391984	0.000128707	IL2/EGFR/GAPDH/HIF1A/JAK2/IL6	6
GO:0071312	cellular response to alkaloid	3/42	35/18866	6.38978e-05	0.000396381	0.000130151	CASP3/BCL2L1/MDM2	3
GO:0002683	negative regulation of immune system process	7/42	463/18866	6.57221e-05	0.000406811	0.000133575	IL2/CASP3/PPARG/AKT1/NFKBIA/ERBB2/MYC	7
GO:0048010	vascular endothelial growth factor receptor signaling pathway	4/42	98/18866	6.58542e-05	0.000406811	0.000133575	MAPK14/HIF1A/HSP90AA1/VEGFA	4
GO:0043255	regulation of carbohydrate biosynthetic process	4/42	99/18866	6.85166e-05	0.000422376	0.000138686	AKT1/NFKB1/SIRT1/MTOR	4
GO:0001893	maternal placenta development	3/42	36/18866	6.95989e-05	0.000424587	0.000139412	MAPK3/AKT1/PTGS2	3
GO:0051973	positive regulation of telomerase activity	3/42	36/18866	6.95989e-05	0.000424587	0.000139412	MAPK3/HSP90AA1/MYC	3
GO:0071634	regulation of transforming growth factor beta production	3/42	36/18866	6.95989e-05	0.000424587	0.000139412	PTGS2/HIF1A/SMAD3	3
GO:1905332	positive regulation of morphogenesis of an epithelium	3/42	36/18866	6.95989e-05	0.000424587	0.000139412	AR/MTOR/VEGFA	3
GO:0007219	Notch signaling pathway	5/42	195/18866	6.98796e-05	0.000424587	0.000139412	AKT1/EGFR/APP/NFKBIA/MYC	5
GO:0050731	positive regulation of peptidyl-tyrosine phosphorylation	5/42	195/18866	6.98796e-05	0.000424587	0.000139412	IL2/MTOR/JAK2/VEGFA/IL6	5
GO:1902275	regulation of chromatin organization	5/42	195/18866	6.98796e-05	0.000424587	0.000139412	MAPK3/MAPK8/SIRT1/CCNB1/VEGFA	5
GO:0070301	cellular response to hydrogen peroxide	4/42	100/18866	7.12567e-05	0.000432067	0.000141868	MDM2/SIRT1/RELA/IL6	4
GO:0060759	regulation of response to cytokine stimulus	5/42	196/18866	7.15917e-05	0.000432326	0.000141953	PPARG/HIF1A/JAK2/CASP8/IL6	5
GO:0071897	DNA biosynthetic process	5/42	196/18866	7.15917e-05	0.000432326	0.000141953	MAPK3/PPARG/SIRT1/HSP90AA1/MYC	5
GO:0051216	cartilage development	5/42	197/18866	7.33361e-05	0.000441958	0.000145116	MAPK3/MAPK14/HIF1A/SMAD3/RELA	5
GO:0045639	positive regulation of myeloid cell differentiation	4/42	101/18866	7.40758e-05	0.000444605	0.000145985	MAPK14/HIF1A/CASP8/FOS	4
GO:1902882	regulation of response to oxidative stress	4/42	101/18866	7.40758e-05	0.000444605	0.000145985	AKT1/PARP1/HIF1A/SIRT1	4
GO:0009895	negative regulation of catabolic process	6/42	323/18866	7.50236e-05	0.000449382	0.000147553	AKT1/EGFR/MAPK14/SMAD3/MTOR/RELA	6
GO:0060969	negative regulation of gene silencing	3/42	37/18866	7.56227e-05	0.000451144	0.000148132	ESR1/PPARG/IL6	3
GO:0070423	nucleotide-binding oligomerization domain containing signaling pathway	3/42	37/18866	7.56227e-05	0.000451144	0.000148132	CASP8/RELA/NFKBIA	3
GO:0051235	maintenance of location	6/42	324/18866	7.63137e-05	0.00045435	0.000149185	PPARG/AKT1/NFKB1/SIRT1/IL6/NFKBIA	6
GO:1903076	regulation of protein localization to plasma membrane	4/42	102/18866	7.69754e-05	0.00045737	0.000150176	AR/BCL2L1/AKT1/EGFR	4
GO:0070371	ERK1 and ERK2 cascade	6/42	325/18866	7.76214e-05	0.000460284	0.000151133	MAPK3/EGFR/APP/MAP2K1/ERBB2/MYC	6
GO:0010389	regulation of G2/M transition of mitotic cell cycle	5/42	200/18866	7.87666e-05	0.000466141	0.000153056	CCND1/APP/CCNB1/CDK4/HSP90AA1	5
GO:0001763	morphogenesis of a branching structure	5/42	201/18866	8.0644e-05	0.000476299	0.000156391	ESR1/AR/PGR/VEGFA/MYC	5
GO:0030224	monocyte differentiation	3/42	38/18866	8.19776e-05	0.000476565	0.000156479	PPARG/VEGFA/MYC	3
GO:0032885	regulation of polysaccharide biosynthetic process	3/42	38/18866	8.19776e-05	0.000476565	0.000156479	AKT1/NFKB1/MTOR	3
GO:0035872	nucleotide-binding domain, leucine rich repeat containing receptor signaling pathway	3/42	38/18866	8.19776e-05	0.000476565	0.000156479	CASP8/RELA/NFKBIA	3
GO:0043029	T cell homeostasis	3/42	38/18866	8.19776e-05	0.000476565	0.000156479	IL2/CASP3/AKT1	3
GO:0044003	modulation by symbiont of host process	3/42	38/18866	8.19776e-05	0.000476565	0.000156479	BCL2L1/GAPDH/CASP8	3
GO:0048009	insulin-like growth factor receptor signaling pathway	3/42	38/18866	8.19776e-05	0.000476565	0.000156479	AR/AKT1/IGF1R	3
GO:0071604	transforming growth factor beta production	3/42	38/18866	8.19776e-05	0.000476565	0.000156479	PTGS2/HIF1A/SMAD3	3
GO:1903131	mononuclear cell differentiation	3/42	38/18866	8.19776e-05	0.000476565	0.000156479	PPARG/VEGFA/MYC	3
GO:1903037	regulation of leukocyte cell-cell adhesion	6/42	329/18866	8.30328e-05	0.000481753	0.000158182	IL2/CASP3/AKT1/RELA/IL6/ERBB2	6
GO:0062014	negative regulation of small molecule metabolic process	4/42	105/18866	8.61705e-05	0.000497871	0.000163475	AKT1/PARP1/NFKB1/SIRT1	4
GO:2001022	positive regulation of response to DNA damage stimulus	4/42	105/18866	8.61705e-05	0.000497871	0.000163475	PARP1/EGFR/SIRT1/MYC	4
GO:0060541	respiratory system development	5/42	204/18866	8.64839e-05	0.000497871	0.000163475	PGR/MAPK3/EGFR/MAP2K1/VEGFA	5
GO:1903708	positive regulation of hemopoiesis	5/42	204/18866	8.64839e-05	0.000497871	0.000163475	IL2/MAPK14/HIF1A/CASP8/FOS	5
GO:0033146	regulation of intracellular estrogen receptor signaling pathway	3/42	39/18866	8.86717e-05	0.000508487	0.00016696	ESR1/AR/PARP1	3
GO:0034205	amyloid-beta formation	3/42	39/18866	8.86717e-05	0.000508487	0.00016696	CASP3/APP/RELA	3
GO:0019395	fatty acid oxidation	4/42	106/18866	8.94058e-05	0.000509734	0.00016737	PPARG/AKT1/MAPK14/MTOR	4
GO:0071156	regulation of cell cycle arrest	4/42	106/18866	8.94058e-05	0.000509734	0.00016737	CCND1/MDM2/CCNB1/CDK4	4
GO:1905269	positive regulation of chromatin organization	4/42	106/18866	8.94058e-05	0.000509734	0.00016737	MAPK3/SIRT1/CCNB1/VEGFA	4
GO:0042594	response to starvation	5/42	206/18866	9.05545e-05	0.00051529	0.000169194	MAPK3/PPARG/MAPK8/SIRT1/MTOR	5
GO:0016572	histone phosphorylation	3/42	40/18866	9.5713e-05	0.000541519	0.000177806	MAPK3/CCNB1/JAK2	3
GO:0045746	negative regulation of Notch signaling pathway	3/42	40/18866	9.5713e-05	0.000541519	0.000177806	AKT1/EGFR/NFKBIA	3
GO:1902991	regulation of amyloid precursor protein catabolic process	3/42	40/18866	9.5713e-05	0.000541519	0.000177806	CASP3/APP/RELA	3
GO:0051047	positive regulation of secretion	6/42	340/18866	9.94829e-05	0.000561603	0.000184401	IL2/EGFR/GAPDH/HIF1A/JAK2/IL6	6
GO:2000278	regulation of DNA biosynthetic process	4/42	109/18866	9.96423e-05	0.000561603	0.000184401	MAPK3/PPARG/HSP90AA1/MYC	4
GO:0043393	regulation of protein binding	5/42	211/18866	0.000101378	0.000570299	0.000187256	MAPK3/AKT1/MAPK8/MMP9/APP	5
GO:0033574	response to testosterone	3/42	41/18866	0.000103109	0.000577843	0.000189733	AR/SIRT1/CDK4	3
GO:0071548	response to dexamethasone	3/42	41/18866	0.000103109	0.000577843	0.000189733	NR3C1/EGFR/CASP9	3
GO:0030278	regulation of ossification	5/42	212/18866	0.000103657	0.000578719	0.000190021	MAPK3/MAPK14/HIF1A/SMAD3/IL6	5
GO:1901215	negative regulation of neuron death	5/42	212/18866	0.000103657	0.000578719	0.000190021	BCL2L1/AKT1/HIF1A/SIRT1/JAK2	5
GO:0016051	carbohydrate biosynthetic process	5/42	213/18866	0.000105975	0.000590548	0.000193905	AKT1/NFKB1/GAPDH/SIRT1/MTOR	5
GO:0034440	lipid oxidation	4/42	111/18866	0.000106923	0.000593595	0.000194905	PPARG/AKT1/MAPK14/MTOR	4
GO:0051149	positive regulation of muscle cell differentiation	4/42	111/18866	0.000106923	0.000593595	0.000194905	MAPK14/MDM2/SIRT1/MTOR	4
GO:0006006	glucose metabolic process	5/42	214/18866	0.000108333	0.000600297	0.000197106	AKT1/GAPDH/MAPK14/SIRT1/MTOR	5
GO:1902749	regulation of cell cycle G2/M phase transition	5/42	217/18866	0.00011565	0.000639643	0.000210025	CCND1/APP/CCNB1/CDK4/HSP90AA1	5
GO:0071364	cellular response to epidermal growth factor stimulus	3/42	43/18866	0.000119	0.000655719	0.000215303	AKT1/EGFR/ERBB2	3
GO:0150077	regulation of neuroinflammatory response	3/42	43/18866	0.000119	0.000655719	0.000215303	PTGS2/MMP9/IL6	3
GO:0050708	regulation of protein secretion	6/42	352/18866	0.00012029	0.000661595	0.000217233	IL2/EGFR/GAPDH/HIF1A/JAK2/IL6	6
GO:0000075	cell cycle checkpoint	5/42	219/18866	0.000120735	0.000662812	0.000217632	CCND1/BCL2L1/MAPK14/MDM2/CCNB1	5
GO:0002064	epithelial cell development	5/42	221/18866	0.00012599	0.00069038	0.000226684	ESR1/AR/PGR/HIF1A/VEGFA	5
GO:0046620	regulation of organ growth	4/42	116/18866	0.00012681	0.000693586	0.000227737	AKT1/MAPK14/CCNB1/MTOR	4
GO:0032881	regulation of polysaccharide metabolic process	3/42	44/18866	0.00012751	0.000694846	0.000228151	AKT1/NFKB1/MTOR	3
GO:0045687	positive regulation of glial cell differentiation	3/42	44/18866	0.00012751	0.000694846	0.000228151	PPARG/MTOR/RELA	3
GO:1904019	epithelial cell apoptotic process	4/42	117/18866	0.000131088	0.000713029	0.000234121	BCL2L1/MTOR/JAK2/IL6	4
GO:0007569	cell aging	4/42	118/18866	0.000135469	0.000731207	0.00024009	MAPK14/SIRT1/MAP2K1/MTOR	4
GO:0015918	sterol transport	4/42	118/18866	0.000135469	0.000731207	0.00024009	PPARG/NFKB1/SIRT1/NFKBIA	4
GO:0014002	astrocyte development	3/42	45/18866	0.000136406	0.000731207	0.00024009	EGFR/APP/IL6	3
GO:0034198	cellular response to amino acid starvation	3/42	45/18866	0.000136406	0.000731207	0.00024009	MAPK3/MAPK8/MTOR	3
GO:0035094	response to nicotine	3/42	45/18866	0.000136406	0.000731207	0.00024009	CASP3/NFKB1/RELA	3
GO:0051204	protein insertion into mitochondrial membrane	3/42	45/18866	0.000136406	0.000731207	0.00024009	MAPK8/HSP90AA1/CASP8	3
GO:0060443	mammary gland morphogenesis	3/42	45/18866	0.000136406	0.000731207	0.00024009	ESR1/AR/PGR	3
GO:1904646	cellular response to amyloid-beta	3/42	45/18866	0.000136406	0.000731207	0.00024009	PARP1/IGF1R/APP	3
GO:0010822	positive regulation of mitochondrion organization	4/42	119/18866	0.000139956	0.000747525	0.000245448	MAPK8/MMP9/HIF1A/CASP8	4
GO:1901222	regulation of NIK/NF-kappaB signaling	4/42	119/18866	0.000139956	0.000747525	0.000245448	EGFR/APP/RELA/NFKBIA	4
GO:0007159	leukocyte cell-cell adhesion	6/42	364/18866	0.000144423	0.000769995	0.000252826	IL2/CASP3/AKT1/RELA/IL6/ERBB2	6
GO:0048762	mesenchymal cell differentiation	5/42	229/18866	0.000148788	0.000790422	0.000259533	MAPK3/HIF1A/SMAD3/MTOR/IL6	5
GO:0050920	regulation of chemotaxis	5/42	229/18866	0.000148788	0.000790422	0.000259533	MAPK3/MAPK14/SMAD3/VEGFA/IL6	5
GO:0021782	glial cell development	4/42	122/18866	0.000154062	0.000815509	0.00026777	AKT1/EGFR/APP/IL6	4
GO:0042752	regulation of circadian rhythm	4/42	122/18866	0.000154062	0.000815509	0.00026777	PPARG/MAPK8/MAPK9/MTOR	4
GO:0008542	visual learning	3/42	47/18866	0.000155391	0.000821073	0.000269597	APP/HIF1A/MTOR	3
GO:0002761	regulation of myeloid leukocyte differentiation	4/42	123/18866	0.000158985	0.000835588	0.000274363	MTOR/CASP8/FOS/MYC	4
GO:0007173	epidermal growth factor receptor signaling pathway	4/42	123/18866	0.000158985	0.000835588	0.000274363	AKT1/MMP9/EGFR/APP	4
GO:1904375	regulation of protein localization to cell periphery	4/42	123/18866	0.000158985	0.000835588	0.000274363	AR/BCL2L1/AKT1/EGFR	4
GO:0002688	regulation of leukocyte chemotaxis	4/42	124/18866	0.00016402	0.000859002	0.000282051	MAPK3/MAPK14/VEGFA/IL6	4
GO:0031929	TOR signaling	4/42	124/18866	0.00016402	0.000859002	0.000282051	AKT1/HIF1A/SIRT1/MTOR	4
GO:0055023	positive regulation of cardiac muscle tissue growth	3/42	48/18866	0.000165494	0.00086214	0.000283081	MAPK14/CCNB1/MTOR	3
GO:0060324	face development	3/42	48/18866	0.000165494	0.00086214	0.000283081	MAPK3/MMP2/MAP2K1	3
GO:1990928	response to amino acid starvation	3/42	48/18866	0.000165494	0.00086214	0.000283081	MAPK3/MAPK8/MTOR	3
GO:1903578	regulation of ATP metabolic process	4/42	125/18866	0.00016917	0.000879744	0.000288861	PARP1/APP/HIF1A/CCNB1	4
GO:0030111	regulation of Wnt signaling pathway	6/42	375/18866	0.000169784	0.000881386	0.000289401	ESR1/NFKB1/EGFR/APP/MAPK14/SMAD3	6
GO:2000134	negative regulation of G1/S transition of mitotic cell cycle	4/42	126/18866	0.000174436	0.000902644	0.000296381	CCND1/MDM2/CCNB1/CDK4	4
GO:0002673	regulation of acute inflammatory response	3/42	49/18866	0.000176014	0.000902644	0.000296381	PPARG/PTGS2/IL6	3
GO:0007595	lactation	3/42	49/18866	0.000176014	0.000902644	0.000296381	CCND1/HIF1A/VEGFA	3
GO:0031279	regulation of cyclase activity	3/42	49/18866	0.000176014	0.000902644	0.000296381	MAPK3/MAPK8/MAPK14	3
GO:0060711	labyrinthine layer development	3/42	49/18866	0.000176014	0.000902644	0.000296381	AKT1/MAP2K1/CASP8	3
GO:0090151	establishment of protein localization to mitochondrial membrane	3/42	49/18866	0.000176014	0.000902644	0.000296381	MAPK8/HSP90AA1/CASP8	3
GO:0090199	regulation of release of cytochrome c from mitochondria	3/42	49/18866	0.000176014	0.000902644	0.000296381	BCL2L1/AKT1/MMP9	3
GO:0002791	regulation of peptide secretion	6/42	381/18866	0.000185035	0.00094405	0.000309976	IL2/EGFR/GAPDH/HIF1A/JAK2/IL6	6
GO:0070663	regulation of leukocyte proliferation	5/42	240/18866	0.000185148	0.00094405	0.000309976	IL2/CASP3/MAPK3/IL6/ERBB2	5
GO:0014013	regulation of gliogenesis	4/42	128/18866	0.000185322	0.00094405	0.000309976	PPARG/MTOR/RELA/IL6	4
GO:0001774	microglial cell activation	3/42	50/18866	0.00018696	0.00094405	0.000309976	APP/JAK2/IL6	3
GO:0002269	leukocyte activation involved in inflammatory response	3/42	50/18866	0.00018696	0.00094405	0.000309976	APP/JAK2/IL6	3
GO:0010718	positive regulation of epithelial to mesenchymal transition	3/42	50/18866	0.00018696	0.00094405	0.000309976	SMAD3/MTOR/IL6	3
GO:0042987	amyloid precursor protein catabolic process	3/42	50/18866	0.00018696	0.00094405	0.000309976	CASP3/APP/RELA	3
GO:0048546	digestive tract morphogenesis	3/42	50/18866	0.00018696	0.00094405	0.000309976	EGFR/HIF1A/SMAD3	3
GO:1903580	positive regulation of ATP metabolic process	3/42	50/18866	0.00018696	0.00094405	0.000309976	APP/HIF1A/CCNB1	3
GO:1903320	regulation of protein modification by small protein conjugation or removal	5/42	242/18866	0.00019243	0.000970016	0.000318502	AKT1/MAPK9/MTOR/HSP90AA1/RELA	5
GO:0050435	amyloid-beta metabolic process	3/42	51/18866	0.000198337	0.000998096	0.000327722	CASP3/APP/RELA	3
GO:0014706	striated muscle tissue development	6/42	389/18866	0.000207036	0.0010401	0.000341515	MAPK14/CCNB1/SMAD3/MTOR/VEGFA/FOS	6
GO:1902807	negative regulation of cell cycle G1/S phase transition	4/42	132/18866	0.000208553	0.00104595	0.000343434	CCND1/MDM2/CCNB1/CDK4	4
GO:0000186	activation of MAPKK activity	3/42	52/18866	0.000210155	0.00104865	0.000344321	MAPK3/EGFR/JAK2	3
GO:0060421	positive regulation of heart growth	3/42	52/18866	0.000210155	0.00104865	0.000344321	MAPK14/CCNB1/MTOR	3
GO:0072132	mesenchyme morphogenesis	3/42	52/18866	0.000210155	0.00104865	0.000344321	MDM2/SMAD3/MYC	3
GO:0010749	regulation of nitric oxide mediated signal transduction	2/42	10/18866	0.000215276	0.00106167	0.000348597	EGFR/VEGFA	2
GO:0032070	regulation of deoxyribonuclease activity	2/42	10/18866	0.000215276	0.00106167	0.000348597	AKT1/SIRT1	2
GO:0045348	positive regulation of MHC class II biosynthetic process	2/42	10/18866	0.000215276	0.00106167	0.000348597	SIRT1/JAK2	2
GO:0045792	negative regulation of cell size	2/42	10/18866	0.000215276	0.00106167	0.000348597	AKT1/MTOR	2
GO:0070391	response to lipoteichoic acid	2/42	10/18866	0.000215276	0.00106167	0.000348597	MAPK14/RELA	2
GO:0071223	cellular response to lipoteichoic acid	2/42	10/18866	0.000215276	0.00106167	0.000348597	MAPK14/RELA	2
GO:0071394	cellular response to testosterone stimulus	2/42	10/18866	0.000215276	0.00106167	0.000348597	AR/SIRT1	2
GO:0046683	response to organophosphorus	4/42	134/18866	0.000220925	0.00108771	0.000357148	PTGS2/APP/RELA/FOS	4
GO:0007632	visual behavior	3/42	53/18866	0.00022242	0.00108784	0.000357188	APP/HIF1A/MTOR	3
GO:0043124	negative regulation of I-kappaB kinase/NF-kappaB signaling	3/42	53/18866	0.00022242	0.00108784	0.000357188	ESR1/SIRT1/CASP8	3
GO:0043331	response to dsRNA	3/42	53/18866	0.00022242	0.00108784	0.000357188	MAPK3/NFKB1/NFKBIA	3
GO:0045599	negative regulation of fat cell differentiation	3/42	53/18866	0.00022242	0.00108784	0.000357188	SIRT1/SMAD3/IL6	3
GO:0048565	digestive tract development	4/42	135/18866	0.000227305	0.00110989	0.00036443	EGFR/HIF1A/CCNB1/SMAD3	4
GO:0043122	regulation of I-kappaB kinase/NF-kappaB signaling	5/42	252/18866	0.000232178	0.00112996	0.000371018	ESR1/AKT1/SIRT1/CASP8/RELA	5
GO:0071560	cellular response to transforming growth factor beta stimulus	5/42	252/18866	0.000232178	0.00112996	0.000371018	PARP1/NR3C1/SIRT1/SMAD3/FOS	5
GO:0030857	negative regulation of epithelial cell differentiation	3/42	54/18866	0.00023514	0.00114249	0.000375134	CCND1/MMP9/VEGFA	3
GO:1903038	negative regulation of leukocyte cell-cell adhesion	4/42	137/18866	0.000240462	0.00116439	0.000382323	IL2/CASP3/AKT1/ERBB2	4
GO:0000086	G2/M transition of mitotic cell cycle	5/42	254/18866	0.000240826	0.00116439	0.000382323	CCND1/APP/CCNB1/CDK4/HSP90AA1	5
GO:0019318	hexose metabolic process	5/42	254/18866	0.000240826	0.00116439	0.000382323	AKT1/GAPDH/MAPK14/SIRT1/MTOR	5
GO:0003007	heart morphogenesis	5/42	258/18866	0.000258859	0.00124593	0.000409097	MDM2/HIF1A/SMAD3/MTOR/VEGFA	5
GO:0071559	response to transforming growth factor beta	5/42	258/18866	0.000258859	0.00124593	0.000409097	PARP1/NR3C1/SIRT1/SMAD3/FOS	5
GO:0072655	establishment of protein localization to mitochondrion	4/42	140/18866	0.000261214	0.00124593	0.000409097	AKT1/MAPK8/HSP90AA1/CASP8	4
GO:0060688	regulation of morphogenesis of a branching structure	3/42	56/18866	0.000261971	0.00124593	0.000409097	ESR1/AR/VEGFA	3
GO:0090183	regulation of kidney development	3/42	56/18866	0.000261971	0.00124593	0.000409097	MMP9/VEGFA/MYC	3
GO:0033148	positive regulation of intracellular estrogen receptor signaling pathway	2/42	11/18866	0.000262744	0.00124593	0.000409097	AR/PARP1	2
GO:0033197	response to vitamin E	2/42	11/18866	0.000262744	0.00124593	0.000409097	CCND1/PPARG	2
GO:0033327	Leydig cell differentiation	2/42	11/18866	0.000262744	0.00124593	0.000409097	AR/CCND1	2
GO:0045945	positive regulation of transcription by RNA polymerase III	2/42	11/18866	0.000262744	0.00124593	0.000409097	AR/MTOR	2
GO:0051024	positive regulation of immunoglobulin secretion	2/42	11/18866	0.000262744	0.00124593	0.000409097	IL2/IL6	2
GO:0060439	trachea morphogenesis	2/42	11/18866	0.000262744	0.00124593	0.000409097	MAPK3/MAP2K1	2
GO:2000628	regulation of miRNA metabolic process	2/42	11/18866	0.000262744	0.00124593	0.000409097	NFKB1/RELA	2
GO:0007517	muscle organ development	6/42	407/18866	0.000264129	0.00125049	0.000410596	MAPK14/SIRT1/CCNB1/SMAD3/MTOR/FOS	6
GO:0042180	cellular ketone metabolic process	5/42	260/18866	0.000268252	0.0012667	0.000415917	PPARG/AKT1/PTGS2/SIRT1/MTOR	5
GO:0008584	male gonad development	4/42	141/18866	0.000268409	0.0012667	0.000415917	ESR1/AR/CCND1/BCL2L1	4
GO:0060537	muscle tissue development	6/42	409/18866	0.00027117	0.00127769	0.000419527	MAPK14/CCNB1/SMAD3/MTOR/VEGFA/FOS	6
GO:0007006	mitochondrial membrane organization	4/42	142/18866	0.000275745	0.00129064	0.000423777	BCL2L1/MAPK8/HSP90AA1/CASP8	4
GO:0007292	female gamete generation	4/42	142/18866	0.000275745	0.00129064	0.000423777	PGR/PTGS2/SIRT1/CCNB1	4
GO:0046546	development of primary male sexual characteristics	4/42	142/18866	0.000275745	0.00129064	0.000423777	ESR1/AR/CCND1/BCL2L1	4
GO:0001541	ovarian follicle development	3/42	57/18866	0.000276098	0.00129064	0.000423777	ESR1/BCL2L1/VEGFA	3
GO:0030520	intracellular estrogen receptor signaling pathway	3/42	57/18866	0.000276098	0.00129064	0.000423777	ESR1/AR/PARP1	3
GO:0035306	positive regulation of dephosphorylation	3/42	58/18866	0.000290708	0.00135105	0.000443615	SMAD3/MTOR/JAK2	3
GO:1900408	negative regulation of cellular response to oxidative stress	3/42	58/18866	0.000290708	0.00135105	0.000443615	AKT1/HIF1A/SIRT1	3
GO:1903202	negative regulation of oxidative stress-induced cell death	3/42	58/18866	0.000290708	0.00135105	0.000443615	AKT1/HIF1A/SIRT1	3
GO:0070585	protein localization to mitochondrion	4/42	144/18866	0.000290849	0.00135105	0.000443615	AKT1/MAPK8/HSP90AA1/CASP8	4
GO:0072331	signal transduction by p53 class mediator	5/42	267/18866	0.000303184	0.00140615	0.000461705	AKT1/MAPK14/MDM2/SIRT1/CCNB1	5
GO:0071385	cellular response to glucocorticoid stimulus	3/42	59/18866	0.000305808	0.0014161	0.000464971	NR3C1/EGFR/CASP9	3
GO:0055123	digestive system development	4/42	147/18866	0.000314607	0.00143993	0.000472797	EGFR/HIF1A/CCNB1/SMAD3	4
GO:0000012	single strand break repair	2/42	12/18866	0.000314848	0.00143993	0.000472797	PARP1/SIRT1	2
GO:0014745	negative regulation of muscle adaptation	2/42	12/18866	0.000314848	0.00143993	0.000472797	SMAD3/MTOR	2
GO:0031392	regulation of prostaglandin biosynthetic process	2/42	12/18866	0.000314848	0.00143993	0.000472797	PTGS2/SIRT1	2
GO:0032494	response to peptidoglycan	2/42	12/18866	0.000314848	0.00143993	0.000472797	RELA/IL6	2
GO:0051549	positive regulation of keratinocyte migration	2/42	12/18866	0.000314848	0.00143993	0.000472797	MMP9/MTOR	2
GO:0060736	prostate gland growth	2/42	12/18866	0.000314848	0.00143993	0.000472797	ESR1/AR	2
GO:0150065	regulation of deacetylase activity	2/42	12/18866	0.000314848	0.00143993	0.000472797	MAPK8/VEGFA	2
GO:0001836	release of cytochrome c from mitochondria	3/42	60/18866	0.000321406	0.00145865	0.000478943	BCL2L1/AKT1/MMP9	3
GO:0019229	regulation of vasoconstriction	3/42	60/18866	0.000321406	0.00145865	0.000478943	AKT1/PTGS2/EGFR	3
GO:0042093	T-helper cell differentiation	3/42	60/18866	0.000321406	0.00145865	0.000478943	IL2/MTOR/IL6	3
GO:0050994	regulation of lipid catabolic process	3/42	60/18866	0.000321406	0.00145865	0.000478943	AKT1/CDK4/MTOR	3
GO:1902883	negative regulation of response to oxidative stress	3/42	60/18866	0.000321406	0.00145865	0.000478943	AKT1/HIF1A/SIRT1	3
GO:1903364	positive regulation of cellular protein catabolic process	4/42	149/18866	0.000331199	0.00150079	0.000492781	AKT1/MAPK9/MDM2/HSP90AA1	4
GO:0044839	cell cycle G2/M phase transition	5/42	273/18866	0.000335789	0.00151927	0.000498847	CCND1/APP/CCNB1/CDK4/HSP90AA1	5
GO:0010574	regulation of vascular endothelial growth factor production	3/42	61/18866	0.000337508	0.00152471	0.000500634	PTGS2/HIF1A/IL6	3
GO:0035264	multicellular organism growth	4/42	150/18866	0.000339727	0.0015324	0.000503158	AR/APP/CDK4/MTOR	4
GO:0000077	DNA damage checkpoint	4/42	151/18866	0.000348411	0.00156917	0.000515234	CCND1/MAPK14/MDM2/CCNB1	4
GO:0002294	CD4-positive, alpha-beta T cell differentiation involved in immune response	3/42	62/18866	0.000354121	0.00158764	0.000521298	IL2/MTOR/IL6	3
GO:0055025	positive regulation of cardiac muscle tissue development	3/42	62/18866	0.000354121	0.00158764	0.000521298	MAPK14/CCNB1/MTOR	3
GO:0071384	cellular response to corticosteroid stimulus	3/42	62/18866	0.000354121	0.00158764	0.000521298	NR3C1/EGFR/CASP9	3
GO:0001837	epithelial to mesenchymal transition	4/42	152/18866	0.000357253	0.00159926	0.000525112	HIF1A/SMAD3/MTOR/IL6	4
GO:0015980	energy derivation by oxidation of organic compounds	5/42	278/18866	0.000364938	0.00162873	0.00053479	AKT1/HIF1A/CCNB1/MTOR/MYC	5
GO:0045165	cell fate commitment	5/42	278/18866	0.000364938	0.00162873	0.00053479	AR/CASP3/PPARG/MTOR/IL6	5
GO:0016202	regulation of striated muscle tissue development	4/42	153/18866	0.000366254	0.00162969	0.000535105	MAPK14/CCNB1/SMAD3/MTOR	4
GO:0045834	positive regulation of lipid metabolic process	4/42	153/18866	0.000366254	0.00162969	0.000535105	PPARG/AKT1/PTGS2/MTOR	4
GO:0002287	alpha-beta T cell activation involved in immune response	3/42	63/18866	0.000371253	0.00163126	0.000535619	IL2/MTOR/IL6	3
GO:0002293	alpha-beta T cell differentiation involved in immune response	3/42	63/18866	0.000371253	0.00163126	0.000535619	IL2/MTOR/IL6	3
GO:0031571	mitotic G1 DNA damage checkpoint	3/42	63/18866	0.000371253	0.00163126	0.000535619	CCND1/MDM2/CCNB1	3
GO:0007183	SMAD protein complex assembly	2/42	13/18866	0.000371568	0.00163126	0.000535619	PARP1/SMAD3	2
GO:0010745	negative regulation of macrophage derived foam cell differentiation	2/42	13/18866	0.000371568	0.00163126	0.000535619	PPARG/NFKBIA	2
GO:0010870	positive regulation of receptor biosynthetic process	2/42	13/18866	0.000371568	0.00163126	0.000535619	HIF1A/JAK2	2
GO:0031053	primary miRNA processing	2/42	13/18866	0.000371568	0.00163126	0.000535619	SMAD3/IL6	2
GO:0033127	regulation of histone phosphorylation	2/42	13/18866	0.000371568	0.00163126	0.000535619	MAPK3/CCNB1	2
GO:0033145	positive regulation of intracellular steroid hormone receptor signaling pathway	2/42	13/18866	0.000371568	0.00163126	0.000535619	AR/PARP1	2
GO:0044783	G1 DNA damage checkpoint	3/42	64/18866	0.00038891	0.00170234	0.000558959	CCND1/MDM2/CCNB1	3
GO:0044819	mitotic G1/S transition checkpoint	3/42	64/18866	0.00038891	0.00170234	0.000558959	CCND1/MDM2/CCNB1	3
GO:1901861	regulation of muscle tissue development	4/42	156/18866	0.000394235	0.0017231	0.000565776	MAPK14/CCNB1/SMAD3/MTOR	4
GO:0001822	kidney development	5/42	283/18866	0.000395966	0.00172812	0.000567422	MMP9/SMAD3/CASP9/VEGFA/MYC	5
GO:0010876	lipid localization	6/42	440/18866	0.000400518	0.00174541	0.0005731	PPARG/AKT1/NFKB1/SIRT1/IL6/NFKBIA	6
GO:0043271	negative regulation of ion transport	4/42	157/18866	0.000403892	0.00175494	0.00057623	AKT1/PTGS2/MMP9/MTOR	4
GO:0048634	regulation of muscle organ development	4/42	157/18866	0.000403892	0.00175494	0.00057623	MAPK14/CCNB1/SMAD3/MTOR	4
GO:0010573	vascular endothelial growth factor production	3/42	65/18866	0.000407098	0.00176369	0.000579104	PTGS2/HIF1A/IL6	3
GO:0048645	animal organ formation	3/42	65/18866	0.000407098	0.00176369	0.000579104	AR/MAPK3/MAP2K1	3
GO:1903707	negative regulation of hemopoiesis	4/42	158/18866	0.000413717	0.00178975	0.00058766	IL2/NFKBIA/ERBB2/MYC	4
GO:0051092	positive regulation of NF-kappaB transcription factor activity	4/42	159/18866	0.000423713	0.00183032	0.000600979	AR/NFKB1/APP/RELA	4
GO:0006360	transcription by RNA polymerase I	3/42	66/18866	0.000425825	0.00183408	0.000602216	MAPK3/MTOR/ERBB2	3
GO:0046626	regulation of insulin receptor signaling pathway	3/42	66/18866	0.000425825	0.00183408	0.000602216	SIRT1/CDK4/RELA	3
GO:0031958	corticosteroid receptor signaling pathway	2/42	14/18866	0.000432884	0.00184568	0.000606024	NR3C1/JAK2	2
GO:0045472	response to ether	2/42	14/18866	0.000432884	0.00184568	0.000606024	MDM2/CDK4	2
GO:0050872	white fat cell differentiation	2/42	14/18866	0.000432884	0.00184568	0.000606024	PPARG/SIRT1	2
GO:0051547	regulation of keratinocyte migration	2/42	14/18866	0.000432884	0.00184568	0.000606024	MMP9/MTOR	2
GO:0070431	nucleotide-binding oligomerization domain containing 2 signaling pathway	2/42	14/18866	0.000432884	0.00184568	0.000606024	RELA/NFKBIA	2
GO:1903799	negative regulation of production of miRNAs involved in gene silencing by miRNA	2/42	14/18866	0.000432884	0.00184568	0.000606024	ESR1/IL6	2
GO:2001279	regulation of unsaturated fatty acid biosynthetic process	2/42	14/18866	0.000432884	0.00184568	0.000606024	PTGS2/SIRT1	2
GO:0000723	telomere maintenance	4/42	161/18866	0.00044422	0.00188857	0.000620107	MAPK3/PARP1/HSP90AA1/MYC	4
GO:0031570	DNA integrity checkpoint	4/42	161/18866	0.00044422	0.00188857	0.000620107	CCND1/MAPK14/MDM2/CCNB1	4
GO:0043254	regulation of protein-containing complex assembly	6/42	449/18866	0.000445921	0.00189309	0.000621589	ESR1/PARP1/MAPK9/MTOR/HSP90AA1/VEGFA	6
GO:0072001	renal system development	5/42	292/18866	0.000456805	0.00193651	0.000635848	MMP9/SMAD3/CASP9/VEGFA/MYC	5
GO:0002753	cytoplasmic pattern recognition receptor signaling pathway	3/42	68/18866	0.000464921	0.00196462	0.000645076	CASP8/RELA/NFKBIA	3
GO:0016239	positive regulation of macroautophagy	3/42	68/18866	0.000464921	0.00196462	0.000645076	MAPK3/HIF1A/SIRT1	3
GO:0009267	cellular response to starvation	4/42	163/18866	0.000465426	0.00196462	0.000645076	MAPK3/MAPK8/SIRT1/MTOR	4
GO:0046661	male sex differentiation	4/42	164/18866	0.000476296	0.00200764	0.000659201	ESR1/AR/CCND1/BCL2L1	4
GO:2000573	positive regulation of DNA biosynthetic process	3/42	69/18866	0.000485303	0.00203984	0.000669775	MAPK3/HSP90AA1/MYC	3
GO:0005996	monosaccharide metabolic process	5/42	296/18866	0.000486004	0.00203984	0.000669775	AKT1/GAPDH/MAPK14/SIRT1/MTOR	5
GO:0051348	negative regulation of transferase activity	5/42	296/18866	0.000486004	0.00203984	0.000669775	CASP3/PPARG/AKT1/IGF1R/SIRT1	5
GO:0007093	mitotic cell cycle checkpoint	4/42	166/18866	0.000498578	0.00206996	0.000679664	CCND1/BCL2L1/MDM2/CCNB1	4
GO:0034349	glial cell apoptotic process	2/42	15/18866	0.000498776	0.00206996	0.000679664	CASP3/CASP9	2
GO:0043518	negative regulation of DNA damage response, signal transduction by p53 class mediator	2/42	15/18866	0.000498776	0.00206996	0.000679664	MDM2/SIRT1	2
GO:0045346	regulation of MHC class II biosynthetic process	2/42	15/18866	0.000498776	0.00206996	0.000679664	SIRT1/JAK2	2
GO:0048308	organelle inheritance	2/42	15/18866	0.000498776	0.00206996	0.000679664	MAPK3/MAP2K1	2
GO:0048313	Golgi inheritance	2/42	15/18866	0.000498776	0.00206996	0.000679664	MAPK3/MAP2K1	2
GO:0060391	positive regulation of SMAD protein signal transduction	2/42	15/18866	0.000498776	0.00206996	0.000679664	PARP1/JAK2	2
GO:1903960	negative regulation of anion transmembrane transport	2/42	15/18866	0.000498776	0.00206996	0.000679664	AKT1/MTOR	2
GO:0032374	regulation of cholesterol transport	3/42	70/18866	0.00050625	0.00209803	0.000688882	NFKB1/SIRT1/NFKBIA	3
GO:0042129	regulation of T cell proliferation	4/42	167/18866	0.000509993	0.00211059	0.000693005	IL2/CASP3/IL6/ERBB2	4
GO:0009306	protein secretion	6/42	462/18866	0.000518517	0.00214286	0.000703603	IL2/EGFR/GAPDH/HIF1A/JAK2/IL6	6
GO:0035592	establishment of protein localization to extracellular region	6/42	463/18866	0.000524461	0.00216297	0.000710206	IL2/EGFR/GAPDH/HIF1A/JAK2/IL6	6
GO:0002292	T cell differentiation involved in immune response	3/42	71/18866	0.000527768	0.00216297	0.000710206	IL2/MTOR/IL6	3
GO:0014823	response to activity	3/42	71/18866	0.000527768	0.00216297	0.000710206	HIF1A/MTOR/IL6	3
GO:0042531	positive regulation of tyrosine phosphorylation of STAT protein	3/42	71/18866	0.000527768	0.00216297	0.000710206	IL2/JAK2/IL6	3
GO:0042982	amyloid precursor protein metabolic process	3/42	71/18866	0.000527768	0.00216297	0.000710206	CASP3/APP/RELA	3
GO:0045739	positive regulation of DNA repair	3/42	71/18866	0.000527768	0.00216297	0.000710206	PARP1/EGFR/SIRT1	3
GO:0016570	histone modification	6/42	468/18866	0.000554989	0.00227139	0.000745803	MAPK3/MAPK8/SIRT1/CCNB1/JAK2/VEGFA	6
GO:0070372	regulation of ERK1 and ERK2 cascade	5/42	306/18866	0.000565168	0.00230416	0.000756563	MAPK3/EGFR/APP/MAP2K1/ERBB2	5
GO:0071692	protein localization to extracellular region	6/42	470/18866	0.000567581	0.00230416	0.000756563	IL2/EGFR/GAPDH/HIF1A/JAK2/IL6	6
GO:0002070	epithelial cell maturation	2/42	16/18866	0.000569225	0.00230416	0.000756563	PGR/HIF1A	2
GO:0002295	T-helper cell lineage commitment	2/42	16/18866	0.000569225	0.00230416	0.000756563	MTOR/IL6	2
GO:0045342	MHC class II biosynthetic process	2/42	16/18866	0.000569225	0.00230416	0.000756563	SIRT1/JAK2	2
GO:0071380	cellular response to prostaglandin E stimulus	2/42	16/18866	0.000569225	0.00230416	0.000756563	PPARG/AKT1	2
GO:1903358	regulation of Golgi organization	2/42	16/18866	0.000569225	0.00230416	0.000756563	MAPK3/MAP2K1	2
GO:1905050	positive regulation of metallopeptidase activity	2/42	16/18866	0.000569225	0.00230416	0.000756563	MAPK3/MAPK14	2
GO:0010611	regulation of cardiac muscle hypertrophy	3/42	73/18866	0.000572545	0.00231127	0.000758898	PARP1/SMAD3/MTOR	3
GO:0070227	lymphocyte apoptotic process	3/42	73/18866	0.000572545	0.00231127	0.000758898	IL2/AKT1/HIF1A	3
GO:0033209	tumor necrosis factor-mediated signaling pathway	4/42	173/18866	0.000582434	0.00234799	0.000770954	JAK2/CASP8/RELA/NFKBIA	4
GO:0001659	temperature homeostasis	4/42	174/18866	0.000595181	0.00238568	0.000783331	PTGS2/IGF1R/JAK2/VEGFA	4
GO:0032200	telomere organization	4/42	174/18866	0.000595181	0.00238568	0.000783331	MAPK3/PARP1/HSP90AA1/MYC	4
GO:0006305	DNA alkylation	3/42	74/18866	0.000595815	0.00238568	0.000783331	PARP1/FOS/MYC	3
GO:0006306	DNA methylation	3/42	74/18866	0.000595815	0.00238568	0.000783331	PARP1/FOS/MYC	3
GO:0051881	regulation of mitochondrial membrane potential	3/42	74/18866	0.000595815	0.00238568	0.000783331	BCL2L1/AKT1/PARP1	3
GO:0046034	ATP metabolic process	5/42	311/18866	0.000608212	0.00243203	0.000798549	PARP1/GAPDH/APP/HIF1A/CCNB1	5
GO:1900076	regulation of cellular response to insulin stimulus	3/42	75/18866	0.000619683	0.00247455	0.000812511	SIRT1/CDK4/RELA	3
GO:0070661	leukocyte proliferation	5/42	313/18866	0.000626104	0.00249682	0.000819823	IL2/CASP3/MAPK3/IL6/ERBB2	5
GO:0016569	covalent chromatin modification	6/42	481/18866	0.000640881	0.00254843	0.000836768	MAPK3/MAPK8/SIRT1/CCNB1/JAK2/VEGFA	6
GO:0014743	regulation of muscle hypertrophy	3/42	76/18866	0.000644153	0.00254843	0.000836768	PARP1/SMAD3/MTOR	3
GO:1903524	positive regulation of blood circulation	3/42	76/18866	0.000644153	0.00254843	0.000836768	AKT1/PTGS2/EGFR	3
GO:0032966	negative regulation of collagen biosynthetic process	2/42	17/18866	0.000644212	0.00254843	0.000836768	PPARG/IL6	2
GO:0060644	mammary gland epithelial cell differentiation	2/42	17/18866	0.000644212	0.00254843	0.000836768	AKT1/HIF1A	2
GO:0090336	positive regulation of brown fat cell differentiation	2/42	17/18866	0.000644212	0.00254843	0.000836768	PTGS2/MAPK14	2
GO:0007409	axonogenesis	6/42	482/18866	0.000647893	0.00255957	0.000840426	MAPK3/APP/MAP2K1/HSP90AA1/VEGFA/ERBB2	6
GO:0007422	peripheral nervous system development	3/42	77/18866	0.000669233	0.00263683	0.000865796	AKT1/RELA/ERBB2	3
GO:0046902	regulation of mitochondrial membrane permeability	3/42	77/18866	0.000669233	0.00263683	0.000865796	BCL2L1/MAPK8/CASP8	3
GO:1901796	regulation of signal transduction by p53 class mediator	4/42	180/18866	0.000675871	0.00265945	0.000873221	AKT1/MAPK14/MDM2/SIRT1	4
GO:0008361	regulation of cell size	4/42	181/18866	0.000690037	0.00270798	0.000889158	AKT1/CDK4/MTOR/VEGFA	4
GO:1905330	regulation of morphogenesis of an epithelium	4/42	181/18866	0.000690037	0.00270798	0.000889158	ESR1/AR/MTOR/VEGFA	4
GO:0000271	polysaccharide biosynthetic process	3/42	78/18866	0.000694928	0.00271637	0.000891913	AKT1/NFKB1/MTOR	3
GO:0042310	vasoconstriction	3/42	78/18866	0.000694928	0.00271637	0.000891913	AKT1/PTGS2/EGFR	3
GO:0043367	CD4-positive, alpha-beta T cell differentiation	3/42	78/18866	0.000694928	0.00271637	0.000891913	IL2/MTOR/IL6	3
GO:2001252	positive regulation of chromosome organization	4/42	182/18866	0.000704411	0.00274981	0.000902891	MAPK3/SIRT1/CCNB1/VEGFA	4
GO:0007492	endoderm development	3/42	79/18866	0.000721245	0.00278838	0.000915556	MMP2/MMP9/SMAD3	3
GO:0016575	histone deacetylation	3/42	79/18866	0.000721245	0.00278838	0.000915556	MAPK8/SIRT1/VEGFA	3
GO:0050672	negative regulation of lymphocyte proliferation	3/42	79/18866	0.000721245	0.00278838	0.000915556	IL2/CASP3/ERBB2	3
GO:0090398	cellular senescence	3/42	79/18866	0.000721245	0.00278838	0.000915556	MAPK14/SIRT1/MAP2K1	3
GO:0010713	negative regulation of collagen metabolic process	2/42	18/18866	0.000723716	0.00278838	0.000915556	PPARG/IL6	2
GO:0031293	membrane protein intracellular domain proteolysis	2/42	18/18866	0.000723716	0.00278838	0.000915556	NFKB1/RELA	2
GO:0032740	positive regulation of interleukin-17 production	2/42	18/18866	0.000723716	0.00278838	0.000915556	IL2/IL6	2
GO:0051023	regulation of immunoglobulin secretion	2/42	18/18866	0.000723716	0.00278838	0.000915556	IL2/IL6	2
GO:1990000	amyloid fibril formation	2/42	18/18866	0.000723716	0.00278838	0.000915556	APP/MDM2	2
GO:2000641	regulation of early endosome to late endosome transport	2/42	18/18866	0.000723716	0.00278838	0.000915556	MAPK3/MAP2K1	2
GO:0046328	regulation of JNK cascade	4/42	184/18866	0.000733796	0.00282354	0.000927101	AKT1/IGF1R/EGFR/APP	4
GO:0032204	regulation of telomere maintenance	3/42	80/18866	0.000748189	0.00286402	0.000940394	MAPK3/PARP1/MYC	3
GO:0032945	negative regulation of mononuclear cell proliferation	3/42	80/18866	0.000748189	0.00286402	0.000940394	IL2/CASP3/ERBB2	3
GO:0055021	regulation of cardiac muscle tissue growth	3/42	80/18866	0.000748189	0.00286402	0.000940394	MAPK14/CCNB1/MTOR	3
GO:1901224	positive regulation of NIK/NF-kappaB signaling	3/42	80/18866	0.000748189	0.00286402	0.000940394	EGFR/APP/RELA	3
GO:0051147	regulation of muscle cell differentiation	4/42	186/18866	0.000764039	0.00292092	0.000959075	MAPK14/MDM2/SIRT1/MTOR	4
GO:0010833	telomere maintenance via telomere lengthening	3/42	81/18866	0.000775767	0.00296193	0.00097254	MAPK3/PARP1/HSP90AA1	3
GO:0008217	regulation of blood pressure	4/42	187/18866	0.000779487	0.0029723	0.000975945	AR/PPARG/PTGS2/SMAD3	4
GO:0022617	extracellular matrix disassembly	3/42	82/18866	0.000803984	0.00304463	0.000999697	MMP2/MMP9/IL6	3
GO:0010744	positive regulation of macrophage derived foam cell differentiation	2/42	19/18866	0.000807718	0.00304463	0.000999697	NFKB1/MAPK9	2
GO:0010759	positive regulation of macrophage chemotaxis	2/42	19/18866	0.000807718	0.00304463	0.000999697	MAPK3/MAPK14	2
GO:0019054	modulation by virus of host cellular process	2/42	19/18866	0.000807718	0.00304463	0.000999697	BCL2L1/CASP8	2
GO:0032026	response to magnesium ion	2/42	19/18866	0.000807718	0.00304463	0.000999697	CCND1/MDM2	2
GO:0043373	CD4-positive, alpha-beta T cell lineage commitment	2/42	19/18866	0.000807718	0.00304463	0.000999697	MTOR/IL6	2
GO:0051546	keratinocyte migration	2/42	19/18866	0.000807718	0.00304463	0.000999697	MMP9/MTOR	2
GO:0060252	positive regulation of glial cell proliferation	2/42	19/18866	0.000807718	0.00304463	0.000999697	MTOR/IL6	2
GO:0060438	trachea development	2/42	19/18866	0.000807718	0.00304463	0.000999697	MAPK3/MAP2K1	2
GO:0043010	camera-type eye development	5/42	332/18866	0.000816465	0.00306978	0.00100795	EGFR/HIF1A/SMAD3/CDK4/VEGFA	5
GO:0050863	regulation of T cell activation	5/42	332/18866	0.000816465	0.00306978	0.00100795	IL2/CASP3/AKT1/IL6/ERBB2	5
GO:0003018	vascular process in circulatory system	4/42	190/18866	0.000827158	0.00310604	0.00101986	AKT1/PTGS2/EGFR/VEGFA	4
GO:0014855	striated muscle cell proliferation	3/42	83/18866	0.000832846	0.00311554	0.00102298	MAPK14/CCNB1/JAK2	3
GO:0055013	cardiac muscle cell development	3/42	83/18866	0.000832846	0.00311554	0.00102298	CCNB1/MTOR/VEGFA	3
GO:2001021	negative regulation of response to DNA damage stimulus	3/42	83/18866	0.000832846	0.00311554	0.00102298	BCL2L1/MDM2/SIRT1	3
GO:0006970	response to osmotic stress	3/42	85/18866	0.00089253	0.00330655	0.0010857	CASP3/PTGS2/EGFR	3
GO:0045844	positive regulation of striated muscle tissue development	3/42	85/18866	0.00089253	0.00330655	0.0010857	MAPK14/CCNB1/MTOR	3
GO:0048636	positive regulation of muscle organ development	3/42	85/18866	0.00089253	0.00330655	0.0010857	MAPK14/CCNB1/MTOR	3
GO:0110110	positive regulation of animal organ morphogenesis	3/42	85/18866	0.00089253	0.00330655	0.0010857	AR/VEGFA/MYC	3
GO:0010042	response to manganese ion	2/42	20/18866	0.000896199	0.00330655	0.0010857	PTGS2/APP	2
GO:0010875	positive regulation of cholesterol efflux	2/42	20/18866	0.000896199	0.00330655	0.0010857	SIRT1/NFKBIA	2
GO:0023019	signal transduction involved in regulation of gene expression	2/42	20/18866	0.000896199	0.00330655	0.0010857	PARP1/SMAD3	2
GO:0031998	regulation of fatty acid beta-oxidation	2/42	20/18866	0.000896199	0.00330655	0.0010857	AKT1/MTOR	2
GO:0032332	positive regulation of chondrocyte differentiation	2/42	20/18866	0.000896199	0.00330655	0.0010857	SMAD3/RELA	2
GO:0051412	response to corticosterone	2/42	20/18866	0.000896199	0.00330655	0.0010857	CCND1/FOS	2
GO:0071636	positive regulation of transforming growth factor beta production	2/42	20/18866	0.000896199	0.00330655	0.0010857	PTGS2/SMAD3	2
GO:0042098	T cell proliferation	4/42	195/18866	0.000911136	0.00335747	0.00110242	IL2/CASP3/IL6/ERBB2	4
GO:0006112	energy reserve metabolic process	3/42	86/18866	0.000923364	0.0033773	0.00110893	AKT1/MTOR/MYC	3
GO:0042509	regulation of tyrosine phosphorylation of STAT protein	3/42	86/18866	0.000923364	0.0033773	0.00110893	IL2/JAK2/IL6	3
GO:0070664	negative regulation of leukocyte proliferation	3/42	86/18866	0.000923364	0.0033773	0.00110893	IL2/CASP3/ERBB2	3
GO:0097756	negative regulation of blood vessel diameter	3/42	86/18866	0.000923364	0.0033773	0.00110893	AKT1/PTGS2/EGFR	3
GO:1901863	positive regulation of muscle tissue development	3/42	86/18866	0.000923364	0.0033773	0.00110893	MAPK14/CCNB1/MTOR	3
GO:2000106	regulation of leukocyte apoptotic process	3/42	86/18866	0.000923364	0.0033773	0.00110893	IL2/HIF1A/SIRT1	3
GO:0050728	negative regulation of inflammatory response	4/42	196/18866	0.000928626	0.00339235	0.00111387	IL2/PPARG/NFKB1/SMAD3	4
GO:0090150	establishment of protein localization to membrane	5/42	342/18866	0.000932547	0.00340247	0.00111719	MAPK8/EGFR/HSP90AA1/CASP8/ERBB2	5
GO:0032436	positive regulation of proteasomal ubiquitin-dependent protein catabolic process	3/42	87/18866	0.000954866	0.00347534	0.00114112	AKT1/MAPK9/MDM2	3
GO:0060420	regulation of heart growth	3/42	87/18866	0.000954866	0.00347534	0.00114112	MAPK14/CCNB1/MTOR	3
GO:0043112	receptor metabolic process	4/42	198/18866	0.000964316	0.00350542	0.00115099	PPARG/HIF1A/JAK2/VEGFA	4
GO:0014068	positive regulation of phosphatidylinositol 3-kinase signaling	3/42	88/18866	0.000987042	0.00355202	0.00116629	IGF1R/SIRT1/JAK2	3
GO:0046889	positive regulation of lipid biosynthetic process	3/42	88/18866	0.000987042	0.00355202	0.00116629	AKT1/PTGS2/MTOR	3
GO:0002363	alpha-beta T cell lineage commitment	2/42	21/18866	0.000989139	0.00355202	0.00116629	MTOR/IL6	2
GO:0030220	platelet formation	2/42	21/18866	0.000989139	0.00355202	0.00116629	CASP3/CASP9	2
GO:0032516	positive regulation of phosphoprotein phosphatase activity	2/42	21/18866	0.000989139	0.00355202	0.00116629	MTOR/JAK2	2
GO:0035357	peroxisome proliferator activated receptor signaling pathway	2/42	21/18866	0.000989139	0.00355202	0.00116629	PPARG/SIRT1	2
GO:0045943	positive regulation of transcription by RNA polymerase I	2/42	21/18866	0.000989139	0.00355202	0.00116629	MTOR/ERBB2	2
GO:0048305	immunoglobulin secretion	2/42	21/18866	0.000989139	0.00355202	0.00116629	IL2/IL6	2
GO:0090201	negative regulation of release of cytochrome c from mitochondria	2/42	21/18866	0.000989139	0.00355202	0.00116629	BCL2L1/AKT1	2
GO:1903055	positive regulation of extracellular matrix organization	2/42	21/18866	0.000989139	0.00355202	0.00116629	SMAD3/IL6	2
GO:0002221	pattern recognition receptor signaling pathway	4/42	201/18866	0.00101965	0.00364919	0.0011982	ESR1/CASP8/RELA/NFKBIA	4
GO:0007260	tyrosine phosphorylation of STAT protein	3/42	89/18866	0.0010199	0.00364919	0.0011982	IL2/JAK2/IL6	3
GO:0055006	cardiac cell development	3/42	89/18866	0.0010199	0.00364919	0.0011982	CCNB1/MTOR/VEGFA	3
GO:0007179	transforming growth factor beta receptor signaling pathway	4/42	202/18866	0.00103858	0.00370707	0.00121721	PARP1/SIRT1/SMAD3/FOS	4
GO:0009746	response to hexose	4/42	202/18866	0.00103858	0.00370707	0.00121721	CASP3/PTGS2/IGF1R/HIF1A	4
GO:0046427	positive regulation of receptor signaling pathway via JAK-STAT	3/42	90/18866	0.00105344	0.00375558	0.00123313	IL2/JAK2/IL6	3
GO:0006925	inflammatory cell apoptotic process	2/42	22/18866	0.00108652	0.00383603	0.00125955	SIRT1/IL6	2
GO:0032069	regulation of nuclease activity	2/42	22/18866	0.00108652	0.00383603	0.00125955	AKT1/SIRT1	2
GO:0036344	platelet morphogenesis	2/42	22/18866	0.00108652	0.00383603	0.00125955	CASP3/CASP9	2
GO:0043369	CD4-positive or CD8-positive, alpha-beta T cell lineage commitment	2/42	22/18866	0.00108652	0.00383603	0.00125955	MTOR/IL6	2
GO:0051000	positive regulation of nitric-oxide synthase activity	2/42	22/18866	0.00108652	0.00383603	0.00125955	AKT1/HIF1A	2
GO:0055093	response to hyperoxia	2/42	22/18866	0.00108652	0.00383603	0.00125955	PPARG/CDK4	2
GO:0071379	cellular response to prostaglandin stimulus	2/42	22/18866	0.00108652	0.00383603	0.00125955	PPARG/AKT1	2
GO:0034103	regulation of tissue remodeling	3/42	91/18866	0.00108767	0.00383603	0.00125955	IL2/EGFR/IL6	3
GO:0097306	cellular response to alcohol	3/42	91/18866	0.00108767	0.00383603	0.00125955	PPARG/AKT1/CDK4	3
GO:1903321	negative regulation of protein modification by small protein conjugation or removal	3/42	92/18866	0.0011226	0.0039545	0.00129845	AKT1/MTOR/RELA	3
GO:0034284	response to monosaccharide	4/42	207/18866	0.00113697	0.00400034	0.0013135	CASP3/PTGS2/IGF1R/HIF1A	4
GO:0045766	positive regulation of angiogenesis	4/42	208/18866	0.0011574	0.0040655	0.00133489	PTGS2/HIF1A/SIRT1/VEGFA	4
GO:1904894	positive regulation of receptor signaling pathway via STAT	3/42	93/18866	0.00115823	0.0040655	0.00133489	IL2/JAK2/IL6	3
GO:0002052	positive regulation of neuroblast proliferation	2/42	23/18866	0.00118832	0.00414162	0.00135989	HIF1A/VEGFA	2
GO:0006359	regulation of transcription by RNA polymerase III	2/42	23/18866	0.00118832	0.00414162	0.00135989	AR/MTOR	2
GO:0035162	embryonic hemopoiesis	2/42	23/18866	0.00118832	0.00414162	0.00135989	HIF1A/VEGFA	2
GO:0048714	positive regulation of oligodendrocyte differentiation	2/42	23/18866	0.00118832	0.00414162	0.00135989	PPARG/MTOR	2
GO:1902254	negative regulation of intrinsic apoptotic signaling pathway by p53 class mediator	2/42	23/18866	0.00118832	0.00414162	0.00135989	MDM2/SIRT1	2
GO:1904996	positive regulation of leukocyte adhesion to vascular endothelial cell	2/42	23/18866	0.00118832	0.00414162	0.00135989	RELA/IL6	2
GO:0010660	regulation of muscle cell apoptotic process	3/42	94/18866	0.00119457	0.00414389	0.00136064	PPARG/SIRT1/JAK2	3
GO:0051591	response to cAMP	3/42	94/18866	0.00119457	0.00414389	0.00136064	APP/RELA/FOS	3
GO:1904035	regulation of epithelial cell apoptotic process	3/42	94/18866	0.00119457	0.00414389	0.00136064	MTOR/JAK2/IL6	3
GO:1905954	positive regulation of lipid localization	3/42	94/18866	0.00119457	0.00414389	0.00136064	NFKB1/SIRT1/NFKBIA	3
GO:0031396	regulation of protein ubiquitination	4/42	211/18866	0.00122025	0.00422803	0.00138826	AKT1/MAPK9/MTOR/HSP90AA1	4
GO:0007589	body fluid secretion	3/42	95/18866	0.00123162	0.00426243	0.00139956	CCND1/HIF1A/VEGFA	3
GO:0051701	interaction with host	4/42	212/18866	0.00124173	0.00429237	0.00140939	BCL2L1/EGFR/GAPDH/CASP8	4
GO:0090276	regulation of peptide hormone secretion	4/42	213/18866	0.00126346	0.00436242	0.00143239	EGFR/HIF1A/JAK2/IL6	4
GO:0034695	response to prostaglandin E	2/42	24/18866	0.00129452	0.00444888	0.00146078	PPARG/AKT1	2
GO:0036003	positive regulation of transcription from RNA polymerase II promoter in response to stress	2/42	24/18866	0.00129452	0.00444888	0.00146078	HIF1A/VEGFA	2
GO:0044321	response to leptin	2/42	24/18866	0.00129452	0.00444888	0.00146078	CCND1/SIRT1	2
GO:0045821	positive regulation of glycolytic process	2/42	24/18866	0.00129452	0.00444888	0.00146078	APP/HIF1A	2
GO:0070374	positive regulation of ERK1 and ERK2 cascade	4/42	215/18866	0.00130774	0.00446887	0.00146734	MAPK3/EGFR/APP/MAP2K1	4
GO:0006476	protein deacetylation	3/42	97/18866	0.00130789	0.00446887	0.00146734	MAPK8/SIRT1/VEGFA	3
GO:0035710	CD4-positive, alpha-beta T cell activation	3/42	97/18866	0.00130789	0.00446887	0.00146734	IL2/MTOR/IL6	3
GO:0071674	mononuclear cell migration	3/42	97/18866	0.00130789	0.00446887	0.00146734	MAPK3/MAPK14/IL6	3
GO:0120162	positive regulation of cold-induced thermogenesis	3/42	97/18866	0.00130789	0.00446887	0.00146734	IGF1R/JAK2/VEGFA	3
GO:0001657	ureteric bud development	3/42	98/18866	0.00134711	0.00457646	0.00150267	SMAD3/VEGFA/MYC	3
GO:0010657	muscle cell apoptotic process	3/42	98/18866	0.00134711	0.00457646	0.00150267	PPARG/SIRT1/JAK2	3
GO:0030316	osteoclast differentiation	3/42	98/18866	0.00134711	0.00457646	0.00150267	MAPK14/MTOR/FOS	3
GO:0044728	DNA methylation or demethylation	3/42	98/18866	0.00134711	0.00457646	0.00150267	PARP1/FOS/MYC	3
GO:0045833	negative regulation of lipid metabolic process	3/42	98/18866	0.00134711	0.00457646	0.00150267	AKT1/NFKB1/SIRT1	3
GO:0010717	regulation of epithelial to mesenchymal transition	3/42	99/18866	0.00138707	0.00468531	0.00153841	SMAD3/MTOR/IL6	3
GO:0051817	modulation of process of other organism involved in symbiotic interaction	3/42	99/18866	0.00138707	0.00468531	0.00153841	BCL2L1/GAPDH/CASP8	3
GO:0072163	mesonephric epithelium development	3/42	99/18866	0.00138707	0.00468531	0.00153841	SMAD3/VEGFA/MYC	3
GO:0072164	mesonephric tubule development	3/42	99/18866	0.00138707	0.00468531	0.00153841	SMAD3/VEGFA/MYC	3
GO:0090277	positive regulation of peptide hormone secretion	3/42	99/18866	0.00138707	0.00468531	0.00153841	EGFR/HIF1A/JAK2	3
GO:0050670	regulation of lymphocyte proliferation	4/42	219/18866	0.00139953	0.00470329	0.00154431	IL2/CASP3/IL6/ERBB2	4
GO:0002053	positive regulation of mesenchymal cell proliferation	2/42	25/18866	0.00140511	0.00470329	0.00154431	VEGFA/MYC	2
GO:0046697	decidualization	2/42	25/18866	0.00140511	0.00470329	0.00154431	MAPK3/PTGS2	2
GO:0050927	positive regulation of positive chemotaxis	2/42	25/18866	0.00140511	0.00470329	0.00154431	SMAD3/VEGFA	2
GO:0051894	positive regulation of focal adhesion assembly	2/42	25/18866	0.00140511	0.00470329	0.00154431	SMAD3/VEGFA	2
GO:0060330	regulation of response to interferon-gamma	2/42	25/18866	0.00140511	0.00470329	0.00154431	PPARG/JAK2	2
GO:0060334	regulation of interferon-gamma-mediated signaling pathway	2/42	25/18866	0.00140511	0.00470329	0.00154431	PPARG/JAK2	2
GO:1904385	cellular response to angiotensin	2/42	25/18866	0.00140511	0.00470329	0.00154431	NFKB1/RELA	2
GO:0032944	regulation of mononuclear cell proliferation	4/42	221/18866	0.00144707	0.00483828	0.00158864	IL2/CASP3/IL6/ERBB2	4
GO:0042116	macrophage activation	3/42	101/18866	0.0014692	0.0049012	0.0016093	APP/JAK2/IL6	3
GO:0044773	mitotic DNA damage checkpoint	3/42	101/18866	0.0014692	0.0049012	0.0016093	CCND1/MDM2/CCNB1	3
GO:0097529	myeloid leukocyte migration	4/42	222/18866	0.00147126	0.00490254	0.00160974	MAPK3/MAPK14/VEGFA/IL6	4
GO:0016485	protein processing	4/42	223/18866	0.00149573	0.00497848	0.00163467	CASP3/PARP1/MDM2/CASP8	4
GO:0043502	regulation of muscle adaptation	3/42	102/18866	0.00151139	0.00499759	0.00164095	PARP1/SMAD3/MTOR	3
GO:0055024	regulation of cardiac muscle tissue development	3/42	102/18866	0.00151139	0.00499759	0.00164095	MAPK14/CCNB1/MTOR	3
GO:2000060	positive regulation of ubiquitin-dependent protein catabolic process	3/42	102/18866	0.00151139	0.00499759	0.00164095	AKT1/MAPK9/MDM2	3
GO:0006309	apoptotic DNA fragmentation	2/42	26/18866	0.00152005	0.00499759	0.00164095	CASP3/IL6	2
GO:0050926	regulation of positive chemotaxis	2/42	26/18866	0.00152005	0.00499759	0.00164095	SMAD3/VEGFA	2
GO:0060390	regulation of SMAD protein signal transduction	2/42	26/18866	0.00152005	0.00499759	0.00164095	PARP1/JAK2	2
GO:0060740	prostate gland epithelium morphogenesis	2/42	26/18866	0.00152005	0.00499759	0.00164095	ESR1/AR	2
GO:1900739	regulation of protein insertion into mitochondrial membrane involved in apoptotic signaling pathway	2/42	26/18866	0.00152005	0.00499759	0.00164095	MAPK8/CASP8	2
GO:1900740	positive regulation of protein insertion into mitochondrial membrane involved in apoptotic signaling pathway	2/42	26/18866	0.00152005	0.00499759	0.00164095	MAPK8/CASP8	2
GO:1903649	regulation of cytoplasmic transport	2/42	26/18866	0.00152005	0.00499759	0.00164095	MAPK3/MAP2K1	2
GO:1905523	positive regulation of macrophage migration	2/42	26/18866	0.00152005	0.00499759	0.00164095	MAPK3/MAPK14	2
GO:0045732	positive regulation of protein catabolic process	4/42	225/18866	0.00154553	0.00507571	0.00166659	AKT1/MAPK9/MDM2/HSP90AA1	4
GO:0001823	mesonephros development	3/42	103/18866	0.00155433	0.00507646	0.00166684	SMAD3/VEGFA/MYC	3
GO:0002042	cell migration involved in sprouting angiogenesis	3/42	103/18866	0.00155433	0.00507646	0.00166684	AKT1/PTGS2/VEGFA	3
GO:0008630	intrinsic apoptotic signaling pathway in response to DNA damage	3/42	103/18866	0.00155433	0.00507646	0.00166684	BCL2L1/SIRT1/CASP9	3
GO:0034766	negative regulation of ion transmembrane transport	3/42	103/18866	0.00155433	0.00507646	0.00166684	AKT1/MMP9/MTOR	3
GO:0048709	oligodendrocyte differentiation	3/42	103/18866	0.00155433	0.00507646	0.00166684	PPARG/MTOR/ERBB2	3
GO:0001654	eye development	5/42	384/18866	0.00155888	0.00508571	0.00166988	EGFR/HIF1A/SMAD3/CDK4/VEGFA	5
GO:0003300	cardiac muscle hypertrophy	3/42	104/18866	0.00159803	0.00520769	0.00170993	PARP1/SMAD3/MTOR	3
GO:0150063	visual system development	5/42	388/18866	0.00163154	0.00531103	0.00174386	EGFR/HIF1A/SMAD3/CDK4/VEGFA	5
GO:0072539	T-helper 17 cell differentiation	2/42	27/18866	0.00163934	0.00531746	0.00174597	IL2/IL6	2
GO:1903203	regulation of oxidative stress-induced neuron death	2/42	27/18866	0.00163934	0.00531746	0.00174597	PARP1/HIF1A	2
GO:0007631	feeding behavior	3/42	105/18866	0.0016425	0.00531746	0.00174597	APP/MTOR/FOS	3
GO:0030301	cholesterol transport	3/42	105/18866	0.0016425	0.00531746	0.00174597	NFKB1/SIRT1/NFKBIA	3
GO:1902106	negative regulation of leukocyte differentiation	3/42	105/18866	0.0016425	0.00531746	0.00174597	IL2/ERBB2/MYC	3
GO:0019233	sensory perception of pain	3/42	106/18866	0.00168774	0.00544604	0.00178819	MAPK3/PTGS2/MTOR	3
GO:0032091	negative regulation of protein binding	3/42	106/18866	0.00168774	0.00544604	0.00178819	MAPK3/AKT1/MAPK8	3
GO:0046632	alpha-beta T cell differentiation	3/42	106/18866	0.00168774	0.00544604	0.00178819	IL2/MTOR/IL6	3
GO:0048738	cardiac muscle tissue development	4/42	231/18866	0.00170185	0.00548559	0.00180118	MAPK14/CCNB1/MTOR/VEGFA	4
GO:0006869	lipid transport	5/42	393/18866	0.00172584	0.00555212	0.00182302	PPARG/AKT1/NFKB1/SIRT1/NFKBIA	5
GO:0030595	leukocyte chemotaxis	4/42	232/18866	0.00172893	0.00555212	0.00182302	MAPK3/MAPK14/VEGFA/IL6	4
GO:0014897	striated muscle hypertrophy	3/42	107/18866	0.00173375	0.00555212	0.00182302	PARP1/SMAD3/MTOR	3
GO:0030330	DNA damage response, signal transduction by p53 class mediator	3/42	107/18866	0.00173375	0.00555212	0.00182302	MDM2/SIRT1/CCNB1	3
GO:0035601	protein deacylation	3/42	107/18866	0.00173375	0.00555212	0.00182302	MAPK8/SIRT1/VEGFA	3
GO:0055017	cardiac muscle tissue growth	3/42	107/18866	0.00173375	0.00555212	0.00182302	MAPK14/CCNB1/MTOR	3
GO:0048880	sensory system development	5/42	394/18866	0.00174517	0.00558267	0.00183305	EGFR/HIF1A/SMAD3/CDK4/VEGFA	5
GO:0009743	response to carbohydrate	4/42	233/18866	0.00175631	0.00561224	0.00184276	CASP3/PTGS2/IGF1R/HIF1A	4
GO:0002360	T cell lineage commitment	2/42	28/18866	0.00176296	0.00561467	0.00184356	MTOR/IL6	2
GO:0033598	mammary gland epithelial cell proliferation	2/42	28/18866	0.00176296	0.00561467	0.00184356	ESR1/CCND1	2
GO:0060512	prostate gland morphogenesis	2/42	28/18866	0.00176296	0.00561467	0.00184356	ESR1/AR	2
GO:0030198	extracellular matrix organization	5/42	395/18866	0.00176466	0.00561467	0.00184356	MMP2/MMP9/APP/SMAD3/IL6	5
GO:0002062	chondrocyte differentiation	3/42	108/18866	0.00178054	0.00564695	0.00185416	MAPK14/SMAD3/RELA	3
GO:0008593	regulation of Notch signaling pathway	3/42	108/18866	0.00178054	0.00564695	0.00185416	AKT1/EGFR/NFKBIA	3
GO:0044774	mitotic DNA integrity checkpoint	3/42	108/18866	0.00178054	0.00564695	0.00185416	CCND1/MDM2/CCNB1	3
GO:0043062	extracellular structure organization	5/42	396/18866	0.00178432	0.00565288	0.00185611	MMP2/MMP9/APP/SMAD3/IL6	5
GO:1903039	positive regulation of leukocyte cell-cell adhesion	4/42	235/18866	0.00181198	0.00572826	0.00188086	IL2/AKT1/RELA/IL6	4
GO:1904018	positive regulation of vasculature development	4/42	235/18866	0.00181198	0.00572826	0.00188086	PTGS2/HIF1A/SIRT1/VEGFA	4
GO:0002286	T cell activation involved in immune response	3/42	109/18866	0.00182811	0.00576692	0.00189355	IL2/MTOR/IL6	3
GO:0014896	muscle hypertrophy	3/42	109/18866	0.00182811	0.00576692	0.00189355	PARP1/SMAD3/MTOR	3
GO:0060560	developmental growth involved in morphogenesis	4/42	236/18866	0.00184027	0.0057991	0.00190412	ESR1/APP/HSP90AA1/VEGFA	4
GO:0048588	developmental cell growth	4/42	237/18866	0.00186886	0.00588295	0.00193165	APP/MTOR/HSP90AA1/VEGFA	4
GO:0002821	positive regulation of adaptive immune response	3/42	110/18866	0.00187647	0.00588341	0.0019318	IL2/SIRT1/IL6	3
GO:1901800	positive regulation of proteasomal protein catabolic process	3/42	110/18866	0.00187647	0.00588341	0.0019318	AKT1/MAPK9/MDM2	3
GO:0001782	B cell homeostasis	2/42	29/18866	0.00189088	0.00588341	0.0019318	CASP3/HIF1A	2
GO:0007263	nitric oxide mediated signal transduction	2/42	29/18866	0.00189088	0.00588341	0.0019318	EGFR/VEGFA	2
GO:0019048	modulation by virus of host process	2/42	29/18866	0.00189088	0.00588341	0.0019318	BCL2L1/CASP8	2
GO:0031063	regulation of histone deacetylation	2/42	29/18866	0.00189088	0.00588341	0.0019318	MAPK8/VEGFA	2
GO:0032373	positive regulation of sterol transport	2/42	29/18866	0.00189088	0.00588341	0.0019318	SIRT1/NFKBIA	2
GO:0032376	positive regulation of cholesterol transport	2/42	29/18866	0.00189088	0.00588341	0.0019318	SIRT1/NFKBIA	2
GO:0036296	response to increased oxygen levels	2/42	29/18866	0.00189088	0.00588341	0.0019318	PPARG/CDK4	2
GO:0045822	negative regulation of heart contraction	2/42	29/18866	0.00189088	0.00588341	0.0019318	IL2/JAK2	2
GO:0150117	positive regulation of cell-substrate junction organization	2/42	29/18866	0.00189088	0.00588341	0.0019318	SMAD3/VEGFA	2
GO:0002526	acute inflammatory response	3/42	111/18866	0.00192562	0.00596641	0.00195905	PPARG/PTGS2/IL6	3
GO:0042303	molting cycle	3/42	111/18866	0.00192562	0.00596641	0.00195905	PTGS2/EGFR/RELA	3
GO:0042633	hair cycle	3/42	111/18866	0.00192562	0.00596641	0.00195905	PTGS2/EGFR/RELA	3
GO:0098732	macromolecule deacylation	3/42	111/18866	0.00192562	0.00596641	0.00195905	MAPK8/SIRT1/VEGFA	3
GO:0005976	polysaccharide metabolic process	3/42	112/18866	0.00197558	0.00611478	0.00200777	AKT1/NFKB1/MTOR	3
GO:0001516	prostaglandin biosynthetic process	2/42	30/18866	0.00202309	0.00618422	0.00203057	PTGS2/SIRT1	2
GO:0001844	protein insertion into mitochondrial membrane involved in apoptotic signaling pathway	2/42	30/18866	0.00202309	0.00618422	0.00203057	MAPK8/CASP8	2
GO:0005979	regulation of glycogen biosynthetic process	2/42	30/18866	0.00202309	0.00618422	0.00203057	AKT1/MTOR	2
GO:0010586	miRNA metabolic process	2/42	30/18866	0.00202309	0.00618422	0.00203057	NFKB1/RELA	2
GO:0010758	regulation of macrophage chemotaxis	2/42	30/18866	0.00202309	0.00618422	0.00203057	MAPK3/MAPK14	2
GO:0010962	regulation of glucan biosynthetic process	2/42	30/18866	0.00202309	0.00618422	0.00203057	AKT1/MTOR	2
GO:0036475	neuron death in response to oxidative stress	2/42	30/18866	0.00202309	0.00618422	0.00203057	PARP1/HIF1A	2
GO:0043457	regulation of cellular respiration	2/42	30/18866	0.00202309	0.00618422	0.00203057	HIF1A/CCNB1	2
GO:0044030	regulation of DNA methylation	2/42	30/18866	0.00202309	0.00618422	0.00203057	PARP1/MYC	2
GO:0046457	prostanoid biosynthetic process	2/42	30/18866	0.00202309	0.00618422	0.00203057	PTGS2/SIRT1	2
GO:0048147	negative regulation of fibroblast proliferation	2/42	30/18866	0.00202309	0.00618422	0.00203057	PPARG/MYC	2
GO:0071480	cellular response to gamma radiation	2/42	30/18866	0.00202309	0.00618422	0.00203057	BCL2L1/MDM2	2
GO:0035821	modulation of process of other organism	3/42	113/18866	0.00202633	0.00618773	0.00203172	BCL2L1/GAPDH/CASP8	3
GO:0002831	regulation of response to biotic stimulus	5/42	409/18866	0.0020547	0.0062679	0.00205805	MAPK3/PPARG/NFKB1/JAK2/RELA	5
GO:0006096	glycolytic process	3/42	115/18866	0.00213026	0.00647837	0.00212715	GAPDH/APP/HIF1A	3
GO:0043620	regulation of DNA-templated transcription in response to stress	3/42	115/18866	0.00213026	0.00647837	0.00212715	HIF1A/RELA/VEGFA	3
GO:0060419	heart growth	3/42	115/18866	0.00213026	0.00647837	0.00212715	MAPK14/CCNB1/MTOR	3
GO:0006469	negative regulation of protein kinase activity	4/42	246/18866	0.00214026	0.00650209	0.00213494	CASP3/AKT1/IGF1R/SIRT1	4
GO:0002675	positive regulation of acute inflammatory response	2/42	31/18866	0.00215957	0.0065073	0.00213665	PTGS2/IL6	2
GO:0006356	regulation of transcription by RNA polymerase I	2/42	31/18866	0.00215957	0.0065073	0.00213665	MTOR/ERBB2	2
GO:0032770	positive regulation of monooxygenase activity	2/42	31/18866	0.00215957	0.0065073	0.00213665	AKT1/HIF1A	2
GO:0070229	negative regulation of lymphocyte apoptotic process	2/42	31/18866	0.00215957	0.0065073	0.00213665	IL2/HIF1A	2
GO:0072538	T-helper 17 type immune response	2/42	31/18866	0.00215957	0.0065073	0.00213665	IL2/IL6	2
GO:1902230	negative regulation of intrinsic apoptotic signaling pathway in response to DNA damage	2/42	31/18866	0.00215957	0.0065073	0.00213665	BCL2L1/SIRT1	2
GO:1902253	regulation of intrinsic apoptotic signaling pathway by p53 class mediator	2/42	31/18866	0.00215957	0.0065073	0.00213665	MDM2/SIRT1	2
GO:1903792	negative regulation of anion transport	2/42	31/18866	0.00215957	0.0065073	0.00213665	AKT1/MTOR	2
GO:0006757	ATP generation from ADP	3/42	116/18866	0.00218345	0.00656589	0.00215589	GAPDH/APP/HIF1A	3
GO:0046916	cellular transition metal ion homeostasis	3/42	116/18866	0.00218345	0.00656589	0.00215589	APP/HIF1A/MYC	3
GO:0010639	negative regulation of organelle organization	5/42	416/18866	0.00221216	0.00664548	0.00218202	BCL2L1/AKT1/PARP1/SIRT1/CCNB1	5
GO:0030282	bone mineralization	3/42	117/18866	0.00223746	0.00671466	0.00220474	PTGS2/HIF1A/SMAD3	3
GO:0033559	unsaturated fatty acid metabolic process	3/42	118/18866	0.0022923	0.00683976	0.00224582	MAPK3/PTGS2/SIRT1	3
GO:0050868	negative regulation of T cell activation	3/42	118/18866	0.0022923	0.00683976	0.00224582	IL2/CASP3/ERBB2	3
GO:0010165	response to X-ray	2/42	32/18866	0.0023003	0.00683976	0.00224582	CASP3/CCND1	2
GO:0034694	response to prostaglandin	2/42	32/18866	0.0023003	0.00683976	0.00224582	PPARG/AKT1	2
GO:0051968	positive regulation of synaptic transmission, glutamatergic	2/42	32/18866	0.0023003	0.00683976	0.00224582	PTGS2/EGFR	2
GO:0061036	positive regulation of cartilage development	2/42	32/18866	0.0023003	0.00683976	0.00224582	SMAD3/RELA	2
GO:0071295	cellular response to vitamin	2/42	32/18866	0.0023003	0.00683976	0.00224582	PPARG/MDM2	2
GO:1902235	regulation of endoplasmic reticulum stress-induced intrinsic apoptotic signaling pathway	2/42	32/18866	0.0023003	0.00683976	0.00224582	BCL2L1/SIRT1	2
GO:1903959	regulation of anion transmembrane transport	2/42	32/18866	0.0023003	0.00683976	0.00224582	AKT1/MTOR	2
GO:1901991	negative regulation of mitotic cell cycle phase transition	4/42	251/18866	0.00230227	0.00683976	0.00224582	CCND1/MDM2/CCNB1/CDK4	4
GO:0030217	T cell differentiation	4/42	253/18866	0.00236938	0.00703208	0.00230896	IL2/MTOR/IL6/ERBB2	4
GO:0043161	proteasome-mediated ubiquitin-dependent protein catabolic process	5/42	424/18866	0.00240275	0.00710059	0.00233146	AKT1/MAPK9/MDM2/SIRT1/CCNB1	5
GO:0045926	negative regulation of growth	4/42	254/18866	0.00240343	0.00710059	0.00233146	PPARG/HIF1A/SIRT1/SMAD3	4
GO:0090092	regulation of transmembrane receptor protein serine/threonine kinase signaling pathway	4/42	254/18866	0.00240343	0.00710059	0.00233146	PARP1/SIRT1/SMAD3/JAK2	4
GO:2000027	regulation of animal organ morphogenesis	4/42	254/18866	0.00240343	0.00710059	0.00233146	ESR1/AR/VEGFA/MYC	4
GO:0006304	DNA modification	3/42	120/18866	0.00240446	0.00710059	0.00233146	PARP1/FOS/MYC	3
GO:0010464	regulation of mesenchymal cell proliferation	2/42	33/18866	0.00244526	0.00719236	0.00236159	VEGFA/MYC	2
GO:0033028	myeloid cell apoptotic process	2/42	33/18866	0.00244526	0.00719236	0.00236159	SIRT1/IL6	2
GO:1901797	negative regulation of signal transduction by p53 class mediator	2/42	33/18866	0.00244526	0.00719236	0.00236159	MDM2/SIRT1	2
GO:1905048	regulation of metallopeptidase activity	2/42	33/18866	0.00244526	0.00719236	0.00236159	MAPK3/MAPK14	2
GO:0010906	regulation of glucose metabolic process	3/42	121/18866	0.00246179	0.00722664	0.00237285	AKT1/SIRT1/MTOR	3
GO:1900542	regulation of purine nucleotide metabolic process	3/42	121/18866	0.00246179	0.00722664	0.00237285	PARP1/APP/HIF1A	3
GO:0090257	regulation of muscle system process	4/42	256/18866	0.00247256	0.00725104	0.00238086	PARP1/PTGS2/SMAD3/MTOR	4
GO:0030072	peptide hormone secretion	4/42	257/18866	0.00250763	0.00734661	0.00241224	EGFR/HIF1A/JAK2/IL6	4
GO:0006690	icosanoid metabolic process	3/42	122/18866	0.00251997	0.00736091	0.00241693	MAPK3/PTGS2/SIRT1	3
GO:0010811	positive regulation of cell-substrate adhesion	3/42	122/18866	0.00251997	0.00736091	0.00241693	SMAD3/JAK2/VEGFA	3
GO:0045471	response to ethanol	3/42	122/18866	0.00251997	0.00736091	0.00241693	IL2/CCND1/CASP8	3
GO:0006140	regulation of nucleotide metabolic process	3/42	123/18866	0.002579	0.00750432	0.00246402	PARP1/APP/HIF1A	3
GO:0000737	DNA catabolic process, endonucleolytic	2/42	34/18866	0.00259443	0.00750432	0.00246402	CASP3/IL6	2
GO:0016242	negative regulation of macroautophagy	2/42	34/18866	0.00259443	0.00750432	0.00246402	AKT1/MTOR	2
GO:0032148	activation of protein kinase B activity	2/42	34/18866	0.00259443	0.00750432	0.00246402	AKT1/MTOR	2
GO:0043276	anoikis	2/42	34/18866	0.00259443	0.00750432	0.00246402	AKT1/MTOR	2
GO:0043516	regulation of DNA damage response, signal transduction by p53 class mediator	2/42	34/18866	0.00259443	0.00750432	0.00246402	MDM2/SIRT1	2
GO:0045648	positive regulation of erythrocyte differentiation	2/42	34/18866	0.00259443	0.00750432	0.00246402	MAPK14/HIF1A	2
GO:0055094	response to lipoprotein particle	2/42	34/18866	0.00259443	0.00750432	0.00246402	PPARG/AKT1	2
GO:0070102	interleukin-6-mediated signaling pathway	2/42	34/18866	0.00259443	0.00750432	0.00246402	JAK2/IL6	2
GO:1902692	regulation of neuroblast proliferation	2/42	34/18866	0.00259443	0.00750432	0.00246402	HIF1A/VEGFA	2
GO:1903362	regulation of cellular protein catabolic process	4/42	260/18866	0.0026149	0.00755615	0.00248104	AKT1/MAPK9/MDM2/HSP90AA1	4
GO:0046031	ADP metabolic process	3/42	124/18866	0.00263887	0.00761798	0.00250134	GAPDH/APP/HIF1A	3
GO:0001894	tissue homeostasis	4/42	261/18866	0.00265135	0.00764654	0.00251072	PTGS2/EGFR/VEGFA/IL6	4
GO:0043500	muscle adaptation	3/42	125/18866	0.0026996	0.00777812	0.00255392	PARP1/SMAD3/MTOR	3
GO:0030262	apoptotic nuclear changes	2/42	35/18866	0.00274779	0.00786337	0.00258191	CASP3/IL6	2
GO:0034390	smooth muscle cell apoptotic process	2/42	35/18866	0.00274779	0.00786337	0.00258191	PPARG/SIRT1	2
GO:0034391	regulation of smooth muscle cell apoptotic process	2/42	35/18866	0.00274779	0.00786337	0.00258191	PPARG/SIRT1	2
GO:0045922	negative regulation of fatty acid metabolic process	2/42	35/18866	0.00274779	0.00786337	0.00258191	AKT1/SIRT1	2
GO:0060251	regulation of glial cell proliferation	2/42	35/18866	0.00274779	0.00786337	0.00258191	MTOR/IL6	2
GO:0060674	placenta blood vessel development	2/42	35/18866	0.00274779	0.00786337	0.00258191	AKT1/MAP2K1	2
GO:1901030	positive regulation of mitochondrial outer membrane permeabilization involved in apoptotic signaling pathway	2/42	35/18866	0.00274779	0.00786337	0.00258191	MAPK8/CASP8	2
GO:0055007	cardiac muscle cell differentiation	3/42	126/18866	0.00276119	0.00789408	0.002592	CCNB1/MTOR/VEGFA	3
GO:0001704	formation of primary germ layer	3/42	127/18866	0.00282365	0.00805706	0.00264551	MMP2/MMP9/SMAD3	3
GO:1903052	positive regulation of proteolysis involved in cellular protein catabolic process	3/42	127/18866	0.00282365	0.00805706	0.00264551	AKT1/MAPK9/MDM2	3
GO:0046883	regulation of hormone secretion	4/42	267/18866	0.00287743	0.0082026	0.0026933	EGFR/HIF1A/JAK2/IL6	4
GO:0034763	negative regulation of transmembrane transport	3/42	128/18866	0.00288697	0.00821882	0.00269863	AKT1/MMP9/MTOR	3
GO:0034405	response to fluid shear stress	2/42	36/18866	0.00290534	0.00821882	0.00269863	AKT1/PTGS2	2
GO:0043368	positive T cell selection	2/42	36/18866	0.00290534	0.00821882	0.00269863	MTOR/IL6	2
GO:0045742	positive regulation of epidermal growth factor receptor signaling pathway	2/42	36/18866	0.00290534	0.00821882	0.00269863	AKT1/MMP9	2
GO:0070873	regulation of glycogen metabolic process	2/42	36/18866	0.00290534	0.00821882	0.00269863	AKT1/MTOR	2
GO:0071402	cellular response to lipoprotein particle stimulus	2/42	36/18866	0.00290534	0.00821882	0.00269863	PPARG/AKT1	2
GO:1901099	negative regulation of signal transduction in absence of ligand	2/42	36/18866	0.00290534	0.00821882	0.00269863	BCL2L1/AKT1	2
GO:2001240	negative regulation of extrinsic apoptotic signaling pathway in absence of ligand	2/42	36/18866	0.00290534	0.00821882	0.00269863	BCL2L1/AKT1	2
GO:0015850	organic hydroxy compound transport	4/42	268/18866	0.00291635	0.00823424	0.00270369	PPARG/NFKB1/SIRT1/NFKBIA	4
GO:0033673	negative regulation of kinase activity	4/42	268/18866	0.00291635	0.00823424	0.00270369	CASP3/AKT1/IGF1R/SIRT1	4
GO:0031348	negative regulation of defense response	4/42	269/18866	0.00295563	0.0083372	0.00273749	IL2/PPARG/NFKB1/SMAD3	4
GO:1901988	negative regulation of cell cycle phase transition	4/42	270/18866	0.00299528	0.00844098	0.00277157	CCND1/MDM2/CCNB1/CDK4	4
GO:0006839	mitochondrial transport	4/42	271/18866	0.00303529	0.00853747	0.00280325	BCL2L1/MAPK8/HSP90AA1/CASP8	4
GO:0030258	lipid modification	4/42	271/18866	0.00303529	0.00853747	0.00280325	PPARG/AKT1/MAPK14/MTOR	4
GO:0006921	cellular component disassembly involved in execution phase of apoptosis	2/42	37/18866	0.00306703	0.00857784	0.00281651	CASP3/IL6	2
GO:0030212	hyaluronan metabolic process	2/42	37/18866	0.00306703	0.00857784	0.00281651	AKT1/NFKB1	2
GO:0071542	dopaminergic neuron differentiation	2/42	37/18866	0.00306703	0.00857784	0.00281651	HIF1A/VEGFA	2
GO:0090050	positive regulation of cell migration involved in sprouting angiogenesis	2/42	37/18866	0.00306703	0.00857784	0.00281651	PTGS2/VEGFA	2
GO:0098926	postsynaptic signal transduction	2/42	37/18866	0.00306703	0.00857784	0.00281651	JAK2/RELA	2
GO:1904994	regulation of leukocyte adhesion to vascular endothelial cell	2/42	37/18866	0.00306703	0.00857784	0.00281651	RELA/IL6	2
GO:0010508	positive regulation of autophagy	3/42	131/18866	0.00308217	0.00859579	0.0028224	MAPK3/HIF1A/SIRT1	3
GO:0032434	regulation of proteasomal ubiquitin-dependent protein catabolic process	3/42	131/18866	0.00308217	0.00859579	0.0028224	AKT1/MAPK9/MDM2	3
GO:0046887	positive regulation of hormone secretion	3/42	131/18866	0.00308217	0.00859579	0.0028224	EGFR/HIF1A/JAK2	3
GO:0006282	regulation of DNA repair	3/42	132/18866	0.003149	0.0087739	0.00288088	PARP1/EGFR/SIRT1	3
GO:0007281	germ cell development	4/42	275/18866	0.003199	0.00890483	0.00292387	BCL2L1/AKT1/CCNB1/MTOR	4
GO:0006165	nucleoside diphosphate phosphorylation	3/42	133/18866	0.00321671	0.00892356	0.00293003	GAPDH/APP/HIF1A	3
GO:0042177	negative regulation of protein catabolic process	3/42	133/18866	0.00321671	0.00892356	0.00293003	EGFR/SMAD3/RELA	3
GO:0050804	modulation of chemical synaptic transmission	5/42	454/18866	0.00322541	0.00892356	0.00293003	PTGS2/EGFR/APP/MTOR/JAK2	5
GO:0032094	response to food	2/42	38/18866	0.00323287	0.00892356	0.00293003	AKT1/MTOR	2
GO:0045923	positive regulation of fatty acid metabolic process	2/42	38/18866	0.00323287	0.00892356	0.00293003	PPARG/PTGS2	2
GO:0060045	positive regulation of cardiac muscle cell proliferation	2/42	38/18866	0.00323287	0.00892356	0.00293003	MAPK14/CCNB1	2
GO:0071392	cellular response to estradiol stimulus	2/42	38/18866	0.00323287	0.00892356	0.00293003	ESR1/EGFR	2
GO:1901186	positive regulation of ERBB signaling pathway	2/42	38/18866	0.00323287	0.00892356	0.00293003	AKT1/MMP9	2
GO:1903523	negative regulation of blood circulation	2/42	38/18866	0.00323287	0.00892356	0.00293003	IL2/JAK2	2
GO:0099177	regulation of trans-synaptic signaling	5/42	455/18866	0.00325593	0.00897885	0.00294818	PTGS2/EGFR/APP/MTOR/JAK2	5
GO:0007498	mesoderm development	3/42	134/18866	0.00328532	0.00904673	0.00297047	SMAD3/JAK2/VEGFA	3
GO:0006874	cellular calcium ion homeostasis	5/42	456/18866	0.00328666	0.00904673	0.00297047	ESR1/IL2/APP/SMAD3/JAK2	5
GO:0046939	nucleotide phosphorylation	3/42	135/18866	0.00335482	0.00922575	0.00302925	GAPDH/APP/HIF1A	3
GO:0022409	positive regulation of cell-cell adhesion	4/42	279/18866	0.00336865	0.00925519	0.00303891	IL2/AKT1/RELA/IL6	4
GO:0010831	positive regulation of myotube differentiation	2/42	39/18866	0.00340283	0.00928871	0.00304992	MAPK14/MTOR	2
GO:0014037	Schwann cell differentiation	2/42	39/18866	0.00340283	0.00928871	0.00304992	AKT1/RELA	2
GO:0032660	regulation of interleukin-17 production	2/42	39/18866	0.00340283	0.00928871	0.00304992	IL2/IL6	2
GO:0045022	early endosome to late endosome transport	2/42	39/18866	0.00340283	0.00928871	0.00304992	MAPK3/MAP2K1	2
GO:0046326	positive regulation of glucose import	2/42	39/18866	0.00340283	0.00928871	0.00304992	AKT1/MAPK14	2
GO:0060416	response to growth hormone	2/42	39/18866	0.00340283	0.00928871	0.00304992	AKT1/JAK2	2
GO:1902229	regulation of intrinsic apoptotic signaling pathway in response to DNA damage	2/42	39/18866	0.00340283	0.00928871	0.00304992	BCL2L1/SIRT1	2
GO:0009135	purine nucleoside diphosphate metabolic process	3/42	136/18866	0.00342522	0.00933261	0.00306433	GAPDH/APP/HIF1A	3
GO:0009179	purine ribonucleoside diphosphate metabolic process	3/42	136/18866	0.00342522	0.00933261	0.00306433	GAPDH/APP/HIF1A	3
GO:0072659	protein localization to plasma membrane	4/42	281/18866	0.00345574	0.00940712	0.0030888	AR/BCL2L1/AKT1/EGFR	4
GO:0042552	myelination	3/42	137/18866	0.00349652	0.00950937	0.00312237	AKT1/MTOR/ERBB2	3
GO:0046651	lymphocyte proliferation	4/42	283/18866	0.00354436	0.00963063	0.00316219	IL2/CASP3/IL6/ERBB2	4
GO:0055076	transition metal ion homeostasis	3/42	138/18866	0.00356872	0.00968344	0.00317953	APP/HIF1A/MYC	3
GO:0010613	positive regulation of cardiac muscle hypertrophy	2/42	40/18866	0.00357688	0.00968344	0.00317953	PARP1/MTOR	2
GO:0048713	regulation of oligodendrocyte differentiation	2/42	40/18866	0.00357688	0.00968344	0.00317953	PPARG/MTOR	2
GO:0090184	positive regulation of kidney development	2/42	40/18866	0.00357688	0.00968344	0.00317953	VEGFA/MYC	2
GO:0007411	axon guidance	4/42	284/18866	0.00358925	0.00970802	0.0031876	MAPK3/APP/VEGFA/ERBB2	4
GO:0097485	neuron projection guidance	4/42	285/18866	0.00363452	0.00981439	0.00322253	MAPK3/APP/VEGFA/ERBB2	4
GO:0007272	ensheathment of neurons	3/42	139/18866	0.00364184	0.00981439	0.00322253	AKT1/MTOR/ERBB2	3
GO:0008366	axon ensheathment	3/42	139/18866	0.00364184	0.00981439	0.00322253	AKT1/MTOR/ERBB2	3
GO:0009185	ribonucleoside diphosphate metabolic process	3/42	139/18866	0.00364184	0.00981439	0.00322253	GAPDH/APP/HIF1A	3
GO:0010256	endomembrane system organization	5/42	468/18866	0.00367203	0.00987776	0.00324333	AR/MAPK3/AKT1/CCNB1/MAP2K1	5
GO:0055074	calcium ion homeostasis	5/42	468/18866	0.00367203	0.00987776	0.00324333	ESR1/IL2/APP/SMAD3/JAK2	5
GO:0032943	mononuclear cell proliferation	4/42	286/18866	0.00368018	0.00989068	0.00324758	IL2/CASP3/IL6/ERBB2	4
GO:0060047	heart contraction	4/42	287/18866	0.00372623	0.0100054	0.00328523	IL2/MDM2/MTOR/JAK2	4
GO:0014742	positive regulation of muscle hypertrophy	2/42	41/18866	0.00375503	0.0100553	0.00330163	PARP1/MTOR	2
GO:1900117	regulation of execution phase of apoptosis	2/42	41/18866	0.00375503	0.0100553	0.00330163	BCL2L1/IL6	2
GO:1902042	negative regulation of extrinsic apoptotic signaling pathway via death domain receptors	2/42	41/18866	0.00375503	0.0100553	0.00330163	BCL2L1/CASP8	2
GO:0046425	regulation of receptor signaling pathway via JAK-STAT	3/42	142/18866	0.00386668	0.0103264	0.00339064	IL2/JAK2/IL6	3
GO:0072073	kidney epithelium development	3/42	142/18866	0.00386668	0.0103264	0.00339064	SMAD3/VEGFA/MYC	3
GO:0010976	positive regulation of neuron projection development	4/42	290/18866	0.00386673	0.0103264	0.00339064	IL2/MAP2K1/MTOR/VEGFA	4
GO:0010907	positive regulation of glucose metabolic process	2/42	42/18866	0.00393724	0.0104558	0.00343314	AKT1/SIRT1	2
GO:0046006	regulation of activated T cell proliferation	2/42	42/18866	0.00393724	0.0104558	0.00343314	IL2/CASP3	2
GO:0048246	macrophage chemotaxis	2/42	42/18866	0.00393724	0.0104558	0.00343314	MAPK3/MAPK14	2
GO:0071470	cellular response to osmotic stress	2/42	42/18866	0.00393724	0.0104558	0.00343314	CASP3/PTGS2	2
GO:0098927	vesicle-mediated transport between endosomal compartments	2/42	42/18866	0.00393724	0.0104558	0.00343314	MAPK3/MAP2K1	2
GO:1904037	positive regulation of epithelial cell apoptotic process	2/42	42/18866	0.00393724	0.0104558	0.00343314	JAK2/IL6	2
GO:0035296	regulation of tube diameter	3/42	143/18866	0.00394346	0.0104558	0.00343314	AKT1/PTGS2/EGFR	3
GO:0097746	regulation of blood vessel diameter	3/42	143/18866	0.00394346	0.0104558	0.00343314	AKT1/PTGS2/EGFR	3
GO:0051604	protein maturation	4/42	293/18866	0.00401079	0.0106238	0.0034883	CASP3/PARP1/MDM2/CASP8	4
GO:0035150	regulation of tube size	3/42	144/18866	0.00402118	0.0106238	0.0034883	AKT1/PTGS2/EGFR	3
GO:0106106	cold-induced thermogenesis	3/42	144/18866	0.00402118	0.0106238	0.0034883	IGF1R/JAK2/VEGFA	3
GO:0120161	regulation of cold-induced thermogenesis	3/42	144/18866	0.00402118	0.0106238	0.0034883	IGF1R/JAK2/VEGFA	3
GO:0060828	regulation of canonical Wnt signaling pathway	4/42	295/18866	0.00410884	0.0108457	0.00356115	NFKB1/EGFR/MAPK14/SMAD3	4
GO:0006308	DNA catabolic process	2/42	43/18866	0.00412349	0.0108457	0.00356115	CASP3/IL6	2
GO:0030521	androgen receptor signaling pathway	2/42	43/18866	0.00412349	0.0108457	0.00356115	AR/SIRT1	2
GO:0045124	regulation of bone resorption	2/42	43/18866	0.00412349	0.0108457	0.00356115	EGFR/IL6	2
GO:2000648	positive regulation of stem cell proliferation	2/42	43/18866	0.00412349	0.0108457	0.00356115	HIF1A/VEGFA	2
GO:0046631	alpha-beta T cell activation	3/42	146/18866	0.0041794	0.010983	0.00360623	IL2/MTOR/IL6	3
GO:0010498	proteasomal protein catabolic process	5/42	483/18866	0.00419836	0.0110133	0.00361617	AKT1/MAPK9/MDM2/SIRT1/CCNB1	5
GO:0051051	negative regulation of transport	5/42	483/18866	0.00419836	0.0110133	0.00361617	AKT1/NFKB1/PTGS2/MMP9/MTOR	5
GO:0003015	heart process	4/42	297/18866	0.0042085	0.0110301	0.00362169	IL2/MDM2/MTOR/JAK2	4
GO:0051592	response to calcium ion	3/42	147/18866	0.00425992	0.011155	0.0036627	CCND1/EGFR/FOS	3
GO:0010463	mesenchymal cell proliferation	2/42	44/18866	0.00431378	0.0111969	0.00367647	VEGFA/MYC	2
GO:0031670	cellular response to nutrient	2/42	44/18866	0.00431378	0.0111969	0.00367647	PPARG/MDM2	2
GO:0032620	interleukin-17 production	2/42	44/18866	0.00431378	0.0111969	0.00367647	IL2/IL6	2
GO:0032965	regulation of collagen biosynthetic process	2/42	44/18866	0.00431378	0.0111969	0.00367647	PPARG/IL6	2
GO:0035307	positive regulation of protein dephosphorylation	2/42	44/18866	0.00431378	0.0111969	0.00367647	MTOR/JAK2	2
GO:0035329	hippo signaling	2/42	44/18866	0.00431378	0.0111969	0.00367647	CASP3/MAPK14	2
GO:0060612	adipose tissue development	2/42	44/18866	0.00431378	0.0111969	0.00367647	SIRT1/CDK4	2
GO:0060999	positive regulation of dendritic spine development	2/42	44/18866	0.00431378	0.0111969	0.00367647	IL2/MTOR	2
GO:1903053	regulation of extracellular matrix organization	2/42	44/18866	0.00431378	0.0111969	0.00367647	SMAD3/IL6	2
GO:1905521	regulation of macrophage migration	2/42	44/18866	0.00431378	0.0111969	0.00367647	MAPK3/MAPK14	2
GO:0010675	regulation of cellular carbohydrate metabolic process	3/42	148/18866	0.00434138	0.011239	0.00369028	AKT1/SIRT1/MTOR	3
GO:0071901	negative regulation of protein serine/threonine kinase activity	3/42	148/18866	0.00434138	0.011239	0.00369028	CASP3/AKT1/SIRT1	3
GO:2001251	negative regulation of chromosome organization	3/42	148/18866	0.00434138	0.011239	0.00369028	PARP1/SIRT1/CCNB1	3
GO:0043524	negative regulation of neuron apoptotic process	3/42	149/18866	0.00442378	0.0114423	0.00375704	BCL2L1/HIF1A/JAK2	3
GO:0035148	tube formation	3/42	150/18866	0.00450713	0.0115492	0.00379216	CASP3/HIF1A/VEGFA	3
GO:0070665	positive regulation of leukocyte proliferation	3/42	150/18866	0.00450713	0.0115492	0.00379216	IL2/MAPK3/IL6	3
GO:0090263	positive regulation of canonical Wnt signaling pathway	3/42	150/18866	0.00450713	0.0115492	0.00379216	NFKB1/EGFR/SMAD3	3
GO:0002639	positive regulation of immunoglobulin production	2/42	45/18866	0.00450807	0.0115492	0.00379216	IL2/IL6	2
GO:0010828	positive regulation of glucose transmembrane transport	2/42	45/18866	0.00450807	0.0115492	0.00379216	AKT1/MAPK14	2
GO:0031018	endocrine pancreas development	2/42	45/18866	0.00450807	0.0115492	0.00379216	AKT1/IL6	2
GO:0032722	positive regulation of chemokine production	2/42	45/18866	0.00450807	0.0115492	0.00379216	HIF1A/IL6	2
GO:0034105	positive regulation of tissue remodeling	2/42	45/18866	0.00450807	0.0115492	0.00379216	IL2/EGFR	2
GO:0045911	positive regulation of DNA recombination	2/42	45/18866	0.00450807	0.0115492	0.00379216	IL2/PARP1	2
GO:0090311	regulation of protein deacetylation	2/42	45/18866	0.00450807	0.0115492	0.00379216	MAPK8/VEGFA	2
GO:1901028	regulation of mitochondrial outer membrane permeabilization involved in apoptotic signaling pathway	2/42	45/18866	0.00450807	0.0115492	0.00379216	MAPK8/CASP8	2
GO:0072503	cellular divalent inorganic cation homeostasis	5/42	492/18866	0.00453902	0.0116185	0.0038149	ESR1/IL2/APP/SMAD3/JAK2	5
GO:0016331	morphogenesis of embryonic epithelium	3/42	151/18866	0.00459142	0.0117323	0.00385227	AR/CASP3/HIF1A	3
GO:1904892	regulation of receptor signaling pathway via STAT	3/42	151/18866	0.00459142	0.0117323	0.00385227	IL2/JAK2/IL6	3
GO:0002224	toll-like receptor signaling pathway	3/42	152/18866	0.00467668	0.0118824	0.00390154	ESR1/CASP8/NFKBIA	3
GO:0006090	pyruvate metabolic process	3/42	152/18866	0.00467668	0.0118824	0.00390154	GAPDH/APP/HIF1A	3
GO:0005978	glycogen biosynthetic process	2/42	46/18866	0.00470636	0.0118824	0.00390154	AKT1/MTOR	2
GO:0009250	glucan biosynthetic process	2/42	46/18866	0.00470636	0.0118824	0.00390154	AKT1/MTOR	2
GO:0010863	positive regulation of phospholipase C activity	2/42	46/18866	0.00470636	0.0118824	0.00390154	ESR1/EGFR	2
GO:0010874	regulation of cholesterol efflux	2/42	46/18866	0.00470636	0.0118824	0.00390154	SIRT1/NFKBIA	2
GO:0031641	regulation of myelination	2/42	46/18866	0.00470636	0.0118824	0.00390154	AKT1/MTOR	2
GO:0032007	negative regulation of TOR signaling	2/42	46/18866	0.00470636	0.0118824	0.00390154	HIF1A/SIRT1	2
GO:0032570	response to progesterone	2/42	46/18866	0.00470636	0.0118824	0.00390154	RELA/FOS	2
GO:0035987	endodermal cell differentiation	2/42	46/18866	0.00470636	0.0118824	0.00390154	MMP2/MMP9	2
GO:0043330	response to exogenous dsRNA	2/42	46/18866	0.00470636	0.0118824	0.00390154	MAPK3/NFKBIA	2
GO:0045581	negative regulation of T cell differentiation	2/42	46/18866	0.00470636	0.0118824	0.00390154	IL2/ERBB2	2
GO:0048538	thymus development	2/42	46/18866	0.00470636	0.0118824	0.00390154	MAPK3/MAP2K1	2
GO:0050798	activated T cell proliferation	2/42	46/18866	0.00470636	0.0118824	0.00390154	IL2/CASP3	2
GO:0045088	regulation of innate immune response	4/42	307/18866	0.00473148	0.0119356	0.00391902	PPARG/NFKB1/JAK2/RELA	4
GO:0001678	cellular glucose homeostasis	3/42	153/18866	0.00476288	0.0120046	0.00394167	IGF1R/HIF1A/SIRT1	3
GO:0051250	negative regulation of lymphocyte activation	3/42	154/18866	0.00485005	0.0122139	0.00401039	IL2/CASP3/ERBB2	3
GO:0006383	transcription by RNA polymerase III	2/42	47/18866	0.00490863	0.0122986	0.0040382	AR/MTOR	2
GO:0006953	acute-phase response	2/42	47/18866	0.00490863	0.0122986	0.0040382	PTGS2/IL6	2
GO:0030574	collagen catabolic process	2/42	47/18866	0.00490863	0.0122986	0.0040382	MMP2/MMP9	2
GO:0032369	negative regulation of lipid transport	2/42	47/18866	0.00490863	0.0122986	0.0040382	AKT1/NFKB1	2
GO:0042551	neuron maturation	2/42	47/18866	0.00490863	0.0122986	0.0040382	APP/MTOR	2
GO:0048806	genitalia development	2/42	47/18866	0.00490863	0.0122986	0.0040382	ESR1/AR	2
GO:0009132	nucleoside diphosphate metabolic process	3/42	155/18866	0.00493818	0.0123517	0.00405565	GAPDH/APP/HIF1A	3
GO:1990845	adaptive thermogenesis	3/42	155/18866	0.00493818	0.0123517	0.00405565	IGF1R/JAK2/VEGFA	3
GO:0060326	cell chemotaxis	4/42	311/18866	0.00495242	0.0123769	0.00406391	MAPK3/MAPK14/VEGFA/IL6	4
GO:0000187	activation of MAPK activity	3/42	156/18866	0.00502728	0.0125534	0.00412186	MAPK3/MAPK14/MAP2K1	3
GO:0042220	response to cocaine	2/42	48/18866	0.00511485	0.0127398	0.00418306	MDM2/MTOR	2
GO:1900274	regulation of phospholipase C activity	2/42	48/18866	0.00511485	0.0127398	0.00418306	ESR1/EGFR	2
GO:2001239	regulation of extrinsic apoptotic signaling pathway in absence of ligand	2/42	48/18866	0.00511485	0.0127398	0.00418306	BCL2L1/AKT1	2
GO:0046879	hormone secretion	4/42	314/18866	0.00512262	0.0127484	0.0041859	EGFR/HIF1A/JAK2/IL6	4
GO:1902107	positive regulation of leukocyte differentiation	3/42	159/18866	0.0053004	0.0131415	0.00431499	IL2/CASP8/FOS	3
GO:2000058	regulation of ubiquitin-dependent protein catabolic process	3/42	159/18866	0.0053004	0.0131415	0.00431499	AKT1/MAPK9/MDM2	3
GO:0006692	prostanoid metabolic process	2/42	49/18866	0.00532501	0.0131415	0.00431499	PTGS2/SIRT1	2
GO:0006693	prostaglandin metabolic process	2/42	49/18866	0.00532501	0.0131415	0.00431499	PTGS2/SIRT1	2
GO:0010712	regulation of collagen metabolic process	2/42	49/18866	0.00532501	0.0131415	0.00431499	PPARG/IL6	2
GO:0030850	prostate gland development	2/42	49/18866	0.00532501	0.0131415	0.00431499	ESR1/AR	2
GO:0045058	T cell selection	2/42	49/18866	0.00532501	0.0131415	0.00431499	MTOR/IL6	2
GO:0070231	T cell apoptotic process	2/42	49/18866	0.00532501	0.0131415	0.00431499	AKT1/HIF1A	2
GO:1990090	cellular response to nerve growth factor stimulus	2/42	49/18866	0.00532501	0.0131415	0.00431499	AKT1/APP	2
GO:2000107	negative regulation of leukocyte apoptotic process	2/42	49/18866	0.00532501	0.0131415	0.00431499	IL2/HIF1A	2
GO:0043414	macromolecule methylation	4/42	318/18866	0.00535563	0.0132061	0.00433618	PARP1/SIRT1/FOS/MYC	4
GO:0007528	neuromuscular junction development	2/42	50/18866	0.0055391	0.013568	0.00445503	APP/ERBB2	2
GO:0008038	neuron recognition	2/42	50/18866	0.0055391	0.013568	0.00445503	CASP3/APP	2
GO:0014009	glial cell proliferation	2/42	50/18866	0.0055391	0.013568	0.00445503	MTOR/IL6	2
GO:0031648	protein destabilization	2/42	50/18866	0.0055391	0.013568	0.00445503	MDM2/SIRT1	2
GO:0045646	regulation of erythrocyte differentiation	2/42	50/18866	0.0055391	0.013568	0.00445503	MAPK14/HIF1A	2
GO:0045981	positive regulation of nucleotide metabolic process	2/42	50/18866	0.0055391	0.013568	0.00445503	APP/HIF1A	2
GO:0046850	regulation of bone remodeling	2/42	50/18866	0.0055391	0.013568	0.00445503	EGFR/IL6	2
GO:1900544	positive regulation of purine nucleotide metabolic process	2/42	50/18866	0.0055391	0.013568	0.00445503	APP/HIF1A	2
GO:0009914	hormone transport	4/42	323/18866	0.00565678	0.0138448	0.00454591	EGFR/HIF1A/JAK2/IL6	4
GO:0031214	biomineral tissue development	3/42	163/18866	0.00567826	0.0138745	0.00455564	PTGS2/HIF1A/SMAD3	3
GO:0110148	biomineralization	3/42	163/18866	0.00567826	0.0138745	0.00455564	PTGS2/HIF1A/SMAD3	3
GO:0032873	negative regulation of stress-activated MAPK cascade	2/42	51/18866	0.00575709	0.0140208	0.00460368	AKT1/MYC	2
GO:0048255	mRNA stabilization	2/42	51/18866	0.00575709	0.0140208	0.00460368	MAPK14/MTOR	2
GO:0070303	negative regulation of stress-activated protein kinase signaling cascade	2/42	51/18866	0.00575709	0.0140208	0.00460368	AKT1/MYC	2
GO:0071675	regulation of mononuclear cell migration	2/42	51/18866	0.00575709	0.0140208	0.00460368	MAPK3/MAPK14	2
GO:0007259	receptor signaling pathway via JAK-STAT	3/42	164/18866	0.00577519	0.0140533	0.00461435	IL2/JAK2/IL6	3
GO:0042113	B cell activation	4/42	328/18866	0.00596909	0.0144423	0.00474207	IL2/CASP3/CASP8/IL6	4
GO:0003179	heart valve morphogenesis	2/42	52/18866	0.00597897	0.0144423	0.00474207	MDM2/MTOR	2
GO:0031103	axon regeneration	2/42	52/18866	0.00597897	0.0144423	0.00474207	MAP2K1/JAK2	2
GO:0032330	regulation of chondrocyte differentiation	2/42	52/18866	0.00597897	0.0144423	0.00474207	SMAD3/RELA	2
GO:0038066	p38MAPK cascade	2/42	52/18866	0.00597897	0.0144423	0.00474207	MAPK14/VEGFA	2
GO:0051496	positive regulation of stress fiber assembly	2/42	52/18866	0.00597897	0.0144423	0.00474207	SMAD3/MTOR	2
GO:0060425	lung morphogenesis	2/42	52/18866	0.00597897	0.0144423	0.00474207	MAPK3/MAP2K1	2
GO:0071622	regulation of granulocyte chemotaxis	2/42	52/18866	0.00597897	0.0144423	0.00474207	MAPK3/MAPK14	2
GO:1990089	response to nerve growth factor	2/42	52/18866	0.00597897	0.0144423	0.00474207	AKT1/APP	2
GO:0002819	regulation of adaptive immune response	3/42	168/18866	0.00617286	0.0148984	0.00489186	IL2/SIRT1/IL6	3
GO:0032964	collagen biosynthetic process	2/42	53/18866	0.00620471	0.0149388	0.0049051	PPARG/IL6	2
GO:0043392	negative regulation of DNA binding	2/42	53/18866	0.00620471	0.0149388	0.0049051	JAK2/NFKBIA	2
GO:0061756	leukocyte adhesion to vascular endothelial cell	2/42	53/18866	0.00620471	0.0149388	0.0049051	RELA/IL6	2
GO:0008202	steroid metabolic process	4/42	332/18866	0.0062271	0.0149805	0.0049188	ESR1/NFKB1/APP/SIRT1	4
GO:0055002	striated muscle cell development	3/42	169/18866	0.00627478	0.0150829	0.00495243	CCNB1/MTOR/VEGFA	3
GO:2000241	regulation of reproductive process	3/42	170/18866	0.0063777	0.0153179	0.00502958	ESR1/AR/VEGFA	3
GO:0032757	positive regulation of interleukin-8 production	2/42	54/18866	0.00643431	0.0154163	0.0050619	RELA/IL6	2
GO:1901185	negative regulation of ERBB signaling pathway	2/42	54/18866	0.00643431	0.0154163	0.0050619	EGFR/ERBB2	2
GO:2000179	positive regulation of neural precursor cell proliferation	2/42	54/18866	0.00643431	0.0154163	0.0050619	HIF1A/VEGFA	2
GO:0030856	regulation of epithelial cell differentiation	3/42	171/18866	0.00648163	0.0155046	0.00509088	CCND1/MMP9/VEGFA	3
GO:0051302	regulation of cell division	3/42	171/18866	0.00648163	0.0155046	0.00509088	BCL2L1/VEGFA/MYC	3
GO:0050806	positive regulation of synaptic transmission	3/42	172/18866	0.00658658	0.0157429	0.00516913	PTGS2/EGFR/APP	3
GO:0001706	endoderm formation	2/42	55/18866	0.00666775	0.0158346	0.00519923	MMP2/MMP9	2
GO:0001954	positive regulation of cell-matrix adhesion	2/42	55/18866	0.00666775	0.0158346	0.00519923	SMAD3/VEGFA	2
GO:0014888	striated muscle adaptation	2/42	55/18866	0.00666775	0.0158346	0.00519923	SMAD3/MTOR	2
GO:0035065	regulation of histone acetylation	2/42	55/18866	0.00666775	0.0158346	0.00519923	MAPK3/SIRT1	2
GO:0042304	regulation of fatty acid biosynthetic process	2/42	55/18866	0.00666775	0.0158346	0.00519923	PTGS2/SIRT1	2
GO:0045620	negative regulation of lymphocyte differentiation	2/42	55/18866	0.00666775	0.0158346	0.00519923	IL2/ERBB2	2
GO:0051353	positive regulation of oxidoreductase activity	2/42	55/18866	0.00666775	0.0158346	0.00519923	AKT1/HIF1A	2
GO:0097345	mitochondrial outer membrane permeabilization	2/42	55/18866	0.00666775	0.0158346	0.00519923	MAPK8/CASP8	2
GO:0021543	pallium development	3/42	173/18866	0.00669253	0.015877	0.00521318	CASP3/EGFR/HIF1A	3
GO:0060070	canonical Wnt signaling pathway	4/42	339/18866	0.00669637	0.015877	0.00521318	NFKB1/EGFR/MAPK14/SMAD3	4
GO:1990778	protein localization to cell periphery	4/42	340/18866	0.00676527	0.0160276	0.00526261	AR/BCL2L1/AKT1/EGFR	4
GO:0097696	receptor signaling pathway via STAT	3/42	174/18866	0.0067995	0.0160958	0.005285	IL2/JAK2/IL6	3
GO:0006977	DNA damage response, signal transduction by p53 class mediator resulting in cell cycle arrest	2/42	56/18866	0.006905	0.0162993	0.00535181	MDM2/CCNB1	2
GO:0070228	regulation of lymphocyte apoptotic process	2/42	56/18866	0.006905	0.0162993	0.00535181	IL2/HIF1A	2
GO:0010921	regulation of phosphatase activity	3/42	175/18866	0.00690749	0.0162993	0.00535181	SMAD3/MTOR/JAK2	3
GO:1901568	fatty acid derivative metabolic process	3/42	175/18866	0.00690749	0.0162993	0.00535181	MAPK3/PTGS2/SIRT1	3
GO:0010721	negative regulation of cell development	4/42	343/18866	0.00697481	0.016445	0.00539967	APP/MDM2/VEGFA/IL6	4
GO:1903311	regulation of mRNA metabolic process	4/42	344/18866	0.00704561	0.0165987	0.00545013	AKT1/MAPK14/CCNB1/MTOR	4
GO:0072431	signal transduction involved in mitotic G1 DNA damage checkpoint	2/42	57/18866	0.00714605	0.0167952	0.00551465	MDM2/CCNB1	2
GO:1902400	intracellular signal transduction involved in G1 DNA damage checkpoint	2/42	57/18866	0.00714605	0.0167952	0.00551465	MDM2/CCNB1	2
GO:1905517	macrophage migration	2/42	57/18866	0.00714605	0.0167952	0.00551465	MAPK3/MAPK14	2
GO:0002763	positive regulation of myeloid leukocyte differentiation	2/42	58/18866	0.00739088	0.0172882	0.00567654	CASP8/FOS	2
GO:0019369	arachidonic acid metabolic process	2/42	58/18866	0.00739088	0.0172882	0.00567654	MAPK3/PTGS2	2
GO:0043489	RNA stabilization	2/42	58/18866	0.00739088	0.0172882	0.00567654	MAPK14/MTOR	2
GO:0051055	negative regulation of lipid biosynthetic process	2/42	58/18866	0.00739088	0.0172882	0.00567654	NFKB1/SIRT1	2
GO:1902373	negative regulation of mRNA catabolic process	2/42	58/18866	0.00739088	0.0172882	0.00567654	MAPK14/MTOR	2
GO:1903749	positive regulation of establishment of protein localization to mitochondrion	2/42	58/18866	0.00739088	0.0172882	0.00567654	MAPK8/CASP8	2
GO:0009615	response to virus	4/42	349/18866	0.00740676	0.0173117	0.00568424	BCL2L1/MAPK14/RELA/IL6	4
GO:0050796	regulation of insulin secretion	3/42	181/18866	0.00757694	0.0176955	0.00581026	HIF1A/JAK2/IL6	3
GO:0001658	branching involved in ureteric bud morphogenesis	2/42	59/18866	0.00763948	0.0177018	0.00581234	VEGFA/MYC	2
GO:0006636	unsaturated fatty acid biosynthetic process	2/42	59/18866	0.00763948	0.0177018	0.00581234	PTGS2/SIRT1	2
GO:0031102	neuron projection regeneration	2/42	59/18866	0.00763948	0.0177018	0.00581234	MAP2K1/JAK2	2
GO:0043525	positive regulation of neuron apoptotic process	2/42	59/18866	0.00763948	0.0177018	0.00581234	CASP3/CASP9	2
GO:0046456	icosanoid biosynthetic process	2/42	59/18866	0.00763948	0.0177018	0.00581234	PTGS2/SIRT1	2
GO:0048008	platelet-derived growth factor receptor signaling pathway	2/42	59/18866	0.00763948	0.0177018	0.00581234	JAK2/VEGFA	2
GO:0060043	regulation of cardiac muscle cell proliferation	2/42	59/18866	0.00763948	0.0177018	0.00581234	MAPK14/CCNB1	2
GO:0072413	signal transduction involved in mitotic cell cycle checkpoint	2/42	59/18866	0.00763948	0.0177018	0.00581234	MDM2/CCNB1	2
GO:1902402	signal transduction involved in mitotic DNA damage checkpoint	2/42	59/18866	0.00763948	0.0177018	0.00581234	MDM2/CCNB1	2
GO:1902403	signal transduction involved in mitotic DNA integrity checkpoint	2/42	59/18866	0.00763948	0.0177018	0.00581234	MDM2/CCNB1	2
GO:0071346	cellular response to interferon-gamma	3/42	182/18866	0.00769212	0.0178099	0.00584781	PPARG/GAPDH/JAK2	3
GO:0030177	positive regulation of Wnt signaling pathway	3/42	183/18866	0.00780834	0.0180225	0.00591764	NFKB1/EGFR/SMAD3	3
GO:0043433	negative regulation of DNA-binding transcription factor activity	3/42	183/18866	0.00780834	0.0180225	0.00591764	ESR1/SIRT1/NFKBIA	3
GO:0055001	muscle cell development	3/42	183/18866	0.00780834	0.0180225	0.00591764	CCNB1/MTOR/VEGFA	3
GO:1903034	regulation of response to wounding	3/42	183/18866	0.00780834	0.0180225	0.00591764	MAP2K1/SMAD3/MTOR	3
GO:0010823	negative regulation of mitochondrion organization	2/42	60/18866	0.00789183	0.018201	0.00597625	BCL2L1/AKT1	2
GO:0002695	negative regulation of leukocyte activation	3/42	184/18866	0.0079256	0.0182647	0.00599715	IL2/CASP3/ERBB2	3
GO:0051480	regulation of cytosolic calcium ion concentration	4/42	357/18866	0.00800979	0.0184443	0.00605614	ESR1/IL2/SMAD3/JAK2	4
GO:0003170	heart valve development	2/42	61/18866	0.00814791	0.0186319	0.00611772	MDM2/MTOR	2
GO:0033619	membrane protein proteolysis	2/42	61/18866	0.00814791	0.0186319	0.00611772	NFKB1/RELA	2
GO:0043954	cellular component maintenance	2/42	61/18866	0.00814791	0.0186319	0.00611772	IGF1R/SIRT1	2
GO:0046324	regulation of glucose import	2/42	61/18866	0.00814791	0.0186319	0.00611772	AKT1/MAPK14	2
GO:1902041	regulation of extrinsic apoptotic signaling pathway via death domain receptors	2/42	61/18866	0.00814791	0.0186319	0.00611772	BCL2L1/CASP8	2
GO:1902110	positive regulation of mitochondrial membrane permeability involved in apoptotic process	2/42	61/18866	0.00814791	0.0186319	0.00611772	MAPK8/CASP8	2
GO:1903078	positive regulation of protein localization to plasma membrane	2/42	61/18866	0.00814791	0.0186319	0.00611772	AKT1/EGFR	2
GO:1904356	regulation of telomere maintenance via telomere lengthening	2/42	61/18866	0.00814791	0.0186319	0.00611772	MAPK3/PARP1	2
GO:2000756	regulation of peptidyl-lysine acetylation	2/42	61/18866	0.00814791	0.0186319	0.00611772	MAPK3/SIRT1	2
GO:0043488	regulation of mRNA stability	3/42	186/18866	0.00816324	0.0186432	0.00612144	AKT1/MAPK14/MTOR	3
GO:0010948	negative regulation of cell cycle process	4/42	359/18866	0.00816546	0.0186432	0.00612144	CCND1/MDM2/CCNB1/CDK4	4
GO:0002285	lymphocyte activation involved in immune response	3/42	187/18866	0.00828363	0.0188693	0.00619569	IL2/MTOR/IL6	3
GO:0043409	negative regulation of MAPK cascade	3/42	187/18866	0.00828363	0.0188693	0.00619569	AKT1/IGF1R/MYC	3
GO:0050821	protein stabilization	3/42	187/18866	0.00828363	0.0188693	0.00619569	GAPDH/SMAD3/HSP90AA1	3
GO:0043123	positive regulation of I-kappaB kinase/NF-kappaB signaling	3/42	188/18866	0.00840506	0.0190493	0.00625478	AKT1/CASP8/RELA	3
GO:0007405	neuroblast proliferation	2/42	62/18866	0.0084077	0.0190493	0.00625478	HIF1A/VEGFA	2
GO:0010518	positive regulation of phospholipase activity	2/42	62/18866	0.0084077	0.0190493	0.00625478	ESR1/EGFR	2
GO:0010676	positive regulation of cellular carbohydrate metabolic process	2/42	62/18866	0.0084077	0.0190493	0.00625478	AKT1/SIRT1	2
GO:0030888	regulation of B cell proliferation	2/42	62/18866	0.0084077	0.0190493	0.00625478	IL2/CASP3	2
GO:0032233	positive regulation of actin filament bundle assembly	2/42	62/18866	0.0084077	0.0190493	0.00625478	SMAD3/MTOR	2
GO:2001244	positive regulation of intrinsic apoptotic signaling pathway	2/42	62/18866	0.0084077	0.0190493	0.00625478	BCL2L1/SIRT1	2
GO:0007369	gastrulation	3/42	189/18866	0.00852755	0.019306	0.00633908	MMP2/MMP9/SMAD3	3
GO:0030308	negative regulation of cell growth	3/42	190/18866	0.00865108	0.0195415	0.00641641	PPARG/SIRT1/SMAD3	3
GO:0010830	regulation of myotube differentiation	2/42	63/18866	0.00867119	0.0195415	0.00641641	MAPK14/MTOR	2
GO:0051893	regulation of focal adhesion assembly	2/42	63/18866	0.00867119	0.0195415	0.00641641	SMAD3/VEGFA	2
GO:0070059	intrinsic apoptotic signaling pathway in response to endoplasmic reticulum stress	2/42	63/18866	0.00867119	0.0195415	0.00641641	BCL2L1/SIRT1	2
GO:0090109	regulation of cell-substrate junction assembly	2/42	63/18866	0.00867119	0.0195415	0.00641641	SMAD3/VEGFA	2
GO:1902686	mitochondrial outer membrane permeabilization involved in programmed cell death	2/42	63/18866	0.00867119	0.0195415	0.00641641	MAPK8/CASP8	2
GO:0030098	lymphocyte differentiation	4/42	368/18866	0.00889069	0.020021	0.00657382	IL2/MTOR/IL6/ERBB2	4
GO:0001947	heart looping	2/42	64/18866	0.00893836	0.0200368	0.00657903	HIF1A/SMAD3	2
GO:0033344	cholesterol efflux	2/42	64/18866	0.00893836	0.0200368	0.00657903	SIRT1/NFKBIA	2
GO:0042130	negative regulation of T cell proliferation	2/42	64/18866	0.00893836	0.0200368	0.00657903	CASP3/ERBB2	2
GO:0045453	bone resorption	2/42	64/18866	0.00893836	0.0200368	0.00657903	EGFR/IL6	2
GO:0051898	negative regulation of protein kinase B signaling	2/42	64/18866	0.00893836	0.0200368	0.00657903	AKT1/SIRT1	2
GO:2000401	regulation of lymphocyte migration	2/42	64/18866	0.00893836	0.0200368	0.00657903	AKT1/APP	2
GO:0061136	regulation of proteasomal protein catabolic process	3/42	193/18866	0.00902802	0.0202225	0.00663999	AKT1/MAPK9/MDM2	3
GO:0032259	methylation	4/42	371/18866	0.00914152	0.0204612	0.00671839	PARP1/SIRT1/FOS/MYC	4
GO:0035794	positive regulation of mitochondrial membrane permeability	2/42	65/18866	0.00920919	0.020566	0.0067528	MAPK8/CASP8	2
GO:0060675	ureteric bud morphogenesis	2/42	65/18866	0.00920919	0.020566	0.0067528	VEGFA/MYC	2
GO:0098586	cellular response to virus	2/42	65/18866	0.00920919	0.020566	0.0067528	MAPK14/IL6	2
GO:0043487	regulation of RNA stability	3/42	195/18866	0.0092846	0.0207032	0.00679783	AKT1/MAPK14/MTOR	3
GO:0050864	regulation of B cell activation	3/42	195/18866	0.0092846	0.0207032	0.00679783	IL2/CASP3/IL6	3
GO:0002040	sprouting angiogenesis	3/42	196/18866	0.00941449	0.020977	0.00688774	AKT1/PTGS2/VEGFA	3
GO:0022412	cellular process involved in reproduction in multicellular organism	4/42	375/18866	0.00948314	0.0210519	0.00691233	BCL2L1/AKT1/CCNB1/MTOR	4
GO:0072171	mesonephric tubule morphogenesis	2/42	66/18866	0.00948367	0.0210519	0.00691233	VEGFA/MYC	2
GO:0150116	regulation of cell-substrate junction organization	2/42	66/18866	0.00948367	0.0210519	0.00691233	SMAD3/VEGFA	2
GO:1902108	regulation of mitochondrial membrane permeability involved in apoptotic process	2/42	66/18866	0.00948367	0.0210519	0.00691233	MAPK8/CASP8	2
GO:1905207	regulation of cardiocyte differentiation	2/42	66/18866	0.00948367	0.0210519	0.00691233	EGFR/MTOR	2
GO:0009749	response to glucose	3/42	197/18866	0.00954544	0.0211731	0.00695213	CASP3/IGF1R/HIF1A	3
GO:0045670	regulation of osteoclast differentiation	2/42	67/18866	0.00976178	0.0215722	0.00708315	MTOR/FOS	2
GO:0050918	positive chemotaxis	2/42	67/18866	0.00976178	0.0215722	0.00708315	SMAD3/VEGFA	2
GO:1900015	regulation of cytokine production involved in inflammatory response	2/42	67/18866	0.00976178	0.0215722	0.00708315	MAPK14/IL6	2
GO:1903672	positive regulation of sprouting angiogenesis	2/42	67/18866	0.00976178	0.0215722	0.00708315	PTGS2/VEGFA	2
GO:1905710	positive regulation of membrane permeability	2/42	67/18866	0.00976178	0.0215722	0.00708315	MAPK8/CASP8	2
GO:0045666	positive regulation of neuron differentiation	4/42	380/18866	0.00992179	0.0219094	0.00719388	IL2/MAP2K1/MTOR/VEGFA	4
GO:0016052	carbohydrate catabolic process	3/42	200/18866	0.0099447	0.0219272	0.00719974	GAPDH/APP/HIF1A	3
GO:1901888	regulation of cell junction assembly	3/42	200/18866	0.0099447	0.0219272	0.00719974	APP/SMAD3/VEGFA	3
GO:0002637	regulation of immunoglobulin production	2/42	68/18866	0.0100435	0.0220629	0.00724429	IL2/IL6	2
GO:0032642	regulation of chemokine production	2/42	68/18866	0.0100435	0.0220629	0.00724429	HIF1A/IL6	2
GO:0040014	regulation of multicellular organism growth	2/42	68/18866	0.0100435	0.0220629	0.00724429	APP/CDK4	2
GO:1902369	negative regulation of RNA catabolic process	2/42	68/18866	0.0100435	0.0220629	0.00724429	MAPK14/MTOR	2
GO:1904377	positive regulation of protein localization to cell periphery	2/42	68/18866	0.0100435	0.0220629	0.00724429	AKT1/EGFR	2
GO:0032535	regulation of cellular component size	4/42	383/18866	0.0101912	0.0223708	0.0073454	AKT1/CDK4/MTOR/VEGFA	4
GO:0034341	response to interferon-gamma	3/42	202/18866	0.0102162	0.0224091	0.00735795	PPARG/GAPDH/JAK2	3
GO:0007004	telomere maintenance via telomerase	2/42	69/18866	0.0103288	0.0226058	0.00742254	MAPK3/HSP90AA1	2
GO:0060038	cardiac muscle cell proliferation	2/42	69/18866	0.0103288	0.0226058	0.00742254	MAPK14/CCNB1	2
GO:0061371	determination of heart left/right asymmetry	2/42	69/18866	0.0103288	0.0226058	0.00742254	HIF1A/SMAD3	2
GO:0002534	cytokine production involved in inflammatory response	2/42	70/18866	0.0106177	0.0231524	0.00760203	MAPK14/IL6	2
GO:0003143	embryonic heart tube morphogenesis	2/42	70/18866	0.0106177	0.0231524	0.00760203	HIF1A/SMAD3	2
GO:0006879	cellular iron ion homeostasis	2/42	70/18866	0.0106177	0.0231524	0.00760203	HIF1A/MYC	2
GO:0008088	axo-dendritic transport	2/42	70/18866	0.0106177	0.0231524	0.00760203	APP/HIF1A	2
GO:0032370	positive regulation of lipid transport	2/42	70/18866	0.0106177	0.0231524	0.00760203	SIRT1/NFKBIA	2
GO:0033692	cellular polysaccharide biosynthetic process	2/42	71/18866	0.0109102	0.0237457	0.00779685	AKT1/MTOR	2
GO:0035690	cellular response to drug	2/42	71/18866	0.0109102	0.0237457	0.00779685	EGFR/MYC	2
GO:0050866	negative regulation of cell activation	3/42	207/18866	0.0109139	0.0237457	0.00779685	IL2/CASP3/ERBB2	3
GO:0030900	forebrain development	4/42	391/18866	0.010933	0.0237698	0.00780476	CASP3/EGFR/APP/HIF1A	4
GO:0061013	regulation of mRNA catabolic process	3/42	208/18866	0.0110567	0.0240034	0.00788146	AKT1/MAPK14/MTOR	3
GO:1902905	positive regulation of supramolecular fiber organization	3/42	208/18866	0.0110567	0.0240034	0.00788146	APP/SMAD3/MTOR	3
GO:0035303	regulation of dephosphorylation	3/42	209/18866	0.0112005	0.0242924	0.00797634	SMAD3/MTOR/JAK2	3
GO:0061035	regulation of cartilage development	2/42	72/18866	0.0112062	0.0242924	0.00797634	SMAD3/RELA	2
GO:0031346	positive regulation of cell projection organization	4/42	394/18866	0.01122	0.0243044	0.00798029	IL2/MAP2K1/MTOR/VEGFA	4
GO:0005977	glycogen metabolic process	2/42	73/18866	0.0115057	0.0247603	0.00812999	AKT1/MTOR	2
GO:0010517	regulation of phospholipase activity	2/42	73/18866	0.0115057	0.0247603	0.00812999	ESR1/EGFR	2
GO:0051145	smooth muscle cell differentiation	2/42	73/18866	0.0115057	0.0247603	0.00812999	SIRT1/VEGFA	2
GO:0051155	positive regulation of striated muscle cell differentiation	2/42	73/18866	0.0115057	0.0247603	0.00812999	MAPK14/MTOR	2
GO:0051966	regulation of synaptic transmission, glutamatergic	2/42	73/18866	0.0115057	0.0247603	0.00812999	PTGS2/EGFR	2
GO:0072078	nephron tubule morphogenesis	2/42	73/18866	0.0115057	0.0247603	0.00812999	VEGFA/MYC	2
GO:0072401	signal transduction involved in DNA integrity checkpoint	2/42	73/18866	0.0115057	0.0247603	0.00812999	MDM2/CCNB1	2
GO:0072422	signal transduction involved in DNA damage checkpoint	2/42	73/18866	0.0115057	0.0247603	0.00812999	MDM2/CCNB1	2
GO:1903747	regulation of establishment of protein localization to mitochondrion	2/42	73/18866	0.0115057	0.0247603	0.00812999	MAPK8/CASP8	2
GO:0030073	insulin secretion	3/42	213/18866	0.0117869	0.0252838	0.00830186	HIF1A/JAK2/IL6	3
GO:0006073	cellular glucan metabolic process	2/42	74/18866	0.0118088	0.0252838	0.00830186	AKT1/MTOR	2
GO:0006635	fatty acid beta-oxidation	2/42	74/18866	0.0118088	0.0252838	0.00830186	AKT1/MTOR	2
GO:0032024	positive regulation of insulin secretion	2/42	74/18866	0.0118088	0.0252838	0.00830186	HIF1A/JAK2	2
GO:0032481	positive regulation of type I interferon production	2/42	74/18866	0.0118088	0.0252838	0.00830186	NFKB1/RELA	2
GO:0044042	glucan metabolic process	2/42	74/18866	0.0118088	0.0252838	0.00830186	AKT1/MTOR	2
GO:0072395	signal transduction involved in cell cycle checkpoint	2/42	74/18866	0.0118088	0.0252838	0.00830186	MDM2/CCNB1	2
GO:0009150	purine ribonucleotide metabolic process	4/42	401/18866	0.0119084	0.0254787	0.00836586	PARP1/GAPDH/APP/HIF1A	4
GO:0050870	positive regulation of T cell activation	3/42	214/18866	0.0119362	0.0255196	0.00837929	IL2/AKT1/IL6	3
GO:0015909	long-chain fatty acid transport	2/42	75/18866	0.0121153	0.0257909	0.00846835	PPARG/AKT1	2
GO:0032602	chemokine production	2/42	75/18866	0.0121153	0.0257909	0.00846835	HIF1A/IL6	2
GO:0046323	glucose import	2/42	75/18866	0.0121153	0.0257909	0.00846835	AKT1/MAPK14	2
GO:0072088	nephron epithelium morphogenesis	2/42	75/18866	0.0121153	0.0257909	0.00846835	VEGFA/MYC	2
GO:1900006	positive regulation of dendrite development	2/42	75/18866	0.0121153	0.0257909	0.00846835	IL2/MTOR	2
GO:1901983	regulation of protein acetylation	2/42	75/18866	0.0121153	0.0257909	0.00846835	MAPK3/SIRT1	2
GO:0018205	peptidyl-lysine modification	4/42	405/18866	0.0123139	0.0261946	0.00860092	MAPK3/MDM2/SIRT1/RELA	4
GO:0010810	regulation of cell-substrate adhesion	3/42	217/18866	0.0123907	0.0263391	0.00864836	SMAD3/JAK2/VEGFA	3
GO:0006278	RNA-dependent DNA biosynthetic process	2/42	76/18866	0.0124254	0.026356	0.00865393	MAPK3/HSP90AA1	2
GO:0060193	positive regulation of lipase activity	2/42	76/18866	0.0124254	0.026356	0.00865393	ESR1/EGFR	2
GO:0072091	regulation of stem cell proliferation	2/42	76/18866	0.0124254	0.026356	0.00865393	HIF1A/VEGFA	2
GO:0006338	chromatin remodeling	3/42	218/18866	0.0125444	0.0265894	0.00873054	ESR1/SIRT1/MYC	3
GO:0030500	regulation of bone mineralization	2/42	77/18866	0.0127389	0.0269245	0.00884058	HIF1A/SMAD3	2
GO:0061333	renal tubule morphogenesis	2/42	77/18866	0.0127389	0.0269245	0.00884058	VEGFA/MYC	2
GO:0061418	regulation of transcription from RNA polymerase II promoter in response to hypoxia	2/42	77/18866	0.0127389	0.0269245	0.00884058	HIF1A/VEGFA	2
GO:0072028	nephron morphogenesis	2/42	77/18866	0.0127389	0.0269245	0.00884058	VEGFA/MYC	2
GO:0060998	regulation of dendritic spine development	2/42	78/18866	0.0130558	0.027555	0.00904761	IL2/MTOR	2
GO:0072332	intrinsic apoptotic signaling pathway by p53 class mediator	2/42	78/18866	0.0130558	0.027555	0.00904761	MDM2/SIRT1	2
GO:0010827	regulation of glucose transmembrane transport	2/42	79/18866	0.0133762	0.028191	0.00925643	AKT1/MAPK14	2
GO:0031016	pancreas development	2/42	79/18866	0.0133762	0.028191	0.00925643	AKT1/IL6	2
GO:0009259	ribonucleotide metabolic process	4/42	416/18866	0.0134744	0.0283777	0.00931773	PARP1/GAPDH/APP/HIF1A	4
GO:1903050	regulation of proteolysis involved in cellular protein catabolic process	3/42	225/18866	0.013651	0.0286895	0.00942011	AKT1/MAPK9/MDM2	3
GO:0002312	B cell activation involved in immune response	2/42	80/18866	0.0137	0.0286895	0.00942011	IL2/IL6	2
GO:0003151	outflow tract morphogenesis	2/42	80/18866	0.0137	0.0286895	0.00942011	HIF1A/VEGFA	2
GO:0006110	regulation of glycolytic process	2/42	80/18866	0.0137	0.0286895	0.00942011	APP/HIF1A	2
GO:0014032	neural crest cell development	2/42	80/18866	0.0137	0.0286895	0.00942011	MAPK3/HIF1A	2
GO:0031397	negative regulation of protein ubiquitination	2/42	80/18866	0.0137	0.0286895	0.00942011	AKT1/MTOR	2
GO:0035050	embryonic heart tube development	2/42	80/18866	0.0137	0.0286895	0.00942011	HIF1A/SMAD3	2
GO:0048678	response to axon injury	2/42	80/18866	0.0137	0.0286895	0.00942011	MAP2K1/JAK2	2
GO:0050867	positive regulation of cell activation	4/42	421/18866	0.0140243	0.0293125	0.00962466	IL2/AKT1/JAK2/IL6	4
GO:0001960	negative regulation of cytokine-mediated signaling pathway	2/42	81/18866	0.0140272	0.0293125	0.00962466	PPARG/IL6	2
GO:0071158	positive regulation of cell cycle arrest	2/42	81/18866	0.0140272	0.0293125	0.00962466	MDM2/CCNB1	2
GO:0048705	skeletal system morphogenesis	3/42	228/18866	0.0141419	0.0295313	0.00969652	MMP2/MAPK14/SMAD3	3
GO:0016925	protein sumoylation	2/42	82/18866	0.0143578	0.0299609	0.00983759	MDM2/RELA	2
GO:0043588	skin development	4/42	425/18866	0.0144744	0.030183	0.0099105	CASP3/EGFR/MAP2K1/RELA	4
GO:0001649	osteoblast differentiation	3/42	231/18866	0.0146427	0.0305126	0.0100187	AKT1/SMAD3/IL6	3
GO:0002088	lens development in camera-type eye	2/42	83/18866	0.0146917	0.0305501	0.010031	SMAD3/CDK4	2
GO:0048041	focal adhesion assembly	2/42	83/18866	0.0146917	0.0305501	0.010031	SMAD3/VEGFA	2
GO:2000243	positive regulation of reproductive process	2/42	83/18866	0.0146917	0.0305501	0.010031	AR/VEGFA	2
GO:0019693	ribose phosphate metabolic process	4/42	427/18866	0.0147029	0.0305518	0.0100316	PARP1/GAPDH/APP/HIF1A	4
GO:0014031	mesenchymal cell development	2/42	84/18866	0.015029	0.0311639	0.0102326	MAPK3/HIF1A	2
GO:0030279	negative regulation of ossification	2/42	84/18866	0.015029	0.0311639	0.0102326	HIF1A/SMAD3	2
GO:0048864	stem cell development	2/42	84/18866	0.015029	0.0311639	0.0102326	MAPK3/HIF1A	2
GO:0010507	negative regulation of autophagy	2/42	85/18866	0.0153697	0.0318034	0.0104425	AKT1/MTOR	2
GO:0030101	natural killer cell activation	2/42	85/18866	0.0153697	0.0318034	0.0104425	IL2/CASP8	2
GO:0032092	positive regulation of protein binding	2/42	85/18866	0.0153697	0.0318034	0.0104425	MMP9/APP	2
GO:0032102	negative regulation of response to external stimulus	4/42	433/18866	0.0154021	0.0318259	0.01045	IL2/PPARG/NFKB1/SMAD3	4
GO:0050808	synapse organization	4/42	433/18866	0.0154021	0.0318259	0.01045	IGF1R/APP/MAPK14/ERBB2	4
GO:0009791	post-embryonic development	2/42	86/18866	0.0157136	0.0324018	0.010639	MTOR/VEGFA	2
GO:0034637	cellular carbohydrate biosynthetic process	2/42	86/18866	0.0157136	0.0324018	0.010639	AKT1/MTOR	2
GO:0050772	positive regulation of axonogenesis	2/42	86/18866	0.0157136	0.0324018	0.010639	MAP2K1/VEGFA	2
GO:0001942	hair follicle development	2/42	87/18866	0.0160609	0.03298	0.0108289	EGFR/RELA	2
GO:0030512	negative regulation of transforming growth factor beta receptor signaling pathway	2/42	87/18866	0.0160609	0.03298	0.0108289	SIRT1/SMAD3	2
GO:0048013	ephrin receptor signaling pathway	2/42	87/18866	0.0160609	0.03298	0.0108289	MMP2/MMP9	2
GO:0055072	iron ion homeostasis	2/42	87/18866	0.0160609	0.03298	0.0108289	HIF1A/MYC	2
GO:0060761	negative regulation of response to cytokine stimulus	2/42	87/18866	0.0160609	0.03298	0.0108289	PPARG/IL6	2
GO:0090049	regulation of cell migration involved in sprouting angiogenesis	2/42	87/18866	0.0160609	0.03298	0.0108289	PTGS2/VEGFA	2
GO:0032755	positive regulation of interleukin-6 production	2/42	88/18866	0.0164114	0.0336531	0.0110499	APP/IL6	2
GO:1903312	negative regulation of mRNA metabolic process	2/42	88/18866	0.0164114	0.0336531	0.0110499	MAPK14/MTOR	2
GO:0006163	purine nucleotide metabolic process	4/42	442/18866	0.01649	0.0337908	0.0110951	PARP1/GAPDH/APP/HIF1A	4
GO:0042391	regulation of membrane potential	4/42	443/18866	0.0166138	0.0340209	0.0111707	BCL2L1/AKT1/PARP1/APP	4
GO:0008625	extrinsic apoptotic signaling pathway via death domain receptors	2/42	89/18866	0.0167653	0.0342127	0.0112336	BCL2L1/CASP8	2
GO:0014033	neural crest cell differentiation	2/42	89/18866	0.0167653	0.0342127	0.0112336	MAPK3/HIF1A	2
GO:0022404	molting cycle process	2/42	89/18866	0.0167653	0.0342127	0.0112336	EGFR/RELA	2
GO:0022405	hair cycle process	2/42	89/18866	0.0167653	0.0342127	0.0112336	EGFR/RELA	2
GO:1903845	negative regulation of cellular response to transforming growth factor beta stimulus	2/42	89/18866	0.0167653	0.0342127	0.0112336	SIRT1/SMAD3	2
GO:0043470	regulation of carbohydrate catabolic process	2/42	90/18866	0.0171223	0.0348933	0.0114571	APP/HIF1A	2
GO:0098773	skin epidermis development	2/42	90/18866	0.0171223	0.0348933	0.0114571	EGFR/RELA	2
GO:0006094	gluconeogenesis	2/42	91/18866	0.0174827	0.0354831	0.0116508	GAPDH/SIRT1	2
GO:0046849	bone remodeling	2/42	91/18866	0.0174827	0.0354831	0.0116508	EGFR/IL6	2
GO:0051492	regulation of stress fiber assembly	2/42	91/18866	0.0174827	0.0354831	0.0116508	SMAD3/MTOR	2
GO:0060333	interferon-gamma-mediated signaling pathway	2/42	91/18866	0.0174827	0.0354831	0.0116508	PPARG/JAK2	2
GO:2000177	regulation of neural precursor cell proliferation	2/42	91/18866	0.0174827	0.0354831	0.0116508	HIF1A/VEGFA	2
GO:0016358	dendrite development	3/42	247/18866	0.0174837	0.0354831	0.0116508	IL2/APP/MTOR	3
GO:0106027	neuron projection organization	2/42	92/18866	0.0178462	0.0361692	0.011876	IGF1R/APP	2
GO:1905897	regulation of response to endoplasmic reticulum stress	2/42	92/18866	0.0178462	0.0361692	0.011876	BCL2L1/SIRT1	2
GO:0002532	production of molecular mediator involved in inflammatory response	2/42	93/18866	0.018213	0.0367865	0.0120788	MAPK14/IL6	2
GO:0032088	negative regulation of NF-kappaB transcription factor activity	2/42	93/18866	0.018213	0.0367865	0.0120788	SIRT1/NFKBIA	2
GO:0032677	regulation of interleukin-8 production	2/42	93/18866	0.018213	0.0367865	0.0120788	RELA/IL6	2
GO:0045185	maintenance of protein location	2/42	93/18866	0.018213	0.0367865	0.0120788	AKT1/NFKBIA	2
GO:0072080	nephron tubule development	2/42	93/18866	0.018213	0.0367865	0.0120788	VEGFA/MYC	2
GO:0002833	positive regulation of response to biotic stimulus	3/42	251/18866	0.0182389	0.0368136	0.0120877	MAPK3/NFKB1/RELA	3
GO:0019319	hexose biosynthetic process	2/42	94/18866	0.018583	0.0374316	0.0122906	GAPDH/SIRT1	2
GO:0045778	positive regulation of ossification	2/42	94/18866	0.018583	0.0374316	0.0122906	SMAD3/IL6	2
GO:0060993	kidney morphogenesis	2/42	94/18866	0.018583	0.0374316	0.0122906	VEGFA/MYC	2
GO:0045638	negative regulation of myeloid cell differentiation	2/42	95/18866	0.0189561	0.0380795	0.0125033	NFKBIA/MYC	2
GO:0061326	renal tubule development	2/42	95/18866	0.0189561	0.0380795	0.0125033	VEGFA/MYC	2
GO:0070167	regulation of biomineral tissue development	2/42	95/18866	0.0189561	0.0380795	0.0125033	HIF1A/SMAD3	2
GO:0110149	regulation of biomineralization	2/42	95/18866	0.0189561	0.0380795	0.0125033	HIF1A/SMAD3	2
GO:0008016	regulation of heart contraction	3/42	256/18866	0.0192082	0.0385597	0.012661	IL2/MDM2/JAK2	3
GO:0035249	synaptic transmission, glutamatergic	2/42	96/18866	0.0193324	0.0387828	0.0127342	PTGS2/EGFR	2
GO:0051607	defense response to virus	3/42	258/18866	0.0196038	0.0393006	0.0129042	BCL2L1/RELA/IL6	3
GO:0042100	B cell proliferation	2/42	97/18866	0.0197119	0.0394905	0.0129666	IL2/CASP3	2
GO:0003012	muscle system process	4/42	467/18866	0.0197629	0.0395659	0.0129914	PARP1/PTGS2/SMAD3/MTOR	4
GO:0021537	telencephalon development	3/42	259/18866	0.0198033	0.03962	0.0130091	CASP3/EGFR/HIF1A	3
GO:0014020	primary neural tube formation	2/42	98/18866	0.0200945	0.0401483	0.0131826	CASP3/HIF1A	2
GO:0050810	regulation of steroid biosynthetic process	2/42	98/18866	0.0200945	0.0401483	0.0131826	NFKB1/SIRT1	2
GO:0072521	purine-containing compound metabolic process	4/42	472/18866	0.0204625	0.0408561	0.013415	PARP1/GAPDH/APP/HIF1A	4
GO:0007044	cell-substrate junction assembly	2/42	99/18866	0.0204802	0.0408638	0.0134175	SMAD3/VEGFA	2
GO:0048863	stem cell differentiation	3/42	264/18866	0.0208179	0.0415095	0.0136295	ESR1/MAPK3/HIF1A	3
GO:0002702	positive regulation of production of molecular mediator of immune response	2/42	100/18866	0.020869	0.0415276	0.0136355	IL2/IL6	2
GO:0045807	positive regulation of endocytosis	2/42	100/18866	0.020869	0.0415276	0.0136355	PPARG/VEGFA	2
GO:0046364	monosaccharide biosynthetic process	2/42	100/18866	0.020869	0.0415276	0.0136355	GAPDH/SIRT1	2
GO:0031330	negative regulation of cellular catabolic process	3/42	265/18866	0.0210242	0.0418081	0.0137276	AKT1/MAPK14/MTOR	3
GO:0008544	epidermis development	4/42	477/18866	0.0211774	0.042081	0.0138172	CASP3/EGFR/MAP2K1/RELA	4
GO:0015908	fatty acid transport	2/42	101/18866	0.021261	0.042081	0.0138172	PPARG/AKT1	2
GO:0031124	mRNA 3'-end processing	2/42	101/18866	0.021261	0.042081	0.0138172	APP/CCNB1	2
GO:0032637	interleukin-8 production	2/42	101/18866	0.021261	0.042081	0.0138172	RELA/IL6	2
GO:0042102	positive regulation of T cell proliferation	2/42	101/18866	0.021261	0.042081	0.0138172	IL2/IL6	2
GO:0044264	cellular polysaccharide metabolic process	2/42	101/18866	0.021261	0.042081	0.0138172	AKT1/MTOR	2
GO:0060191	regulation of lipase activity	2/42	101/18866	0.021261	0.042081	0.0138172	ESR1/EGFR	2
GO:0032006	regulation of TOR signaling	2/42	102/18866	0.0216559	0.042238	0.0138687	HIF1A/SIRT1	2
GO:0060996	dendritic spine development	2/42	102/18866	0.0216559	0.042238	0.0138687	IL2/MTOR	2
GO:0110020	regulation of actomyosin structure organization	2/42	102/18866	0.0216559	0.042238	0.0138687	SMAD3/MTOR	2
GO:0150115	cell-substrate junction organization	2/42	102/18866	0.0216559	0.042238	0.0138687	SMAD3/VEGFA	2
GO:0002429	immune response-activating cell surface receptor signaling pathway	4/42	481/18866	0.0217604	0.042238	0.0138687	MAPK3/NFKB1/HSP90AA1/RELA	4
GO:0002757	immune response-activating signal transduction	4/42	481/18866	0.0217604	0.042238	0.0138687	MAPK3/NFKB1/HSP90AA1/RELA	4
GO:0090596	sensory organ morphogenesis	3/42	269/18866	0.0218607	0.042238	0.0138687	MAPK3/HIF1A/VEGFA	3
GO:0001660	fever generation	1/42	10/18866	0.0220458	0.042238	0.0138687	PTGS2	1
GO:0007440	foregut morphogenesis	1/42	10/18866	0.0220458	0.042238	0.0138687	SMAD3	1
GO:0010887	negative regulation of cholesterol storage	1/42	10/18866	0.0220458	0.042238	0.0138687	PPARG	1
GO:0014041	regulation of neuron maturation	1/42	10/18866	0.0220458	0.042238	0.0138687	MTOR	1
GO:0033083	regulation of immature T cell proliferation	1/42	10/18866	0.0220458	0.042238	0.0138687	ERBB2	1
GO:0042541	hemoglobin biosynthetic process	1/42	10/18866	0.0220458	0.042238	0.0138687	HIF1A	1
GO:0045713	low-density lipoprotein particle receptor biosynthetic process	1/42	10/18866	0.0220458	0.042238	0.0138687	PPARG	1
GO:0045793	positive regulation of cell size	1/42	10/18866	0.0220458	0.042238	0.0138687	CDK4	1
GO:0048304	positive regulation of isotype switching to IgG isotypes	1/42	10/18866	0.0220458	0.042238	0.0138687	IL2	1
GO:0048340	paraxial mesoderm morphogenesis	1/42	10/18866	0.0220458	0.042238	0.0138687	SMAD3	1
GO:0048739	cardiac muscle fiber development	1/42	10/18866	0.0220458	0.042238	0.0138687	VEGFA	1
GO:0051124	synaptic growth at neuromuscular junction	1/42	10/18866	0.0220458	0.042238	0.0138687	APP	1
GO:0051541	elastin metabolic process	1/42	10/18866	0.0220458	0.042238	0.0138687	HIF1A	1
GO:0051901	positive regulation of mitochondrial depolarization	1/42	10/18866	0.0220458	0.042238	0.0138687	PARP1	1
GO:0060068	vagina development	1/42	10/18866	0.0220458	0.042238	0.0138687	ESR1	1
GO:0060346	bone trabecula formation	1/42	10/18866	0.0220458	0.042238	0.0138687	MMP2	1
GO:0060502	epithelial cell proliferation involved in lung morphogenesis	1/42	10/18866	0.0220458	0.042238	0.0138687	MAP2K1	1
GO:0060513	prostatic bud formation	1/42	10/18866	0.0220458	0.042238	0.0138687	AR	1
GO:0060768	regulation of epithelial cell proliferation involved in prostate gland development	1/42	10/18866	0.0220458	0.042238	0.0138687	AR	1
GO:0070091	glucagon secretion	1/42	10/18866	0.0220458	0.042238	0.0138687	IL6	1
GO:0070092	regulation of glucagon secretion	1/42	10/18866	0.0220458	0.042238	0.0138687	IL6	1
GO:0070099	regulation of chemokine-mediated signaling pathway	1/42	10/18866	0.0220458	0.042238	0.0138687	HIF1A	1
GO:0071233	cellular response to leucine	1/42	10/18866	0.0220458	0.042238	0.0138687	MTOR	1
GO:0072203	cell proliferation involved in metanephros development	1/42	10/18866	0.0220458	0.042238	0.0138687	MYC	1
GO:0090037	positive regulation of protein kinase C signaling	1/42	10/18866	0.0220458	0.042238	0.0138687	VEGFA	1
GO:0097050	type B pancreatic cell apoptotic process	1/42	10/18866	0.0220458	0.042238	0.0138687	IL6	1
GO:1901203	positive regulation of extracellular matrix assembly	1/42	10/18866	0.0220458	0.042238	0.0138687	SMAD3	1
GO:1901725	regulation of histone deacetylase activity	1/42	10/18866	0.0220458	0.042238	0.0138687	VEGFA	1
GO:1901838	positive regulation of transcription of nucleolar large rRNA by RNA polymerase I	1/42	10/18866	0.0220458	0.042238	0.0138687	MTOR	1
GO:1902237	positive regulation of endoplasmic reticulum stress-induced intrinsic apoptotic signaling pathway	1/42	10/18866	0.0220458	0.042238	0.0138687	SIRT1	1
GO:1903431	positive regulation of cell maturation	1/42	10/18866	0.0220458	0.042238	0.0138687	MTOR	1
GO:1903862	positive regulation of oxidative phosphorylation	1/42	10/18866	0.0220458	0.042238	0.0138687	CCNB1	1
GO:1904672	regulation of somatic stem cell population maintenance	1/42	10/18866	0.0220458	0.042238	0.0138687	MYC	1
GO:1990253	cellular response to leucine starvation	1/42	10/18866	0.0220458	0.042238	0.0138687	MTOR	1
GO:1990535	neuron projection maintenance	1/42	10/18866	0.0220458	0.042238	0.0138687	APP	1
GO:2000048	negative regulation of cell-cell adhesion mediated by cadherin	1/42	10/18866	0.0220458	0.042238	0.0138687	VEGFA	1
GO:2000109	regulation of macrophage apoptotic process	1/42	10/18866	0.0220458	0.042238	0.0138687	SIRT1	1
GO:2000320	negative regulation of T-helper 17 cell differentiation	1/42	10/18866	0.0220458	0.042238	0.0138687	IL2	1
GO:2000659	regulation of interleukin-1-mediated signaling pathway	1/42	10/18866	0.0220458	0.042238	0.0138687	IL6	1
GO:2001054	negative regulation of mesenchymal cell apoptotic process	1/42	10/18866	0.0220458	0.042238	0.0138687	HIF1A	1
GO:0060079	excitatory postsynaptic potential	2/42	103/18866	0.022054	0.042238	0.0138687	AKT1/APP	2
GO:1901570	fatty acid derivative biosynthetic process	2/42	103/18866	0.022054	0.042238	0.0138687	PTGS2/SIRT1	2
GO:1901890	positive regulation of cell junction assembly	2/42	103/18866	0.022054	0.042238	0.0138687	SMAD3/VEGFA	2
GO:0002367	cytokine production involved in immune response	2/42	104/18866	0.0224551	0.0429506	0.0141027	SIRT1/IL6	2
GO:0032231	regulation of actin filament bundle assembly	2/42	104/18866	0.0224551	0.0429506	0.0141027	SMAD3/MTOR	2
GO:0043312	neutrophil degranulation	4/42	487/18866	0.0226532	0.0433016	0.014218	NFKB1/MMP9/MAPK14/HSP90AA1	4
GO:0002824	positive regulation of adaptive immune response based on somatic recombination of immune receptors built from immunoglobulin superfamily domains	2/42	105/18866	0.0228592	0.043639	0.0143287	IL2/IL6	2
GO:0044070	regulation of anion transport	2/42	105/18866	0.0228592	0.043639	0.0143287	AKT1/MTOR	2
GO:0034765	regulation of ion transmembrane transport	4/42	489/18866	0.0229558	0.0437951	0.01438	AKT1/MMP9/APP/MTOR	4
GO:0002283	neutrophil activation involved in immune response	4/42	490/18866	0.023108	0.0440571	0.014466	NFKB1/MMP9/MAPK14/HSP90AA1	4
GO:0001841	neural tube formation	2/42	106/18866	0.0232664	0.0441882	0.0145091	CASP3/HIF1A	2
GO:0002708	positive regulation of lymphocyte mediated immunity	2/42	106/18866	0.0232664	0.0441882	0.0145091	IL2/IL6	2
GO:0030038	contractile actin filament bundle assembly	2/42	106/18866	0.0232664	0.0441882	0.0145091	SMAD3/MTOR	2
GO:0043149	stress fiber assembly	2/42	106/18866	0.0232664	0.0441882	0.0145091	SMAD3/MTOR	2
GO:0071868	cellular response to monoamine stimulus	2/42	106/18866	0.0232664	0.0441882	0.0145091	MAPK3/APP	2
GO:0071870	cellular response to catecholamine stimulus	2/42	106/18866	0.0232664	0.0441882	0.0145091	MAPK3/APP	2
GO:0034660	ncRNA metabolic process	4/42	493/18866	0.0235684	0.0447331	0.014688	NFKB1/SMAD3/RELA/IL6	4
GO:0000018	regulation of DNA recombination	2/42	107/18866	0.0236765	0.0447994	0.0147098	IL2/PARP1	2
GO:0009629	response to gravity	1/42	11/18866	0.0242241	0.0447994	0.0147098	FOS	1
GO:0010918	positive regulation of mitochondrial membrane potential	1/42	11/18866	0.0242241	0.0447994	0.0147098	AKT1	1
GO:0014889	muscle atrophy	1/42	11/18866	0.0242241	0.0447994	0.0147098	MTOR	1
GO:0017085	response to insecticide	1/42	11/18866	0.0242241	0.0447994	0.0147098	CCNB1	1
GO:0019371	cyclooxygenase pathway	1/42	11/18866	0.0242241	0.0447994	0.0147098	PTGS2	1
GO:0031442	positive regulation of mRNA 3'-end processing	1/42	11/18866	0.0242241	0.0447994	0.0147098	CCNB1	1
GO:0031652	positive regulation of heat generation	1/42	11/18866	0.0242241	0.0447994	0.0147098	PTGS2	1
GO:0031915	positive regulation of synaptic plasticity	1/42	11/18866	0.0242241	0.0447994	0.0147098	PTGS2	1
GO:0033079	immature T cell proliferation	1/42	11/18866	0.0242241	0.0447994	0.0147098	ERBB2	1
GO:0033210	leptin-mediated signaling pathway	1/42	11/18866	0.0242241	0.0447994	0.0147098	SIRT1	1
GO:0033483	gas homeostasis	1/42	11/18866	0.0242241	0.0447994	0.0147098	HIF1A	1
GO:0035331	negative regulation of hippo signaling	1/42	11/18866	0.0242241	0.0447994	0.0147098	MAPK14	1
GO:0043619	regulation of transcription from RNA polymerase II promoter in response to oxidative stress	1/42	11/18866	0.0242241	0.0447994	0.0147098	HIF1A	1
GO:0045899	positive regulation of RNA polymerase II transcription preinitiation complex assembly	1/42	11/18866	0.0242241	0.0447994	0.0147098	ESR1	1
GO:0048875	chemical homeostasis within a tissue	1/42	11/18866	0.0242241	0.0447994	0.0147098	VEGFA	1
GO:0051573	negative regulation of histone H3-K9 methylation	1/42	11/18866	0.0242241	0.0447994	0.0147098	SIRT1	1
GO:0051574	positive regulation of histone H3-K9 methylation	1/42	11/18866	0.0242241	0.0447994	0.0147098	SIRT1	1
GO:0051712	positive regulation of killing of cells of other organism	1/42	11/18866	0.0242241	0.0447994	0.0147098	GAPDH	1
GO:0051974	negative regulation of telomerase activity	1/42	11/18866	0.0242241	0.0447994	0.0147098	PPARG	1
GO:0060525	prostate glandular acinus development	1/42	11/18866	0.0242241	0.0447994	0.0147098	ESR1	1
GO:0060767	epithelial cell proliferation involved in prostate gland development	1/42	11/18866	0.0242241	0.0447994	0.0147098	AR	1
GO:0060947	cardiac vascular smooth muscle cell differentiation	1/42	11/18866	0.0242241	0.0447994	0.0147098	VEGFA	1
GO:0061307	cardiac neural crest cell differentiation involved in heart development	1/42	11/18866	0.0242241	0.0447994	0.0147098	MAPK3	1
GO:0061308	cardiac neural crest cell development involved in heart development	1/42	11/18866	0.0242241	0.0447994	0.0147098	MAPK3	1
GO:0070106	interleukin-27-mediated signaling pathway	1/42	11/18866	0.0242241	0.0447994	0.0147098	JAK2	1
GO:0070213	protein auto-ADP-ribosylation	1/42	11/18866	0.0242241	0.0447994	0.0147098	PARP1	1
GO:0070417	cellular response to cold	1/42	11/18866	0.0242241	0.0447994	0.0147098	NFKBIA	1
GO:0070673	response to interleukin-18	1/42	11/18866	0.0242241	0.0447994	0.0147098	AKT1	1
GO:0070757	interleukin-35-mediated signaling pathway	1/42	11/18866	0.0242241	0.0447994	0.0147098	JAK2	1
GO:0071281	cellular response to iron ion	1/42	11/18866	0.0242241	0.0447994	0.0147098	CCNB1	1
GO:0071803	positive regulation of podosome assembly	1/42	11/18866	0.0242241	0.0447994	0.0147098	MAPK9	1
GO:0090269	fibroblast growth factor production	1/42	11/18866	0.0242241	0.0447994	0.0147098	PTGS2	1
GO:0090270	regulation of fibroblast growth factor production	1/42	11/18866	0.0242241	0.0447994	0.0147098	PTGS2	1
GO:0106049	regulation of cellular response to osmotic stress	1/42	11/18866	0.0242241	0.0447994	0.0147098	PTGS2	1
GO:0140052	cellular response to oxidised low-density lipoprotein particle stimulus	1/42	11/18866	0.0242241	0.0447994	0.0147098	AKT1	1
GO:1900112	regulation of histone H3-K9 trimethylation	1/42	11/18866	0.0242241	0.0447994	0.0147098	SIRT1	1
GO:1905168	positive regulation of double-strand break repair via homologous recombination	1/42	11/18866	0.0242241	0.0447994	0.0147098	PARP1	1
GO:2000317	negative regulation of T-helper 17 type immune response	1/42	11/18866	0.0242241	0.0447994	0.0147098	IL2	1
GO:2000480	negative regulation of cAMP-dependent protein kinase activity	1/42	11/18866	0.0242241	0.0447994	0.0147098	SIRT1	1
GO:2000551	regulation of T-helper 2 cell cytokine production	1/42	11/18866	0.0242241	0.0447994	0.0147098	IL6	1
GO:0021510	spinal cord development	2/42	109/18866	0.0245057	0.0452637	0.0148622	AKT1/MTOR	2
GO:0043618	regulation of transcription from RNA polymerase II promoter in response to stress	2/42	109/18866	0.0245057	0.0452637	0.0148622	HIF1A/VEGFA	2
GO:0071824	protein-DNA complex subunit organization	3/42	282/18866	0.0247048	0.045603	0.0149736	ESR1/PARP1/MYC	3
GO:0006289	nucleotide-excision repair	2/42	110/18866	0.0249248	0.0458375	0.0150506	PARP1/SIRT1	2
GO:0071867	response to monoamine	2/42	110/18866	0.0249248	0.0458375	0.0150506	MAPK3/APP	2
GO:0071869	response to catecholamine	2/42	110/18866	0.0249248	0.0458375	0.0150506	MAPK3/APP	2
GO:0072009	nephron epithelium development	2/42	110/18866	0.0249248	0.0458375	0.0150506	VEGFA/MYC	2
GO:0090100	positive regulation of transmembrane receptor protein serine/threonine kinase signaling pathway	2/42	110/18866	0.0249248	0.0458375	0.0150506	PARP1/JAK2	2
GO:1904659	glucose transmembrane transport	2/42	110/18866	0.0249248	0.0458375	0.0150506	AKT1/MAPK14	2
GO:0099565	chemical synaptic transmission, postsynaptic	2/42	112/18866	0.0257717	0.0473656	0.0155523	AKT1/APP	2
GO:0001676	long-chain fatty acid metabolic process	2/42	113/18866	0.0261996	0.0475994	0.0156291	MAPK3/PTGS2	2
GO:0002223	stimulatory C-type lectin receptor signaling pathway	2/42	113/18866	0.0261996	0.0475994	0.0156291	NFKB1/RELA	2
GO:0007009	plasma membrane organization	2/42	113/18866	0.0261996	0.0475994	0.0156291	AR/AKT1	2
GO:1903510	mucopolysaccharide metabolic process	2/42	113/18866	0.0261996	0.0475994	0.0156291	AKT1/NFKB1	2
GO:0002551	mast cell chemotaxis	1/42	12/18866	0.0263976	0.0475994	0.0156291	VEGFA	1
GO:0007077	mitotic nuclear envelope disassembly	1/42	12/18866	0.0263976	0.0475994	0.0156291	CCNB1	1
GO:0010960	magnesium ion homeostasis	1/42	12/18866	0.0263976	0.0475994	0.0156291	EGFR	1
GO:0033234	negative regulation of protein sumoylation	1/42	12/18866	0.0263976	0.0475994	0.0156291	RELA	1
GO:0035404	histone-serine phosphorylation	1/42	12/18866	0.0263976	0.0475994	0.0156291	CCNB1	1
GO:0036462	TRAIL-activated apoptotic signaling pathway	1/42	12/18866	0.0263976	0.0475994	0.0156291	CASP8	1
GO:0038110	interleukin-2-mediated signaling pathway	1/42	12/18866	0.0263976	0.0475994	0.0156291	IL2	1
GO:0042368	vitamin D biosynthetic process	1/42	12/18866	0.0263976	0.0475994	0.0156291	NFKB1	1
GO:0046322	negative regulation of fatty acid oxidation	1/42	12/18866	0.0263976	0.0475994	0.0156291	AKT1	1
GO:0051095	regulation of helicase activity	1/42	12/18866	0.0263976	0.0475994	0.0156291	SIRT1	1
GO:0055015	ventricular cardiac muscle cell development	1/42	12/18866	0.0263976	0.0475994	0.0156291	CCNB1	1
GO:0060442	branching involved in prostate gland morphogenesis	1/42	12/18866	0.0263976	0.0475994	0.0156291	ESR1	1
GO:0060742	epithelial cell differentiation involved in prostate gland development	1/42	12/18866	0.0263976	0.0475994	0.0156291	AR	1
GO:0061517	macrophage proliferation	1/42	12/18866	0.0263976	0.0475994	0.0156291	MAPK3	1
GO:0070243	regulation of thymocyte apoptotic process	1/42	12/18866	0.0263976	0.0475994	0.0156291	HIF1A	1
GO:0070857	regulation of bile acid biosynthetic process	1/42	12/18866	0.0263976	0.0475994	0.0156291	SIRT1	1
GO:0071679	commissural neuron axon guidance	1/42	12/18866	0.0263976	0.0475994	0.0156291	VEGFA	1
GO:0071888	macrophage apoptotic process	1/42	12/18866	0.0263976	0.0475994	0.0156291	SIRT1	1
GO:0072520	seminiferous tubule development	1/42	12/18866	0.0263976	0.0475994	0.0156291	AR	1
GO:0072540	T-helper 17 cell lineage commitment	1/42	12/18866	0.0263976	0.0475994	0.0156291	IL6	1
GO:0072584	caveolin-mediated endocytosis	1/42	12/18866	0.0263976	0.0475994	0.0156291	MAPK3	1
GO:0097284	hepatocyte apoptotic process	1/42	12/18866	0.0263976	0.0475994	0.0156291	BCL2L1	1
GO:1902510	regulation of apoptotic DNA fragmentation	1/42	12/18866	0.0263976	0.0475994	0.0156291	IL6	1
GO:1904181	positive regulation of membrane depolarization	1/42	12/18866	0.0263976	0.0475994	0.0156291	PARP1	1
GO:1905461	positive regulation of vascular associated smooth muscle cell apoptotic process	1/42	12/18866	0.0263976	0.0475994	0.0156291	PPARG	1
GO:2000767	positive regulation of cytoplasmic translation	1/42	12/18866	0.0263976	0.0475994	0.0156291	MTOR	1
GO:2001053	regulation of mesenchymal cell apoptotic process	1/42	12/18866	0.0263976	0.0475994	0.0156291	HIF1A	1
GO:0008645	hexose transmembrane transport	2/42	114/18866	0.0266303	0.0479605	0.0157477	AKT1/MAPK14	2
GO:0009062	fatty acid catabolic process	2/42	114/18866	0.0266303	0.0479605	0.0157477	AKT1/MTOR	2
GO:0032409	regulation of transporter activity	3/42	291/18866	0.0267861	0.0482117	0.0158302	PPARG/MMP9/APP	3
GO:0034976	response to endoplasmic reticulum stress	3/42	294/18866	0.0275003	0.0493474	0.0162031	CCND1/BCL2L1/SIRT1	3
GO:0044262	cellular carbohydrate metabolic process	3/42	294/18866	0.0275003	0.0493474	0.0162031	AKT1/SIRT1/MTOR	3
GO:0002220	innate immune response activating cell surface receptor signaling pathway	2/42	116/18866	0.0275005	0.0493474	0.0162031	NFKB1/RELA	2
GO:0015749	monosaccharide transmembrane transport	2/42	116/18866	0.0275005	0.0493474	0.0162031	AKT1/MAPK14	2
GO:0032640	tumor necrosis factor production	2/42	116/18866	0.0275005	0.0493474	0.0162031	APP/JAK2	2
GO:0050768	negative regulation of neurogenesis	3/42	295/18866	0.0277406	0.0497482	0.0163347	APP/MDM2/IL6	3
GO:0002758	innate immune response-activating signal transduction	2/42	117/18866	0.0279398	0.0499842	0.0164122	NFKB1/RELA	2
GO:0014902	myotube differentiation	2/42	117/18866	0.0279398	0.0499842	0.0164122	MAPK14/MTOR	2
GO:0043666	regulation of phosphoprotein phosphatase activity	2/42	117/18866	0.0279398	0.0499842	0.0164122	MTOR/JAK2	2
GO:0072676	lymphocyte migration	2/42	117/18866	0.0279398	0.0499842	0.0164122	AKT1/APP	2
GO:0021987	cerebral cortex development	2/42	118/18866	0.028382	0.0501354	0.0164618	EGFR/HIF1A	2
GO:0034219	carbohydrate transmembrane transport	2/42	118/18866	0.028382	0.0501354	0.0164618	AKT1/MAPK14	2
GO:0001967	suckling behavior	1/42	13/18866	0.0285665	0.0501354	0.0164618	APP	1
GO:0002674	negative regulation of acute inflammatory response	1/42	13/18866	0.0285665	0.0501354	0.0164618	PPARG	1
GO:0002903	negative regulation of B cell apoptotic process	1/42	13/18866	0.0285665	0.0501354	0.0164618	IL2	1
GO:0007494	midgut development	1/42	13/18866	0.0285665	0.0501354	0.0164618	EGFR	1
GO:0014842	regulation of skeletal muscle satellite cell proliferation	1/42	13/18866	0.0285665	0.0501354	0.0164618	JAK2	1
GO:0016322	neuron remodeling	1/42	13/18866	0.0285665	0.0501354	0.0164618	APP	1
GO:0030656	regulation of vitamin metabolic process	1/42	13/18866	0.0285665	0.0501354	0.0164618	NFKB1	1
GO:0031650	regulation of heat generation	1/42	13/18866	0.0285665	0.0501354	0.0164618	PTGS2	1
GO:0032352	positive regulation of hormone metabolic process	1/42	13/18866	0.0285665	0.0501354	0.0164618	HIF1A	1
GO:0032429	regulation of phospholipase A2 activity	1/42	13/18866	0.0285665	0.0501354	0.0164618	EGFR	1
GO:0042921	glucocorticoid receptor signaling pathway	1/42	13/18866	0.0285665	0.0501354	0.0164618	NR3C1	1
GO:0043201	response to leucine	1/42	13/18866	0.0285665	0.0501354	0.0164618	MTOR	1
GO:0043568	positive regulation of insulin-like growth factor receptor signaling pathway	1/42	13/18866	0.0285665	0.0501354	0.0164618	AR	1
GO:0045602	negative regulation of endothelial cell differentiation	1/42	13/18866	0.0285665	0.0501354	0.0164618	VEGFA	1
GO:0048302	regulation of isotype switching to IgG isotypes	1/42	13/18866	0.0285665	0.0501354	0.0164618	IL2	1
GO:0051481	negative regulation of cytosolic calcium ion concentration	1/42	13/18866	0.0285665	0.0501354	0.0164618	SMAD3	1
GO:0051988	regulation of attachment of spindle microtubules to kinetochore	1/42	13/18866	0.0285665	0.0501354	0.0164618	CCNB1	1
GO:0060100	positive regulation of phagocytosis, engulfment	1/42	13/18866	0.0285665	0.0501354	0.0164618	PPARG	1
GO:0060601	lateral sprouting from an epithelium	1/42	13/18866	0.0285665	0.0501354	0.0164618	AR	1
GO:0061029	eyelid development in camera-type eye	1/42	13/18866	0.0285665	0.0501354	0.0164618	EGFR	1
GO:0061430	bone trabecula morphogenesis	1/42	13/18866	0.0285665	0.0501354	0.0164618	MMP2	1
GO:0070914	UV-damage excision repair	1/42	13/18866	0.0285665	0.0501354	0.0164618	SIRT1	1
GO:0071287	cellular response to manganese ion	1/42	13/18866	0.0285665	0.0501354	0.0164618	APP	1
GO:0071352	cellular response to interleukin-2	1/42	13/18866	0.0285665	0.0501354	0.0164618	IL2	1
GO:0097152	mesenchymal cell apoptotic process	1/42	13/18866	0.0285665	0.0501354	0.0164618	HIF1A	1
GO:0097531	mast cell migration	1/42	13/18866	0.0285665	0.0501354	0.0164618	VEGFA	1
GO:0150105	protein localization to cell-cell junction	1/42	13/18866	0.0285665	0.0501354	0.0164618	MAPK9	1
GO:1900272	negative regulation of long-term synaptic potentiation	1/42	13/18866	0.0285665	0.0501354	0.0164618	APP	1
GO:1902947	regulation of tau-protein kinase activity	1/42	13/18866	0.0285665	0.0501354	0.0164618	HSP90AA1	1
GO:1905155	positive regulation of membrane invagination	1/42	13/18866	0.0285665	0.0501354	0.0164618	PPARG	1
GO:0051153	regulation of striated muscle cell differentiation	2/42	119/18866	0.028827	0.0505327	0.0165923	MAPK14/MTOR	2
GO:0071706	tumor necrosis factor superfamily cytokine production	2/42	119/18866	0.028827	0.0505327	0.0165923	APP/JAK2	2
GO:0051258	protein polymerization	3/42	300/18866	0.0289592	0.0507343	0.0166585	MTOR/JAK2/HSP90AA1	3
GO:0048562	embryonic organ morphogenesis	3/42	302/18866	0.0294546	0.0515716	0.0169334	MAPK3/HIF1A/SMAD3	3
GO:0007613	memory	2/42	121/18866	0.0297255	0.0519845	0.017069	PTGS2/MTOR	2
GO:0120254	olefinic compound metabolic process	2/42	121/18866	0.0297255	0.0519845	0.017069	MAPK3/PTGS2	2
GO:0002440	production of molecular mediator of immune response	3/42	306/18866	0.0304588	0.0525922	0.0172685	IL2/SIRT1/IL6	3
GO:0048675	axon extension	2/42	123/18866	0.0306351	0.0525922	0.0172685	HSP90AA1/VEGFA	2
GO:0006878	cellular copper ion homeostasis	1/42	14/18866	0.0307306	0.0525922	0.0172685	APP	1
GO:0010889	regulation of sequestering of triglyceride	1/42	14/18866	0.0307306	0.0525922	0.0172685	PPARG	1
GO:0014841	skeletal muscle satellite cell proliferation	1/42	14/18866	0.0307306	0.0525922	0.0172685	JAK2	1
GO:0014857	regulation of skeletal muscle cell proliferation	1/42	14/18866	0.0307306	0.0525922	0.0172685	JAK2	1
GO:0019896	axonal transport of mitochondrion	1/42	14/18866	0.0307306	0.0525922	0.0172685	HIF1A	1
GO:0030213	hyaluronan biosynthetic process	1/42	14/18866	0.0307306	0.0525922	0.0172685	NFKB1	1
GO:0032042	mitochondrial DNA metabolic process	1/42	14/18866	0.0307306	0.0525922	0.0172685	PARP1	1
GO:0034356	NAD biosynthesis via nicotinamide riboside salvage pathway	1/42	14/18866	0.0307306	0.0525922	0.0172685	PTGS2	1
GO:0035112	genitalia morphogenesis	1/42	14/18866	0.0307306	0.0525922	0.0172685	AR	1
GO:0035358	regulation of peroxisome proliferator activated receptor signaling pathway	1/42	14/18866	0.0307306	0.0525922	0.0172685	SIRT1	1
GO:0036295	cellular response to increased oxygen levels	1/42	14/18866	0.0307306	0.0525922	0.0172685	PPARG	1
GO:0042659	regulation of cell fate specification	1/42	14/18866	0.0307306	0.0525922	0.0172685	AR	1
GO:0044154	histone H3-K14 acetylation	1/42	14/18866	0.0307306	0.0525922	0.0172685	SIRT1	1
GO:0045591	positive regulation of regulatory T cell differentiation	1/42	14/18866	0.0307306	0.0525922	0.0172685	IL2	1
GO:0045898	regulation of RNA polymerase II transcription preinitiation complex assembly	1/42	14/18866	0.0307306	0.0525922	0.0172685	ESR1	1
GO:0046007	negative regulation of activated T cell proliferation	1/42	14/18866	0.0307306	0.0525922	0.0172685	CASP3	1
GO:0046321	positive regulation of fatty acid oxidation	1/42	14/18866	0.0307306	0.0525922	0.0172685	PPARG	1
GO:0047484	regulation of response to osmotic stress	1/42	14/18866	0.0307306	0.0525922	0.0172685	PTGS2	1
GO:0048291	isotype switching to IgG isotypes	1/42	14/18866	0.0307306	0.0525922	0.0172685	IL2	1
GO:0050930	induction of positive chemotaxis	1/42	14/18866	0.0307306	0.0525922	0.0172685	VEGFA	1
GO:0051709	regulation of killing of cells of other organism	1/42	14/18866	0.0307306	0.0525922	0.0172685	GAPDH	1
GO:0060397	growth hormone receptor signaling pathway via JAK-STAT	1/42	14/18866	0.0307306	0.0525922	0.0172685	JAK2	1
GO:0061051	positive regulation of cell growth involved in cardiac muscle cell development	1/42	14/18866	0.0307306	0.0525922	0.0172685	MTOR	1
GO:0070669	response to interleukin-2	1/42	14/18866	0.0307306	0.0525922	0.0172685	IL2	1
GO:0071236	cellular response to antibiotic	1/42	14/18866	0.0307306	0.0525922	0.0172685	MDM2	1
GO:0072216	positive regulation of metanephros development	1/42	14/18866	0.0307306	0.0525922	0.0172685	MYC	1
GO:0090231	regulation of spindle checkpoint	1/42	14/18866	0.0307306	0.0525922	0.0172685	CCNB1	1
GO:0090239	regulation of histone H4 acetylation	1/42	14/18866	0.0307306	0.0525922	0.0172685	SIRT1	1
GO:0090266	regulation of mitotic cell cycle spindle assembly checkpoint	1/42	14/18866	0.0307306	0.0525922	0.0172685	CCNB1	1
GO:0098814	spontaneous synaptic transmission	1/42	14/18866	0.0307306	0.0525922	0.0172685	APP	1
GO:1901722	regulation of cell proliferation involved in kidney development	1/42	14/18866	0.0307306	0.0525922	0.0172685	MYC	1
GO:1901836	regulation of transcription of nucleolar large rRNA by RNA polymerase I	1/42	14/18866	0.0307306	0.0525922	0.0172685	MTOR	1
GO:1902894	negative regulation of pri-miRNA transcription by RNA polymerase II	1/42	14/18866	0.0307306	0.0525922	0.0172685	RELA	1
GO:1903504	regulation of mitotic spindle checkpoint	1/42	14/18866	0.0307306	0.0525922	0.0172685	CCNB1	1
GO:1903624	regulation of DNA catabolic process	1/42	14/18866	0.0307306	0.0525922	0.0172685	IL6	1
GO:0090287	regulation of cellular response to growth factor stimulus	3/42	310/18866	0.0314811	0.0538176	0.0176709	HIF1A/SIRT1/SMAD3	3
GO:0001838	embryonic epithelial tube formation	2/42	125/18866	0.0315558	0.0538176	0.0176709	CASP3/HIF1A	2
GO:0001952	regulation of cell-matrix adhesion	2/42	125/18866	0.0315558	0.0538176	0.0176709	SMAD3/VEGFA	2
GO:0007368	determination of left/right symmetry	2/42	125/18866	0.0315558	0.0538176	0.0176709	HIF1A/SMAD3	2
GO:0032479	regulation of type I interferon production	2/42	125/18866	0.0315558	0.0538176	0.0176709	NFKB1/RELA	2
GO:0048593	camera-type eye morphogenesis	2/42	125/18866	0.0315558	0.0538176	0.0176709	HIF1A/VEGFA	2
GO:0090305	nucleic acid phosphodiester bond hydrolysis	3/42	313/18866	0.0322597	0.0549529	0.0180436	CASP3/PARP1/IL6	3
GO:0017015	regulation of transforming growth factor beta receptor signaling pathway	2/42	127/18866	0.0324874	0.0549529	0.0180436	SIRT1/SMAD3	2
GO:0032606	type I interferon production	2/42	127/18866	0.0324874	0.0549529	0.0180436	NFKB1/RELA	2
GO:0051053	negative regulation of DNA metabolic process	2/42	127/18866	0.0324874	0.0549529	0.0180436	PPARG/PARP1	2
GO:0071621	granulocyte chemotaxis	2/42	127/18866	0.0324874	0.0549529	0.0180436	MAPK3/MAPK14	2
GO:0006089	lactate metabolic process	1/42	15/18866	0.03289	0.0549529	0.0180436	HIF1A	1
GO:0010763	positive regulation of fibroblast migration	1/42	15/18866	0.03289	0.0549529	0.0180436	AKT1	1
GO:0014733	regulation of skeletal muscle adaptation	1/42	15/18866	0.03289	0.0549529	0.0180436	MTOR	1
GO:0014856	skeletal muscle cell proliferation	1/42	15/18866	0.03289	0.0549529	0.0180436	JAK2	1
GO:0015671	oxygen transport	1/42	15/18866	0.03289	0.0549529	0.0180436	MYC	1
GO:0020027	hemoglobin metabolic process	1/42	15/18866	0.03289	0.0549529	0.0180436	HIF1A	1
GO:0030238	male sex determination	1/42	15/18866	0.03289	0.0549529	0.0180436	AR	1
GO:0033689	negative regulation of osteoblast proliferation	1/42	15/18866	0.03289	0.0549529	0.0180436	SMAD3	1
GO:0035745	T-helper 2 cell cytokine production	1/42	15/18866	0.03289	0.0549529	0.0180436	IL6	1
GO:0042362	fat-soluble vitamin biosynthetic process	1/42	15/18866	0.03289	0.0549529	0.0180436	NFKB1	1
GO:0042976	activation of Janus kinase activity	1/42	15/18866	0.03289	0.0549529	0.0180436	JAK2	1
GO:0045475	locomotor rhythm	1/42	15/18866	0.03289	0.0549529	0.0180436	MTOR	1
GO:0045651	positive regulation of macrophage differentiation	1/42	15/18866	0.03289	0.0549529	0.0180436	CASP8	1
GO:0045779	negative regulation of bone resorption	1/42	15/18866	0.03289	0.0549529	0.0180436	IL6	1
GO:0048569	post-embryonic animal organ development	1/42	15/18866	0.03289	0.0549529	0.0180436	VEGFA	1
GO:0050862	positive regulation of T cell receptor signaling pathway	1/42	15/18866	0.03289	0.0549529	0.0180436	RELA	1
GO:0060099	regulation of phagocytosis, engulfment	1/42	15/18866	0.03289	0.0549529	0.0180436	PPARG	1
GO:0060766	negative regulation of androgen receptor signaling pathway	1/42	15/18866	0.03289	0.0549529	0.0180436	SIRT1	1
GO:0060841	venous blood vessel development	1/42	15/18866	0.03289	0.0549529	0.0180436	VEGFA	1
GO:0070885	negative regulation of calcineurin-NFAT signaling cascade	1/42	15/18866	0.03289	0.0549529	0.0180436	MTOR	1
GO:0071801	regulation of podosome assembly	1/42	15/18866	0.03289	0.0549529	0.0180436	MAPK9	1
GO:0072075	metanephric mesenchyme development	1/42	15/18866	0.03289	0.0549529	0.0180436	MYC	1
GO:0090594	inflammatory response to wounding	1/42	15/18866	0.03289	0.0549529	0.0180436	HIF1A	1
GO:0097202	activation of cysteine-type endopeptidase activity	1/42	15/18866	0.03289	0.0549529	0.0180436	CASP8	1
GO:0106057	negative regulation of calcineurin-mediated signaling	1/42	15/18866	0.03289	0.0549529	0.0180436	MTOR	1
GO:1900119	positive regulation of execution phase of apoptosis	1/42	15/18866	0.03289	0.0549529	0.0180436	IL6	1
GO:1901550	regulation of endothelial cell development	1/42	15/18866	0.03289	0.0549529	0.0180436	VEGFA	1
GO:1903140	regulation of establishment of endothelial barrier	1/42	15/18866	0.03289	0.0549529	0.0180436	VEGFA	1
GO:1904251	regulation of bile acid metabolic process	1/42	15/18866	0.03289	0.0549529	0.0180436	SIRT1	1
GO:2000402	negative regulation of lymphocyte migration	1/42	15/18866	0.03289	0.0549529	0.0180436	AKT1	1
GO:2001028	positive regulation of endothelial cell chemotaxis	1/42	15/18866	0.03289	0.0549529	0.0180436	VEGFA	1
GO:0072089	stem cell proliferation	2/42	128/18866	0.0329572	0.0550341	0.0180703	HIF1A/VEGFA	2
GO:0002576	platelet degranulation	2/42	129/18866	0.0334298	0.0557602	0.0183087	APP/VEGFA	2
GO:1903844	regulation of cellular response to transforming growth factor beta stimulus	2/42	129/18866	0.0334298	0.0557602	0.0183087	SIRT1/SMAD3	2
GO:0051961	negative regulation of nervous system development	3/42	319/18866	0.0338472	0.0564247	0.0185269	APP/MDM2/IL6	3
GO:0003206	cardiac chamber morphogenesis	2/42	131/18866	0.0343828	0.0571888	0.0187778	MDM2/HIF1A	2
GO:0003231	cardiac ventricle development	2/42	131/18866	0.0343828	0.0571888	0.0187778	MDM2/HIF1A	2
GO:0019218	regulation of steroid metabolic process	2/42	131/18866	0.0343828	0.0571888	0.0187778	NFKB1/SIRT1	2
GO:0045667	regulation of osteoblast differentiation	2/42	131/18866	0.0343828	0.0571888	0.0187778	SMAD3/IL6	2
GO:0007204	positive regulation of cytosolic calcium ion concentration	3/42	322/18866	0.0346561	0.057323	0.0188219	ESR1/IL2/JAK2	3
GO:0001780	neutrophil homeostasis	1/42	16/18866	0.0350447	0.057323	0.0188219	IL6	1
GO:0002830	positive regulation of type 2 immune response	1/42	16/18866	0.0350447	0.057323	0.0188219	IL6	1
GO:0006206	pyrimidine nucleobase metabolic process	1/42	16/18866	0.0350447	0.057323	0.0188219	MTOR	1
GO:0010225	response to UV-C	1/42	16/18866	0.0350447	0.057323	0.0188219	MDM2	1
GO:0010934	macrophage cytokine production	1/42	16/18866	0.0350447	0.057323	0.0188219	SIRT1	1
GO:0014744	positive regulation of muscle adaptation	1/42	16/18866	0.0350447	0.057323	0.0188219	MTOR	1
GO:0017014	protein nitrosylation	1/42	16/18866	0.0350447	0.057323	0.0188219	GAPDH	1
GO:0018119	peptidyl-cysteine S-nitrosylation	1/42	16/18866	0.0350447	0.057323	0.0188219	GAPDH	1
GO:0019372	lipoxygenase pathway	1/42	16/18866	0.0350447	0.057323	0.0188219	PTGS2	1
GO:0030397	membrane disassembly	1/42	16/18866	0.0350447	0.057323	0.0188219	CCNB1	1
GO:0032225	regulation of synaptic transmission, dopaminergic	1/42	16/18866	0.0350447	0.057323	0.0188219	PTGS2	1
GO:0035067	negative regulation of histone acetylation	1/42	16/18866	0.0350447	0.057323	0.0188219	SIRT1	1
GO:0036124	histone H3-K9 trimethylation	1/42	16/18866	0.0350447	0.057323	0.0188219	SIRT1	1
GO:0042994	cytoplasmic sequestering of transcription factor	1/42	16/18866	0.0350447	0.057323	0.0188219	NFKBIA	1
GO:0043116	negative regulation of vascular permeability	1/42	16/18866	0.0350447	0.057323	0.0188219	VEGFA	1
GO:0045725	positive regulation of glycogen biosynthetic process	1/42	16/18866	0.0350447	0.057323	0.0188219	AKT1	1
GO:0045838	positive regulation of membrane potential	1/42	16/18866	0.0350447	0.057323	0.0188219	AKT1	1
GO:0051081	nuclear envelope disassembly	1/42	16/18866	0.0350447	0.057323	0.0188219	CCNB1	1
GO:0051770	positive regulation of nitric-oxide synthase biosynthetic process	1/42	16/18866	0.0350447	0.057323	0.0188219	JAK2	1
GO:0060572	morphogenesis of an epithelial bud	1/42	16/18866	0.0350447	0.057323	0.0188219	AR	1
GO:0060576	intestinal epithelial cell development	1/42	16/18866	0.0350447	0.057323	0.0188219	HIF1A	1
GO:0060850	regulation of transcription involved in cell fate commitment	1/42	16/18866	0.0350447	0.057323	0.0188219	PPARG	1
GO:0061450	trophoblast cell migration	1/42	16/18866	0.0350447	0.057323	0.0188219	VEGFA	1
GO:0061684	chaperone-mediated autophagy	1/42	16/18866	0.0350447	0.057323	0.0188219	HSP90AA1	1
GO:1901163	regulation of trophoblast cell migration	1/42	16/18866	0.0350447	0.057323	0.0188219	VEGFA	1
GO:1901201	regulation of extracellular matrix assembly	1/42	16/18866	0.0350447	0.057323	0.0188219	SMAD3	1
GO:1902166	negative regulation of intrinsic apoptotic signaling pathway in response to DNA damage by p53 class mediator	1/42	16/18866	0.0350447	0.057323	0.0188219	SIRT1	1
GO:1903729	regulation of plasma membrane organization	1/42	16/18866	0.0350447	0.057323	0.0188219	AR	1
GO:1905153	regulation of membrane invagination	1/42	16/18866	0.0350447	0.057323	0.0188219	PPARG	1
GO:0072175	epithelial tube formation	2/42	133/18866	0.0353465	0.0577528	0.018963	CASP3/HIF1A	2
GO:0090101	negative regulation of transmembrane receptor protein serine/threonine kinase signaling pathway	2/42	133/18866	0.0353465	0.0577528	0.018963	SIRT1/SMAD3	2
GO:0009855	determination of bilateral symmetry	2/42	134/18866	0.0358323	0.0584819	0.0192024	HIF1A/SMAD3	2
GO:0071333	cellular response to glucose stimulus	2/42	134/18866	0.0358323	0.0584819	0.0192024	IGF1R/HIF1A	2
GO:0009799	specification of symmetry	2/42	135/18866	0.0363207	0.0592464	0.0194534	HIF1A/SMAD3	2
GO:0050671	positive regulation of lymphocyte proliferation	2/42	136/18866	0.0368117	0.0596528	0.0195868	IL2/IL6	2
GO:0071331	cellular response to hexose stimulus	2/42	136/18866	0.0368117	0.0596528	0.0195868	IGF1R/HIF1A	2
GO:0010224	response to UV-B	1/42	17/18866	0.0371948	0.0596528	0.0195868	RELA	1
GO:0010715	regulation of extracellular matrix disassembly	1/42	17/18866	0.0371948	0.0596528	0.0195868	IL6	1
GO:0030540	female genitalia development	1/42	17/18866	0.0371948	0.0596528	0.0195868	ESR1	1
GO:0030730	sequestering of triglyceride	1/42	17/18866	0.0371948	0.0596528	0.0195868	PPARG	1
GO:0030889	negative regulation of B cell proliferation	1/42	17/18866	0.0371948	0.0596528	0.0195868	CASP3	1
GO:0030949	positive regulation of vascular endothelial growth factor receptor signaling pathway	1/42	17/18866	0.0371948	0.0596528	0.0195868	HIF1A	1
GO:0031000	response to caffeine	1/42	17/18866	0.0371948	0.0596528	0.0195868	PPARG	1
GO:0031065	positive regulation of histone deacetylation	1/42	17/18866	0.0371948	0.0596528	0.0195868	VEGFA	1
GO:0031649	heat generation	1/42	17/18866	0.0371948	0.0596528	0.0195868	PTGS2	1
GO:0033599	regulation of mammary gland epithelial cell proliferation	1/42	17/18866	0.0371948	0.0596528	0.0195868	CCND1	1
GO:0035729	cellular response to hepatocyte growth factor stimulus	1/42	17/18866	0.0371948	0.0596528	0.0195868	RELA	1
GO:0038092	nodal signaling pathway	1/42	17/18866	0.0371948	0.0596528	0.0195868	SMAD3	1
GO:0042790	nucleolar large rRNA transcription by RNA polymerase I	1/42	17/18866	0.0371948	0.0596528	0.0195868	MTOR	1
GO:0042953	lipoprotein transport	1/42	17/18866	0.0371948	0.0596528	0.0195868	PPARG	1
GO:0043117	positive regulation of vascular permeability	1/42	17/18866	0.0371948	0.0596528	0.0195868	VEGFA	1
GO:0044539	long-chain fatty acid import into cell	1/42	17/18866	0.0371948	0.0596528	0.0195868	AKT1	1
GO:0045623	negative regulation of T-helper cell differentiation	1/42	17/18866	0.0371948	0.0596528	0.0195868	IL2	1
GO:0045722	positive regulation of gluconeogenesis	1/42	17/18866	0.0371948	0.0596528	0.0195868	SIRT1	1
GO:0045986	negative regulation of smooth muscle contraction	1/42	17/18866	0.0371948	0.0596528	0.0195868	PTGS2	1
GO:0046851	negative regulation of bone remodeling	1/42	17/18866	0.0371948	0.0596528	0.0195868	IL6	1
GO:0055012	ventricular cardiac muscle cell differentiation	1/42	17/18866	0.0371948	0.0596528	0.0195868	CCNB1	1
GO:0055070	copper ion homeostasis	1/42	17/18866	0.0371948	0.0596528	0.0195868	APP	1
GO:0055089	fatty acid homeostasis	1/42	17/18866	0.0371948	0.0596528	0.0195868	SIRT1	1
GO:0070242	thymocyte apoptotic process	1/42	17/18866	0.0371948	0.0596528	0.0195868	HIF1A	1
GO:0070875	positive regulation of glycogen metabolic process	1/42	17/18866	0.0371948	0.0596528	0.0195868	AKT1	1
GO:0090185	negative regulation of kidney development	1/42	17/18866	0.0371948	0.0596528	0.0195868	MMP9	1
GO:0140354	lipid import into cell	1/42	17/18866	0.0371948	0.0596528	0.0195868	AKT1	1
GO:1902931	negative regulation of alcohol biosynthetic process	1/42	17/18866	0.0371948	0.0596528	0.0195868	NFKB1	1
GO:1904355	positive regulation of telomere capping	1/42	17/18866	0.0371948	0.0596528	0.0195868	MAPK3	1
GO:0032273	positive regulation of protein polymerization	2/42	137/18866	0.0373052	0.0597328	0.0196131	MTOR/HSP90AA1	2
GO:0032946	positive regulation of mononuclear cell proliferation	2/42	137/18866	0.0373052	0.0597328	0.0196131	IL2/IL6	2
GO:0071326	cellular response to monosaccharide stimulus	2/42	137/18866	0.0373052	0.0597328	0.0196131	IGF1R/HIF1A	2
GO:0002705	positive regulation of leukocyte mediated immunity	2/42	138/18866	0.0378013	0.0604617	0.0198524	IL2/IL6	2
GO:0072329	monocarboxylic acid catabolic process	2/42	138/18866	0.0378013	0.0604617	0.0198524	AKT1/MTOR	2
GO:0002433	immune response-regulating cell surface receptor signaling pathway involved in phagocytosis	2/42	139/18866	0.0383	0.0611601	0.0200818	MAPK3/HSP90AA1	2
GO:0035304	regulation of protein dephosphorylation	2/42	139/18866	0.0383	0.0611601	0.0200818	MTOR/JAK2	2
GO:0038096	Fc-gamma receptor signaling pathway involved in phagocytosis	2/42	139/18866	0.0383	0.0611601	0.0200818	MAPK3/HSP90AA1	2
GO:0010612	regulation of cardiac muscle adaptation	1/42	18/18866	0.0393401	0.0621503	0.0204069	SMAD3	1
GO:0010885	regulation of cholesterol storage	1/42	18/18866	0.0393401	0.0621503	0.0204069	PPARG	1
GO:0032780	negative regulation of ATPase activity	1/42	18/18866	0.0393401	0.0621503	0.0204069	SIRT1	1
GO:0033194	response to hydroperoxide	1/42	18/18866	0.0393401	0.0621503	0.0204069	JAK2	1
GO:0035313	wound healing, spreading of epidermal cells	1/42	18/18866	0.0393401	0.0621503	0.0204069	MTOR	1
GO:0035330	regulation of hippo signaling	1/42	18/18866	0.0393401	0.0621503	0.0204069	MAPK14	1
GO:0043217	myelin maintenance	1/42	18/18866	0.0393401	0.0621503	0.0204069	AKT1	1
GO:0044872	lipoprotein localization	1/42	18/18866	0.0393401	0.0621503	0.0204069	PPARG	1
GO:0046112	nucleobase biosynthetic process	1/42	18/18866	0.0393401	0.0621503	0.0204069	MTOR	1
GO:0046885	regulation of hormone biosynthetic process	1/42	18/18866	0.0393401	0.0621503	0.0204069	HIF1A	1
GO:0048339	paraxial mesoderm development	1/42	18/18866	0.0393401	0.0621503	0.0204069	SMAD3	1
GO:0051782	negative regulation of cell division	1/42	18/18866	0.0393401	0.0621503	0.0204069	MYC	1
GO:0060977	coronary vasculature morphogenesis	1/42	18/18866	0.0393401	0.0621503	0.0204069	VEGFA	1
GO:0061298	retina vasculature development in camera-type eye	1/42	18/18866	0.0393401	0.0621503	0.0204069	HIF1A	1
GO:0071318	cellular response to ATP	1/42	18/18866	0.0393401	0.0621503	0.0204069	PTGS2	1
GO:0090036	regulation of protein kinase C signaling	1/42	18/18866	0.0393401	0.0621503	0.0204069	VEGFA	1
GO:0090190	positive regulation of branching involved in ureteric bud morphogenesis	1/42	18/18866	0.0393401	0.0621503	0.0204069	VEGFA	1
GO:0150078	positive regulation of neuroinflammatory response	1/42	18/18866	0.0393401	0.0621503	0.0204069	IL6	1
GO:1902165	regulation of intrinsic apoptotic signaling pathway in response to DNA damage by p53 class mediator	1/42	18/18866	0.0393401	0.0621503	0.0204069	SIRT1	1
GO:1903242	regulation of cardiac muscle hypertrophy in response to stress	1/42	18/18866	0.0393401	0.0621503	0.0204069	SMAD3	1
GO:0038094	Fc-gamma receptor signaling pathway	2/42	142/18866	0.0398112	0.062861	0.0206402	MAPK3/HSP90AA1	2
GO:0072006	nephron development	2/42	143/18866	0.04032	0.0636303	0.0208928	VEGFA/MYC	2
GO:0007596	blood coagulation	3/42	343/18866	0.0405992	0.0640027	0.0210151	MAPK3/JAK2/IL6	3
GO:0016042	lipid catabolic process	3/42	343/18866	0.0405992	0.0640027	0.0210151	AKT1/CDK4/MTOR	3
GO:0002218	activation of innate immune response	2/42	144/18866	0.0408313	0.0642658	0.0211015	NFKB1/RELA	2
GO:0002700	regulation of production of molecular mediator of immune response	2/42	144/18866	0.0408313	0.0642658	0.0211015	IL2/IL6	2
GO:0060078	regulation of postsynaptic membrane potential	2/42	144/18866	0.0408313	0.0642658	0.0211015	AKT1/APP	2
GO:0002431	Fc receptor mediated stimulatory signaling pathway	2/42	145/18866	0.041345	0.064533	0.0211892	MAPK3/HSP90AA1	2
GO:0071322	cellular response to carbohydrate stimulus	2/42	145/18866	0.041345	0.064533	0.0211892	IGF1R/HIF1A	2
GO:0002076	osteoblast development	1/42	19/18866	0.0414808	0.064533	0.0211892	SMAD3	1
GO:0032095	regulation of response to food	1/42	19/18866	0.0414808	0.064533	0.0211892	MTOR	1
GO:0032930	positive regulation of superoxide anion generation	1/42	19/18866	0.0414808	0.064533	0.0211892	EGFR	1
GO:0033189	response to vitamin A	1/42	19/18866	0.0414808	0.064533	0.0211892	PPARG	1
GO:0034393	positive regulation of smooth muscle cell apoptotic process	1/42	19/18866	0.0414808	0.064533	0.0211892	PPARG	1
GO:0035728	response to hepatocyte growth factor	1/42	19/18866	0.0414808	0.064533	0.0211892	RELA	1
GO:0044320	cellular response to leptin stimulus	1/42	19/18866	0.0414808	0.064533	0.0211892	SIRT1	1
GO:0045063	T-helper 1 cell differentiation	1/42	19/18866	0.0414808	0.064533	0.0211892	MTOR	1
GO:0045780	positive regulation of bone resorption	1/42	19/18866	0.0414808	0.064533	0.0211892	EGFR	1
GO:0046852	positive regulation of bone remodeling	1/42	19/18866	0.0414808	0.064533	0.0211892	EGFR	1
GO:0060602	branch elongation of an epithelium	1/42	19/18866	0.0414808	0.064533	0.0211892	ESR1	1
GO:0070233	negative regulation of T cell apoptotic process	1/42	19/18866	0.0414808	0.064533	0.0211892	HIF1A	1
GO:0071800	podosome assembly	1/42	19/18866	0.0414808	0.064533	0.0211892	MAPK9	1
GO:0072074	kidney mesenchyme development	1/42	19/18866	0.0414808	0.064533	0.0211892	MYC	1
GO:1905288	vascular associated smooth muscle cell apoptotic process	1/42	19/18866	0.0414808	0.064533	0.0211892	PPARG	1
GO:1905459	regulation of vascular associated smooth muscle cell apoptotic process	1/42	19/18866	0.0414808	0.064533	0.0211892	PPARG	1
GO:2000010	positive regulation of protein localization to cell surface	1/42	19/18866	0.0414808	0.064533	0.0211892	AKT1	1
GO:2000319	regulation of T-helper 17 cell differentiation	1/42	19/18866	0.0414808	0.064533	0.0211892	IL2	1
GO:2000696	regulation of epithelial cell differentiation involved in kidney development	1/42	19/18866	0.0414808	0.064533	0.0211892	MMP9	1
GO:2000757	negative regulation of peptidyl-lysine acetylation	1/42	19/18866	0.0414808	0.064533	0.0211892	SIRT1	1
GO:0007599	hemostasis	3/42	348/18866	0.0420862	0.0654403	0.0214871	MAPK3/JAK2/IL6	3
GO:0050817	coagulation	3/42	349/18866	0.0423869	0.0658733	0.0216293	MAPK3/JAK2/IL6	3
GO:0031644	regulation of nervous system process	2/42	148/18866	0.0429009	0.0666022	0.0218686	APP/MTOR	2
GO:1903670	regulation of sprouting angiogenesis	2/42	148/18866	0.0429009	0.0666022	0.0218686	PTGS2/VEGFA	2
GO:0002726	positive regulation of T cell cytokine production	1/42	20/18866	0.0436169	0.066837	0.0219457	IL6	1
GO:0002902	regulation of B cell apoptotic process	1/42	20/18866	0.0436169	0.066837	0.0219457	IL2	1
GO:0006346	DNA methylation-dependent heterochromatin assembly	1/42	20/18866	0.0436169	0.066837	0.0219457	SIRT1	1
GO:0007252	I-kappaB phosphorylation	1/42	20/18866	0.0436169	0.066837	0.0219457	AKT1	1
GO:0010878	cholesterol storage	1/42	20/18866	0.0436169	0.066837	0.0219457	PPARG	1
GO:0015669	gas transport	1/42	20/18866	0.0436169	0.066837	0.0219457	MYC	1
GO:0031290	retinal ganglion cell axon guidance	1/42	20/18866	0.0436169	0.066837	0.0219457	VEGFA	1
GO:0032769	negative regulation of monooxygenase activity	1/42	20/18866	0.0436169	0.066837	0.0219457	NFKB1	1
GO:0032793	positive regulation of CREB transcription factor activity	1/42	20/18866	0.0436169	0.066837	0.0219457	VEGFA	1
GO:0032986	protein-DNA complex disassembly	1/42	20/18866	0.0436169	0.066837	0.0219457	MYC	1
GO:0034138	toll-like receptor 3 signaling pathway	1/42	20/18866	0.0436169	0.066837	0.0219457	CASP8	1
GO:0036303	lymph vessel morphogenesis	1/42	20/18866	0.0436169	0.066837	0.0219457	VEGFA	1
GO:0045056	transcytosis	1/42	20/18866	0.0436169	0.066837	0.0219457	IGF1R	1
GO:0051767	nitric-oxide synthase biosynthetic process	1/42	20/18866	0.0436169	0.066837	0.0219457	JAK2	1
GO:0051769	regulation of nitric-oxide synthase biosynthetic process	1/42	20/18866	0.0436169	0.066837	0.0219457	JAK2	1
GO:0060039	pericardium development	1/42	20/18866	0.0436169	0.066837	0.0219457	SMAD3	1
GO:0060546	negative regulation of necroptotic process	1/42	20/18866	0.0436169	0.066837	0.0219457	CASP8	1
GO:0062099	negative regulation of programmed necrotic cell death	1/42	20/18866	0.0436169	0.066837	0.0219457	CASP8	1
GO:0070932	histone H3 deacetylation	1/42	20/18866	0.0436169	0.066837	0.0219457	SIRT1	1
GO:0097062	dendritic spine maintenance	1/42	20/18866	0.0436169	0.066837	0.0219457	IGF1R	1
GO:0097709	connective tissue replacement	1/42	20/18866	0.0436169	0.066837	0.0219457	HIF1A	1
GO:1901741	positive regulation of myoblast fusion	1/42	20/18866	0.0436169	0.066837	0.0219457	MAPK14	1
GO:1902236	negative regulation of endoplasmic reticulum stress-induced intrinsic apoptotic signaling pathway	1/42	20/18866	0.0436169	0.066837	0.0219457	BCL2L1	1
GO:2000774	positive regulation of cellular senescence	1/42	20/18866	0.0436169	0.066837	0.0219457	SIRT1	1
GO:2001169	regulation of ATP biosynthetic process	1/42	20/18866	0.0436169	0.066837	0.0219457	PARP1	1
GO:0045580	regulation of T cell differentiation	2/42	150/18866	0.0439503	0.0672783	0.0220906	IL2/ERBB2	2
GO:0097530	granulocyte migration	2/42	150/18866	0.0439503	0.0672783	0.0220906	MAPK3/MAPK14	2
GO:0071103	DNA conformation change	3/42	355/18866	0.044214	0.0676469	0.0222117	PARP1/SIRT1/CCNB1	3
GO:0007030	Golgi organization	2/42	151/18866	0.0444786	0.0679113	0.0222985	MAPK3/MAP2K1	2
GO:0008643	carbohydrate transport	2/42	151/18866	0.0444786	0.0679113	0.0222985	AKT1/MAPK14	2
GO:0050871	positive regulation of B cell activation	2/42	151/18866	0.0444786	0.0679113	0.0222985	IL2/IL6	2
GO:0061041	regulation of wound healing	2/42	151/18866	0.0444786	0.0679113	0.0222985	SMAD3/MTOR	2
GO:0051251	positive regulation of lymphocyte activation	3/42	357/18866	0.0448317	0.0684152	0.0224639	IL2/AKT1/IL6	3
GO:0031589	cell-substrate adhesion	3/42	359/18866	0.0454539	0.0687851	0.0225854	SMAD3/JAK2/VEGFA	3
GO:0002822	regulation of adaptive immune response based on somatic recombination of immune receptors built from immunoglobulin superfamily domains	2/42	153/18866	0.0455424	0.0687851	0.0225854	IL2/IL6	2
GO:0031123	RNA 3'-end processing	2/42	153/18866	0.0455424	0.0687851	0.0225854	APP/CCNB1	2
GO:0001502	cartilage condensation	1/42	21/18866	0.0457482	0.0687851	0.0225854	MAPK14	1
GO:0006293	nucleotide-excision repair, preincision complex stabilization	1/42	21/18866	0.0457482	0.0687851	0.0225854	PARP1	1
GO:0006295	nucleotide-excision repair, DNA incision, 3'-to lesion	1/42	21/18866	0.0457482	0.0687851	0.0225854	PARP1	1
GO:0009110	vitamin biosynthetic process	1/42	21/18866	0.0457482	0.0687851	0.0225854	NFKB1	1
GO:0016540	protein autoprocessing	1/42	21/18866	0.0457482	0.0687851	0.0225854	PARP1	1
GO:0030502	negative regulation of bone mineralization	1/42	21/18866	0.0457482	0.0687851	0.0225854	HIF1A	1
GO:0031061	negative regulation of histone methylation	1/42	21/18866	0.0457482	0.0687851	0.0225854	SIRT1	1
GO:0043371	negative regulation of CD4-positive, alpha-beta T cell differentiation	1/42	21/18866	0.0457482	0.0687851	0.0225854	IL2	1
GO:0043984	histone H4-K16 acetylation	1/42	21/18866	0.0457482	0.0687851	0.0225854	SIRT1	1
GO:0045717	negative regulation of fatty acid biosynthetic process	1/42	21/18866	0.0457482	0.0687851	0.0225854	SIRT1	1
GO:0046716	muscle cell cellular homeostasis	1/42	21/18866	0.0457482	0.0687851	0.0225854	HIF1A	1
GO:0046827	positive regulation of protein export from nucleus	1/42	21/18866	0.0457482	0.0687851	0.0225854	MDM2	1
GO:0060065	uterus development	1/42	21/18866	0.0457482	0.0687851	0.0225854	ESR1	1
GO:0060716	labyrinthine layer blood vessel development	1/42	21/18866	0.0457482	0.0687851	0.0225854	AKT1	1
GO:0061042	vascular wound healing	1/42	21/18866	0.0457482	0.0687851	0.0225854	VEGFA	1
GO:0061213	positive regulation of mesonephros development	1/42	21/18866	0.0457482	0.0687851	0.0225854	VEGFA	1
GO:0071498	cellular response to fluid shear stress	1/42	21/18866	0.0457482	0.0687851	0.0225854	PTGS2	1
GO:0072111	cell proliferation involved in kidney development	1/42	21/18866	0.0457482	0.0687851	0.0225854	MYC	1
GO:0072574	hepatocyte proliferation	1/42	21/18866	0.0457482	0.0687851	0.0225854	IL6	1
GO:0072575	epithelial cell proliferation involved in liver morphogenesis	1/42	21/18866	0.0457482	0.0687851	0.0225854	IL6	1
GO:0090312	positive regulation of protein deacetylation	1/42	21/18866	0.0457482	0.0687851	0.0225854	VEGFA	1
GO:1900543	negative regulation of purine nucleotide metabolic process	1/42	21/18866	0.0457482	0.0687851	0.0225854	PARP1	1
GO:1903204	negative regulation of oxidative stress-induced neuron death	1/42	21/18866	0.0457482	0.0687851	0.0225854	HIF1A	1
GO:1903599	positive regulation of autophagy of mitochondrion	1/42	21/18866	0.0457482	0.0687851	0.0225854	HIF1A	1
GO:1903978	regulation of microglial cell activation	1/42	21/18866	0.0457482	0.0687851	0.0225854	IL6	1
GO:2000047	regulation of cell-cell adhesion mediated by cadherin	1/42	21/18866	0.0457482	0.0687851	0.0225854	VEGFA	1
GO:0002706	regulation of lymphocyte mediated immunity	2/42	154/18866	0.0460778	0.0692102	0.022725	IL2/IL6	2
GO:0061351	neural precursor cell proliferation	2/42	154/18866	0.0460778	0.0692102	0.022725	HIF1A/VEGFA	2
GO:0030509	BMP signaling pathway	2/42	155/18866	0.0466156	0.069947	0.0229669	MAPK3/SMAD3	2
GO:0050773	regulation of dendrite development	2/42	155/18866	0.0466156	0.069947	0.0229669	IL2/MTOR	2
GO:0043687	post-translational protein modification	3/42	363/18866	0.0467111	0.0700548	0.0230023	APP/HIF1A/IL6	3
GO:0048592	eye morphogenesis	2/42	156/18866	0.0471557	0.0706857	0.0232094	HIF1A/VEGFA	2
GO:0010770	positive regulation of cell morphogenesis involved in differentiation	2/42	157/18866	0.0476981	0.0710798	0.0233388	MAP2K1/VEGFA	2
GO:0051017	actin filament bundle assembly	2/42	157/18866	0.0476981	0.0710798	0.0233388	SMAD3/MTOR	2
GO:0000717	nucleotide-excision repair, DNA duplex unwinding	1/42	22/18866	0.047875	0.0710798	0.0233388	PARP1	1
GO:0002313	mature B cell differentiation involved in immune response	1/42	22/18866	0.047875	0.0710798	0.0233388	IL6	1
GO:0032928	regulation of superoxide anion generation	1/42	22/18866	0.047875	0.0710798	0.0233388	EGFR	1
GO:0034104	negative regulation of tissue remodeling	1/42	22/18866	0.047875	0.0710798	0.0233388	IL6	1
GO:0042359	vitamin D metabolic process	1/42	22/18866	0.047875	0.0710798	0.0233388	NFKB1	1
GO:0045655	regulation of monocyte differentiation	1/42	22/18866	0.047875	0.0710798	0.0233388	MYC	1
GO:0045663	positive regulation of myoblast differentiation	1/42	22/18866	0.047875	0.0710798	0.0233388	MAPK14	1
GO:0045980	negative regulation of nucleotide metabolic process	1/42	22/18866	0.047875	0.0710798	0.0233388	PARP1	1
GO:0051131	chaperone-mediated protein complex assembly	1/42	22/18866	0.047875	0.0710798	0.0233388	HSP90AA1	1
GO:0051152	positive regulation of smooth muscle cell differentiation	1/42	22/18866	0.047875	0.0710798	0.0233388	SIRT1	1
GO:0051900	regulation of mitochondrial depolarization	1/42	22/18866	0.047875	0.0710798	0.0233388	PARP1	1
GO:0071359	cellular response to dsRNA	1/42	22/18866	0.047875	0.0710798	0.0233388	NFKB1	1
GO:0072576	liver morphogenesis	1/42	22/18866	0.047875	0.0710798	0.0233388	IL6	1
GO:0090189	regulation of branching involved in ureteric bud morphogenesis	1/42	22/18866	0.047875	0.0710798	0.0233388	VEGFA	1
GO:1901739	regulation of myoblast fusion	1/42	22/18866	0.047875	0.0710798	0.0233388	MAPK14	1
GO:2000316	regulation of T-helper 17 type immune response	1/42	22/18866	0.047875	0.0710798	0.0233388	IL2	1
GO:2000479	regulation of cAMP-dependent protein kinase activity	1/42	22/18866	0.047875	0.0710798	0.0233388	SIRT1	1
GO:0046394	carboxylic acid biosynthetic process	3/42	367/18866	0.0479856	0.0712084	0.0233811	NFKB1/PTGS2/SIRT1	3
GO:0007519	skeletal muscle tissue development	2/42	158/18866	0.0482428	0.0714825	0.0234711	MAPK14/FOS	2
GO:0030168	platelet activation	2/42	158/18866	0.0482428	0.0714825	0.0234711	MAPK3/IL6	2
GO:0030203	glycosaminoglycan metabolic process	2/42	158/18866	0.0482428	0.0714825	0.0234711	AKT1/NFKB1	2
GO:0016053	organic acid biosynthetic process	3/42	368/18866	0.048307	0.0715417	0.0234905	NFKB1/PTGS2/SIRT1	3
[truncated: 3,921 more rows]

## Sheet: GOCC
Supplementary Table S10. GO and KEGG pathway analysis for cluster 1
ID	Description	GeneRatio	BgRatio	pvalue	p.adjust	qvalue	geneID	Count
GO:0005635	nuclear envelope	12/42	473/19559	1.99447e-10	3.07148e-08	2.03646e-08	MAPK3/CCND1/BCL2L1/PARP1/PTGS2/EGFR/GAPDH/APP/SIRT1/SMAD3/CDK4/MTOR	12
GO:0031965	nuclear membrane	8/42	301/19559	2.14797e-07	1.65394e-05	1.0966e-05	CCND1/BCL2L1/PTGS2/EGFR/GAPDH/SIRT1/SMAD3/CDK4	8
GO:0005667	transcription regulator complex	8/42	413/19559	2.3243e-06	0.000119314	7.91076e-05	CCND1/PPARG/PARP1/HIF1A/SMAD3/CDK4/RELA/FOS	8
GO:0045121	membrane raft	7/42	329/19559	5.81592e-06	0.000182724	0.00012115	CASP3/MAPK3/PTGS2/EGFR/APP/JAK2/CASP8	7
GO:0098857	membrane microdomain	7/42	330/19559	5.9326e-06	0.000182724	0.00012115	CASP3/MAPK3/PTGS2/EGFR/APP/JAK2/CASP8	7
GO:0098589	membrane region	7/42	343/19559	7.63593e-06	0.000195989	0.000129945	CASP3/MAPK3/PTGS2/EGFR/APP/JAK2/CASP8	7
GO:0031983	vesicle lumen	6/42	328/19559	6.70045e-05	0.00139132	0.000922474	NFKB1/EGFR/APP/MAPK14/HSP90AA1/VEGFA	6
GO:1902911	protein kinase complex	4/42	104/19559	7.22763e-05	0.00139132	0.000922474	CCND1/IGF1R/CCNB1/CDK4	4
GO:0031968	organelle outer membrane	5/42	218/19559	9.9893e-05	0.00149839	0.000993467	PGR/BCL2L1/PTGS2/MTOR/CASP8	5
GO:0019867	outer membrane	5/42	220/19559	0.000104275	0.00149839	0.000993467	PGR/BCL2L1/PTGS2/MTOR/CASP8	5
GO:0000307	cyclin-dependent protein kinase holoenzyme complex	3/42	43/19559	0.000107028	0.00149839	0.000993467	CCND1/CCNB1/CDK4	3
GO:0005637	nuclear inner membrane	3/42	60/19559	0.00028934	0.0037132	0.00246193	PTGS2/SIRT1/SMAD3	3
GO:0090575	RNA polymerase II transcription regulator complex	4/42	161/19559	0.000387981	0.00459609	0.0030473	PPARG/HIF1A/SMAD3/FOS	4
GO:0034774	secretory granule lumen	5/42	322/19559	0.000605124	0.0065692	0.00435552	NFKB1/APP/MAPK14/HSP90AA1/VEGFA	5
GO:0060205	cytoplasmic vesicle lumen	5/42	326/19559	0.000639857	0.0065692	0.00435552	NFKB1/APP/MAPK14/HSP90AA1/VEGFA	5
GO:0005901	caveola	3/42	82/19559	0.000724642	0.00681674	0.00451965	MAPK3/PTGS2/JAK2	3
GO:0005741	mitochondrial outer membrane	4/42	192/19559	0.000752498	0.00681674	0.00451965	PGR/BCL2L1/MTOR/CASP8	4
GO:1902554	serine/threonine protein kinase complex	3/42	89/19559	0.000919599	0.00786768	0.00521644	CCND1/CCNB1/CDK4	3
GO:0005819	spindle	5/42	367/19559	0.00108837	0.00882151	0.00584885	AKT1/NR3C1/APP/MAPK14/CCNB1	5
GO:0005769	early endosome	5/42	377/19559	0.00122639	0.00944321	0.00626105	MAPK3/EGFR/APP/MAP2K1/ERBB2	5
GO:0044853	plasma membrane raft	3/42	113/19559	0.00182944	0.0134159	0.00889502	MAPK3/PTGS2/JAK2	3
GO:0061695	transferase complex, transferring phosphorus-containing groups	4/42	253/19559	0.00208021	0.0145615	0.00965455	CCND1/IGF1R/CCNB1/CDK4	4
GO:0101002	ficolin-1-rich granule	3/42	124/19559	0.00238389	0.0152966	0.010142	MMP9/MAPK14/HSP90AA1	3
GO:1904813	ficolin-1-rich granule lumen	3/42	124/19559	0.00238389	0.0152966	0.010142	MMP9/MAPK14/HSP90AA1	3
GO:0031904	endosome lumen	2/42	35/19559	0.00256074	0.0157742	0.0104586	APP/JAK2	2
GO:0005911	cell-cell junction	5/42	493/19559	0.00393184	0.0232886	0.0154408	CCND1/AKT1/APP/CDK4/VEGFA	5
GO:0030139	endocytic vesicle	4/42	313/19559	0.00446228	0.0251746	0.0166913	EGFR/MDM2/MTOR/HSP90AA1	4
GO:0043209	myelin sheath	2/42	47/19559	0.0045772	0.0251746	0.0166913	HSP90AA1/ERBB2	2
GO:0009925	basal plasma membrane	2/42	51/19559	0.00536944	0.0285136	0.0189051	EGFR/ERBB2	2
GO:0098978	glutamatergic synapse	4/42	361/19559	0.00735177	0.0377391	0.0250218	MAPK14/MTOR/JAK2/RELA	4
GO:0031093	platelet alpha granule lumen	2/42	67/19559	0.00911168	0.045016	0.0298465	APP/VEGFA	2
GO:0045178	basal part of cell	2/42	69/19559	0.0096419	0.045016	0.0298465	EGFR/ERBB2	2
GO:0032993	protein-DNA complex	3/42	205/19559	0.00964628	0.045016	0.0298465	ESR1/PARP1/FOS	3
GO:0016607	nuclear speck	4/42	401/19559	0.0105422	0.0477498	0.0316591	AR/NR3C1/MAPK14/HIF1A	4
GO:0005925	focal adhesion	4/42	415/19559	0.0118418	0.0521038	0.034546	MAPK3/EGFR/MAP2K1/JAK2	4
GO:0030055	cell-substrate junction	4/42	423/19559	0.0126289	0.0540237	0.0358188	MAPK3/EGFR/MAP2K1/JAK2	4
GO:0031091	platelet alpha granule	2/42	91/19559	0.0163376	0.0679998	0.0450853	APP/VEGFA	2
GO:0016605	PML body	2/42	102/19559	0.0202484	0.0820594	0.0544071	SIRT1/MTOR	2
GO:0005641	nuclear envelope lumen	1/42	10/19559	0.021272	0.083494	0.0553583	APP	1
GO:0005770	late endosome	3/42	278/19559	0.0216868	0.083494	0.0553583	MAPK3/EGFR/MAP2K1	3
GO:0035253	ciliary rootlet	1/42	11/19559	0.0233748	0.0877979	0.0582119	APP	1
GO:0031932	TORC2 complex	1/42	12/19559	0.0254731	0.0934014	0.0619271	MTOR	1
GO:0044292	dendrite terminus	1/42	13/19559	0.027567	0.0945818	0.0627098	HSP90AA1	1
GO:0098802	plasma membrane signaling receptor complex	3/42	307/19559	0.0280176	0.0945818	0.0627098	IGF1R/IL6/ERBB2	3
GO:0005923	bicellular tight junction	2/42	122/19559	0.0282449	0.0945818	0.0627098	CCND1/CDK4	2
GO:0005788	endoplasmic reticulum lumen	3/42	308/19559	0.0282517	0.0945818	0.0627098	PTGS2/APP/IL6	3
GO:0000940	condensed chromosome outer kinetochore	1/42	14/19559	0.0296566	0.0971726	0.0644275	CCNB1	1
GO:0070160	tight junction	2/42	129/19559	0.031298	0.0997597	0.0661428	CCND1/CDK4	2
GO:0038201	TOR complex	1/42	15/19559	0.0317417	0.0997597	0.0661428	MTOR	1
GO:0035098	ESC/E(Z) complex	1/42	16/19559	0.0338225	0.104173	0.0690691	SIRT1	1
GO:0000778	condensed nuclear chromosome kinetochore	1/42	17/19559	0.0358989	0.108288	0.071797	CCNB1	1
GO:0043296	apical junction complex	2/42	143/19559	0.0377744	0.108288	0.071797	CCND1/CDK4	2
GO:0031143	pseudopodium	1/42	18/19559	0.037971	0.108288	0.071797	MAPK3	1
GO:0099524	postsynaptic cytosol	1/42	18/19559	0.037971	0.108288	0.071797	MTOR	1
GO:0097449	astrocyte projection	1/42	19/19559	0.0400387	0.112108	0.0743303	APP	1
GO:0071682	endocytic vesicle lumen	1/42	20/19559	0.0421021	0.115781	0.0767651	HSP90AA1	1
GO:0000922	spindle pole	2/42	165/19559	0.0488806	0.132063	0.0875609	MAPK14/CCNB1	2
GO:0035327	transcriptionally active chromatin	1/42	24/19559	0.0503124	0.133588	0.0885717	ESR1	1
GO:0099522	region of cytosol	1/42	25/19559	0.0523542	0.136653	0.0906041	MTOR	1
GO:0005640	nuclear outer membrane	1/42	28/19559	0.058454	0.14972	0.0992672	PTGS2	1
GO:0030426	growth cone	2/42	184/19559	0.0593045	0.14972	0.0992672	APP/HSP90AA1	2
GO:0044295	axonal growth cone	1/42	29/19559	0.0604787	0.150221	0.0995999	HSP90AA1	1
GO:0030427	site of polarized growth	2/42	191/19559	0.0633234	0.154791	0.102629	APP/HSP90AA1	2
GO:0045177	apical part of cell	3/42	433/19559	0.0655952	0.157434	0.104382	EGFR/APP/ERBB2	3
GO:0000780	condensed nuclear chromosome, centromeric region	1/42	32/19559	0.0665274	0.157434	0.104382	CCNB1	1
GO:0005719	nuclear euchromatin	1/42	34/19559	0.0705388	0.157434	0.104382	SIRT1	1
GO:0005720	nuclear heterochromatin	1/42	34/19559	0.0705388	0.157434	0.104382	SIRT1	1
GO:0005790	smooth endoplasmic reticulum	1/42	34/19559	0.0705388	0.157434	0.104382	APP	1
GO:0097386	glial cell projection	1/42	34/19559	0.0705388	0.157434	0.104382	APP	1
GO:0008021	synaptic vesicle	2/42	205/19559	0.0716295	0.157585	0.104482	BCL2L1/APP	2
GO:0051233	spindle midzone	1/42	36/19559	0.0745333	0.161664	0.107186	APP	1
GO:0043198	dendritic shaft	1/42	38/19559	0.078511	0.167926	0.111339	APP	1
GO:0005759	mitochondrial matrix	3/42	473/19559	0.0807368	0.170321	0.112927	BCL2L1/NR3C1/CCNB1	3
GO:0070382	exocytic vesicle	2/42	223/19559	0.0827972	0.172308	0.114244	BCL2L1/APP	2
GO:0016592	mediator complex	1/42	41/19559	0.0844464	0.173397	0.114966	CDK4	1
GO:0000791	euchromatin	1/42	42/19559	0.0864165	0.175107	0.1161	SIRT1	1
GO:0031519	PcG protein complex	1/42	47/19559	0.0962053	0.192411	0.127572	SIRT1	1
GO:0016323	basolateral plasma membrane	2/42	246/19559	0.0977857	0.193064	0.128006	EGFR/ERBB2	2
GO:1904724	tertiary granule lumen	1/42	55/19559	0.111655	0.217656	0.144311	MMP9	1
GO:1904115	axon cytoplasm	1/42	57/19559	0.115477	0.222293	0.147385	HIF1A	1
GO:0035861	site of double-strand break	1/42	61/19559	0.123072	0.231856	0.153726	PARP1	1
GO:0005771	multivesicular body	1/42	62/19559	0.124961	0.231856	0.153726	EGFR	1
GO:0035580	specific granule lumen	1/42	62/19559	0.124961	0.231856	0.153726	NFKB1	1
GO:0030135	coated vesicle	2/42	298/19559	0.134127	0.245899	0.163036	EGFR/APP	2
GO:0044304	main axon	1/42	68/19559	0.136212	0.246784	0.163623	APP	1
GO:0005905	clathrin-coated pit	1/42	71/19559	0.141784	0.251661	0.166857	APP	1
GO:0150034	distal axon	2/42	309/19559	0.142172	0.251661	0.166857	APP/HSP90AA1	2
GO:0017053	transcription repressor complex	1/42	76/19559	0.150993	0.258367	0.171303	CCND1	1
GO:0031594	neuromuscular junction	1/42	76/19559	0.150993	0.258367	0.171303	APP	1
GO:0048786	presynaptic active zone	1/42	76/19559	0.150993	0.258367	0.171303	APP	1
GO:0035097	histone methyltransferase complex	1/42	77/19559	0.152824	0.258625	0.171474	SIRT1	1
GO:0000792	heterochromatin	1/42	78/19559	0.15465	0.258871	0.171637	SIRT1	1
GO:0090734	site of DNA damage	1/42	82/19559	0.161917	0.268121	0.17777	PARP1	1
GO:0005791	rough endoplasmic reticulum	1/42	84/19559	0.165528	0.271184	0.179801	APP	1
GO:0120111	neuron projection cytoplasm	1/42	87/19559	0.170915	0.277063	0.183699	HIF1A	1
GO:0098687	chromosomal region	2/42	350/19559	0.173002	0.277524	0.184004	PARP1/CCNB1	2
GO:0031970	organelle envelope lumen	1/42	90/19559	0.176269	0.27985	0.185546	APP	1
GO:0016324	apical plasma membrane	2/42	361/19559	0.181461	0.282145	0.187068	EGFR/ERBB2	2
GO:0005811	lipid droplet	1/42	93/19559	0.181589	0.282145	0.187068	GAPDH	1
GO:0032588	trans-Golgi network membrane	1/42	94/19559	0.183355	0.282145	0.187068	APP	1
GO:0030134	COPII-coated ER to Golgi transport vesicle	1/42	95/19559	0.185117	0.282145	0.187068	APP	1
GO:0043202	lysosomal lumen	1/42	96/19559	0.186875	0.282145	0.187068	HSP90AA1	1
GO:0000794	condensed nuclear chromosome	1/42	103/19559	0.19908	0.283383	0.187889	CCNB1	1
GO:0005796	Golgi lumen	1/42	103/19559	0.19908	0.283383	0.187889	APP	1
GO:0030672	synaptic vesicle membrane	1/42	104/19559	0.200809	0.283383	0.187889	BCL2L1	1
GO:0099501	exocytic vesicle membrane	1/42	104/19559	0.200809	0.283383	0.187889	BCL2L1	1
GO:0034708	methyltransferase complex	1/42	105/19559	0.202535	0.283383	0.187889	SIRT1	1
GO:0042470	melanosome	1/42	105/19559	0.202535	0.283383	0.187889	HSP90AA1	1
GO:0048770	pigment granule	1/42	105/19559	0.202535	0.283383	0.187889	HSP90AA1	1
GO:0000777	condensed chromosome kinetochore	1/42	106/19559	0.204256	0.283383	0.187889	CCNB1	1
GO:0030175	filopodium	1/42	106/19559	0.204256	0.283383	0.187889	APP	1
GO:0016363	nuclear matrix	1/42	109/19559	0.2094	0.287925	0.1909	JAK2	1
GO:0030133	transport vesicle	2/42	410/19559	0.219823	0.299581	0.198629	BCL2L1/APP	2
GO:0030665	clathrin-coated vesicle membrane	1/42	118/19559	0.224636	0.303455	0.201197	EGFR	1
GO:0000779	condensed chromosome, centromeric region	1/42	122/19559	0.231315	0.308834	0.204763	CCNB1	1
GO:0062023	collagen-containing extracellular matrix	2/42	427/19559	0.233317	0.308834	0.204763	MMP2/MMP9	2
GO:0000784	nuclear chromosome, telomeric region	1/42	124/19559	0.234633	0.308834	0.204763	PARP1	1
GO:0034399	nuclear periphery	1/42	131/19559	0.246138	0.321231	0.212983	JAK2	1
GO:0000776	kinetochore	1/42	137/19559	0.255865	0.33112	0.219539	CCNB1	1
GO:0045335	phagocytic vesicle	1/42	140/19559	0.260682	0.334542	0.221809	MTOR	1
GO:0036064	ciliary basal body	1/42	155/19559	0.284316	0.360847	0.239249	AKT1	1
GO:0043204	perikaryon	1/42	156/19559	0.285865	0.360847	0.239249	APP	1
GO:0042581	specific granule	1/42	160/19559	0.292029	0.361525	0.239699	NFKB1	1
GO:0031901	early endosome membrane	1/42	161/19559	0.293562	0.361525	0.239699	EGFR	1
GO:0000781	chromosome, telomeric region	1/42	164/19559	0.298141	0.361525	0.239699	PARP1	1
GO:0030666	endocytic vesicle membrane	1/42	164/19559	0.298141	0.361525	0.239699	MDM2	1
GO:0070820	tertiary granule	1/42	164/19559	0.298141	0.361525	0.239699	MMP9	1
GO:0005912	adherens junction	1/42	166/19559	0.301178	0.362354	0.240249	VEGFA	1
GO:0005775	vacuolar lumen	1/42	173/19559	0.311705	0.372113	0.246719	HSP90AA1	1
GO:0043197	dendritic spine	1/42	175/19559	0.314684	0.37278	0.247161	APP	1
GO:0044309	neuron spine	1/42	177/19559	0.317651	0.373421	0.247586	APP	1
GO:0005798	Golgi-associated vesicle	1/42	181/19559	0.323546	0.377471	0.250271	APP	1
GO:0030662	coated vesicle membrane	1/42	183/19559	0.326476	0.378024	0.250638	EGFR	1
GO:0055037	recycling endosome	1/42	190/19559	0.336631	0.386874	0.256506	APP	1
GO:0030136	clathrin-coated vesicle	1/42	194/19559	0.342366	0.390551	0.258944	EGFR	1
GO:0000775	chromosome, centromeric region	1/42	196/19559	0.345216	0.390906	0.259179	CCNB1	1
GO:0031514	motile cilium	1/42	199/19559	0.349468	0.392832	0.260456	HIF1A	1
GO:0030027	lamellipodium	1/42	201/19559	0.352287	0.393132	0.260655	APP	1
GO:0030017	sarcomere	1/42	207/19559	0.360675	0.399596	0.264941	MMP2	1
GO:0030658	transport vesicle membrane	1/42	209/19559	0.363447	0.399791	0.26507	BCL2L1	1
GO:0032838	plasma membrane bounded cell projection cytoplasm	1/42	211/19559	0.366207	0.399971	0.265189	HIF1A	1
GO:0098858	actin-based cell projection	1/42	220/19559	0.378485	0.41047	0.27215	APP	1
GO:0000793	condensed chromosome	1/42	222/19559	0.381182	0.410503	0.272172	CCNB1	1
GO:0030016	myofibril	1/42	227/19559	0.387874	0.414809	0.275027	MMP2	1
GO:0043292	contractile fiber	1/42	238/19559	0.402348	0.427322	0.283323	MMP2	1
GO:0005802	trans-Golgi network	1/42	245/19559	0.411385	0.433926	0.287702	APP	1
GO:0099568	cytoplasmic region	1/42	254/19559	0.422807	0.442941	0.293679	HIF1A	1
GO:0098791	Golgi apparatus subcompartment	1/42	368/19559	0.550041	0.57174	0.379076	APP	1
GO:0005765	lysosomal membrane	1/42	375/19559	0.55689	0.57174	0.379076	MTOR	1
GO:0098852	lytic vacuole membrane	1/42	375/19559	0.55689	0.57174	0.379076	MTOR	1
GO:0031984	organelle subcompartment	1/42	392/19559	0.573103	0.584489	0.387529	APP	1
GO:0031252	cell leading edge	1/42	421/19559	0.599433	0.607321	0.402666	APP	1
GO:0005774	vacuolar membrane	1/42	427/19559	0.60468	0.608632	0.403536	MTOR	1
GO:0005743	mitochondrial inner membrane	1/42	489/19559	0.655111	0.655111	0.434353	BCL2L1	1

## Sheet: GOMF
Supplementary Table S10. GO and KEGG pathway analysis for cluster 1
ID	Description	GeneRatio	BgRatio	pvalue	p.adjust	qvalue	geneID	Count
GO:0140297	DNA-binding transcription factor binding	11/42	347/18352	2.39117e-10	4.19162e-08	2.15996e-08	ESR1/PPARG/PARP1/MAPK14/HIF1A/SIRT1/SMAD3/RELA/FOS/NFKBIA/MYC	11
GO:0061629	RNA polymerase II-specific DNA-binding transcription factor binding	10/42	267/18352	3.50763e-10	4.19162e-08	2.15996e-08	ESR1/PPARG/PARP1/MAPK14/HIF1A/SIRT1/SMAD3/RELA/FOS/NFKBIA	10
GO:0001223	transcription coactivator binding	5/42	29/18352	5.59605e-09	4.45819e-07	2.29733e-07	ESR1/AR/PGR/SMAD3/RELA	5
GO:0044389	ubiquitin-like protein ligase binding	9/42	316/18352	3.21403e-08	1.92038e-06	9.89584e-07	EGFR/MDM2/HIF1A/CCNB1/SMAD3/HSP90AA1/CASP8/RELA/NFKBIA	9
GO:0004712	protein serine/threonine/tyrosine kinase activity	5/42	45/18352	5.60439e-08	2.6789e-06	1.38045e-06	MAPK3/AKT1/MAPK9/MAPK14/MAP2K1	5
GO:0001221	transcription cofactor binding	5/42	51/18352	1.06673e-07	3.12885e-06	1.61231e-06	ESR1/AR/PGR/SMAD3/RELA	5
GO:0004707	MAP kinase activity	4/42	20/18352	1.11774e-07	3.12885e-06	1.61231e-06	MAPK3/MAPK8/MAPK9/MAPK14	4
GO:0004879	nuclear receptor activity	5/42	52/18352	1.17823e-07	3.12885e-06	1.61231e-06	ESR1/AR/PGR/PPARG/NR3C1	5
GO:0098531	ligand-activated transcription factor activity	5/42	52/18352	1.17823e-07	3.12885e-06	1.61231e-06	ESR1/AR/PGR/PPARG/NR3C1	5
GO:0051427	hormone receptor binding	7/42	177/18352	1.39893e-07	3.34344e-06	1.72289e-06	ESR1/PPARG/PARP1/HIF1A/SIRT1/SMAD3/JAK2	7
GO:0042826	histone deacetylase binding	6/42	115/18352	2.31708e-07	4.80055e-06	2.47375e-06	CCND1/MAPK8/PARP1/HIF1A/HSP90AA1/RELA	6
GO:0097110	scaffold protein binding	5/42	60/18352	2.44287e-07	4.80055e-06	2.47375e-06	MAPK3/MDM2/MAP2K1/HSP90AA1/CASP8	5
GO:0019902	phosphatase binding	7/42	194/18352	2.61118e-07	4.80055e-06	2.47375e-06	MAPK3/PPARG/AKT1/EGFR/MAPK14/SMAD3/ERBB2	7
GO:0031625	ubiquitin protein ligase binding	8/42	297/18352	3.13447e-07	5.351e-06	2.75739e-06	EGFR/MDM2/HIF1A/SMAD3/HSP90AA1/CASP8/RELA/NFKBIA	8
GO:0004674	protein serine/threonine kinase activity	9/42	435/18352	4.8448e-07	7.71938e-06	3.97783e-06	MAPK3/AKT1/MAPK8/EGFR/MAPK9/MAPK14/MAP2K1/CDK4/MTOR	9
GO:0035257	nuclear hormone receptor binding	6/42	144/18352	8.73862e-07	1.30533e-05	6.72644e-06	ESR1/PPARG/PARP1/HIF1A/SIRT1/SMAD3	6
GO:0033613	activating transcription factor binding	5/42	80/18352	1.03971e-06	1.46172e-05	7.5323e-06	PPARG/SMAD3/RELA/FOS/MYC	5
GO:0097199	cysteine-type endopeptidase activity involved in apoptotic signaling pathway	3/42	10/18352	1.32265e-06	1.75619e-05	9.04973e-06	CASP3/CASP9/CASP8	3
GO:0005126	cytokine receptor binding	7/42	271/18352	2.45751e-06	3.09129e-05	1.59296e-05	IL2/CASP3/SMAD3/JAK2/CASP8/VEGFA/IL6	7
GO:0001046	core promoter sequence-specific DNA binding	4/42	46/18352	3.60591e-06	4.30906e-05	2.22048e-05	NR3C1/RELA/FOS/MYC	4
GO:0097153	cysteine-type endopeptidase activity involved in apoptotic process	3/42	15/18352	4.97524e-06	5.49194e-05	2.83003e-05	CASP3/CASP9/CASP8	3
GO:0016538	cyclin-dependent protein serine/threonine kinase regulator activity	4/42	50/18352	5.05535e-06	5.49194e-05	2.83003e-05	CASP3/CCND1/CCNB1/CDK4	4
GO:0004708	MAP kinase kinase activity	3/42	18/18352	8.88006e-06	9.09588e-05	4.68715e-05	MAPK3/MAPK14/MAP2K1	3
GO:0019207	kinase regulator activity	6/42	216/18352	9.13394e-06	9.09588e-05	4.68715e-05	IL2/CASP3/CCND1/CCNB1/MAP2K1/CDK4	6
GO:0004713	protein tyrosine kinase activity	5/42	135/18352	1.367e-05	0.000130685	6.73427e-05	IGF1R/EGFR/MAP2K1/JAK2/ERBB2	5
GO:0070851	growth factor receptor binding	5/42	141/18352	1.68738e-05	0.000155109	7.99286e-05	IL2/APP/JAK2/VEGFA/IL6	5
GO:0070412	R-SMAD binding	3/42	23/18352	1.91198e-05	0.000169246	8.72132e-05	PARP1/SMAD3/FOS	3
GO:0019903	protein phosphatase binding	5/42	149/18352	2.2024e-05	0.000187991	9.68726e-05	PPARG/AKT1/EGFR/MAPK14/ERBB2	5
GO:0003707	steroid hormone receptor activity	3/42	26/18352	2.79359e-05	0.00023023	0.000118639	ESR1/PGR/NR3C1	3
GO:0035258	steroid hormone receptor binding	4/42	81/18352	3.46938e-05	0.000276394	0.000142427	ESR1/PPARG/PARP1/SMAD3	4
GO:0042562	hormone binding	4/42	84/18352	4.00364e-05	0.000308667	0.000159058	AR/NR3C1/IGF1R/EGFR	4
GO:0051117	ATPase binding	4/42	88/18352	4.80665e-05	0.000358997	0.000184993	ESR1/AR/PGR/EGFR	4
GO:0019887	protein kinase regulator activity	5/42	185/18352	6.19895e-05	0.000448954	0.000231348	CASP3/CCND1/CCNB1/MAP2K1/CDK4	5
GO:0008022	protein C-terminus binding	5/42	189/18352	6.86047e-05	0.00048225	0.000248506	PPARG/SIRT1/MAP2K1/JAK2/ERBB2	5
GO:0042805	actinin binding	3/42	36/18352	7.55042e-05	0.000501264	0.000258304	PPARG/NFKB1/RELA	3
GO:0097718	disordered domain specific binding	3/42	36/18352	7.55042e-05	0.000501264	0.000258304	GAPDH/MDM2/HSP90AA1	3
GO:0016922	nuclear receptor binding	4/42	101/18352	8.23693e-05	0.000532061	0.000274174	ESR1/PPARG/PARP1/SMAD3	4
GO:0005496	steroid binding	4/42	106/18352	9.93933e-05	0.000625131	0.000322133	ESR1/AR/PGR/NR3C1	4
GO:0047485	protein N-terminus binding	4/42	107/18352	0.000103083	0.000631711	0.000325524	PARP1/MDM2/MAP2K1/RELA	4
GO:0030331	estrogen receptor binding	3/42	42/18352	0.000120245	0.000718464	0.000370228	ESR1/PPARG/PARP1	3
GO:0140296	general transcription initiation factor binding	3/42	44/18352	0.000138281	0.000806076	0.000415375	ESR1/AR/MTOR	3
GO:0070888	E-box binding	3/42	50/18352	0.0002027	0.00115346	0.000594383	PPARG/HIF1A/MYC	3
GO:0043560	insulin receptor substrate binding	2/42	10/18352	0.000227432	0.0012641	0.000651398	IGF1R/JAK2	2
GO:0051287	NAD binding	3/42	55/18352	0.000269169	0.00146208	0.000753416	PARP1/GAPDH/SIRT1	3
GO:0004714	transmembrane receptor protein tyrosine kinase activity	3/42	61/18352	0.000365749	0.00194253	0.001001	IGF1R/EGFR/ERBB2	3
GO:0002039	p53 binding	3/42	66/18352	0.000461356	0.00239705	0.00123521	MDM2/HIF1A/SIRT1	3
GO:0070491	repressing transcription factor binding	3/42	74/18352	0.000645309	0.00328146	0.00169095	PPARG/RELA/MYC	3
GO:0035173	histone kinase activity	2/42	17/18352	0.0006804	0.00338783	0.00174576	CCNB1/JAK2	2
GO:0046332	SMAD binding	3/42	79/18352	0.000780989	0.00380931	0.00196296	PARP1/SMAD3/FOS	3
GO:0019199	transmembrane receptor protein kinase activity	3/42	80/18352	0.00081013	0.00387242	0.00199548	IGF1R/EGFR/ERBB2	3
GO:0001091	RNA polymerase II general transcription initiation factor binding	2/42	19/18352	0.000853024	0.00399751	0.00205993	ESR1/AR	2
GO:0005123	death receptor binding	2/42	20/18352	0.000946431	0.00423355	0.00218157	CASP3/CASP8	2
GO:0001227	DNA-binding transcription repressor activity, RNA polymerase II-specific	5/42	335/18352	0.000961363	0.00423355	0.00218157	PPARG/NFKB1/NR3C1/RELA/MYC	5
GO:0008013	beta-catenin binding	3/42	85/18352	0.000966213	0.00423355	0.00218157	ESR1/AR/SMAD3	3
GO:0001217	DNA-binding transcription repressor activity	5/42	336/18352	0.000974248	0.00423355	0.00218157	PPARG/NFKB1/NR3C1/RELA/MYC	5
GO:0019209	kinase activator activity	3/42	89/18352	0.00110391	0.00471131	0.00242776	IL2/CCNB1/MAP2K1	3
GO:0000979	RNA polymerase II core promoter sequence-specific DNA binding	2/42	24/18352	0.00136686	0.00573123	0.00295333	RELA/FOS	2
GO:0043425	bHLH transcription factor binding	2/42	29/18352	0.00199616	0.00822554	0.00423866	SIRT1/SMAD3	2
GO:0043548	phosphatidylinositol 3-kinase binding	2/42	30/18352	0.00213564	0.00865117	0.00445799	IGF1R/JAK2	2
GO:0004197	cysteine-type endopeptidase activity	3/42	114/18352	0.00224663	0.00893164	0.00460252	CASP3/CASP9/CASP8	3
GO:0051059	NF-kappaB binding	2/42	31/18352	0.00227962	0.00893164	0.00460252	RELA/NFKBIA	2
GO:0051019	mitogen-activated protein kinase binding	2/42	33/18352	0.00258099	0.0099493	0.00512693	MAPK14/SIRT1	2
GO:0004175	endopeptidase activity	5/42	440/18352	0.00317343	0.0120389	0.00620369	CASP3/MMP2/MMP9/CASP9/CASP8	5
GO:0043539	protein serine/threonine kinase activator activity	2/42	38/18352	0.00341165	0.0127404	0.00656519	CCNB1/MAP2K1	2
GO:0019838	growth factor binding	3/42	136/18352	0.00369988	0.0136042	0.0070103	IGF1R/EGFR/ERBB2	3
GO:0008234	cysteine-type peptidase activity	3/42	139/18352	0.00393337	0.0142436	0.00733978	CASP3/CASP9/CASP8	3
GO:0051879	Hsp90 protein binding	2/42	42/18352	0.00415432	0.0148191	0.00763637	NR3C1/HIF1A	2
GO:0001102	RNA polymerase II activating transcription factor binding	2/42	47/18352	0.00517825	0.0182	0.00937857	SMAD3/FOS	2
GO:0042277	peptide binding	4/42	308/18352	0.00527292	0.0182642	0.00941162	PPARG/IGF1R/RELA/NFKBIA	4
GO:0032813	tumor necrosis factor receptor superfamily binding	2/42	48/18352	0.00539559	0.0184221	0.009493	CASP3/CASP8	2
GO:0008083	growth factor activity	3/42	162/18352	0.00602328	0.0202755	0.0104481	IL2/VEGFA/IL6	3
GO:0033218	amide binding	4/42	381/18352	0.0109939	0.0364936	0.0188053	PPARG/IGF1R/RELA/NFKBIA	4
GO:0005518	collagen binding	2/42	70/18352	0.0111909	0.0366387	0.0188801	MMP9/SMAD3	2
GO:0001098	basal transcription machinery binding	2/42	72/18352	0.0118102	0.0376352	0.0193936	ESR1/AR	2
GO:0001099	basal RNA polymerase II transcription machinery binding	2/42	72/18352	0.0118102	0.0376352	0.0193936	ESR1/AR	2
GO:0043130	ubiquitin binding	2/42	76/18352	0.0130931	0.0411743	0.0212173	MDM2/SMAD3	2
GO:0030295	protein kinase activator activity	2/42	82/18352	0.0151258	0.0469489	0.024193	CCNB1/MAP2K1	2
GO:0051219	phosphoprotein binding	2/42	85/18352	0.0161899	0.0496076	0.025563	MAPK3/MTOR	2
GO:0005125	cytokine activity	3/42	235/18352	0.0164858	0.0498748	0.0257007	IL2/VEGFA/IL6	3
GO:0032182	ubiquitin-like protein binding	2/42	94/18352	0.0195679	0.0584592	0.0301243	MDM2/SMAD3	2
GO:0004955	prostaglandin receptor activity	1/42	10/18352	0.022657	0.0668522	0.0344493	PPARG	1
GO:0031490	chromatin DNA binding	2/42	106/18352	0.0244882	0.0675372	0.0348023	SMAD3/RELA	2
GO:0004954	prostanoid receptor activity	1/42	11/18352	0.024895	0.0675372	0.0348023	PPARG	1
GO:0005078	MAP-kinase scaffold activity	1/42	11/18352	0.024895	0.0675372	0.0348023	MAP2K1	1
GO:0008097	5S rRNA binding	1/42	11/18352	0.024895	0.0675372	0.0348023	MDM2	1
GO:0051400	BH domain binding	1/42	11/18352	0.024895	0.0675372	0.0348023	BCL2L1	1
GO:0070513	death domain binding	1/42	11/18352	0.024895	0.0675372	0.0348023	BCL2L1	1
GO:0004222	metalloendopeptidase activity	2/42	108/18352	0.0253528	0.0675372	0.0348023	MMP2/MMP9	2
GO:0030546	signaling receptor activator activity	4/42	492/18352	0.0255882	0.0675372	0.0348023	IL2/APP/VEGFA/IL6	4
GO:0004861	cyclin-dependent protein serine/threonine kinase inhibitor activity	1/42	12/18352	0.0271279	0.0675372	0.0348023	CASP3	1
GO:0008353	RNA polymerase II CTD heptapeptide repeat kinase activity	1/42	12/18352	0.0271279	0.0675372	0.0348023	CDK4	1
GO:0016004	phospholipase activator activity	1/42	12/18352	0.0271279	0.0675372	0.0348023	CASP3	1
GO:0033130	acetylcholine receptor binding	1/42	12/18352	0.0271279	0.0675372	0.0348023	JAK2	1
GO:0042301	phosphate ion binding	1/42	12/18352	0.0271279	0.0675372	0.0348023	RELA	1
GO:0042975	peroxisome proliferator activated receptor binding	1/42	12/18352	0.0271279	0.0675372	0.0348023	MDM2	1
GO:0070410	co-SMAD binding	1/42	12/18352	0.0271279	0.0675372	0.0348023	SMAD3	1
GO:0031994	insulin-like growth factor I binding	1/42	13/18352	0.0293559	0.0723304	0.0372722	IGF1R	1
GO:0005172	vascular endothelial growth factor receptor binding	1/42	14/18352	0.0315788	0.0739936	0.0381292	VEGFA	1
GO:0032794	GTPase activating protein binding	1/42	14/18352	0.0315788	0.0739936	0.0381292	AKT1	1
GO:0060229	lipase activator activity	1/42	14/18352	0.0315788	0.0739936	0.0381292	CASP3	1
GO:0070403	NAD+ binding	1/42	14/18352	0.0315788	0.0739936	0.0381292	SIRT1	1
GO:0070411	I-SMAD binding	1/42	14/18352	0.0315788	0.0739936	0.0381292	SMAD3	1
GO:0004953	icosanoid receptor activity	1/42	15/18352	0.0337968	0.0747912	0.0385403	PPARG	1
GO:0005161	platelet-derived growth factor receptor binding	1/42	15/18352	0.0337968	0.0747912	0.0385403	VEGFA	1
GO:0017136	NAD-dependent histone deacetylase activity	1/42	15/18352	0.0337968	0.0747912	0.0385403	SIRT1	1
GO:0019215	intermediate filament binding	1/42	15/18352	0.0337968	0.0747912	0.0385403	SIRT1	1
GO:0035259	glucocorticoid receptor binding	1/42	15/18352	0.0337968	0.0747912	0.0385403	SMAD3	1
GO:0036041	long-chain fatty acid binding	1/42	15/18352	0.0337968	0.0747912	0.0385403	PPARG	1
GO:0031072	heat shock protein binding	2/42	127/18352	0.034166	0.0749144	0.0386038	NR3C1/HIF1A	2
GO:0023026	MHC class II protein complex binding	1/42	16/18352	0.0360099	0.0768425	0.0395973	HSP90AA1	1
GO:0034979	NAD-dependent protein deacetylase activity	1/42	16/18352	0.0360099	0.0768425	0.0395973	SIRT1	1
GO:1990404	protein ADP-ribosylase activity	1/42	16/18352	0.0360099	0.0768425	0.0395973	PARP1	1
GO:0046982	protein heterodimerization activity	3/42	321/18352	0.0368546	0.0779147	0.0401499	BCL2L1/HIF1A/ERBB2	3
GO:0043021	ribonucleoprotein complex binding	2/42	133/18352	0.0371644	0.0779147	0.0401499	MDM2/MTOR	2
GO:0020037	heme binding	2/42	138/18352	0.0397379	0.0818699	0.042188	PTGS2/JAK2	2
GO:0016500	protein-hormone receptor activity	1/42	18/18352	0.0404211	0.0818699	0.042188	IGF1R	1
GO:0046965	retinoid X receptor binding	1/42	18/18352	0.0404211	0.0818699	0.042188	PPARG	1
GO:0070064	proline-rich region binding	1/42	18/18352	0.0404211	0.0818699	0.042188	CCND1	1
GO:0019789	SUMO transferase activity	1/42	19/18352	0.0426194	0.0855969	0.0441085	MDM2	1
GO:0070182	DNA polymerase binding	1/42	20/18352	0.0448127	0.0890453	0.0458855	HSP90AA1	1
GO:0046906	tetrapyrrole binding	2/42	148/18352	0.0450815	0.0890453	0.0458855	PTGS2/JAK2	2
GO:0051428	peptide hormone receptor binding	1/42	21/18352	0.0470011	0.0920759	0.0474472	JAK2	1
GO:0005158	insulin receptor binding	1/42	23/18352	0.0513632	0.0987922	0.0509081	IGF1R	1
GO:0016769	transferase activity, transferring nitrogenous groups	1/42	23/18352	0.0513632	0.0987922	0.0509081	GAPDH	1
GO:0003950	NAD+ ADP-ribosyltransferase activity	1/42	24/18352	0.053537	0.0987922	0.0509081	PARP1	1
GO:0004709	MAP kinase kinase kinase activity	1/42	24/18352	0.053537	0.0987922	0.0509081	EGFR	1
GO:0005160	transforming growth factor beta receptor binding	1/42	24/18352	0.053537	0.0987922	0.0509081	SMAD3	1
GO:0004190	aspartic-type endopeptidase activity	1/42	25/18352	0.0557059	0.0987922	0.0509081	CASP3	1
GO:0004407	histone deacetylase activity	1/42	25/18352	0.0557059	0.0987922	0.0509081	SIRT1	1
GO:0016702	oxidoreductase activity, acting on single donors with incorporation of molecular oxygen, incorporation of two atoms of oxygen	1/42	25/18352	0.0557059	0.0987922	0.0509081	PTGS2	1
GO:0023023	MHC protein complex binding	1/42	25/18352	0.0557059	0.0987922	0.0509081	HSP90AA1	1
GO:0046625	sphingolipid binding	1/42	25/18352	0.0557059	0.0987922	0.0509081	IL2	1
GO:0051861	glycolipid binding	1/42	25/18352	0.0557059	0.0987922	0.0509081	IL2	1
GO:0004857	enzyme inhibitor activity	3/42	383/18352	0.056934	0.0987922	0.0509081	CASP3/GAPDH/APP	3
GO:0004252	serine-type endopeptidase activity	2/42	169/18352	0.0571028	0.0987922	0.0509081	MMP2/MMP9	2
GO:0008201	heparin binding	2/42	169/18352	0.0571028	0.0987922	0.0509081	APP/VEGFA	2
GO:0016701	oxidoreductase activity, acting on single donors with incorporation of molecular oxygen	1/42	26/18352	0.0578699	0.0987922	0.0509081	PTGS2	1
GO:0017025	TBP-class protein binding	1/42	26/18352	0.0578699	0.0987922	0.0509081	ESR1	1
GO:0033558	protein deacetylase activity	1/42	26/18352	0.0578699	0.0987922	0.0509081	SIRT1	1
GO:0070001	aspartic-type peptidase activity	1/42	26/18352	0.0578699	0.0987922	0.0509081	CASP3	1
GO:0001968	fibronectin binding	1/42	27/18352	0.0600291	0.0996316	0.0513407	VEGFA	1
GO:0008139	nuclear localization sequence binding	1/42	27/18352	0.0600291	0.0996316	0.0513407	NFKBIA	1
GO:0042974	retinoic acid receptor binding	1/42	27/18352	0.0600291	0.0996316	0.0513407	PPARG	1
GO:0051393	alpha-actinin binding	1/42	27/18352	0.0600291	0.0996316	0.0513407	PPARG	1
GO:0035035	histone acetyltransferase binding	1/42	28/18352	0.0621835	0.102496	0.0528164	HIF1A	1
GO:0004693	cyclin-dependent protein serine/threonine kinase activity	1/42	29/18352	0.064333	0.102504	0.0528208	CDK4	1
GO:0005520	insulin-like growth factor binding	1/42	29/18352	0.064333	0.102504	0.0528208	IGF1R	1
GO:0033612	receptor serine/threonine kinase binding	1/42	29/18352	0.064333	0.102504	0.0528208	MDM2	1
GO:0097472	cyclin-dependent protein kinase activity	1/42	29/18352	0.064333	0.102504	0.0528208	CDK4	1
GO:1901567	fatty acid derivative binding	1/42	29/18352	0.064333	0.102504	0.0528208	PPARG	1
GO:0004866	endopeptidase inhibitor activity	2/42	183/18352	0.0656704	0.103844	0.0535115	GAPDH/APP	2
GO:0030332	cyclin binding	1/42	30/18352	0.0664777	0.103844	0.0535115	CDK4	1
GO:0043325	phosphatidylinositol-3,4-bisphosphate binding	1/42	30/18352	0.0664777	0.103844	0.0535115	AKT1	1
GO:0008236	serine-type peptidase activity	2/42	187/18352	0.0681937	0.105031	0.0541228	MMP2/MMP9	2
GO:0005164	tumor necrosis factor receptor binding	1/42	31/18352	0.0686177	0.105031	0.0541228	CASP8	1
GO:0030291	protein serine/threonine kinase inhibitor activity	1/42	31/18352	0.0686177	0.105031	0.0541228	CASP3	1
GO:0008237	metallopeptidase activity	2/42	189/18352	0.0694674	0.105031	0.0541228	MMP2/MMP9	2
GO:0030414	peptidase inhibitor activity	2/42	189/18352	0.0694674	0.105031	0.0541228	GAPDH/APP	2
GO:0017171	serine hydrolase activity	2/42	191/18352	0.070749	0.105031	0.0541228	MMP2/MMP9	2
GO:0051721	protein phosphatase 2A binding	1/42	32/18352	0.0707528	0.105031	0.0541228	AKT1	1
GO:0071889	14-3-3 protein binding	1/42	32/18352	0.0707528	0.105031	0.0541228	AKT1	1
GO:0061135	endopeptidase regulator activity	2/42	192/18352	0.0713928	0.105326	0.0542752	GAPDH/APP	2
GO:0003714	transcription corepressor activity	2/42	194/18352	0.0726861	0.106577	0.0549194	CCND1/SIRT1	2
GO:0005516	calmodulin binding	2/42	200/18352	0.0766118	0.111048	0.0572236	AKT1/EGFR	2
GO:0001103	RNA polymerase II repressing transcription factor binding	1/42	35/18352	0.0771297	0.111048	0.0572236	PPARG	1
GO:0016620	oxidoreductase activity, acting on the aldehyde or oxo group of donors, NAD or NADP as acceptor	1/42	35/18352	0.0771297	0.111048	0.0572236	GAPDH	1
GO:0042056	chemoattractant activity	1/42	37/18352	0.0813571	0.116433	0.0599986	VEGFA	1
GO:0005504	fatty acid binding	1/42	39/18352	0.0855657	0.121007	0.0623555	PPARG	1
GO:0005547	phosphatidylinositol-3,4,5-trisphosphate binding	1/42	39/18352	0.0855657	0.121007	0.0623555	AKT1	1
GO:0016504	peptidase activator activity	1/42	40/18352	0.0876629	0.123244	0.0635081	APP	1
GO:0019213	deacetylase activity	1/42	41/18352	0.0897554	0.124718	0.0642679	SIRT1	1
GO:0042169	SH2 domain binding	1/42	41/18352	0.0897554	0.124718	0.0642679	JAK2	1
GO:0001784	phosphotyrosine residue binding	1/42	42/18352	0.0918432	0.126882	0.0653828	MAPK3	1
GO:0016903	oxidoreductase activity, acting on the aldehyde or oxo group of donors	1/42	43/18352	0.0939264	0.129014	0.0664815	GAPDH	1
GO:0061134	peptidase regulator activity	2/42	229/18352	0.0964828	0.131768	0.0679007	GAPDH/APP	2
GO:0048156	tau protein binding	1/42	45/18352	0.0980787	0.13316	0.0686181	HSP90AA1	1
GO:0005539	glycosaminoglycan binding	2/42	232/18352	0.0986166	0.13316	0.0686181	APP/VEGFA	2
GO:0048018	receptor ligand activity	3/42	487/18352	0.0998598	0.133717	0.0689051	IL2/VEGFA/IL6	3
GO:0004715	non-membrane spanning protein tyrosine kinase activity	1/42	46/18352	0.100148	0.133717	0.0689051	JAK2	1
GO:0042393	histone binding	2/42	238/18352	0.102924	0.136661	0.070422	SIRT1/JAK2	2
GO:0005048	signal sequence binding	1/42	49/18352	0.106328	0.1404	0.0723486	NFKBIA	1
GO:0016763	transferase activity, transferring pentosyl groups	1/42	50/18352	0.108378	0.142321	0.0733388	PARP1	1
GO:0017046	peptide hormone binding	1/42	51/18352	0.110425	0.144216	0.074315	IGF1R	1
GO:0004601	peroxidase activity	1/42	52/18352	0.112466	0.146084	0.0752776	PTGS2	1
GO:0045309	protein phosphorylated amino acid binding	1/42	53/18352	0.114503	0.147926	0.0762268	MAPK3	1
GO:0050661	NADP binding	1/42	54/18352	0.116535	0.149742	0.0771627	GAPDH	1
GO:0005080	protein kinase C binding	1/42	55/18352	0.118563	0.151533	0.0780856	AKT1	1
GO:0001085	RNA polymerase II transcription factor binding	1/42	56/18352	0.120587	0.151771	0.0782085	AR	1
GO:0016684	oxidoreductase activity, acting on peroxide as acceptor	1/42	56/18352	0.120587	0.151771	0.0782085	PTGS2	1
GO:1901681	sulfur compound binding	2/42	262/18352	0.120655	0.151771	0.0782085	APP/VEGFA	2
GO:0043022	ribosome binding	1/42	57/18352	0.122605	0.151827	0.0782374	MTOR	1
GO:0043621	protein self-association	1/42	57/18352	0.122605	0.151827	0.0782374	PPARG	1
GO:0050840	extracellular matrix binding	1/42	57/18352	0.122605	0.151827	0.0782374	VEGFA	1
GO:0043175	RNA polymerase core enzyme binding	1/42	62/18352	0.132632	0.163397	0.0841991	ERBB2	1
GO:0019843	rRNA binding	1/42	64/18352	0.136611	0.167436	0.0862804	MDM2	1
GO:0004860	protein kinase inhibitor activity	1/42	65/18352	0.138593	0.168999	0.0870861	CASP3	1
GO:0035591	signaling adaptor activity	1/42	68/18352	0.144515	0.174514	0.0899278	MAP2K1	1
GO:0001664	G protein-coupled receptor binding	2/42	293/18352	0.144576	0.174514	0.0899278	IL2/JAK2	2
GO:0016811	hydrolase activity, acting on carbon-nitrogen (but not peptide) bonds, in linear amides	1/42	69/18352	0.14648	0.175044	0.0902011	SIRT1	1
GO:0019210	kinase inhibitor activity	1/42	69/18352	0.14648	0.175044	0.0902011	CASP3	1
GO:0033293	monocarboxylic acid binding	1/42	72/18352	0.152349	0.181152	0.0933485	PPARG	1
GO:0001618	virus receptor activity	1/42	74/18352	0.15624	0.183948	0.0947892	EGFR	1
GO:0140272	exogenous protein binding	1/42	74/18352	0.15624	0.183948	0.0947892	EGFR	1
GO:0070063	RNA polymerase binding	1/42	79/18352	0.165891	0.194353	0.100151	ERBB2	1
GO:0016209	antioxidant activity	1/42	86/18352	0.179221	0.208946	0.107671	PTGS2	1
GO:0051213	dioxygenase activity	1/42	91/18352	0.188615	0.21883	0.112764	PTGS2	1
GO:0004867	serine-type endopeptidase inhibitor activity	1/42	98/18352	0.201591	0.231636	0.119363	APP	1
GO:1990782	protein tyrosine kinase binding	1/42	98/18352	0.201591	0.231636	0.119363	HSP90AA1	1
GO:0008144	drug binding	1/42	104/18352	0.212551	0.243061	0.125251	PPARG	1
GO:0051082	unfolded protein binding	1/42	118/18352	0.237558	0.270363	0.139319	HSP90AA1	1
GO:1902936	phosphatidylinositol bisphosphate binding	1/42	119/18352	0.239314	0.271071	0.139684	AKT1	1
GO:0016810	hydrolase activity, acting on carbon-nitrogen (but not peptide) bonds	1/42	121/18352	0.242814	0.273739	0.141059	SIRT1	1
GO:0017124	SH3 domain binding	1/42	131/18352	0.260083	0.29183	0.150381	CASP9	1
GO:0002020	protease binding	1/42	137/18352	0.270258	0.301831	0.155535	CASP3	1
GO:0045182	translation regulator activity	1/42	139/18352	0.27362	0.304164	0.156737	MTOR	1
GO:0005178	integrin binding	1/42	144/18352	0.281958	0.311981	0.160765	EGFR	1
GO:0016705	oxidoreductase activity, acting on paired donors, with incorporation or reduction of molecular oxygen	1/42	162/18352	0.311207	0.342758	0.176625	PTGS2	1
GO:0016874	ligase activity	1/42	165/18352	0.315967	0.345093	0.177828	MDM2	1
GO:0003712	transcription coregulator activity	2/42	498/18352	0.316215	0.345093	0.177828	CCND1/SIRT1	2
GO:1901981	phosphatidylinositol phosphate binding	1/42	179/18352	0.337761	0.366932	0.189082	AKT1	1
GO:0051015	actin filament binding	1/42	206/18352	0.377895	0.408674	0.210592	EGFR	1
GO:0031406	carboxylic acid binding	1/42	212/18352	0.386486	0.416082	0.214409	PPARG	1
GO:0043177	organic acid binding	1/42	224/18352	0.403321	0.432259	0.222745	PPARG	1
GO:0030674	protein-macromolecule adaptor activity	1/42	244/18352	0.430383	0.459204	0.23663	MAP2K1	1
GO:0035091	phosphatidylinositol binding	1/42	262/18352	0.453712	0.481943	0.248348	AKT1	1
GO:0008017	microtubule binding	1/42	265/18352	0.457509	0.482219	0.24849	GAPDH	1
GO:0003713	transcription coactivator activity	1/42	267/18352	0.460025	0.482219	0.24849	SIRT1	1
GO:0030246	carbohydrate binding	1/42	267/18352	0.460025	0.482219	0.24849	IL2	1
GO:0016757	transferase activity, transferring glycosyl groups	1/42	275/18352	0.469978	0.490501	0.252758	PARP1	1
GO:0061630	ubiquitin protein ligase activity	1/42	292/18352	0.490537	0.509732	0.262667	MDM2	1
GO:0061659	ubiquitin-like protein ligase activity	1/42	301/18352	0.501104	0.518458	0.267164	MDM2	1
GO:0060090	molecular adaptor activity	1/42	316/18352	0.518242	0.533878	0.27511	MAP2K1	1
GO:0045296	cadherin binding	1/42	332/18352	0.535889	0.549688	0.283257	EGFR	1
GO:0015631	tubulin binding	1/42	365/18352	0.570315	0.582501	0.300166	GAPDH	1
GO:0016887	ATPase activity	1/42	423/18352	0.62488	0.635516	0.327485	HSP90AA1	1
GO:0004842	ubiquitin-protein transferase activity	1/42	435/18352	0.635293	0.642376	0.33102	MDM2	1
GO:0003779	actin binding	1/42	437/18352	0.637001	0.642376	0.33102	EGFR	1
GO:0005543	phospholipid binding	1/42	454/18352	0.651206	0.653656	0.336832	AKT1	1
GO:0019787	ubiquitin-like protein transferase activity	1/42	457/18352	0.653656	0.653656	0.336832	MDM2	1

## Sheet: KEGG
Supplementary Table S10. GO and KEGG pathway analysis for cluster 1
ID	Description	GeneRatio	BgRatio	pvalue	p.adjust	qvalue	geneID	Count
hsa05167	Kaposi sarcoma-associated herpesvirus infection	22/42	193/8081	2.10255e-25	3.88972e-23	8.18888e-24	CASP3/MAPK3/CCND1/AKT1/MAPK8/NFKB1/PTGS2/MAPK9/MAPK14/HIF1A/MAP2K1/CDK4/MTOR/JAK2/CASP9/CASP8/RELA/VEGFA/FOS/IL6/NFKBIA/MYC	22
hsa05212	Pancreatic cancer	16/42	76/8081	9.64424e-23	7.65556e-21	1.6117e-21	MAPK3/CCND1/BCL2L1/AKT1/MAPK8/NFKB1/EGFR/MAPK9/MAP2K1/SMAD3/CDK4/MTOR/CASP9/RELA/VEGFA/ERBB2	16
hsa01522	Endocrine resistance	17/42	98/8081	1.24144e-22	7.65556e-21	1.6117e-21	ESR1/MAPK3/CCND1/AKT1/MAPK8/MMP2/IGF1R/MMP9/EGFR/MAPK9/MAPK14/MDM2/MAP2K1/CDK4/MTOR/FOS/ERBB2	17
hsa05215	Prostate cancer	16/42	97/8081	6.62254e-21	3.06293e-19	6.44827e-20	AR/MAPK3/CCND1/AKT1/NFKB1/IGF1R/MMP9/EGFR/MDM2/MAP2K1/MTOR/HSP90AA1/CASP9/RELA/NFKBIA/ERBB2	16
hsa05161	Hepatitis B	18/42	162/8081	2.45451e-20	9.0817e-19	1.91194e-19	CASP3/MAPK3/AKT1/MAPK8/NFKB1/MMP9/MAPK9/MAPK14/MAP2K1/SMAD3/JAK2/CASP9/CASP8/RELA/FOS/IL6/NFKBIA/MYC	18
hsa05163	Human cytomegalovirus infection	19/42	225/8081	3.34044e-19	1.02997e-17	2.16836e-18	CASP3/MAPK3/CCND1/AKT1/NFKB1/PTGS2/EGFR/MAPK14/MDM2/MAP2K1/CDK4/MTOR/CASP9/CASP8/RELA/VEGFA/IL6/NFKBIA/MYC	19
hsa04933	AGE-RAGE signaling pathway in diabetic complications	15/42	100/8081	6.18767e-19	1.63531e-17	3.44276e-18	CASP3/MAPK3/CCND1/AKT1/MAPK8/NFKB1/MMP2/MAPK9/MAPK14/SMAD3/CDK4/JAK2/RELA/VEGFA/IL6	15
hsa04659	Th17 cell differentiation	15/42	107/8081	1.80133e-18	4.16557e-17	8.76962e-18	IL2/MAPK3/MAPK8/NFKB1/MAPK9/MAPK14/HIF1A/SMAD3/MTOR/JAK2/HSP90AA1/RELA/FOS/IL6/NFKBIA	15
hsa04668	TNF signaling pathway	15/42	112/8081	3.69068e-18	7.5864e-17	1.59714e-17	CASP3/MAPK3/AKT1/MAPK8/NFKB1/PTGS2/MMP9/MAPK9/MAPK14/MAP2K1/CASP8/RELA/FOS/IL6/NFKBIA	15
hsa04657	IL-17 signaling pathway	14/42	94/8081	1.23586e-17	2.28634e-16	4.81334e-17	CASP3/MAPK3/MAPK8/NFKB1/PTGS2/MMP9/MAPK9/MAPK14/HSP90AA1/CASP8/RELA/FOS/IL6/NFKBIA	14
hsa05219	Bladder cancer	11/42	41/8081	5.09438e-17	8.56783e-16	1.80375e-16	MAPK3/CCND1/MMP2/MMP9/EGFR/MDM2/MAP2K1/CDK4/VEGFA/ERBB2/MYC	11
hsa05205	Proteoglycans in cancer	17/42	205/8081	5.59945e-17	8.63248e-16	1.81736e-16	ESR1/CASP3/MAPK3/CCND1/AKT1/MMP2/IGF1R/MMP9/EGFR/MAPK14/MDM2/HIF1A/MAP2K1/MTOR/VEGFA/ERBB2/MYC	17
hsa04151	PI3K-Akt signaling pathway	20/42	354/8081	8.50177e-17	1.20987e-15	2.54709e-16	IL2/MAPK3/CCND1/BCL2L1/AKT1/NFKB1/IGF1R/EGFR/MDM2/MAP2K1/CDK4/MTOR/JAK2/HSP90AA1/CASP9/RELA/VEGFA/IL6/ERBB2/MYC	20
hsa05162	Measles	15/42	139/8081	1.05347e-16	1.39209e-15	2.93071e-16	IL2/CASP3/CCND1/BCL2L1/AKT1/MAPK8/NFKB1/MAPK9/CDK4/CASP9/CASP8/RELA/FOS/IL6/NFKBIA	15
hsa05210	Colorectal cancer	13/42	86/8081	1.74429e-16	2.15129e-15	4.52903e-16	CASP3/MAPK3/CCND1/AKT1/MAPK8/EGFR/MAPK9/MAP2K1/SMAD3/MTOR/CASP9/FOS/MYC	13
hsa04917	Prolactin signaling pathway	12/42	70/8081	5.99863e-16	6.69506e-15	1.40949e-15	ESR1/MAPK3/CCND1/AKT1/MAPK8/NFKB1/MAPK9/MAPK14/MAP2K1/JAK2/RELA/FOS	12
hsa04218	Cellular senescence	15/42	156/8081	6.15222e-16	6.69506e-15	1.40949e-15	MAPK3/CCND1/AKT1/NFKB1/MAPK14/MDM2/SIRT1/CCNB1/MAP2K1/SMAD3/CDK4/MTOR/RELA/IL6/MYC	15
hsa04926	Relaxin signaling pathway	14/42	129/8081	1.23344e-15	1.2677e-14	2.66885e-15	MAPK3/AKT1/MAPK8/NFKB1/MMP2/MMP9/EGFR/MAPK9/MAPK14/MAP2K1/RELA/VEGFA/FOS/NFKBIA	14
hsa04068	FoxO signaling pathway	14/42	131/8081	1.53758e-15	1.49712e-14	3.15182e-15	MAPK3/CCND1/AKT1/MAPK8/IGF1R/EGFR/MAPK9/MAPK14/MDM2/SIRT1/CCNB1/MAP2K1/SMAD3/IL6	14
hsa05220	Chronic myeloid leukemia	12/42	76/8081	1.71324e-15	1.58474e-14	3.3363e-15	MAPK3/CCND1/BCL2L1/AKT1/NFKB1/MDM2/MAP2K1/SMAD3/CDK4/RELA/NFKBIA/MYC	12
hsa04625	C-type lectin receptor signaling pathway	13/42	104/8081	2.30732e-15	2.03264e-14	4.27924e-15	IL2/MAPK3/AKT1/MAPK8/NFKB1/PTGS2/MAPK9/MAPK14/MDM2/CASP8/RELA/IL6/NFKBIA	13
hsa05170	Human immunodeficiency virus 1 infection	16/42	212/8081	2.60851e-15	2.1125e-14	4.44737e-15	CASP3/MAPK3/BCL2L1/AKT1/MAPK8/NFKB1/MAPK9/MAPK14/CCNB1/MAP2K1/MTOR/CASP9/CASP8/RELA/FOS/NFKBIA	16
hsa04210	Apoptosis	14/42	136/8081	2.62635e-15	2.1125e-14	4.44737e-15	CASP3/MAPK3/BCL2L1/AKT1/MAPK8/PARP1/NFKB1/MAPK9/MAP2K1/CASP9/CASP8/RELA/FOS/NFKBIA	14
hsa04066	HIF-1 signaling pathway	13/42	109/8081	4.33628e-15	3.23724e-14	6.81524e-15	MAPK3/AKT1/NFKB1/IGF1R/EGFR/GAPDH/HIF1A/MAP2K1/MTOR/RELA/VEGFA/IL6/ERBB2	13
hsa05166	Human T-cell leukemia virus 1 infection	16/42	219/8081	4.37465e-15	3.23724e-14	6.81524e-15	IL2/MAPK3/CCND1/BCL2L1/AKT1/MAPK8/NFKB1/MAPK9/MAP2K1/SMAD3/CDK4/RELA/FOS/IL6/NFKBIA/MYC	16
hsa05145	Toxoplasmosis	13/42	112/8081	6.23763e-15	4.43832e-14	9.34382e-15	CASP3/MAPK3/BCL2L1/AKT1/MAPK8/NFKB1/MAPK9/MAPK14/JAK2/CASP9/CASP8/RELA/NFKBIA	13
hsa05235	PD-L1 expression and PD-1 checkpoint pathway in cancer	12/42	89/8081	1.25328e-14	8.58728e-14	1.80785e-14	MAPK3/AKT1/NFKB1/EGFR/MAPK14/HIF1A/MAP2K1/MTOR/JAK2/RELA/FOS/NFKBIA	12
hsa05169	Epstein-Barr virus infection	15/42	202/8081	3.01315e-14	1.99083e-13	4.19123e-14	CASP3/CCND1/AKT1/MAPK8/NFKB1/MAPK9/MAPK14/MDM2/CDK4/CASP9/CASP8/RELA/IL6/NFKBIA/MYC	15
hsa05132	Salmonella infection	16/42	249/8081	3.3305e-14	2.12463e-13	4.4729e-14	CASP3/MAPK3/AKT1/MAPK8/NFKB1/GAPDH/MAPK9/MAPK14/MAP2K1/HSP90AA1/CASP8/RELA/FOS/IL6/NFKBIA/MYC	16
hsa05142	Chagas disease	12/42	102/8081	6.81864e-14	4.20483e-13	8.85227e-14	IL2/MAPK3/AKT1/MAPK8/NFKB1/MAPK9/MAPK14/CASP8/RELA/FOS/IL6/NFKBIA	12
hsa04620	Toll-like receptor signaling pathway	12/42	104/8081	8.66418e-14	5.00898e-13	1.05452e-13	MAPK3/AKT1/MAPK8/NFKB1/MAPK9/MAPK14/MAP2K1/CASP8/RELA/FOS/IL6/NFKBIA	12
hsa04660	T cell receptor signaling pathway	12/42	104/8081	8.66418e-14	5.00898e-13	1.05452e-13	IL2/MAPK3/AKT1/MAPK8/NFKB1/MAPK9/MAPK14/MAP2K1/CDK4/RELA/FOS/NFKBIA	12
hsa01521	EGFR tyrosine kinase inhibitor resistance	11/42	79/8081	1.2736e-13	7.1399e-13	1.50314e-13	MAPK3/BCL2L1/AKT1/IGF1R/EGFR/MAP2K1/MTOR/JAK2/VEGFA/IL6/ERBB2	11
hsa05224	Breast cancer	13/42	147/8081	2.26997e-13	1.23513e-12	2.60028e-13	ESR1/PGR/MAPK3/CCND1/AKT1/IGF1R/EGFR/MAP2K1/CDK4/MTOR/FOS/ERBB2/MYC	13
hsa05160	Hepatitis C	13/42	157/8081	5.35067e-13	2.82821e-12	5.95413e-13	CASP3/MAPK3/CCND1/AKT1/NFKB1/EGFR/MAP2K1/CDK4/CASP9/CASP8/RELA/NFKBIA/MYC	13
hsa05222	Small cell lung cancer	11/42	92/8081	7.23367e-13	3.7173e-12	7.8259e-13	CASP3/CCND1/BCL2L1/AKT1/NFKB1/PTGS2/CDK4/CASP9/RELA/NFKBIA/MYC	11
hsa05135	Yersinia infection	12/42	137/8081	2.48447e-12	1.24223e-11	2.61523e-12	IL2/MAPK3/AKT1/MAPK8/NFKB1/MAPK9/MAPK14/MAP2K1/RELA/FOS/IL6/NFKBIA	12
hsa04010	MAPK signaling pathway	15/42	294/8081	7.39446e-12	3.59994e-11	7.57881e-12	CASP3/MAPK3/AKT1/MAPK8/NFKB1/IGF1R/EGFR/MAPK9/MAPK14/MAP2K1/RELA/VEGFA/FOS/ERBB2/MYC	15
hsa05130	Pathogenic Escherichia coli infection	13/42	197/8081	9.9259e-12	4.70844e-11	9.9125e-12	CASP3/MAPK3/MAPK8/NFKB1/GAPDH/MAPK9/MAPK14/CASP9/CASP8/RELA/FOS/IL6/NFKBIA	13
hsa04658	Th1 and Th2 cell differentiation	10/42	92/8081	2.42228e-11	1.12031e-10	2.35854e-11	IL2/MAPK3/MAPK8/NFKB1/MAPK9/MAPK14/JAK2/RELA/FOS/NFKBIA	10
hsa04380	Osteoclast differentiation	11/42	128/8081	2.88101e-11	1.29997e-10	2.73677e-11	MAPK3/PPARG/AKT1/MAPK8/NFKB1/MAPK9/MAPK14/MAP2K1/RELA/FOS/NFKBIA	11
hsa05164	Influenza A	12/42	171/8081	3.49074e-11	1.53759e-10	3.23703e-11	CASP3/MAPK3/AKT1/NFKB1/MAP2K1/CDK4/JAK2/CASP9/CASP8/RELA/IL6/NFKBIA	12
hsa04914	Progesterone-mediated oocyte maturation	10/42	100/8081	5.64832e-11	2.43009e-10	5.11598e-11	PGR/MAPK3/AKT1/MAPK8/IGF1R/MAPK9/MAPK14/CCNB1/MAP2K1/HSP90AA1	10
hsa05152	Tuberculosis	12/42	180/8081	6.38785e-11	2.6858e-10	5.65432e-11	CASP3/MAPK3/AKT1/MAPK8/NFKB1/MAPK9/MAPK14/JAK2/CASP9/CASP8/RELA/IL6	12
hsa05418	Fluid shear stress and atherosclerosis	11/42	139/8081	7.11138e-11	2.92357e-10	6.15488e-11	AKT1/MAPK8/NFKB1/MMP2/MMP9/MAPK9/MAPK14/HSP90AA1/RELA/VEGFA/FOS	11
hsa05214	Glioma	9/42	75/8081	1.08843e-10	4.37738e-10	9.21554e-11	MAPK3/CCND1/AKT1/IGF1R/EGFR/MDM2/MAP2K1/CDK4/MTOR	9
hsa05133	Pertussis	9/42	76/8081	1.23007e-10	4.84177e-10	1.01932e-10	CASP3/MAPK3/MAPK8/NFKB1/MAPK9/MAPK14/RELA/FOS/IL6	9
hsa05010	Alzheimer disease	15/42	369/8081	1.88689e-10	7.2724e-10	1.53103e-10	CASP3/MAPK3/AKT1/MAPK8/NFKB1/PTGS2/GAPDH/MAPK9/APP/MAP2K1/MTOR/CASP9/CASP8/RELA/IL6	15
hsa05206	MicroRNAs in cancer	14/42	310/8081	2.23735e-10	8.44716e-10	1.77835e-10	CASP3/MAPK3/CCND1/NFKB1/PTGS2/MMP9/EGFR/MDM2/SIRT1/MAP2K1/MTOR/VEGFA/ERBB2/MYC	14
hsa04012	ErbB signaling pathway	9/42	85/8081	3.43833e-10	1.27218e-09	2.67828e-10	MAPK3/AKT1/MAPK8/EGFR/MAPK9/MAP2K1/MTOR/ERBB2/MYC	9
hsa04919	Thyroid hormone signaling pathway	10/42	121/8081	3.82459e-10	1.38735e-09	2.92074e-10	ESR1/MAPK3/CCND1/AKT1/MDM2/HIF1A/MAP2K1/MTOR/CASP9/MYC	10
hsa05213	Endometrial cancer	8/42	58/8081	4.1716e-10	1.48413e-09	3.12447e-10	MAPK3/CCND1/AKT1/EGFR/MAP2K1/CASP9/ERBB2/MYC	8
hsa05165	Human papillomavirus infection	14/42	331/8081	5.32175e-10	1.85759e-09	3.91072e-10	CASP3/MAPK3/CCND1/AKT1/NFKB1/PTGS2/EGFR/MDM2/MAP2K1/CDK4/MTOR/CASP8/RELA/VEGFA	14
hsa05225	Hepatocellular carcinoma	11/42	168/8081	5.53737e-10	1.89706e-09	3.99382e-10	MAPK3/CCND1/BCL2L1/AKT1/IGF1R/EGFR/MAP2K1/SMAD3/CDK4/MTOR/MYC	11
hsa04621	NOD-like receptor signaling pathway	11/42	181/8081	1.2297e-09	4.13628e-09	8.70796e-10	MAPK3/BCL2L1/MAPK8/NFKB1/MAPK9/MAPK14/HSP90AA1/CASP8/RELA/IL6/NFKBIA	11
hsa05231	Choline metabolism in cancer	9/42	98/8081	1.25229e-09	4.13704e-09	8.70956e-10	MAPK3/AKT1/MAPK8/EGFR/MAPK9/HIF1A/MAP2K1/MTOR/FOS	9
hsa05221	Acute myeloid leukemia	8/42	67/8081	1.37221e-09	4.45366e-09	9.37613e-10	MAPK3/CCND1/AKT1/NFKB1/MAP2K1/MTOR/RELA/MYC	8
hsa04915	Estrogen signaling pathway	10/42	138/8081	1.40453e-09	4.47996e-09	9.4315e-10	ESR1/PGR/MAPK3/AKT1/MMP2/MMP9/EGFR/MAP2K1/HSP90AA1/FOS	10
hsa04920	Adipocytokine signaling pathway	8/42	69/8081	1.74593e-09	5.47453e-09	1.15253e-09	AKT1/MAPK8/NFKB1/MAPK9/MTOR/JAK2/RELA/NFKBIA	8
hsa05120	Epithelial cell signaling in Helicobacter pylori infection	8/42	70/8081	1.96381e-09	5.9558e-09	1.25385e-09	CASP3/MAPK8/NFKB1/EGFR/MAPK9/MAPK14/RELA/NFKBIA	8
hsa05230	Central carbon metabolism in cancer	8/42	70/8081	1.96381e-09	5.9558e-09	1.25385e-09	MAPK3/AKT1/EGFR/HIF1A/MAP2K1/MTOR/ERBB2/MYC	8
hsa05131	Shigellosis	12/42	246/8081	2.38372e-09	7.1127e-09	1.49741e-09	MAPK3/BCL2L1/AKT1/MAPK8/NFKB1/EGFR/MAPK9/MAPK14/MDM2/MTOR/RELA/NFKBIA	12
hsa05218	Melanoma	8/42	72/8081	2.47114e-09	7.14315e-09	1.50382e-09	MAPK3/CCND1/AKT1/IGF1R/EGFR/MDM2/MAP2K1/CDK4	8
hsa05223	Non-small cell lung cancer	8/42	72/8081	2.47114e-09	7.14315e-09	1.50382e-09	MAPK3/CCND1/AKT1/EGFR/MAP2K1/CDK4/CASP9/ERBB2	8
hsa01524	Platinum drug resistance	8/42	73/8081	2.76485e-09	7.74997e-09	1.63157e-09	CASP3/MAPK3/BCL2L1/AKT1/MDM2/CASP9/CASP8/ERBB2	8
hsa04115	p53 signaling pathway	8/42	73/8081	2.76485e-09	7.74997e-09	1.63157e-09	CASP3/CCND1/BCL2L1/MDM2/CCNB1/CDK4/CASP9/CASP8	8
hsa05140	Leishmaniasis	8/42	77/8081	4.26334e-09	1.17719e-08	2.47829e-09	MAPK3/NFKB1/PTGS2/MAPK14/JAK2/RELA/FOS/NFKBIA	8
hsa05022	Pathways of neurodegeneration - multiple diseases	15/42	475/8081	6.28025e-09	1.7086e-08	3.59705e-09	CASP3/MAPK3/BCL2L1/MAPK8/NFKB1/PTGS2/MAPK9/APP/MAPK14/MAP2K1/MTOR/CASP9/CASP8/RELA/IL6	15
hsa04722	Neurotrophin signaling pathway	9/42	119/8081	7.11966e-09	1.88163e-08	3.96132e-09	MAPK3/AKT1/MAPK8/NFKB1/MAPK9/MAPK14/MAP2K1/RELA/NFKBIA	9
hsa04935	Growth hormone synthesis, secretion and action	9/42	119/8081	7.11966e-09	1.88163e-08	3.96132e-09	MAPK3/AKT1/MAPK8/MAPK9/MAPK14/MAP2K1/MTOR/JAK2/FOS	9
hsa04215	Apoptosis - multiple species	6/42	32/8081	1.11463e-08	2.90433e-08	6.11437e-09	CASP3/BCL2L1/MAPK8/MAPK9/CASP9/CASP8	6
hsa05134	Legionellosis	7/42	57/8081	1.32415e-08	3.40233e-08	7.16279e-09	CASP3/NFKB1/CASP9/CASP8/RELA/IL6/NFKBIA	7
hsa04014	Ras signaling pathway	11/42	232/8081	1.68368e-08	4.18258e-08	8.80544e-09	MAPK3/BCL2L1/AKT1/MAPK8/NFKB1/IGF1R/EGFR/MAPK9/MAP2K1/RELA/VEGFA	11
hsa05171	Coronavirus disease - COVID-19	11/42	232/8081	1.68368e-08	4.18258e-08	8.80544e-09	IL2/MAPK3/MAPK8/NFKB1/EGFR/MAPK9/MAPK14/RELA/FOS/IL6/NFKBIA	11
hsa04370	VEGF signaling pathway	7/42	59/8081	1.69564e-08	4.18258e-08	8.80544e-09	MAPK3/AKT1/PTGS2/MAPK14/MAP2K1/CASP9/VEGFA	7
hsa04140	Autophagy - animal	9/42	137/8081	2.46617e-08	6.00318e-08	1.26383e-08	MAPK3/BCL2L1/AKT1/MAPK8/IGF1R/MAPK9/HIF1A/MAP2K1/MTOR	9
hsa05226	Gastric cancer	9/42	149/8081	5.13318e-08	1.2333e-07	2.59641e-08	MAPK3/CCND1/AKT1/EGFR/MAP2K1/SMAD3/MTOR/ERBB2/MYC	9
hsa04510	Focal adhesion	10/42	201/8081	5.33076e-08	1.26435e-07	2.66178e-08	MAPK3/CCND1/AKT1/MAPK8/IGF1R/EGFR/MAPK9/MAP2K1/VEGFA/ERBB2	10
hsa04932	Non-alcoholic fatty liver disease	9/42	150/8081	5.44053e-08	1.27405e-07	2.68221e-08	CASP3/AKT1/MAPK8/NFKB1/MAPK9/CASP8/RELA/FOS/IL6	9
hsa04622	RIG-I-like receptor signaling pathway	7/42	70/8081	5.71377e-08	1.32131e-07	2.7817e-08	MAPK8/NFKB1/MAPK9/MAPK14/CASP8/RELA/NFKBIA	7
hsa04931	Insulin resistance	8/42	108/8081	6.34559e-08	1.4493e-07	3.05116e-08	AKT1/MAPK8/NFKB1/MAPK9/MTOR/RELA/IL6/NFKBIA	8
hsa04630	JAK-STAT signaling pathway	9/42	162/8081	1.05938e-07	2.39005e-07	5.03169e-08	IL2/CCND1/BCL2L1/AKT1/EGFR/MTOR/JAK2/IL6/MYC	9
hsa04071	Sphingolipid signaling pathway	8/42	119/8081	1.35617e-07	3.02278e-07	6.36375e-08	MAPK3/AKT1/MAPK8/NFKB1/MAPK9/MAPK14/MAP2K1/RELA	8
hsa04662	B cell receptor signaling pathway	7/42	82/8081	1.73101e-07	3.81234e-07	8.02598e-08	MAPK3/AKT1/NFKB1/MAP2K1/RELA/FOS/NFKBIA	7
hsa04211	Longevity regulating pathway	7/42	89/8081	3.0546e-07	6.64826e-07	1.39963e-07	PPARG/AKT1/NFKB1/IGF1R/SIRT1/MTOR/RELA	7
hsa04912	GnRH signaling pathway	7/42	93/8081	4.13625e-07	8.89775e-07	1.87321e-07	MAPK3/MAPK8/MMP2/EGFR/MAPK9/MAPK14/MAP2K1	7
hsa05202	Transcriptional misregulation in cancer	9/42	192/8081	4.52992e-07	9.63259e-07	2.02791e-07	PPARG/BCL2L1/NFKB1/IGF1R/MMP9/MDM2/RELA/IL6/MYC	9
hsa04550	Signaling pathways regulating pluripotency of stem cells	8/42	143/8081	5.61143e-07	1.17968e-06	2.48353e-07	MAPK3/AKT1/IGF1R/MAPK14/MAP2K1/SMAD3/JAK2/MYC	8
hsa05203	Viral carcinogenesis	9/42	204/8081	7.55973e-07	1.5714e-06	3.30822e-07	CASP3/MAPK3/CCND1/NFKB1/MDM2/CDK4/CASP8/RELA/NFKBIA	9
hsa05216	Thyroid cancer	5/42	37/8081	1.14388e-06	2.35131e-06	4.95013e-07	MAPK3/CCND1/PPARG/MAP2K1/MYC	5
hsa04664	Fc epsilon RI signaling pathway	6/42	68/8081	1.17277e-06	2.3842e-06	5.01937e-07	MAPK3/AKT1/MAPK8/MAPK9/MAPK14/MAP2K1	6
hsa04024	cAMP signaling pathway	9/42	216/8081	1.22124e-06	2.45576e-06	5.17002e-07	MAPK3/AKT1/MAPK8/NFKB1/MAPK9/MAP2K1/RELA/FOS/NFKBIA	9
hsa04114	Oocyte meiosis	7/42	129/8081	3.80336e-06	7.56582e-06	1.5928e-06	AR/PGR/MAPK3/IGF1R/MAPK14/CCNB1/MAP2K1	7
hsa04064	NF-kappa B signaling pathway	6/42	104/8081	1.41612e-05	2.78704e-05	5.86745e-06	BCL2L1/PARP1/NFKB1/PTGS2/RELA/NFKBIA	6
hsa05321	Inflammatory bowel disease	5/42	65/8081	1.94746e-05	3.79242e-05	7.98405e-06	IL2/NFKB1/SMAD3/RELA/IL6	5
hsa04137	Mitophagy - animal	5/42	68/8081	2.4297e-05	4.68224e-05	9.85734e-06	BCL2L1/MAPK8/MAPK9/HIF1A/RELA	5
hsa05211	Renal cell carcinoma	5/42	69/8081	2.60952e-05	4.97693e-05	1.04777e-05	MAPK3/AKT1/HIF1A/MAP2K1/VEGFA	5
hsa04520	Adherens junction	5/42	71/8081	3.00013e-05	5.6635e-05	1.19232e-05	MAPK3/IGF1R/EGFR/SMAD3/ERBB2	5
hsa04152	AMPK signaling pathway	6/42	120/8081	3.20592e-05	5.99086e-05	1.26123e-05	CCND1/PPARG/AKT1/IGF1R/SIRT1/MTOR	6
hsa05168	Herpes simplex virus 1 infection	11/42	498/8081	3.24578e-05	6.00469e-05	1.26415e-05	CASP3/BCL2L1/AKT1/NFKB1/MTOR/JAK2/CASP9/CASP8/RELA/IL6/NFKBIA	11
hsa04110	Cell cycle	6/42	124/8081	3.8595e-05	7.06939e-05	1.48829e-05	CCND1/MDM2/CCNB1/SMAD3/CDK4/MYC	6
hsa04062	Chemokine signaling pathway	7/42	192/8081	5.10881e-05	9.26597e-05	1.95073e-05	MAPK3/AKT1/NFKB1/MAP2K1/JAK2/RELA/NFKBIA	7
hsa04371	Apelin signaling pathway	6/42	137/8081	6.75736e-05	0.000120203	2.53059e-05	MAPK3/CCND1/AKT1/MAP2K1/SMAD3/MTOR	6
hsa04910	Insulin signaling pathway	6/42	137/8081	6.75736e-05	0.000120203	2.53059e-05	MAPK3/AKT1/MAPK8/MAPK9/MAP2K1/MTOR	6
hsa04930	Type II diabetes mellitus	4/42	46/8081	8.7821e-05	0.000154732	3.25752e-05	MAPK3/MAPK8/MAPK9/MTOR	4
hsa04015	Rap1 signaling pathway	7/42	210/8081	9.01458e-05	0.00015733	3.31221e-05	MAPK3/AKT1/IGF1R/EGFR/MAPK14/MAP2K1/VEGFA	7
hsa04921	Oxytocin signaling pathway	6/42	154/8081	0.000129303	0.000223561	4.70654e-05	MAPK3/CCND1/PTGS2/EGFR/MAP2K1/FOS	6
hsa04217	Necroptosis	6/42	159/8081	0.00015413	0.000264019	5.55829e-05	MAPK8/PARP1/MAPK9/JAK2/HSP90AA1/CASP8	6
hsa05416	Viral myocarditis	4/42	60/8081	0.000248972	0.000422568	8.89616e-05	CASP3/CCND1/CASP9/CASP8	4
hsa04725	Cholinergic synapse	5/42	113/8081	0.000275467	0.000463286	9.75339e-05	MAPK3/AKT1/MAP2K1/JAK2/FOS	5
hsa04213	Longevity regulating pathway - multiple species	4/42	62/8081	0.000282687	0.000471145	9.91884e-05	AKT1/IGF1R/SIRT1/MTOR	4
hsa04726	Serotonergic synapse	5/42	115/8081	0.000298906	0.000492329	0.000103648	CASP3/MAPK3/PTGS2/APP/MAP2K1	5
hsa04623	Cytosolic DNA-sensing pathway	4/42	63/8081	0.00030072	0.000492329	0.000103648	NFKB1/RELA/IL6/NFKBIA	4
hsa05020	Prion disease	7/42	273/8081	0.000454713	0.000737911	0.00015535	CASP3/MAPK3/MAPK8/MAPK9/MAPK14/CASP9/IL6	7
hsa01523	Antifolate resistance	3/42	31/8081	0.000530352	0.000853175	0.000179616	NFKB1/RELA/IL6	3
hsa04728	Dopaminergic synapse	5/42	132/8081	0.000564542	0.000900347	0.000189547	AKT1/MAPK8/MAPK9/MAPK14/FOS	5
hsa05016	Huntington disease	7/42	306/8081	0.000897857	0.00141969	0.000298882	CASP3/PPARG/MAPK8/MAPK9/MTOR/CASP9/CASP8	7
hsa04072	Phospholipase D signaling pathway	5/42	148/8081	0.000948928	0.00147522	0.000310573	MAPK3/AKT1/EGFR/MAP2K1/MTOR	5
hsa04723	Retrograde endocannabinoid signaling	5/42	148/8081	0.000948928	0.00147522	0.000310573	MAPK3/MAPK8/PTGS2/MAPK9/MAPK14	5
hsa04150	mTOR signaling pathway	5/42	155/8081	0.00116769	0.00178531	0.000375856	MAPK3/AKT1/IGF1R/MAP2K1/MTOR	5
hsa04934	Cushing syndrome	5/42	155/8081	0.00116769	0.00178531	0.000375856	MAPK3/CCND1/EGFR/MAP2K1/CDK4	5
hsa04310	Wnt signaling pathway	5/42	160/8081	0.00134547	0.00204026	0.000429528	CCND1/MAPK8/MAPK9/SMAD3/MYC	5
hsa04530	Tight junction	5/42	169/8081	0.00171498	0.00257945	0.000543042	CCND1/MAPK8/MAPK9/CDK4/ERBB2	5
hsa05146	Amoebiasis	4/42	102/8081	0.0018533	0.002765	0.000582106	CASP3/NFKB1/RELA/IL6	4
hsa04928	Parathyroid hormone synthesis, secretion and action	4/42	106/8081	0.00213425	0.00315869	0.000664988	MAPK3/EGFR/MAP2K1/FOS	4
hsa04730	Long-term depression	3/42	60/8081	0.00363677	0.0053397	0.00112415	MAPK3/IGF1R/MAP2K1	3
hsa04929	GnRH secretion	3/42	64/8081	0.00436467	0.00635798	0.00133852	MAPK3/AKT1/MAP2K1	3
hsa05017	Spinocerebellar ataxia	4/42	143/8081	0.00624799	0.00903029	0.00190111	AKT1/MAPK8/MAPK9/MTOR	4
hsa05012	Parkinson disease	5/42	249/8081	0.00894887	0.0128337	0.00270182	CASP3/BCL2L1/MAPK8/MAPK9/CASP9	5
hsa04540	Gap junction	3/42	88/8081	0.0105476	0.01501	0.00316	MAPK3/EGFR/MAP2K1	3
hsa05323	Rheumatoid arthritis	3/42	93/8081	0.0122517	0.017302	0.00364252	VEGFA/FOS/IL6	3
hsa04350	TGF-beta signaling pathway	3/42	94/8081	0.0126104	0.0176736	0.00372076	MAPK3/SMAD3/MYC	3
hsa04666	Fc gamma R-mediated phagocytosis	3/42	97/8081	0.0137227	0.0190879	0.00401851	MAPK3/AKT1/MAP2K1	3
hsa04750	Inflammatory mediator regulation of TRP channels	3/42	98/8081	0.0141055	0.019474	0.00409979	MAPK8/MAPK9/MAPK14	3
hsa05332	Graft-versus-host disease	2/42	42/8081	0.0199109	0.0272854	0.00574429	IL2/IL6	2
hsa04670	Leukocyte transendothelial migration	3/42	114/8081	0.0210632	0.0286522	0.00603204	MMP2/MMP9/MAPK14	3
hsa04611	Platelet activation	3/42	124/8081	0.026215	0.035379	0.0074482	MAPK3/AKT1/MAPK14	3
hsa04672	Intestinal immune network for IgA production	2/42	49/8081	0.026582	0.035379	0.0074482	IL2/IL6	2
hsa05030	Cocaine addiction	2/42	49/8081	0.026582	0.035379	0.0074482	NFKB1/RELA	2
hsa04913	Ovarian steroidogenesis	2/42	51/8081	0.0286328	0.0378363	0.00796553	PTGS2/IGF1R	2
hsa04650	Natural killer cell mediated cytotoxicity	3/42	131/8081	0.0301899	0.0396108	0.00833911	CASP3/MAPK3/MAP2K1	3
hsa04923	Regulation of lipolysis in adipocytes	2/42	57/8081	0.0351495	0.0457934	0.00964072	AKT1/PTGS2	2
